# Supplementary material for: Bioinformatics-Based Analysis of the lncRNA-miRNA-mRNA Network and TF Regulatory Network to Explore the Regulation Mechanism in Spinal Cord Ischemia/Reperfusion Injury
Source: Front Genet. 2021 Apr 27;12:650180. doi: 10.3389/fgene.2021.650180 (PMC8110913; doi:10.3389/fgene.2021.650180)
Supplement: Supplementary Table 1 — Differentially expressed lncRNAs in the GSE138966 dataset (p < 0.05, | FC| > 1.5). [file Table_1.XLSX]

## Sheet: Sheet1
ID	P_values	P_adjust	SCII_mean	sham_mean	FoldChange	Style	SCII1	SCII2	SCII3	sham1	sham2	sham3
NONRATT018585.2	0.025673	0.624603	0.797393	1.82e-70	4.38128e+69	up	0.86241	0.983412	0.546359	0	0	5.46e-70
NONRATT004687.2	0.0302436	0.624603	0.85459	9.9e-46	8.63223e+44	up	0.902636	1.09069	0.570445	2.97e-45	0	0
NONRATT008157.2	0.0295145	0.624603	0.915808	3.72333e-30	2.45964e+29	up	0.976621	1.1591	0.611704	1.37e-30	9.8e-30	6.24e-52
NONRATT030653.2	0.0110066	0.624603	1.96824	4.17333e-29	4.71622e+28	up	1.62895	2.34698	1.92878	3.92e-29	6.7e-29	1.9e-29
NONRATT000088.2	0.000982063	0.413168	0.0435974	2.03667e-30	2.14062e+28	up	0.0458393	0.0411205	0.0438322	4.52e-30	2.13e-37	1.59e-30
NONRATT016569.2	0.013059	0.624603	1.14042	6.11533e-29	1.86485e+28	up	1.06332	1.39693	0.961	5.26e-30	1.62e-29	1.62e-28
NONRATT025082.2	0.0387601	0.624603	0.931091	5.3e-29	1.75678e+28	up	1.2672	0.912242	0.613836	1.68e-42	1.59e-28	2.42e-47
NONRATT024837.2	0.0420845	0.624603	0.713758	4.13333e-29	1.72683e+28	up	0.502244	1.00678	0.632254	1.24e-28	0	0
NONRATT019898.2	0.0305644	0.624603	0.174665	1.33e-29	1.31327e+28	up	0.183608	0.116612	0.223776	0	5.9e-30	3.4e-29
NONRATT010037.2	0.0407008	0.624603	0.275689	3.55495e-24	7.75508e+22	up	0.366402	0.291222	0.169442	5.36e-28	6.43e-26	1.06e-23
NONRATT005575.2	0.0428579	0.624603	0.300543	1.2297e-22	2.44404e+21	up	0.172556	0.353597	0.375476	3.64e-22	2.6e-24	2.31e-24
NONRATT019268.2	0.00866959	0.624603	0.148926	2.20667e-22	6.7489e+20	up	0.140403	0.176208	0.130166	7.23e-30	6.62e-22	0
NONRATT008675.2	0.0132767	0.624603	0.468742	4.4e-18	1.06532e+17	up	0.531959	0.514149	0.360116	7.77e-28	6.35e-29	1.32e-17
NONRATT001430.2	0.0434435	0.624603	1.64272	4.57647e-14	35894996868035	up	1.78982	2.169	0.969344	1.37e-13	0	2.94e-16
NONRATT027945.2	0.0121757	0.624603	0.308123	4.66667e-12	6.60263e+10	up	0.250113	0.368883	0.305373	3.26e-20	1.4e-11	5.5e-22
NONRATT012181.2	0.0253461	0.624603	1.27689	2.48667e-05	51349.4	up	1.57032	1.3837	0.876652	5.35e-14	7.46e-05	7.15e-11
NONRATT028940.2	0.0252913	0.624603	8.99102	0.00339559	2647.85	up	11.7387	8.4583	6.77609	0.000328277	0.0098585	2.21e-09
NONRATT032307.1	0.0348454	0.624603	0.430222	0.000600746	716.146	up	0.480462	0.540979	0.269223	0.00180224	5.75e-27	4.32e-18
NONRATT009530.2	0.0364932	0.624603	16.827	0.0473324	355.507	up	17.5077	22.1663	10.807	0.0476297	0.0943674	0
TCONS_00008647	0.0195118	0.624603	11.5093	0.0372487	308.986	up	9.88165	9.88328	14.763	0	0.0566374	0.0551086
NONRATT023367.2	0.0301449	0.624603	4.36245	0.0287619	151.675	up	4.64772	5.53379	2.90583	0	0.0862857	0
NONRATT005632.2	0.0295553	0.624603	3.98058	0.0373929	106.453	up	5.22335	3.90636	2.81203	0	0.112179	0
NONRATT000346.2	0.0346889	0.624603	9.72617	0.192856	50.4322	up	9.69986	12.9149	6.56373	0.0918173	0.401196	0.0855552
NONRATT000394.2	0.0127066	0.624603	0.978405	0.0212439	46.0559	up	1.10021	1.09229	0.74271	0	0	0.0637316
NONRATT003320.2	0.0493095	0.624603	3.52329	0.0901429	39.0856	up	2.46747	5.08205	3.02034	0.135194	0.135235	0
NONRATT008953.2	0.00627106	0.624603	4.97362	0.140264	35.4589	up	4.01257	5.53388	5.37441	0.420792	1.19e-14	4.58e-24
NONRATT004734.2	0.0022652	0.5246	26.5203	0.853729	31.064	up	25.856	29.1551	24.5496	1.12309	0.396234	1.04187
NONRATT017613.2	0.0292539	0.624603	2.83865	0.0952664	29.797	up	3.85709	2.34778	2.31109	0	0	0.285799
NONRATT021222.2	3.86413e-05	0.196466	0.505885	0.017199	29.4137	up	0.529109	0.505025	0.48352	8.45e-12	0.0515969	8.49e-17
TCONS_00005008	0.0493284	0.624603	7.06983	0.25982	27.2105	up	6.4532	4.61406	10.1422	0	0	0.779461
NONRATT017791.2	0.0180875	0.624603	0.988795	0.0369195	26.7825	up	1.14015	1.13117	0.695067	0	0	0.110758
TCONS_00012228	0.0306874	0.624603	19.1759	0.737194	26.012	up	24.6051	12.5049	20.4177	2.21158	0	0
NONRATT006253.2	0.0485292	0.624603	2.21902	0.0879407	25.2332	up	2.25247	3.06552	1.33907	0	0.213335	0.0504869
NONRATT010333.2	0.0122781	0.624603	7.90031	0.315865	25.0117	up	7.58255	9.61722	6.50116	0.461082	0.486513	6.27e-11
NONRATT015225.2	0.00052225	0.317664	1.87623	0.0766887	24.4655	up	1.65548	1.91282	2.06038	0.229754	5.02e-05	0.000261761
NONRATT019232.2	0.0260651	0.624603	1.59996	0.0667304	23.9764	up	1.79899	1.9507	1.05018	0	0	0.200191
NONRATT020346.2	0.0309294	0.624603	15.7892	0.681501	23.1683	up	11.5415	20.8847	14.9415	0.540743	0.922564	0.581196
NONRATT026805.2	0.0377798	0.624603	0.812881	0.0356224	22.8194	up	0.573534	1.10932	0.755785	0.0121051	0.0373303	0.0574318
NONRATT010334.2	0.00838746	0.624603	1.94798	0.0880542	22.1225	up	1.52448	2.14837	2.17109	1.18e-16	0.20851	0.0556525
NONRATT007487.2	0.0182151	0.624603	6.81862	0.329037	20.723	up	5.76577	8.59349	6.0966	0.382763	0.246222	0.358126
NONRATT019513.2	0.0430768	0.624603	6.41957	0.317036	20.2487	up	7.43731	8.00373	3.81767	0.380694	0.241822	0.328591
NONRATT001868.2	0.0126062	0.624603	0.838535	0.0431335	19.4404	up	0.610094	0.911662	0.993848	0	0	0.129401
NONRATT031740.1	0.00689013	0.624603	0.890406	0.0459274	19.3873	up	1.06872	0.895894	0.706599	0	0.137782	0
NONRATT013753.2	0.00398637	0.614564	20.9957	1.0887	19.2851	up	18.6715	23.19	21.1255	1.29213	1.12252	0.851438
NONRATT024868.2	0.000455831	0.309703	0.568234	0.0320048	17.7547	up	0.591804	0.495013	0.617887	3.21e-31	0.0960144	5.7e-31
NONRATT010592.2	0.0481671	0.624603	0.661948	0.0388633	17.0327	up	0.369764	0.888712	0.72737	9.23e-54	0	0.11659
NONRATT034042.1	0.046225	0.624603	1.34198	0.0801131	16.751	up	1.64889	0.73061	1.64643	0	0.240339	0
NONRATT014548.2	0.0244054	0.624603	0.660799	0.0397049	16.6428	up	0.850387	0.646526	0.485484	0	0.0621849	0.0569298
NONRATT021594.2	0.0387758	0.624603	9.78513	0.589958	16.5861	up	6.41411	13.3873	9.554	1.53209	0.237788	9.08e-17
TCONS_00021415	0.0417637	0.624603	3.45482	0.209273	16.5087	up	2.88165	4.82972	2.6531	0.31043	0.157431	0.159959
NONRATT033703.1	0.0103542	0.624603	0.0584784	0.00362148	16.1476	up	0.0671802	0.0657981	0.0424568	0.0108644	0	0
NONRATT005409.2	0.00298294	0.56994	1.37799	0.0853964	16.1364	up	1.49353	1.5413	1.09913	0	0	0.256189
NONRATT003602.2	0.0478359	0.624603	0.241886	0.0153915	15.7155	up	0.279003	0.315089	0.131565	0	0.0461746	0
NONRATT018530.2	0.00605747	0.624603	1.79459	0.117004	15.3378	up	1.36913	2.08477	1.92987	0	0.351013	0
NONRATT020296.2	0.00450661	0.614564	27.6468	1.84764	14.9633	up	25.8877	32.2635	24.7891	2.18287	2.9454	0.41466
NONRATT003009.2	0.010428	0.624603	1.92e-15	1.3667e-16	14.0484	up	2.43e-15	1.83e-15	1.5e-15	4.1e-16	8.02e-24	1.03e-20
NONRATT009325.2	0.000807534	0.36994	11.5289	0.828356	13.9178	up	10.5083	10.8967	13.1815	8.46e-06	0.000126461	2.48493
NONRATT003422.2	0.00181314	0.490752	0.317096	0.0246422	12.868	up	0.347466	0.25811	0.345711	3.29e-16	0.0739265	2.12e-26
NONRATT022969.2	0.00842619	0.624603	10.3229	0.810091	12.7429	up	10.0163	8.65874	12.2937	0.495815	1.38937	0.545089
NONRATT026058.2	0.0262868	0.624603	3.63217	0.295785	12.2798	up	2.48274	4.87234	3.54143	0.887237	0.000118227	9.63e-14
NONRATT030308.2	0.000354013	0.304083	0.661682	0.054315	12.1823	up	0.740828	0.624596	0.619622	7.23e-19	0.0445487	0.118396
NONRATT007980.2	0.0491399	0.624603	0.739356	0.0607504	12.1704	up	0.86072	0.391786	0.965562	0	0	0.182251
NONRATT000393.2	0.00116207	0.42542	0.662376	0.0544834	12.1574	up	0.675565	0.741412	0.570152	0.0552027	0	0.108247
TCONS_00000738	0.0473459	0.624603	1.57648	0.133472	11.8113	up	2.16486	1.52597	1.0386	0.146395	0.139956	0.114064
NONRATT029962.2	0.00148438	0.456724	7.5307	0.642545	11.7201	up	7.35007	8.59873	6.64332	0.971353	3.02e-16	0.956283
NONRATT002354.2	0.0386343	0.624603	11.6974	1.02677	11.3923	up	16.0653	8.60154	10.4252	1.10666	0.367047	1.60661
NONRATT005459.2	0.00200748	0.509011	0.505188	0.0453575	11.1379	up	0.482883	0.592547	0.440133	1.39e-22	0	0.136073
NONRATT009364.2	0.025519	0.624603	4.82888	0.434176	11.1219	up	3.40355	4.88677	6.1963	0	0.671528	0.630998
NONRATT010517.2	0.0445804	0.624603	0.523635	0.0472962	11.0714	up	0.295796	0.708716	0.566394	0	0	0.141889
NONRATT004551.2	0.0257031	0.624603	0.364738	0.0334136	10.9159	up	0.384902	0.235116	0.474197	0.000846187	0.0993947	2.58e-31
NONRATT005114.2	0.0196649	0.624603	1.22049	0.114724	10.6385	up	1.03003	1.65196	0.979473	0.344173	6.66e-31	5.99e-30
NONRATT017198.2	0.025172	0.624603	4.09833	0.387392	10.5793	up	4.00879	5.2421	3.0441	0.279732	0.613015	0.26943
NONRATT010014.2	0.0409612	0.624603	24.334	2.31719	10.5015	up	19.7967	33.5656	19.6396	1.91469	2.33449	2.7024
NONRATT000733.2	0.0243286	0.624603	0.853268	0.0817082	10.4429	up	0.690996	1.15079	0.71802	2.48e-24	0.186122	0.0590024
NONRATT000508.2	0.0168831	0.624603	3.84585	0.368371	10.4402	up	3.78737	4.71358	3.03661	0.379621	0.498243	0.22725
TCONS_00024122	0.0076194	0.624603	2.6667	0.258616	10.3114	up	2.69607	3.02453	2.2795	0.241936	0.240977	0.292935
NONRATT025981.2	0.0151493	0.624603	49.1968	4.96192	9.91486	up	57.9462	50.6265	39.0176	4.84139	4.91141	5.13297
NONRATT008954.2	0.00873444	0.624603	1.87	0.188878	9.90056	up	2.26773	1.92318	1.41908	0.441871	2.86e-33	0.124763
TCONS_00000736	0.0351818	0.624603	1.84662	0.187889	9.82824	up	2.43737	1.81676	1.28572	0.16722	0.28804	0.108406
NONRATT005876.2	0.0185296	0.624603	0.965826	0.0995927	9.69777	up	1.20625	1.00394	0.687285	3.56e-22	0.201625	0.0971535
NONRATT028807.2	0.0218582	0.624603	2.23341	0.232316	9.61366	up	1.52711	2.68042	2.49269	3.19e-20	0.36114	0.335808
TCONS_00000737	0.0475005	0.624603	2.46628	0.259617	9.49966	up	3.32686	2.47349	1.59847	0.250023	0.26678	0.262049
NONRATT025635.2	0.00505981	0.618612	0.0479812	0.00507811	9.44864	up	0.0465619	0.0389427	0.0584389	0	0.0152343	0
NONRATT000054.2	0.0470454	0.624603	0.824587	0.0880645	9.36344	up	0.666988	1.16101	0.645764	0.0530711	0.111698	0.0994248
NONRATT002421.2	0.00410889	0.614564	0.346854	0.0373362	9.29002	up	0.332799	0.391967	0.315796	0	0.112009	0
NONRATT001368.2	0.0374882	0.624603	1.12549	0.124754	9.02167	up	1.43149	1.22702	0.717976	0.210897	0.0910712	0.0722945
NONRATT023284.2	0.0281056	0.624603	0.79772	0.088586	9.00503	up	1.02401	0.841108	0.52804	0.18035	1.7e-30	0.0854078
NONRATT027325.2	0.00471439	0.614564	0.116505	0.0132344	8.80322	up	0.137844	0.116463	0.0952074	0	0.0397031	0
NONRATT029216.2	0.0306556	0.624603	2.95119	0.349412	8.44617	up	4.03202	2.59459	2.22697	0.742187	0.157134	0.148915
NONRATT017203.2	0.0398584	0.624603	6.56829	0.788295	8.33228	up	5.20277	5.27539	9.22671	1.8e-08	1.21633	1.14855
NONRATT000808.2	0.00173727	0.490556	4.92789	0.599892	8.21463	up	4.39962	5.72688	4.65716	1.04308	0.616875	0.13972
NONRATT019817.2	0.0226233	0.624603	0.181974	0.0221898	8.20077	up	0.133688	0.16469	0.247543	0	0.0665695	0
NONRATT001336.2	0.00613886	0.624603	0.835692	0.102338	8.166	up	1.01759	0.764912	0.724577	2.05e-15	1.34e-10	0.307014
TCONS_00024876	0.0313758	0.624603	5.13254	0.630398	8.14175	up	3.55499	6.37095	5.47168	0.788271	0.527726	0.575196
NONRATT009739.2	0.0359103	0.624603	14.1484	1.74797	8.09417	up	18.1469	15.9596	8.33863	0.00523215	0.762383	4.4763
NONRATT016279.2	0.0291578	0.624603	4.1333	0.512403	8.06649	up	3.46315	5.77721	3.15953	1.06e-05	1.42842	0.108775
NONRATT021813.2	0.0482486	0.624603	0.148553	0.0185409	8.01218	up	0.0880244	0.145815	0.21182	0.0556228	1.34e-29	4.11e-27
NONRATT013321.2	0.00968925	0.624603	0.303304	0.0379613	7.98983	up	0.224735	0.368834	0.316344	0.113884	0	0
NONRATT022652.2	0.0472512	0.624603	4.0318	0.507364	7.94656	up	4.74321	4.95661	2.39559	0.728938	0.498916	0.294239
NONRATT004557.2	0.0281807	0.624603	2.1318	0.269223	7.91834	up	2.60955	2.26436	1.52148	0.263815	0.299624	0.244229
NONRATT019484.2	0.0117558	0.624603	36.6733	4.68792	7.82293	up	28.4853	35.7692	45.7654	7.84399	6.21978	5.32e-10
TCONS_00017370	0.0237052	0.624603	138.078	17.6567	7.82013	up	140.447	172.208	101.579	15.5181	11.652	25.8
NONRATT017220.2	0.045931	0.624603	51.8492	6.65986	7.78534	up	41.2078	71.9457	42.3942	6.99624	5.91831	7.06502
NONRATT021867.2	0.033035	0.624603	11.2428	1.48639	7.56384	up	9.44562	15.095	9.18768	1.59449	2.06172	0.802949
NONRATT021343.2	0.0424758	0.624603	1.51139	0.200574	7.53534	up	1.72461	0.833295	1.97628	3.8e-43	4.69e-34	0.601723
NONRATT001474.2	0.0279713	0.624603	0.867107	0.117406	7.38556	up	0.569824	1.13175	0.89975	0.090275	3.92e-42	0.261942
NONRATT003637.2	0.00768271	0.624603	3.09824	0.419773	7.38076	up	3.3009	3.66084	2.33298	0.261249	0.908483	0.089586
NONRATT024075.2	0.00247884	0.532527	6.01248	0.821807	7.31617	up	5.68543	5.23969	7.11233	1.73691	1.05e-09	0.728513
NONRATT029746.2	0.0124981	0.624603	0.372355	0.0508999	7.31543	up	0.480205	0.326984	0.309876	0	0	0.1527
NONRATT027195.2	0.0133687	0.624603	1.02761	0.141337	7.27068	up	0.919763	0.923228	1.23985	0.161619	0.136101	0.126289
TCONS_00020622	0.0076163	0.624603	43.3182	6.05216	7.15748	up	45.1793	33.3526	51.4227	8.88597	0.133556	9.13697
NONRATT022764.2	0.00121824	0.42542	5.34328	0.747958	7.14383	up	5.52668	5.83226	4.67091	0.482122	1.10964	0.652111
NONRATT024345.2	0.024828	0.624603	0.506307	0.0709829	7.13279	up	0.69557	0.389064	0.434285	0	0	0.212949
NONRATT015380.2	0.0171058	0.624603	0.439154	0.0615767	7.13182	up	0.572114	0.390756	0.354592	0	0.0971047	0.0876253
NONRATT003193.2	0.00985714	0.624603	7.97037	1.11775	7.1307	up	6.66885	7.52649	9.71577	5.65e-18	1.39e-11	3.35326
TCONS_00017371	0.0233055	0.624603	128.69	18.2553	7.04944	up	130.796	159.095	96.1782	14.7868	15.3804	24.5988
NONRATT023686.2	5.99881e-05	0.196466	9.47179	1.36464	6.94086	up	9.18594	10.0137	9.21572	0.842638	1.97659	1.2747
NONRATT019896.2	0.00891618	0.624603	2.47783	0.358045	6.92043	up	2.23037	2.96123	2.24188	0.477936	0.252171	0.344029
NONRATT006513.2	0.024824	0.624603	0.636945	0.092645	6.87512	up	0.580958	0.476493	0.853386	1.01e-28	0.0986237	0.179311
NONRATT010357.2	0.0349935	0.624603	9.87972	1.45155	6.80632	up	13.1055	7.73067	8.80293	1.34123	1.74854	1.26488
NONRATT024253.2	0.0159234	0.624603	0.177049	0.0260465	6.79741	up	0.158051	0.142629	0.230466	0	0.0781395	0
NONRATT022479.2	0.00157367	0.470647	1.21063	0.178644	6.77674	up	1.29835	1.11577	1.21777	0.0899882	0.358161	0.0877836
NONRATT026619.2	0.0391393	0.624603	0.179504	0.0269744	6.65461	up	0.234349	0.103265	0.200898	0.0809232	0	0
NONRATT029487.2	0.0294777	0.624603	4.3753	0.671114	6.51946	up	5.99177	3.20106	3.93307	0.259197	1.51881	0.235331
NONRATT015274.2	0.0129439	0.624603	2.37099	0.3653	6.49051	up	2.12301	3.07095	1.919	9.45e-22	0.290984	0.804917
NONRATT000043.2	0.0155605	0.624603	0.294384	0.0457919	6.42873	up	0.374455	0.253541	0.255155	4.24e-18	0.137376	0
NONRATT030097.2	0.0496492	0.624603	1.42763	0.222432	6.41828	up	1.7521	0.864168	1.66662	0.169967	0.264848	0.23248
NONRATT003846.2	0.0051187	0.618612	3.60739	0.562716	6.41067	up	2.84796	3.77165	4.20256	0.424592	1.06377	0.19979
NONRATT010559.2	0.02327	0.624603	5.03175	0.788934	6.37791	up	6.37271	4.49547	4.22706	0.934713	0.693754	0.738334
NONRATT034100.1	0.00176091	0.490556	1.35672	0.212733	6.37758	up	1.30111	1.30056	1.46849	0.0791358	0.408453	0.15061
NONRATT017195.2	0.00740566	0.624603	25.5327	4.00694	6.37213	up	26.0131	29.6803	20.9048	5.21415	2.14249	4.66418
NONRATT004966.2	0.00717112	0.624603	0.742427	0.116716	6.36099	up	0.924332	0.686113	0.616837	0	0.0962133	0.253934
NONRATT011441.2	0.0300741	0.624603	0.742624	0.117867	6.30053	up	0.77928	0.747008	0.701585	0.353601	1.78e-60	0
NONRATT014125.2	0.00393225	0.614564	6.36847	1.01124	6.29771	up	6.86098	6.94266	5.30177	0.579728	1.37398	1.08
TCONS_00026304	0.0225599	0.624603	13.9631	2.23401	6.25027	up	10.6973	17.4472	13.7449	2.72599	2.57084	1.40519
NONRATT023006.2	0.00678871	0.624603	12.064	1.93624	6.23062	up	14.4028	9.46726	12.3219	1.22799	0.0399706	4.54077
NONRATT022294.2	0.00669847	0.624603	5.49584	0.882963	6.22431	up	5.62818	6.17134	4.68801	0.927834	1.01637	0.704687
NONRATT017566.2	0.0447382	0.624603	0.562383	0.0909106	6.18611	up	0.479619	0.400938	0.806594	0	0.0711945	0.201537
NONRATT022653.2	0.0200552	0.624603	9.83773	1.59143	6.18168	up	8.56924	12.5216	8.42232	1.24918	2.2856	1.23951
NONRATT020730.2	0.0495225	0.624603	0.664152	0.107811	6.16031	up	0.664898	0.900185	0.427374	0.0548704	0.110415	0.158149
NONRATT014686.2	0.0355747	0.624603	5.66811	0.920828	6.15545	up	7.09979	3.57926	6.32529	0.330682	0.822438	1.60936
NONRATT012797.2	0.0421267	0.624603	5.16582	0.840413	6.14676	up	3.84036	4.33911	7.31798	1.73672	0.286735	0.49778
NONRATT005118.2	0.0247714	0.624603	0.848545	0.138546	6.12466	up	0.638214	1.1332	0.774224	0.26877	0.0267705	0.120097
NONRATT004684.2	0.00613933	0.624603	0.544894	0.0891371	6.11299	up	0.654924	0.525646	0.454112	0.0573674	3.27e-15	0.210044
NONRATT030423.2	0.00818699	0.624603	2.80032	0.459981	6.0879	up	2.73331	3.31647	2.35119	0.285949	0.624037	0.469958
NONRATT010858.2	0.0439025	0.624603	0.57524	0.0946209	6.07942	up	0.725616	0.323921	0.676184	0.213308	0.0705543	3.94e-29
NONRATT014062.2	0.0420145	0.624603	0.130047	0.0214058	6.07532	up	0.172144	0.075727	0.14227	2.41e-29	0.0642173	6.89e-09
NONRATT009083.2	0.00709321	0.624603	1.77611	0.29447	6.03156	up	2.16032	1.76046	1.40756	0.437973	0.445436	3.6e-32
NONRATT029659.2	0.032591	0.624603	0.966096	0.160741	6.01025	up	1.03229	0.911489	0.954506	0	0.482224	0
NONRATT008401.2	0.0254146	0.624603	0.339484	0.0566945	5.98795	up	0.248902	0.448253	0.321297	0.170083	0	0
NONRATT013585.2	0.00758535	0.624603	0.564672	0.0945358	5.97311	up	0.667753	0.596082	0.430182	2e-31	0.144672	0.138936
NONRATT014355.2	0.0280873	0.624603	0.402183	0.0678498	5.92755	up	0.390852	0.447883	0.367813	1.38e-19	0.203549	1.11e-26
NONRATT013389.2	0.00330379	0.585104	5.22485	0.88775	5.88549	up	4.66135	4.78671	6.22649	0.42705	0.40347	1.83273
NONRATT015762.2	0.0124063	0.624603	0.707526	0.120258	5.88338	up	0.731366	0.705179	0.686032	0.247944	0	0.112831
NONRATT026981.2	0.0226253	0.624603	1.30877	0.223202	5.86359	up	1.23912	1.73058	0.956598	0.230551	0	0.439056
NONRATT019736.2	0.0227606	0.624603	3.1501	0.542954	5.80177	up	2.19054	3.80343	3.45632	0.8536	0.551549	0.223714
NONRATT011539.2	0.0228538	0.624603	0.623272	0.109788	5.67707	up	0.719925	0.671922	0.477967	0	0.329363	0
NONRATT017564.2	0.013175	0.624603	0.944458	0.166553	5.67061	up	0.798217	0.886135	1.14902	0	0.0563943	0.443265
NONRATT029153.2	0.0237947	0.624603	0.698682	0.124909	5.59351	up	0.790409	0.809816	0.495822	3.01e-30	0.369107	0.0056212
NONRATT006604.2	0.041335	0.624603	0.566349	0.101716	5.56797	up	0.799753	0.448313	0.450981	0.158563	0	0.146584
NONRATT008818.2	0.0284523	0.624603	2.03432	0.366475	5.55103	up	1.42595	2.44884	2.22817	0.455787	0.235332	0.408307
NONRATT029856.2	0.0213111	0.624603	3.08397	0.555645	5.55026	up	2.67501	3.88852	2.68839	0.603281	0.656617	0.407036
NONRATT033170.1	0.0305535	0.624603	1.63345	0.297574	5.48922	up	1.89263	1.44942	1.5583	8.82e-28	5.55e-27	0.892721
NONRATT001929.2	0.0290781	0.624603	3.48238	0.644319	5.40475	up	4.7728	2.63167	3.04268	0.540601	1.39236	4.6e-76
NONRATT028808.2	0.0374111	0.624603	3.62778	0.674211	5.38077	up	2.92831	4.88341	3.07161	0.454979	0.922216	0.645439
NONRATT029218.2	0.00134579	0.433493	1.46746	0.272859	5.3781	up	1.65364	1.33467	1.41408	0.467423	0.267665	0.0834889
NONRATT013040.2	0.00627776	0.624603	2.03953	0.384076	5.31024	up	2.38513	1.71444	2.01904	0.530327	0.373463	0.248437
NONRATT030701.2	0.0053163	0.624603	0.776892	0.146523	5.30217	up	0.728617	0.757053	0.845004	0.206362	0.233181	2.61e-05
NONRATT013473.2	0.0413795	0.624603	3.71415	0.700824	5.29969	up	4.05143	4.65103	2.44	0.746979	0.86907	0.486424
NONRATT010017.2	0.0240078	0.624603	1.04365	0.197233	5.29147	up	1.37901	0.744211	1.00774	0.152969	5.84e-27	0.43873
NONRATT017249.2	0.0307666	0.624603	2.82111	0.535618	5.26701	up	3.25814	2.92201	2.28316	0.0107272	0.000703293	1.59542
NONRATT013479.2	0.0227993	0.624603	2.6188	0.498251	5.25598	up	3.39031	2.39974	2.06635	0.20842	0.668801	0.617532
NONRATT033013.1	0.0156871	0.624603	1.04618	0.20086	5.20852	up	0.730542	1.22655	1.18146	0.302529	0.300052	8.44e-37
NONRATT007747.2	0.0103959	0.624603	2.16591	0.417897	5.18287	up	1.7265	2.35626	2.41496	0.5374	0.308199	0.408092
NONRATT000147.2	0.0208483	0.624603	17.3333	3.46669	4.99996	up	21.2215	16.8933	13.8851	2.89012	3.52504	3.9849
NONRATT028803.2	0.00251136	0.532527	15.2816	3.06452	4.98662	up	14.2346	16.6866	14.9236	2.87013	3.3756	2.94783
NONRATT008381.2	0.0111722	0.624603	10.0908	2.04674	4.93019	up	8.01888	10.4879	11.7657	1.59347	1.73621	2.81054
NONRATT008371.2	0.00716962	0.624603	18.7547	3.80838	4.92458	up	17.9329	21.7471	16.584	4.62009	3.22301	3.58204
NONRATT028185.2	0.00675314	0.624603	1.83736	0.374351	4.90813	up	1.8521	1.84948	1.8105	0.61843	0.203097	0.301525
NONRATT032126.1	0.0483681	0.624603	0.0858745	0.017528	4.89929	up	0.069507	0.119579	0.0685377	0.0525839	1.35e-19	4.85e-20
NONRATT006035.2	0.0200436	0.624603	1.21203	0.248384	4.87966	up	1.517	1.2747	0.844382	0.31693	5.65e-29	0.428221
NONRATT003083.2	0.003418	0.587184	1.55349	0.319155	4.86749	up	1.42263	1.39458	1.84325	0.0832337	0.547774	0.326459
NONRATT005579.2	0.0316108	0.624603	8.5076	1.75284	4.85361	up	7.69302	11.1389	6.69089	2.19609	1.94736	1.11507
NONRATT022431.2	0.026246	0.624603	3.32263	0.68781	4.83073	up	4.29683	3.15084	2.5202	0.688711	1.00554	0.369178
NONRATT008375.2	0.00677029	0.624603	10.6259	2.20133	4.82702	up	11.0846	12.3956	8.39746	1.34449	3.5865	1.67301
NONRATT005821.2	0.0305318	0.624603	6.75673	1.39992	4.8265	up	6.49207	8.75449	5.02364	1.06424	2.03302	1.10251
NONRATT017621.2	0.0454753	0.624603	1.72286	0.357223	4.82292	up	1.51532	2.38139	1.27186	0.556566	0.202463	0.31264
NONRATT011396.2	0.00625797	0.624603	0.358562	0.0746398	4.8039	up	0.340425	0.398971	0.336291	0.112332	0.111587	0
NONRATT015791.2	0.0179804	0.624603	0.875527	0.182567	4.79564	up	1.13234	0.829766	0.664474	0.0610918	0.370645	0.115965
NONRATT014110.2	0.0178411	0.624603	1.02834	0.215259	4.77725	up	1.1317	0.756624	1.19671	0.167044	0.163635	0.315097
NONRATT019094.2	0.00926691	0.624603	0.720604	0.151589	4.75368	up	0.636044	0.646004	0.879766	0.0911768	0.215077	0.148512
TCONS_00021531	0.025298	0.624603	7.68094	1.61985	4.74174	up	9.62902	5.37797	8.03582	0.40318	0.394211	4.06217
NONRATT022806.2	0.0377815	0.624603	13.717	2.89486	4.7384	up	18.4012	10.5539	12.196	3.70899	3.35505	1.62055
NONRATT018055.2	0.0433154	0.624603	4.65752	0.984363	4.73151	up	3.06135	5.68656	5.22465	0.781396	1.10794	1.06375
NONRATT015358.2	0.0461507	0.624603	0.2922	0.0618755	4.72238	up	0.197305	0.318014	0.361279	0	0	0.185626
NONRATT003413.2	0.00855911	0.624603	0.410733	0.0871894	4.71082	up	0.457475	0.343083	0.43164	0.174756	0.0868122	2.16e-71
NONRATT008958.2	0.0432425	0.624603	1.09249	0.23274	4.69402	up	1.38818	1.2485	0.640779	0.0493183	0.554693	0.0942084
NONRATT025060.2	0.00482599	0.617937	1.79587	0.383123	4.68745	up	1.79892	1.82037	1.76831	0.493316	0.172047	0.484005
NONRATT034015.1	0.0431618	0.624603	0.324032	0.0691565	4.68549	up	0.404938	0.18893	0.37823	0.0469554	6.06e-18	0.160514
NONRATT012182.2	0.0091907	0.624603	6.86624	1.48193	4.63331	up	5.48869	8.36387	6.74615	1.79509	0.00987676	2.64082
NONRATT010181.2	0.0245297	0.624603	5.62897	1.22206	4.60614	up	4.84611	5.54301	6.4978	0.153691	0.439013	3.07347
NONRATT016850.2	0.0125857	0.624603	9.38504	2.07681	4.51896	up	6.98442	10.3857	10.785	3.20932	1.95995	1.06117
NONRATT015578.2	0.044335	0.624603	0.146507	0.032423	4.51862	up	0.139108	0.20311	0.0973025	1.69e-25	0.0328609	0.064408
NONRATT018829.2	0.00653591	0.624603	10.5165	2.34286	4.48874	up	10.6818	11.6261	9.24154	2.32645	2.21153	2.49059
NONRATT012177.2	0.0090696	0.624603	6.64894	1.48898	4.46543	up	6.33051	8.10324	5.51307	1.41332	2.22565	0.82797
NONRATT018897.2	0.0312059	0.624603	5.01541	1.12787	4.44679	up	6.27739	5.29042	3.47843	0.654666	1.11507	1.61388
NONRATT031670.1	0.0342428	0.624603	0.521735	0.117726	4.43179	up	0.507544	0.670943	0.386717	0.152783	0.10417	0.0962235
NONRATT006107.2	0.0350853	0.624603	1.03502	0.23484	4.40735	up	1.35625	0.871474	0.877335	0.194963	0.225419	0.284138
NONRATT028999.2	0.0357325	0.624603	3.08975	0.703798	4.39011	up	2.85253	2.26016	4.15656	3.4e-16	1.71876	0.392639
NONRATT026684.2	0.0240191	0.624603	2.19694	0.501469	4.38101	up	2.2494	2.77665	1.56478	0.441178	0.825494	0.237735
NONRATT018262.2	0.0020999	0.509011	0.331466	0.075823	4.37158	up	0.291379	0.321565	0.381454	0.113982	0.0589033	0.0545832
NONRATT019143.2	0.00736354	0.624603	11.6351	2.67921	4.34274	up	10.373	14.0069	10.5255	1.53741	3.15445	3.34578
NONRATT005113.2	0.0368644	0.624603	1.89452	0.438548	4.31997	up	2.51559	1.82047	1.3475	0.193232	0.635065	0.487348
TCONS_00020308	0.000938084	0.402887	25.0231	5.81886	4.30035	up	23.2328	23.6006	28.2359	3.93454	5.34415	8.17789
NONRATT004553.2	0.00432293	0.614564	3.18919	0.744357	4.28448	up	3.12175	3.73754	2.70827	0.470761	0.668574	1.09374
NONRATT018365.2	0.0246899	0.624603	0.363258	0.0849265	4.27732	up	0.390582	0.268876	0.430316	0.0769922	0.106045	0.071742
NONRATT008588.2	0.00259473	0.532527	0.31454	0.0735718	4.27528	up	0.29476	0.367088	0.281772	0.0551888	0.112022	0.0535041
NONRATT017560.2	0.0236867	0.624603	2.37858	0.556404	4.27492	up	1.74852	2.47082	2.91641	0.44026	0.442184	0.786767
NONRATT030197.2	0.0265996	0.624603	5.12074	1.20751	4.24076	up	6.67763	4.11818	4.56642	1.47506	1.53335	0.614112
NONRATT027782.2	0.0346491	0.624603	4.40035	1.03897	4.23529	up	5.58717	4.60275	3.01113	1.03502	1.50313	0.578772
NONRATT021860.2	0.0454496	0.624603	0.841778	0.19916	4.22665	up	0.580078	0.806698	1.13856	0.175543	0.11278	0.309156
NONRATT021725.2	0.0133811	0.624603	2.19317	0.521016	4.20941	up	1.80493	2.22071	2.55387	0.434966	0.536797	0.591284
NONRATT019501.2	0.0444708	0.624603	1.73316	0.413035	4.19617	up	1.77706	2.30879	1.11363	0.733766	0.232297	0.273041
TCONS_00004756	1.74342e-05	0.154586	4.28769	1.02317	4.19058	up	4.47074	4.2034	4.18893	0.866135	1.00085	1.20253
NONRATT026628.2	0.0105717	0.624603	0.696674	0.166334	4.1884	up	0.695953	0.822103	0.571967	0.198525	0.300478	0
NONRATT026223.2	0.047705	0.624603	0.851812	0.204425	4.16687	up	0.548789	0.850379	1.15627	0.0388558	0.262954	0.311465
NONRATT015840.2	0.0167361	0.624603	1.30721	0.31564	4.14148	up	1.58916	1.12435	1.20813	0.661276	0.285643	0
NONRATT019023.2	0.0317859	0.624603	0.084768	0.0205786	4.11923	up	0.0839174	0.0840416	0.086345	0.0409423	0.020792	1.43e-06
NONRATT018830.2	0.00748397	0.624603	1.80874	0.441676	4.09519	up	1.72271	2.13497	1.56855	0.747002	0.526803	0.0512221
NONRATT003473.2	0.0311151	0.624603	94.0503	22.9796	4.09277	up	121.212	85.1199	75.8193	21.1073	28.8582	18.9733
NONRATT011767.2	0.000704345	0.332043	6.40934	1.56824	4.08697	up	6.31615	5.83343	7.07843	1.12692	1.57288	2.00492
NONRATT003994.2	0.0182411	0.624603	39.7507	9.77415	4.06692	up	43.3491	42.162	33.741	9.5723	1.4e-05	19.7502
TCONS_00028266	0.0494081	0.624603	1.13154	0.279061	4.05483	up	1.30625	1.37559	0.712795	0.265636	0.369852	0.201694
NONRATT029209.2	0.0161949	0.624603	0.824114	0.203259	4.05449	up	0.739567	0.932755	0.800018	0.223924	0.385854	1.24e-30
NONRATT019150.2	0.0208832	0.624603	0.386547	0.0957389	4.03751	up	0.426285	0.464386	0.26897	0.145767	0.141449	0
NONRATT031815.1	0.0124545	0.624603	11.3552	2.83801	4.00113	up	10.7743	13.6654	9.62602	2.12582	3.51893	2.86927
NONRATT025943.2	0.0187176	0.624603	20.2993	5.10519	3.97621	up	17.7944	22.9617	20.142	1.77006	10.8753	2.67024
NONRATT016451.2	0.0482821	0.624603	7.70324	1.93807	3.97469	up	10.895	5.76547	6.44927	3.3804	2.43383	5.59e-12
NONRATT004584.2	0.0375772	0.624603	0.914165	0.230216	3.97089	up	1.19422	0.860507	0.687771	0.139994	0	0.550655
NONRATT008977.2	0.02656	0.624603	0.945192	0.238713	3.95953	up	0.772622	1.25469	0.808264	0.299466	0.344001	0.072673
NONRATT005576.2	0.0405433	0.624603	6.0541	1.52923	3.95892	up	6.64284	7.54484	3.97463	1.40831	0.975942	2.20344
TCONS_00020858	0.0491037	0.624603	5.79529	1.46564	3.95409	up	6.64841	6.78164	3.95583	0	3.83598	0.560952
NONRATT010893.2	0.0385582	0.624603	0.629506	0.159599	3.9443	up	0.735498	0.761595	0.391425	0.162714	0.316083	1.46e-17
NONRATT006440.2	0.047738	0.624603	0.106998	0.0271724	3.93775	up	0.104512	0.145103	0.0713793	0.0179691	0.0457842	0.0177637
TCONS_00026300	0.0447531	0.624603	6.30039	1.60258	3.9314	up	5.46692	8.50206	4.93218	1.9528	1.79441	1.06054
NONRATT017037.2	0.00427286	0.614564	1.01487	0.258833	3.92096	up	1.10535	0.893162	1.04611	0.138783	0.192091	0.445626
TCONS_00008880	0.000241227	0.299028	2.99266	0.767378	3.89985	up	3.01098	2.75733	3.20967	0.912372	0.555938	0.833826
NONRATT018531.2	0.026811	0.624603	1.85151	0.474785	3.89967	up	1.3528	2.35152	1.8502	0.362923	0.723568	0.337862
NONRATT001499.2	0.0383587	0.624603	7.23576	1.85822	3.89393	up	7.81311	9.0403	4.85388	1.71717	2.64136	1.21613
NONRATT028263.2	0.0100671	0.624603	12.2951	3.16992	3.87868	up	13.8132	12.5047	10.5674	3.0068	3.27856	3.22438
NONRATT031624.1	0.0284617	0.624603	0.571352	0.148881	3.83763	up	0.590989	0.648014	0.475053	0.0181195	0.333612	0.0949121
NONRATT001796.2	0.0392102	0.624603	0.550683	0.143532	3.83665	up	0.48205	0.444107	0.725893	0.107539	0.165271	0.157786
NONRATT021863.2	0.00882978	0.624603	1.39341	0.363239	3.83606	up	1.37199	1.3481	1.46014	0.44855	0.512928	0.128241
NONRATT018717.2	0.0228173	0.624603	3.09031	0.814781	3.79281	up	2.39339	3.75377	3.12379	0.986889	0.82107	0.636385
NONRATT023687.2	0.00525032	0.622043	12.1596	3.2085	3.7898	up	12.3716	11.2118	12.8953	3.55638	1.25381	4.81532
NONRATT009492.2	0.0385253	0.624603	0.929928	0.245632	3.78585	up	0.903457	0.639968	1.24636	0.0917205	0.472362	0.172815
NONRATT021203.2	0.0180774	0.624603	2.28448	0.607447	3.76079	up	1.94597	2.93373	1.97376	0.81508	0.953299	0.0539623
NONRATT015172.2	0.0143065	0.624603	3.47349	0.927292	3.74585	up	4.27245	3.41473	2.7333	0.814954	0.580422	1.3865
NONRATT017817.2	0.0111789	0.624603	2.54855	0.681094	3.74185	up	3.05988	2.09831	2.48746	0.383057	1.29813	0.362098
NONRATT011866.2	0.0449821	0.624603	0.602029	0.16115	3.73583	up	0.378938	0.784372	0.642776	0.0962999	0.0942088	0.292941
NONRATT021446.2	0.00518926	0.618612	0.387829	0.103921	3.73196	up	0.374864	0.328662	0.459962	0.103849	0.157575	0.0503399
NONRATT015666.2	0.0312212	0.624603	4.21929	1.13346	3.72249	up	3.70169	5.42856	3.52761	1.25585	1.28888	0.855647
NONRATT013534.2	0.000708702	0.332043	0.453429	0.121889	3.72002	up	0.451335	0.482399	0.426553	0.147432	0.0733847	0.14485
NONRATT022805.2	0.0338373	0.624603	1.67608	0.45073	3.71859	up	1.82758	2.07261	1.12805	0.444628	0.000738037	0.906825
NONRATT024707.2	0.0105062	0.624603	2.31417	0.622658	3.7166	up	2.47885	2.01187	2.45179	0.186117	0.568392	1.11347
NONRATT006692.2	0.0189065	0.624603	43.5908	11.9772	3.6395	up	43.0685	52.8691	34.835	15.0673	11.1384	9.72571
NONRATT033310.1	0.0219106	0.624603	0.0146484	0.00405009	3.6168	up	0.0152556	0.0129775	0.0157121	0.00617119	0.00597908	0
NONRATT002962.2	0.0193132	0.624603	35.572	9.8602	3.60763	up	34.0369	36.4297	36.2493	16.1713	10.7362	2.67315
NONRATT004378.2	0.0429955	0.624603	5.46566	1.52716	3.57898	up	4.0123	7.38824	4.99645	0.224908	1.13846	3.2181
NONRATT011739.2	0.0231561	0.624603	5.87426	1.64607	3.56865	up	5.98727	7.22299	4.41252	1.64292	2.20156	1.09374
NONRATT022219.2	0.0205373	0.624603	0.256976	0.0720115	3.56854	up	0.228076	0.217626	0.325225	0.107277	0.108758	0
NONRATT018913.2	0.00129662	0.433493	4.8571	1.36136	3.56782	up	4.51167	5.47685	4.58279	0.847036	1.33884	1.89821
NONRATT020650.2	0.00158871	0.470647	10.8261	3.03679	3.56497	up	11.2735	10.9135	10.2912	2.88724	2.088	4.13512
NONRATT011766.2	0.0144401	0.624603	0.543945	0.153154	3.55161	up	0.678208	0.522016	0.43161	0.107625	0.260945	0.0908932
NONRATT007794.2	0.000330003	0.299028	1.28397	0.363138	3.53576	up	1.31194	1.21546	1.3245	0.459702	0.352756	0.276956
NONRATT017882.2	1.22528e-05	0.154586	11.4982	3.26293	3.5239	up	11.4227	11.8475	11.2244	3.41919	3.34506	3.02452
NONRATT021494.2	0.0228214	0.624603	0.975026	0.277141	3.51815	up	1.22421	0.818261	0.88261	0.344055	0.280682	0.206687
NONRATT023819.2	0.00973711	0.624603	9.93677	2.842	3.4964	up	8.36855	11.7272	9.71459	2.78555	3.56348	2.17698
NONRATT022804.2	0.0333102	0.624603	0.261913	0.0752164	3.48212	up	0.208377	0.348173	0.229188	0.0750809	0.0396877	0.110881
NONRATT028713.2	0.00305643	0.56994	1.10151	0.316871	3.47623	up	1.17546	1.19648	0.932603	0.300702	0.477285	0.172625
NONRATT025990.2	0.02441	0.624603	1.90148	0.551531	3.44764	up	2.06331	1.38591	2.2552	0.707349	0.585128	0.362114
NONRATT001566.2	0.0366406	0.624603	1.47796	0.431348	3.42638	up	1.11335	1.4665	1.85403	0.0403085	0.914625	0.33911
NONRATT028186.2	0.0176781	0.624603	2.87512	0.846132	3.39795	up	3.61426	2.502	2.5091	1.57869	0.420171	0.539539
NONRATT002916.2	0.0486366	0.624603	0.912571	0.271427	3.36212	up	0.875185	1.09739	0.765143	0.0924149	0.0944076	0.627459
NONRATT014230.2	0.0454222	0.624603	1.10558	0.32892	3.36124	up	1.48036	0.811425	1.02495	0.256734	0.254767	0.475258
NONRATT006691.2	0.0464065	0.624603	47.6809	14.1949	3.35903	up	44.3712	63.084	35.5876	18.1407	13.4037	11.0401
NONRATT021202.2	0.0484633	0.624603	7.83471	2.33951	3.34887	up	6.18642	10.7403	6.57744	1.63375	3.50317	1.88161
NONRATT016973.2	0.00573882	0.624603	6.44169	1.92686	3.3431	up	5.80799	7.60591	5.91118	1.6635	2.57303	1.54405
TCONS_00002055	0.000194292	0.299028	4.8991	1.46577	3.34233	up	5.179	4.54179	4.97652	1.75156	1.37861	1.26715
NONRATT027594.2	0.0271292	0.624603	3.90002	1.17063	3.33156	up	4.71316	4.02055	2.96633	1.41342	0.991323	1.10714
NONRATT004755.2	0.029495	0.624603	1.51891	0.456727	3.32564	up	1.97221	1.45819	1.12631	0.161516	0.602425	0.606241
NONRATT003759.2	0.0186516	0.624603	1.40172	0.424326	3.3034	up	1.15179	1.77193	1.28143	0.391431	0.617421	0.264125
NONRATT000192.2	0.0399345	0.624603	0.267829	0.0816321	3.28093	up	0.190888	0.34848	0.26412	0.0464487	0.110005	0.0884429
NONRATT010861.2	0.0243244	0.624603	3.59019	1.09519	3.27814	up	4.05147	2.59852	4.12057	1.00813	1.48551	0.791934
NONRATT022514.2	0.0463012	0.624603	4.46341	1.36952	3.2591	up	4.51044	5.64306	3.23673	1.40107	1.43493	1.27256
NONRATT009220.2	0.00324522	0.581741	3.10411	0.959812	3.23408	up	3.12612	3.05362	3.1326	1.19415	0.970005	0.715281
NONRATT026188.2	0.0189018	0.624603	46.9314	14.5244	3.23122	up	46.6679	57.6643	36.4619	8.52612	17.0665	17.9804
NONRATT022229.2	0.006117	0.624603	23.0422	7.16582	3.21557	up	25.8231	23.0789	20.2247	7.27149	7.98782	6.23815
NONRATT006089.2	0.0388393	0.624603	4.24435	1.32027	3.21476	up	4.70107	5.2574	2.77459	0.830532	0.800211	2.33007
NONRATT027216.2	0.0433383	0.624603	0.89494	0.278923	3.20856	up	1.03761	0.78712	0.860091	7.79e-54	0.283826	0.552942
NONRATT007832.2	0.0245767	0.624603	1.32928	0.41497	3.20332	up	0.949287	1.51423	1.52432	0.436146	0.246744	0.562018
NONRATT011557.2	0.0084959	0.624603	0.136084	0.0425334	3.19947	up	0.122503	0.165377	0.120373	0.0325964	0.0648908	0.0301131
NONRATT015458.2	0.0203788	0.624603	1.26065	0.395142	3.19037	up	1.52795	1.3252	0.928796	0.586301	0.379616	0.21951
NONRATT004305.2	0.0456454	0.624603	1.86642	0.586513	3.18222	up	2.34562	1.90655	1.34708	0.605255	0.633919	0.520365
NONRATT023725.2	0.0133185	0.624603	2.10102	0.660437	3.18126	up	2.58403	1.72234	1.9967	0.438839	0.443882	1.09859
NONRATT026464.2	0.00112952	0.42542	5.21929	1.64516	3.17251	up	4.80293	5.02457	5.83037	1.07997	2.03721	1.8183
NONRATT006952.2	0.00440271	0.614564	1.81977	0.57379	3.17148	up	1.95525	1.69467	1.80938	0.424444	0.860174	0.436753
NONRATT006303.2	0.0191805	0.624603	2.64956	0.840491	3.1524	up	3.01483	2.67515	2.25872	0.126281	1.28185	1.11334
NONRATT015872.2	0.0289356	0.624603	1.90456	0.605206	3.14697	up	1.65062	2.37847	1.6846	0.555151	0.682986	0.57748
NONRATT009709.2	0.00462703	0.614564	10.0957	3.20925	3.14581	up	11.5732	10.05	8.66386	2.35812	4.0397	3.22993
NONRATT029602.2	0.000286847	0.299028	2.88349	0.91918	3.13702	up	2.72656	2.8026	3.12131	0.893614	0.745211	1.11872
NONRATT012265.2	0.0295272	0.624603	1.95789	0.626982	3.12271	up	2.23072	2.21592	1.42701	0.532649	0.567658	0.780639
NONRATT014654.2	0.0495736	0.624603	0.553623	0.178773	3.0968	up	0.369381	0.581033	0.710454	3.27e-31	0.250398	0.28592
NONRATT005050.2	2.24961e-05	0.154586	2.33634	0.75527	3.09339	up	2.33303	2.41509	2.26092	0.728526	0.853305	0.68398
NONRATT017754.2	0.00760012	0.624603	2.47377	0.801786	3.08532	up	2.64327	2.75995	2.01809	1.03684	0.654346	0.714173
NONRATT018518.2	0.0165958	0.624603	1.36907	0.444467	3.08024	up	1.5233	1.55786	1.02604	0.300986	0.755422	0.276993
NONRATT013578.2	0.0467923	0.624603	3.55988	1.16375	3.05897	up	3.1893	4.83715	2.6532	0.530143	2.08168	0.879432
NONRATT022621.2	0.0357268	0.624603	2.26972	0.7426	3.05645	up	2.58416	2.2739	1.95109	1.38293	0.742301	0.102571
NONRATT017345.2	0.00872525	0.624603	3.66197	1.20022	3.05108	up	3.14798	4.26735	3.57059	1.46765	1.02191	1.1111
NONRATT020593.2	0.0378522	0.624603	27.7698	9.11	3.04828	up	28.6311	33.9039	20.7744	18.1208	2.67213	6.53711
NONRATT021081.2	0.0358264	0.624603	152.717	50.2768	3.03753	up	191.741	141.722	124.689	47.3855	52.559	50.8859
NONRATT015054.2	0.025777	0.624603	6.43519	2.12999	3.02122	up	6.76588	7.72047	4.81921	2.3189	2.55995	1.51114
NONRATT018276.2	0.0390033	0.624603	39.24	13.0395	3.00931	up	35.4425	47.4983	34.7792	16.5012	0.0293527	22.5881
NONRATT000711.2	0.0200337	0.624603	2.80045	0.930968	3.00811	up	2.49471	3.40214	2.50451	0.804702	1.05941	0.928794
NONRATT021573.2	0.0184173	0.624603	1.72585	0.57442	3.00451	up	1.88008	1.74672	1.55075	0.698214	0.860981	0.164067
NONRATT010540.2	0.00183303	0.490752	3.16581	1.05463	3.00182	up	3.42221	3.16598	2.90923	0.954205	1.15619	1.05349
NONRATT026347.2	0.0460271	0.624603	3.39047	1.13209	2.99486	up	3.20132	4.38313	2.58695	1.13704	1.30376	0.955484
NONRATT007800.2	0.0196224	0.624603	0.784016	0.265084	2.95761	up	0.889229	0.595518	0.867301	0.0890235	0.271495	0.434735
NONRATT024376.2	0.0361886	0.624603	1.03205	0.351402	2.93694	up	1.0588	1.30424	0.733108	0.255742	0.285312	0.513152
NONRATT018671.2	0.0186783	0.624603	2.16779	0.739191	2.93265	up	2.28085	2.34555	1.87696	0.867598	0.212593	1.13738
NONRATT016452.2	0.0243651	0.624603	9.91815	3.40145	2.91586	up	11.982	9.55623	8.21616	3.27395	3.13655	3.79386
TCONS_00000943	0.0472803	0.624603	1.16306	0.399808	2.90905	up	1.43566	1.2412	0.812318	0.366013	0.484653	0.348757
NONRATT018060.2	0.0164389	0.624603	1.84293	0.63385	2.90751	up	2.10544	1.56008	1.86326	0.177784	0.789399	0.934368
NONRATT011224.2	0.0244132	0.624603	6.37116	2.19603	2.90121	up	6.11687	7.81166	5.18494	2.2756	2.55187	1.76063
NONRATT026473.2	0.0450616	0.624603	3.40846	1.17905	2.89086	up	4.45506	2.83906	2.93127	1.07837	1.04228	1.4165
NONRATT004059.2	0.0233336	0.624603	5.10053	1.77341	2.87611	up	3.76378	6.12906	5.40874	1.25255	2.53643	1.53126
NONRATT029417.2	0.00794137	0.624603	2.92024	1.01802	2.86856	up	3.38852	2.90502	2.46719	1.39572	0.471654	1.18668
NONRATT013474.2	0.0282335	0.624603	1.67414	0.588297	2.84574	up	1.60996	1.68314	1.72932	0.81156	0.195755	0.757575
NONRATT026563.2	0.031	0.624603	0.743442	0.262649	2.83055	up	0.702513	0.773242	0.754571	0.434471	0.110838	0.242639
NONRATT000217.2	0.00837056	0.624603	4.37693	1.54755	2.8283	up	4.55074	3.54736	5.03268	1.17347	2.28423	1.18494
NONRATT010687.2	0.0270218	0.624603	1.47197	0.521195	2.82422	up	1.57341	1.60567	1.23682	0.913598	0.46037	0.189617
NONRATT006359.2	0.0114088	0.624603	2.47376	0.877468	2.8192	up	2.90091	2.35276	2.16762	0.984168	0.920076	0.728161
TCONS_00011972	0.0306524	0.624603	16.9186	6.00236	2.81865	up	12.5062	21.3872	16.8623	6.71313	8.2323	3.06167
NONRATT008867.2	0.0414329	0.624603	0.600745	0.213584	2.81269	up	0.610163	0.716498	0.475573	0.196219	0.398116	0.0464173
NONRATT017883.2	0.00246634	0.532527	10.9227	3.88605	2.81075	up	9.54146	12.0812	11.1455	2.45	4.77429	4.43387
NONRATT016972.2	0.0426247	0.624603	5.21811	1.85749	2.80923	up	3.89636	6.49717	5.2608	1.58489	1.99995	1.98764
NONRATT001665.2	0.00544188	0.624603	6.31904	2.24944	2.80916	up	5.63598	6.25539	7.06574	2.25725	1.27873	3.21234
NONRATT006953.2	0.0263752	0.624603	3.13982	1.11938	2.80496	up	2.50738	3.11456	3.79751	1.29966	1.08013	0.978353
NONRATT017553.2	0.00783785	0.624603	8.43472	3.01472	2.79784	up	7.7002	9.67779	7.92617	4.66486	2.04885	2.33046
NONRATT001122.2	0.00882737	0.624603	2.49704	0.892857	2.79668	up	2.82787	2.4935	2.16974	1.0014	0.877393	0.799774
NONRATT017126.2	0.0376211	0.624603	0.871181	0.31183	2.79377	up	0.775928	0.707498	1.13012	0.334122	0.21773	0.383638
NONRATT000094.2	0.0285857	0.624603	4.0928	1.46827	2.7875	up	3.29127	5.19044	3.79668	1.09112	1.94705	1.36663
NONRATT028966.2	0.0401678	0.624603	0.331202	0.119056	2.7819	up	0.36804	0.365743	0.259821	0.0447613	0.22705	0.0853573
NONRATT029295.2	0.0230824	0.624603	4.25576	1.53098	2.77977	up	3.59796	3.86335	5.30597	1.18259	1.93653	1.47381
NONRATT001501.2	0.0138209	0.624603	33.367	12.1259	2.75172	up	27.7107	39.3169	33.0735	9.73216	12.1489	14.4965
NONRATT031440.1	0.0133088	0.624603	0.217084	0.0796308	2.72613	up	0.23219	0.24384	0.175222	0.0336706	0.0898973	0.115324
NONRATT003032.2	0.037165	0.624603	5.96637	2.1957	2.7173	up	7.61392	4.31131	5.97389	2.95984	0.864495	2.76276
NONRATT028042.2	0.0411222	0.624603	1.38527	0.510992	2.71094	up	1.61287	1.52753	1.01539	0.470559	0.521052	0.541364
NONRATT006386.2	0.00312994	0.576105	14.3186	5.30419	2.69949	up	14.1166	16.078	12.7613	6.3225	5.15623	4.43384
NONRATT027580.2	0.0381287	0.624603	3.75478	1.39567	2.69031	up	4.69765	3.83012	2.73656	1.35103	1.8255	1.01047
NONRATT015841.2	0.0250368	0.624603	1.91984	0.715195	2.68437	up	2.34868	1.51798	1.89288	0.808579	0.523934	0.813071
NONRATT019450.2	0.0286757	0.624603	1.13887	0.426496	2.67029	up	1.02728	1.12657	1.26276	0.127084	0.640258	0.512146
NONRATT012064.2	0.0295549	0.624603	2.68484	1.0059	2.66909	up	3.33445	2.08002	2.64005	1.10859	1.201	0.708114
NONRATT015474.2	0.0236771	0.624603	1.64984	0.618394	2.66795	up	1.95571	1.2207	1.77311	0.770591	0.73116	0.35343
NONRATT009723.2	0.00358636	0.601079	6.02326	2.25835	2.6671	up	6.21388	6.25108	5.60482	2.98886	2.18201	1.60418
TCONS_00024148	0.0337765	0.624603	1.67909	0.629661	2.66667	up	1.71849	2.01357	1.30522	0.672181	0.569512	0.647288
NONRATT000777.2	0.0121526	0.624603	0.900039	0.337709	2.66513	up	0.73702	1.06893	0.894161	0.168456	0.41099	0.433681
NONRATT008831.2	0.00394343	0.614564	44.1513	16.6068	2.65863	up	46.2709	48.2263	37.9566	15.2753	14.4336	20.1115
NONRATT020092.2	0.0171971	0.624603	5.76813	2.17834	2.64795	up	6.13794	6.59624	4.57022	0.990248	3.31947	2.22531
NONRATT001854.2	0.0115379	0.624603	4.25953	1.61727	2.63378	up	5.08101	3.53445	4.16313	1.16788	2.36775	1.31619
NONRATT009696.2	0.0233868	0.624603	3.32135	1.26273	2.63029	up	3.29039	3.97357	2.70008	1.42704	1.0649	1.29624
NONRATT026999.2	0.0180172	0.624603	5.38255	2.04911	2.62678	up	5.41998	6.24945	4.47822	1.96779	2.29707	1.88246
NONRATT007009.2	0.0121694	0.624603	13.7958	5.25689	2.62433	up	12.884	16.5938	11.9096	4.75293	6.82154	4.19619
NONRATT022606.2	0.048699	0.624603	0.143183	0.0546454	2.62023	up	0.116368	0.121217	0.191965	0.0419412	0.0421532	0.0798417
NONRATT016741.2	0.0395961	0.624603	1.4972	0.574221	2.60736	up	1.79131	1.63184	1.06846	0.323955	0.397724	1.00098
NONRATT027215.2	0.0085754	0.624603	0.546644	0.209696	2.60684	up	0.647172	0.470408	0.522351	0.150588	0.182244	0.296256
NONRATT002650.2	0.0214698	0.624603	1.88676	0.726716	2.59628	up	2.23852	1.62817	1.79359	0.495976	1.21158	0.472588
NONRATT017669.2	0.0141528	0.624603	0.641298	0.247871	2.58722	up	0.66705	0.517594	0.739251	0.117077	0.347366	0.279171
NONRATT022043.2	0.0259295	0.624603	7.14973	2.77351	2.57787	up	8.72574	7.36163	5.36182	1.97382	4.14687	2.19982
NONRATT019326.2	0.0349675	0.624603	14.7078	5.73472	2.5647	up	13.9281	18.0807	12.1147	5.47481	6.15918	5.57017
NONRATT029932.2	0.0458383	0.624603	9.50168	3.7125	2.55937	up	11.4782	6.48742	10.5394	3.47008	5.02881	2.63861
NONRATT029488.2	0.0120473	0.624603	4.62575	1.80819	2.55822	up	4.46199	3.9324	5.48287	1.13162	2.6826	1.61036
NONRATT009470.2	0.0290653	0.624603	0.776906	0.304583	2.55072	up	0.655493	0.995695	0.679531	0.419392	0.336185	0.158171
NONRATT020813.2	0.0154621	0.624603	36.4951	14.3384	2.54527	up	35.4924	43.7852	30.2078	14.1018	18.0235	10.8901
NONRATT015470.2	0.00771136	0.624603	2.06593	0.813495	2.53957	up	2.20623	1.88201	2.10955	0.570907	1.15797	0.711604
NONRATT001435.2	0.00662531	0.624603	2.1118	0.833462	2.53377	up	2.2856	2.29519	1.75462	0.936691	1.06221	0.501487
NONRATT022029.2	0.0474092	0.624603	0.556257	0.221196	2.51477	up	0.374087	0.644962	0.649722	0.259581	0.321108	0.0829002
NONRATT010526.2	0.0020476	0.509011	1.39511	0.557009	2.50465	up	1.45006	1.23514	1.50013	0.47568	0.546566	0.64878
NONRATT006479.2	0.0393229	0.624603	1.01399	0.40631	2.49561	up	1.27704	1.03039	0.734542	0.24803	0.58236	0.388541
NONRATT004379.2	0.00233866	0.526673	68.4721	27.4993	2.48996	up	60.559	75.4278	69.4295	22.3837	27.4372	32.6769
NONRATT011096.2	0.0302479	0.624603	1.12911	0.454638	2.48353	up	1.10283	1.13621	1.14828	0.456684	0.66614	0.241091
NONRATT014858.2	0.0147088	0.624603	16.3168	6.65746	2.45091	up	18.8549	13.3827	16.7129	7.79468	6.76175	5.41596
TCONS_00026159	0.0296657	0.624603	1.13515	0.467822	2.42645	up	0.997337	1.08691	1.3212	0.15836	0.596936	0.64817
NONRATT009141.2	0.0230987	0.624603	1.01231	0.418082	2.42132	up	0.931279	0.850966	1.25469	0.251843	0.622581	0.379823
NONRATT014857.2	0.0359391	0.624603	14.3287	5.92747	2.41734	up	16.8405	10.3611	15.7845	7.46251	6.02307	4.29683
NONRATT003581.2	0.0138272	0.624603	0.779687	0.324059	2.406	up	0.905892	0.640694	0.792473	0.370408	0.248372	0.353397
NONRATT007123.2	0.0460229	0.624603	10.5434	4.3822	2.40597	up	9.6941	13.6429	8.29332	5.29707	4.73688	3.11265
NONRATT022974.2	0.0174707	0.624603	0.427226	0.17825	2.39678	up	0.513946	0.365917	0.401816	0.193761	0.202883	0.138107
NONRATT012846.2	0.0186354	0.624603	0.51369	0.215602	2.38259	up	0.600654	0.441083	0.499334	0.207024	0.201048	0.238734
NONRATT026562.2	0.0481159	0.624603	3.91526	1.65564	2.36481	up	4.84419	3.96071	2.94089	1.84664	1.70656	1.41371
NONRATT008790.2	0.0248807	0.624603	6.97642	2.95562	2.36039	up	7.50597	5.44163	7.98165	3.49876	2.55633	2.81179
NONRATT019098.2	0.00802295	0.624603	5.80942	2.46468	2.35707	up	6.24039	5.82175	5.36614	1.5185	3.01418	2.86136
NONRATT014462.2	0.0356168	0.624603	1.15246	0.491696	2.34385	up	1.46497	1.07132	0.921102	0.516511	0.630172	0.328405
NONRATT013405.2	0.0301763	0.624603	1.45226	0.620416	2.34078	up	1.8189	1.2655	1.27238	0.373966	0.955005	0.532277
NONRATT003040.2	0.0113126	0.624603	4.36069	1.8803	2.31914	up	3.92339	5.13605	4.02263	2.24587	1.80716	1.58788
NONRATT016921.2	0.00729989	0.624603	0.698603	0.301272	2.31885	up	0.607325	0.68304	0.805444	0.19962	0.324822	0.379374
NONRATT009849.2	0.00703906	0.624603	4.1522	1.79416	2.31428	up	3.83551	4.76411	3.85697	1.56313	1.75379	2.06556
NONRATT014208.2	0.0235187	0.624603	1.2358	0.535116	2.3094	up	1.06369	1.29931	1.34439	0.758878	0.252627	0.593842
NONRATT018352.2	0.0037814	0.61368	2.77395	1.20216	2.30748	up	2.55375	2.87554	2.89257	1.40556	1.3636	0.837303
NONRATT002963.2	0.0244711	0.624603	2.09007	0.906089	2.30669	up	2.18506	1.98472	2.10043	1.31693	0.801671	0.59967
NONRATT011838.2	0.0303589	0.624603	2.14244	0.929874	2.30401	up	2.07279	1.69524	2.65928	1.229	0.8424	0.718228
NONRATT031577.1	0.0200493	0.624603	0.974762	0.423139	2.30364	up	0.889143	1.19591	0.839237	0.469998	0.552941	0.246478
NONRATT005070.2	0.0223084	0.624603	0.629314	0.273323	2.30246	up	0.617351	0.630936	0.639656	0.299045	0.354164	0.166758
NONRATT025203.2	0.010402	0.624603	0.579975	0.251934	2.30209	up	0.513009	0.665947	0.560969	0.149684	0.33395	0.272168
NONRATT016414.2	0.0233713	0.624603	28.9539	12.6497	2.2889	up	23.7355	35.1375	27.9887	11.5026	15.8309	10.6155
NONRATT012668.2	0.00323186	0.581741	9.85985	4.31217	2.28652	up	11.1035	8.89178	9.58424	5.00656	3.38645	4.54349
TCONS_00025601	0.0184858	0.624603	43.5253	19.0376	2.28628	up	41.642	44.387	44.5471	24.3487	11.66	21.1043
NONRATT019259.2	0.0249537	0.624603	0.562855	0.246189	2.28627	up	0.638325	0.623803	0.426436	0.17703	0.30909	0.252448
NONRATT026793.2	0.00442612	0.614564	1.04809	0.460484	2.27606	up	1.18872	1.0149	0.940654	0.491533	0.562553	0.327367
NONRATT021595.2	0.0251727	0.624603	2.03323	0.894422	2.27323	up	2.40143	2.13175	1.56651	0.680677	0.855568	1.14702
NONRATT018045.2	0.0487752	0.624603	0.79067	0.347923	2.27255	up	0.783588	0.785726	0.802695	0.206637	0.546105	0.291026
NONRATT011837.2	0.0220952	0.624603	1.28886	0.567914	2.26947	up	1.08712	1.54853	1.23094	0.477357	0.664322	0.562062
NONRATT000174.2	0.0206889	0.624603	1.64579	0.727478	2.26232	up	1.47789	1.43489	2.02458	0.971578	0.729624	0.481231
NONRATT004390.2	0.0340484	0.624603	3.89691	1.72961	2.25306	up	3.98313	3.76897	3.93864	0.998419	2.47556	1.71484
NONRATT015566.2	0.0141082	0.624603	5.41928	2.41876	2.24052	up	5.75362	6.14468	4.35954	2.18146	1.77643	3.29838
NONRATT008344.2	0.0307497	0.624603	0.989416	0.444241	2.2272	up	0.965444	1.06081	0.941996	0.636407	0.451106	0.24521
NONRATT008269.2	0.0123851	0.624603	1.41936	0.639643	2.21899	up	1.58017	1.14681	1.5311	0.502429	0.584502	0.831998
NONRATT010331.2	0.00217283	0.509011	33.9267	15.2894	2.21896	up	35.7907	35.1538	30.8356	15.3376	16.5189	14.0118
NONRATT022300.2	0.0110494	0.624603	2.41149	1.09081	2.21072	up	1.97925	2.59342	2.66179	0.734155	1.41695	1.12134
NONRATT006718.2	0.0248127	0.624603	1.76657	0.802753	2.20064	up	1.56235	1.71001	2.02735	1.01104	1.01746	0.379756
NONRATT005818.2	0.0132841	0.624603	0.547374	0.249703	2.1921	up	0.491625	0.637108	0.513389	0.174949	0.350814	0.223347
NONRATT014174.2	0.00768179	0.624603	1.17463	0.536734	2.18849	up	1.13546	1.14507	1.24337	0.68877	0.509824	0.411608
TCONS_00016502	0.0207762	0.624603	1.66353	0.761102	2.18569	up	1.85495	1.7579	1.37774	0.696064	0.801484	0.785757
NONRATT002549.2	0.0390186	0.624603	1.92012	0.880499	2.18072	up	1.99102	2.28249	1.48686	0.791924	0.850804	0.998769
NONRATT012947.2	0.0208645	0.624603	7.11759	3.29323	2.16128	up	5.73613	8.48348	7.13317	3.3888	4.17012	2.32076
NONRATT023543.2	0.0430219	0.624603	2.42137	1.12128	2.15947	up	2.46705	2.92964	1.86743	1.28499	1.08918	0.989682
NONRATT005258.2	0.0455118	0.624603	1.6793	0.777742	2.1592	up	2.13523	1.43662	1.46606	0.791505	0.628634	0.913086
NONRATT027596.2	0.0320809	0.624603	3.68755	1.7105	2.15583	up	4.45042	3.7966	2.81564	1.22402	2.30317	1.60432
NONRATT013330.2	0.00216446	0.509011	2.08139	0.965912	2.15484	up	2.16492	2.11065	1.96859	0.77708	1.13784	0.982815
NONRATT017693.2	0.036503	0.624603	10.5713	4.90853	2.15367	up	9.0507	13.168	9.4953	4.23964	5.84663	4.63932
NONRATT006151.2	0.0280912	0.624603	0.327646	0.152516	2.14828	up	0.259513	0.378196	0.34523	0.0805069	0.167797	0.209243
NONRATT002288.2	0.0355263	0.624603	1.14396	0.534754	2.13923	up	1.38179	0.981362	1.06873	0.528274	0.510026	0.565961
NONRATT021769.2	0.0159223	0.624603	14.8797	6.95749	2.13867	up	13.6988	17.8148	13.1256	7.56448	8.09346	5.21453
TCONS_00004864	0.000409077	0.309703	27.2678	12.8136	2.12804	up	28.8221	27.4314	25.55	12.9063	13.9701	11.5643
NONRATT006817.2	0.0188149	0.624603	12.1237	5.69905	2.12732	up	13.0022	9.86701	13.5019	6.04528	6.24922	4.80265
NONRATT017346.2	0.00603446	0.624603	6.70026	3.15307	2.125	up	6.13737	7.44757	6.51584	3.29452	3.30632	2.85836
NONRATT028952.2	0.0100024	0.624603	2.0036	0.948501	2.11239	up	1.70791	2.00256	2.30034	0.738754	0.873874	1.23287
NONRATT001436.2	0.00841054	0.624603	1.8956	0.899494	2.10741	up	2.08872	1.76757	1.83052	0.766333	0.728157	1.20399
NONRATT010016.2	0.00663499	0.624603	3.20289	1.52387	2.10181	up	2.87763	3.67017	3.06087	1.14529	1.53854	1.88778
NONRATT001541.2	0.0396379	0.624603	2.14203	1.02066	2.09867	up	1.62205	2.62321	2.18082	1.03923	1.37013	0.652613
NONRATT005074.2	0.0304435	0.624603	1.92833	0.918837	2.09866	up	2.35609	1.74491	1.68398	0.480576	1.10027	1.17567
NONRATT003752.2	0.0444689	0.624603	3.44685	1.64432	2.09621	up	2.79059	4.3062	3.24375	1.30509	2.50117	1.12671
NONRATT003472.2	0.000677567	0.332043	41.8255	20.2682	2.0636	up	43.497	43.011	38.9686	19.6409	21.937	19.2266
NONRATT000417.2	0.0450961	0.624603	0.656592	0.31941	2.05564	up	0.611487	0.709057	0.649232	0.196161	0.479876	0.282192
NONRATT032781.1	0.0229982	0.624603	1.51692	0.740069	2.04971	up	1.2878	1.79587	1.4671	0.574433	0.592163	1.05361
NONRATT000940.2	0.033863	0.624603	2.14023	1.04605	2.046	up	2.25108	1.68014	2.48947	0.661482	0.967706	1.50897
NONRATT022742.2	0.00790581	0.624603	4.11374	2.01931	2.0372	up	3.48944	4.38678	4.465	1.64281	2.30793	2.1072
NONRATT028886.2	0.0415726	0.624603	3.53073	1.74518	2.02313	up	3.69627	4.21258	2.68333	2.50652	1.55974	1.16929
NONRATT002711.2	0.0198366	0.624603	2.93224	1.4503	2.02181	up	3.42894	2.9829	2.38489	1.36052	1.84741	1.14297
NONRATT003046.2	0.020138	0.624603	21.5958	10.6836	2.0214	up	22.3219	24.4535	18.0121	10.1779	11.9475	9.92545
NONRATT021491.2	0.039499	0.624603	23.9822	11.8679	2.02076	up	28.5402	21.3232	22.0832	12.6301	6.12721	16.8464
NONRATT014093.2	0.00757774	0.624603	54.5541	27.1835	2.00689	up	62.5727	48.7881	52.3015	32.672	26.4962	22.3822
NONRATT007339.2	0.0110515	0.624603	3.87172	1.93438	2.00153	up	3.3559	3.84212	4.41714	2.09048	2.36853	1.34413
NONRATT027130.2	0.00555608	0.624603	3.09129	1.5448	2.00109	up	3.26074	3.23011	2.78301	1.2602	1.41271	1.96149
NONRATT011818.2	0.0379802	0.624603	0.547352	1.09658	0.499145	down	0.726574	0.408115	0.507368	1.09106	1.34205	0.85663
NONRATT021316.2	0.0482588	0.624603	2.03757	4.08497	0.498796	down	2.17634	1.19624	2.74012	2.97446	4.69042	4.59004
NONRATT010626.2	0.00509842	0.618612	0.221085	0.443955	0.497991	down	0.258672	0.234416	0.170168	0.389854	0.491575	0.450435
NONRATT009667.2	0.0305465	0.624603	7.43809	14.9857	0.496347	down	8.80401	4.14584	9.36443	14.3786	14.2151	16.3633
NONRATT016081.2	0.0282391	0.624603	3.40312	6.86107	0.496005	down	4.31322	1.97253	3.92362	7.27602	6.31101	6.99617
NONRATT020330.2	0.034206	0.624603	1.13633	2.29689	0.494723	down	1.13048	0.671562	1.60694	2.3106	2.08339	2.4967
NONRATT003248.2	0.0344523	0.624603	1.56399	3.17098	0.49322	down	1.5434	1.03977	2.10881	2.90366	3.93965	2.66963
NONRATT021729.2	0.0323168	0.624603	2.92868	5.94395	0.492717	down	3.09052	2.07895	3.61658	7.2122	5.91654	4.7031
NONRATT030340.2	0.0300258	0.624603	7.25886	14.7478	0.492198	down	8.57549	3.85111	9.34999	16.1594	15.0676	13.0165
NONRATT002036.2	0.0305496	0.624603	5.58057	11.3385	0.492177	down	6.18375	3.20403	7.35394	10.5122	11.362	12.1414
NONRATT012977.2	0.0438677	0.624603	1.27179	2.59422	0.490241	down	1.39938	0.622843	1.79316	2.35534	2.89397	2.53335
NONRATT000542.2	0.0492316	0.624603	10.5916	21.6084	0.490161	down	10.0953	6.778	14.9014	20.6674	27.2854	16.8723
NONRATT014577.2	0.0424196	0.624603	0.766013	1.56324	0.490016	down	1.03926	0.47533	0.783451	1.36203	1.98006	1.34763
NONRATT026021.2	0.0019563	0.509011	0.388231	0.792623	0.489805	down	0.357422	0.445849	0.361421	0.741805	0.76277	0.873294
NONRATT020822.2	0.0371078	0.624603	1.41127	2.88203	0.489681	down	1.26855	1.11821	1.84706	2.15042	3.35196	3.1437
NONRATT023322.2	0.0235334	0.624603	2.25554	4.6066	0.489633	down	2.59348	1.28684	2.88632	5.19537	4.8585	3.76593
NONRATT018834.2	0.0345729	0.624603	0.187213	0.382818	0.48904	down	0.276987	0.15563	0.129022	0.390295	0.345416	0.412742
NONRATT011970.2	0.024676	0.624603	1.37869	2.82537	0.487968	down	1.8631	1.02511	1.24785	2.48917	2.53397	3.45297
NONRATT027262.2	0.0483111	0.624603	3.60257	7.40025	0.486817	down	4.16433	2.78821	3.85518	5.38124	8.46445	8.35506
NONRATT015031.2	0.0381455	0.624603	1.03563	2.13186	0.485785	down	1.35497	0.500016	1.25189	2.55229	1.74514	2.09816
NONRATT027108.2	0.0272518	0.624603	0.181367	0.374007	0.484929	down	0.170302	0.154434	0.219363	0.338661	0.456648	0.326712
NONRATT023371.2	0.0185324	0.624603	1.93317	3.99456	0.48395	down	1.97164	1.37369	2.45419	4.04255	4.07918	3.86196
NONRATT021505.2	0.0209256	0.624603	2.85435	5.96453	0.478554	down	3.01684	1.78217	3.76404	5.22017	7.17414	5.49927
NONRATT007054.2	0.0212097	0.624603	2.55027	5.32924	0.478543	down	2.4211	1.76001	3.46971	5.52941	5.47278	4.98553
NONRATT022145.2	0.0140681	0.624603	4.65767	9.74315	0.478045	down	4.32926	4.46206	5.18167	11.2003	9.4133	8.61582
NONRATT025557.2	0.012978	0.624603	0.979284	2.05265	0.477082	down	0.671331	1.32675	0.939773	1.98884	1.87189	2.29722
NONRATT015813.2	0.0372284	0.624603	4.65754	9.76536	0.476945	down	6.33804	2.16936	5.46521	10.9881	8.69035	9.61763
NONRATT011969.2	0.0471725	0.624603	0.95743	2.01085	0.476133	down	1.26765	0.423271	1.18137	1.49905	2.22554	2.30794
NONRATT014391.2	0.0279092	0.624603	0.134838	0.283801	0.475114	down	0.177587	0.0964089	0.130518	0.29905	0.2186	0.333753
NONRATT015219.2	0.0360707	0.624603	28.1458	59.3105	0.47455	down	37.9489	14.9781	31.5104	73.8901	50.8825	53.1587
NONRATT007854.2	0.0410118	0.624603	3.46973	7.3133	0.47444	down	3.82591	1.70159	4.88167	7.1686	6.78966	7.98165
NONRATT032263.1	0.0261018	0.624603	0.188477	0.397475	0.474185	down	0.10098	0.211613	0.252837	0.406696	0.352262	0.433466
NONRATT033281.1	0.0492922	0.624603	0.0705602	0.149356	0.47243	down	0.108668	0.0404198	0.0625925	0.170722	0.109735	0.16761
NONRATT009049.2	0.0437214	0.624603	1.40286	2.96991	0.472358	down	1.41745	0.769906	2.02123	2.86641	3.70325	2.34008
NONRATT014096.2	0.0264658	0.624603	1.82401	3.87054	0.471256	down	2.36035	1.03882	2.07287	3.68536	3.22194	4.70431
NONRATT013918.2	0.0404051	0.624603	2.91661	6.19129	0.471082	down	3.19877	1.45469	4.09636	5.79224	6.68483	6.09678
NONRATT012098.2	0.0393722	0.624603	4.09825	8.73936	0.468941	down	4.14516	2.06304	6.08654	8.44034	7.95986	9.81789
NONRATT023028.2	0.0338474	0.624603	1.72605	3.68613	0.468257	down	2.21048	1.00154	1.96615	4.45362	3.78583	2.81892
NONRATT014855.2	0.00296624	0.56994	0.205122	0.439275	0.466955	down	0.240233	0.15522	0.219913	0.412529	0.414692	0.490605
NONRATT026178.2	0.00691298	0.624603	0.440689	0.944972	0.466352	down	0.391483	0.446749	0.483835	1.00004	1.01379	0.821086
NONRATT016842.2	0.011396	0.624603	0.315217	0.676135	0.466205	down	0.427928	0.274858	0.242867	0.703249	0.706933	0.618222
NONRATT009676.2	0.0404751	0.624603	2.12935	4.56839	0.466105	down	2.30804	2.01776	2.06224	5.4858	4.56385	3.65553
NONRATT009173.2	0.0279535	0.624603	7.72814	16.6024	0.465484	down	10.4281	4.04519	8.71111	15.8075	13.9476	20.0521
NONRATT028502.2	0.026615	0.624603	3.19996	6.87488	0.465458	down	3.62046	1.67882	4.30061	6.4363	7.61887	6.56946
NONRATT015313.2	0.0349775	0.624603	2.28648	4.91967	0.464762	down	3.43798	1.82183	1.59962	5.31834	5.71273	3.72795
NONRATT010218.2	0.0217649	0.624603	0.991641	2.13531	0.464402	down	0.776154	0.779559	1.41921	1.68168	2.40348	2.32076
NONRATT010220.2	0.00773949	0.624603	0.662685	1.42847	0.463914	down	0.677996	0.489529	0.820531	1.5855	1.20183	1.49807
NONRATT022401.2	0.0205389	0.624603	4.48766	9.70495	0.462409	down	5.69498	2.45376	5.31423	10.5696	9.75415	8.79108
NONRATT012697.2	0.0206805	0.624603	1.02462	2.22995	0.459482	down	1.19215	0.668092	1.21362	2.20512	2.23181	2.25292
NONRATT026570.2	0.0332035	0.624603	3.52427	7.69412	0.458047	down	2.68022	2.55956	5.33303	8.13331	7.84814	7.10092
NONRATT021728.2	0.0231402	0.624603	4.07834	8.93418	0.456487	down	3.42888	3.10337	5.70277	9.23215	8.94184	8.62855
NONRATT028115.2	0.0173792	0.624603	0.92333	2.02272	0.456479	down	0.778529	0.869223	1.12224	1.7001	1.97073	2.39734
NONRATT017626.2	0.0333736	0.624603	0.23536	0.517677	0.454646	down	0.316036	0.111645	0.278398	0.527703	0.620652	0.404677
NONRATT002570.2	0.0348273	0.624603	1.88762	4.1553	0.454268	down	2.15279	0.827512	2.68256	4.17266	4.90991	3.38333
NONRATT001701.2	0.0106188	0.624603	5.183	11.4148	0.454061	down	5.69158	3.38884	6.46859	10.6926	12.158	11.3937
NONRATT024810.2	0.0456335	0.624603	72.1504	159.677	0.451853	down	80.1905	32.8737	103.387	163.272	165.617	150.142
NONRATT012327.2	0.0267815	0.624603	2.19541	4.86389	0.451369	down	2.62533	1.03559	2.92531	3.95754	4.95133	5.68279
NONRATT023824.2	0.0100615	0.624603	0.755238	1.67399	0.451159	down	0.618847	0.982742	0.664124	1.62974	1.74259	1.64965
NONRATT006673.2	0.0493946	0.624603	0.831254	1.84329	0.450963	down	1.11239	0.271965	1.10941	1.48534	2.23636	1.80816
NONRATT026882.2	0.0442237	0.624603	6.3881	14.167	0.450913	down	7.69405	2.73652	8.73374	13.752	15.1551	13.5941
NONRATT021530.2	0.00662604	0.624603	0.99165	2.20453	0.449823	down	1.10765	0.778606	1.0887	1.93218	2.16196	2.51947
NONRATT000139.2	0.0361865	0.624603	19.2932	43.0074	0.448602	down	22.1261	8.71029	27.0433	38.9321	44.2134	45.8767
NONRATT010418.2	0.0202299	0.624603	1.48025	3.30043	0.448502	down	2.13074	1.20453	1.10548	3.16283	3.19386	3.54461
NONRATT003954.2	0.0247666	0.624603	4.71963	10.5277	0.448306	down	5.22128	2.457	6.48061	11.0474	11.0712	9.46446
NONRATT027226.2	0.0342373	0.624603	0.803338	1.79212	0.448262	down	1.05713	0.326755	1.02613	1.45763	2.12717	1.79154
NONRATT015923.2	0.0493018	0.624603	2.59637	5.79471	0.448058	down	3.00264	1.1092	3.67725	6.05929	5.72063	5.6042
NONRATT017181.2	0.0360177	0.624603	1.07885	2.41449	0.446824	down	1.29087	0.478504	1.46718	2.24599	2.37586	2.62162
TCONS_00016205	0.0391017	0.624603	0.690244	1.55207	0.444724	down	0.919109	0.245735	0.905887	1.84135	1.38424	1.43063
NONRATT000317.2	0.0398244	0.624603	1.14717	2.57951	0.444723	down	1.24029	0.72197	1.47924	2.14572	3.31743	2.27537
NONRATT012317.2	0.0360808	0.624603	1.04911	2.36067	0.444413	down	1.09406	0.464749	1.58853	2.2832	2.08838	2.71043
NONRATT000005.2	0.016865	0.624603	5.95807	13.4154	0.444122	down	4.65686	4.41002	8.80732	11.669	14.528	14.0491
NONRATT002530.2	0.0145194	0.624603	0.544235	1.22784	0.443244	down	0.636261	0.302748	0.693697	1.01607	1.39003	1.27743
NONRATT016982.2	0.044104	0.624603	1.40741	3.17798	0.442864	down	2.08898	0.505151	1.62811	3.2866	2.7071	3.54024
NONRATT023333.2	0.045846	0.624603	6.19187	14.0022	0.442208	down	7.17155	2.11101	9.29304	16.6158	13.9241	11.4666
NONRATT025316.2	0.0156916	0.624603	2.91625	6.61448	0.440888	down	3.5768	1.52752	3.64442	7.69755	5.81983	6.32604
NONRATT006267.2	0.0243189	0.624603	6.49651	14.7476	0.440513	down	7.44805	3.37119	8.6703	14.7455	13.7027	15.7946
NONRATT014118.2	0.0248579	0.624603	14.6456	33.3561	0.439068	down	17.406	6.81307	19.7176	29.3657	36.2604	34.4421
NONRATT027576.2	0.00111813	0.42542	2.68121	6.11113	0.438743	down	2.61955	3.22582	2.19826	6.35613	5.55574	6.42151
NONRATT020248.2	0.0213594	0.624603	3.13822	7.17003	0.437687	down	1.83134	2.88274	4.7006	8.03258	5.88445	7.59306
NONRATT031395.1	0.0217031	0.624603	0.0713937	0.163282	0.437241	down	0.105864	0.0393958	0.0689215	0.189131	0.16302	0.137696
NONRATT004284.2	0.0275747	0.624603	0.689108	1.57704	0.436962	down	0.845492	0.338437	0.883394	1.60796	1.65689	1.46627
NONRATT010406.2	0.0273492	0.624603	0.608416	1.39246	0.436936	down	0.453848	0.95672	0.41468	1.10218	1.53097	1.54423
NONRATT023633.2	0.0154444	0.624603	1.42719	3.2727	0.43609	down	1.58312	0.995791	1.70266	2.7104	3.89715	3.21054
NONRATT029549.2	0.0292056	0.624603	0.349978	0.804461	0.435046	down	0.385933	0.245073	0.418927	0.959036	0.844068	0.610279
NONRATT017361.2	0.00898889	0.624603	1.29773	2.98342	0.43498	down	1.40099	0.800895	1.6913	3.39949	2.58567	2.96509
NONRATT024814.2	0.0107563	0.624603	1.73627	4.00322	0.433718	down	2.08811	1.13088	1.98981	4.20876	3.8613	3.9396
NONRATT028473.2	0.0155572	0.624603	0.486718	1.12325	0.433313	down	0.5209	0.311517	0.627737	1.30556	0.897366	1.16681
NONRATT010512.2	0.0138423	0.624603	1.56582	3.61483	0.433165	down	1.46115	1.4616	1.7747	3.97503	3.00906	3.86039
NONRATT026168.2	0.0405581	0.624603	2.84912	6.58676	0.432553	down	3.49387	0.991202	4.0623	6.15401	7.47109	6.13517
NONRATT024785.2	0.0237015	0.624603	0.245253	0.567723	0.431994	down	0.168072	0.200214	0.367474	0.582614	0.67406	0.446496
NONRATT006346.2	0.0436256	0.624603	4.61369	10.703	0.431065	down	6.27788	1.61596	5.94722	11.6775	10.5472	9.88424
NONRATT028236.2	0.0363363	0.624603	5.59767	13.0067	0.430368	down	6.53831	2.24996	8.00474	14.2616	12.8415	11.917
NONRATT005233.2	0.00696549	0.624603	4.1651	9.68657	0.429987	down	4.16331	2.8587	5.47328	10.1901	9.99933	8.87025
NONRATT003071.2	0.0284491	0.624603	12.471	29.0607	0.429135	down	15.8347	4.98006	16.5982	33.8293	30.0517	23.3012
NONRATT004372.2	0.00872558	0.624603	0.383198	0.893195	0.42902	down	0.33388	0.32618	0.489534	0.755294	0.893062	1.03123
NONRATT007564.2	0.0428383	0.624603	2.37738	5.54723	0.428571	down	2.22501	1.03918	3.86796	6.10653	4.79773	5.73743
TCONS_00021017	0.00123819	0.42542	3.69068	8.64301	0.427014	down	4.38499	3.50901	3.17805	8.70344	8.92431	8.30129
NONRATT028208.2	0.0316239	0.624603	1.0433	2.44595	0.426542	down	1.3209	0.536264	1.27274	2.72273	2.83175	1.78337
NONRATT001157.2	0.0437569	0.624603	0.351593	0.824821	0.426266	down	0.429477	0.290441	0.334861	0.764687	1.05072	0.659059
NONRATT013721.2	0.0134321	0.624603	3.77197	8.86043	0.425709	down	3.51432	3.5047	4.29689	9.57751	9.64605	7.35774
NONRATT019986.2	0.046518	0.624603	1.40849	3.30909	0.425643	down	1.6217	0.418114	2.18566	3.25016	3.8658	2.81133
NONRATT028416.2	0.0350447	0.624603	1.56067	3.68224	0.423837	down	1.99817	0.577932	2.1059	3.27655	4.60567	3.16448
NONRATT027374.2	0.0391988	0.624603	12.2105	28.8223	0.423647	down	14.4847	4.9187	17.228	29.2566	30.3031	26.9073
NONRATT008806.2	0.00821878	0.624603	3.92497	9.26989	0.423411	down	4.38613	2.38382	5.00496	9.09989	8.04888	10.6609
NONRATT028686.2	0.0185365	0.624603	0.15079	0.35697	0.422415	down	0.0970468	0.126169	0.229153	0.379154	0.288359	0.403398
NONRATT006433.2	0.0373098	0.624603	0.766592	1.81769	0.42174	down	0.941491	0.330984	1.0273	2.32953	1.50616	1.61737
NONRATT027373.2	0.0332939	0.624603	9.41584	22.3671	0.420968	down	10.4637	3.96034	13.8234	21.9155	24.4972	20.6886
NONRATT021531.2	0.0163991	0.624603	0.713303	1.69575	0.420642	down	0.45489	0.830557	0.854464	1.67537	1.70134	1.71054
NONRATT013039.2	0.0115092	0.624603	0.5723	1.3621	0.42016	down	0.36477	0.788237	0.563891	1.34227	1.27327	1.47076
NONRATT002462.2	0.0496645	0.624603	5.95443	14.1818	0.419865	down	6.92441	1.85221	9.08666	15.6238	13.2941	13.6274
NONRATT023331.2	0.00628854	0.624603	1.59545	3.80059	0.419791	down	1.63333	1.06942	2.08361	3.2285	4.24397	3.9293
NONRATT009513.2	0.0226288	0.624603	0.313877	0.749143	0.418981	down	0.308852	0.248456	0.384323	0.587471	0.77758	0.882378
NONRATT000775.2	0.0473833	0.624603	3.66397	8.74839	0.418817	down	4.642	1.03524	5.31468	9.05101	7.73502	9.45914
NONRATT032395.1	0.0491501	0.624603	0.400546	0.957028	0.418531	down	0.451199	0.118181	0.632258	0.920133	1.08497	0.865978
TCONS_00017089	0.0231516	0.624603	1.33325	3.19198	0.417686	down	1.30021	0.837183	1.86234	3.98887	2.81217	2.77491
NONRATT021865.2	0.0458938	0.624603	43.1744	103.406	0.417524	down	50.5342	16.1481	62.8409	103.79	98.8534	107.574
NONRATT023176.2	0.0148575	0.624603	0.63329	1.5169	0.41749	down	0.943639	0.57107	0.38516	1.47423	1.73237	1.34409
NONRATT025173.2	0.0373773	0.624603	3.28387	7.87644	0.416923	down	4.49272	0.966426	4.39247	7.26436	9.56025	6.80471
NONRATT027767.2	0.0445792	0.624603	1.01066	2.42553	0.416678	down	1.50876	0.273713	1.24952	2.53624	2.87386	1.86648
NONRATT024797.2	0.0139475	0.624603	0.120505	0.289609	0.416095	down	0.138395	0.0900446	0.133076	0.337317	0.236841	0.294669
NONRATT015249.2	0.046304	0.624603	1.44566	3.47471	0.416052	down	1.9015	0.359308	2.07617	4.00552	3.12309	3.2955
NONRATT019621.2	0.0292935	0.624603	3.43831	8.32061	0.413228	down	3.95752	1.31108	5.04632	7.96876	9.47578	7.5173
NONRATT006224.2	0.0379678	0.624603	1.4703	3.56074	0.412919	down	0.861967	1.65735	1.89156	3.12097	4.61691	2.94433
NONRATT004036.2	0.00112967	0.42542	3.0416	7.36697	0.41287	down	3.76778	2.53867	2.81835	7.52493	6.67858	7.89738
TCONS_00019774	0.0490227	0.624603	46.1184	111.808	0.412478	down	54.4068	15.2222	68.726	105.939	111.747	117.738
NONRATT008428.2	0.0423008	0.624603	1.20568	2.92614	0.412038	down	1.86111	0.662172	1.09375	2.96674	3.68387	2.1278
NONRATT018893.2	0.0233417	0.624603	0.0653886	0.158747	0.411905	down	0.0269556	0.0920223	0.0771878	0.132351	0.189358	0.15453
NONRATT000776.2	0.033932	0.624603	10.0808	24.4825	0.411755	down	15.0171	3.60076	11.6245	23.9835	27.4671	21.997
NONRATT004850.2	0.01687	0.624603	4.53227	11.0099	0.411655	down	4.143	2.78566	6.66815	11.4189	12.8207	8.78995
NONRATT002803.2	0.0181877	0.624603	0.547022	1.33156	0.410812	down	0.642677	0.242613	0.755777	1.27382	1.17971	1.54116
NONRATT030909.2	0.0368623	0.624603	11.0645	26.9346	0.410794	down	14.0441	3.61431	15.5352	24.8622	26.0045	29.937
NONRATT023352.2	0.0387128	0.624603	7.12692	17.3843	0.409963	down	8.33525	2.77085	10.2747	16.933	18.4472	16.7727
NONRATT005235.2	0.0196942	0.624603	2.00532	4.89293	0.409839	down	2.36758	0.859233	2.78914	5.53604	4.02201	5.12075
NONRATT023097.2	0.0252633	0.624603	3.41129	8.33178	0.409432	down	4.41736	1.57085	4.24567	7.92999	8.86973	8.19561
NONRATT014844.2	0.00937323	0.624603	21.3425	52.1403	0.409329	down	25.7618	11.4286	26.8373	58.3433	53.0447	45.0329
NONRATT022513.2	0.0320393	0.624603	4.4528	10.8836	0.409131	down	5.1124	1.55724	6.68877	10.9963	8.70486	12.9495
NONRATT003125.2	0.0338107	0.624603	6.93583	16.9566	0.409035	down	8.33543	2.16372	10.3083	13.8001	17.8021	19.2676
NONRATT018412.2	0.0312194	0.624603	1.13928	2.78613	0.40891	down	1.40271	0.381434	1.63368	3.18175	2.46502	2.71162
NONRATT002720.2	0.0344305	0.624603	15.4412	37.8437	0.408025	down	20.1011	4.72075	21.5017	40.9944	32.365	40.1718
NONRATT024831.2	0.0414555	0.624603	5.57417	13.6645	0.40793	down	6.98489	1.62088	8.11673	13.0925	12.645	15.256
NONRATT016317.2	0.0467679	0.624603	31.4555	77.5508	0.405611	down	42.7403	8.26234	43.3637	82.7846	70.2404	79.6275
NONRATT027859.2	0.0483609	0.624603	3.69452	9.11376	0.405378	down	4.19022	0.877724	6.0156	8.86948	10.6767	7.79514
NONRATT010657.2	0.0474653	0.624603	0.17768	0.438489	0.405209	down	0.113439	0.200047	0.219553	0.540917	0.470388	0.304162
NONRATT018619.2	0.00258422	0.532527	1.19061	2.94604	0.404138	down	1.2876	0.820652	1.46358	2.70195	3.16845	2.96774
TCONS_00030634	0.0188555	0.624603	2.5351	6.27523	0.403984	down	3.65944	1.19514	2.75071	7.56766	5.85931	5.39872
NONRATT008319.2	0.0498801	0.624603	0.816635	2.02175	0.403925	down	1.18567	0.255728	1.00851	1.97315	2.08635	2.00575
NONRATT031892.1	0.0392481	0.624603	5.63579	13.9582	0.403762	down	8.60739	1.47064	6.82935	15.9091	11.4662	14.4993
NONRATT000243.2	0.0453451	0.624603	2.4079	5.9644	0.403712	down	2.15963	1.49972	3.56435	7.90136	5.03014	4.96169
NONRATT023044.2	0.00459837	0.614564	4.79328	11.8915	0.403084	down	5.89948	3.02178	5.45859	11.3423	11.3067	13.0255
NONRATT020079.2	0.00405565	0.614564	0.626471	1.55648	0.402493	down	0.570255	0.520993	0.788167	1.35644	1.55419	1.7588
NONRATT002076.2	0.0130713	0.624603	2.65998	6.62956	0.401231	down	2.76516	1.58433	3.63045	5.60095	6.324	7.96374
NONRATT007649.2	0.0448544	0.624603	5.4798	13.6738	0.400752	down	7.18858	1.31281	7.93802	12.6153	15.3125	13.0937
NONRATT023337.2	0.0115611	0.624603	0.356266	0.890793	0.399943	down	0.477829	0.300645	0.290326	0.741782	0.87399	1.05661
NONRATT015175.2	0.0391253	0.624603	2.19279	5.48675	0.399652	down	2.88924	0.557364	3.13176	5.14863	6.83196	4.47965
NONRATT019275.2	0.0201651	0.624603	9.8023	24.5689	0.398971	down	13.0309	4.78956	11.5864	26.2089	23.6314	23.8665
NONRATT009664.2	0.0325959	0.624603	1.01695	2.55706	0.397704	down	1.52848	0.30425	1.21813	2.56925	2.91002	2.19191
NONRATT031055.2	0.0254185	0.624603	1.32137	3.32762	0.397092	down	1.49235	1.0241	1.44767	3.8725	2.55578	3.55459
NONRATT022400.2	0.0127639	0.624603	3.23344	8.14621	0.396926	down	4.38812	1.53134	3.78087	7.09929	9.43257	7.90676
NONRATT018392.2	0.00469563	0.614564	1.5959	4.02139	0.396851	down	2.08153	1.11407	1.59209	4.29724	3.83279	3.93416
NONRATT031062.2	0.0347697	0.624603	1.00576	2.53794	0.396289	down	1.09494	0.418249	1.50408	2.54921	3.16441	1.90019
NONRATT021410.2	0.0345236	0.624603	1.35922	3.43007	0.396268	down	1.84129	0.355205	1.88118	3.03304	3.95171	3.30545
NONRATT006827.2	0.0146653	0.624603	1.08293	2.73394	0.396106	down	1.62698	1.0489	0.5729	2.81072	3.10508	2.28601
NONRATT024967.2	0.015191	0.624603	0.732885	1.85064	0.396016	down	0.655637	0.426423	1.1166	1.50749	1.91801	2.12643
NONRATT001159.2	0.00629904	0.624603	0.446342	1.12893	0.395368	down	0.590351	0.3269	0.421774	1.13479	0.956562	1.29543
NONRATT030561.2	0.0260729	0.624603	2.42265	6.13154	0.395112	down	3.4979	1.14979	2.62025	5.79518	6.41505	6.18439
NONRATT015059.2	0.0310785	0.624603	7.6802	19.4984	0.393888	down	9.77182	2.12691	11.1419	22.2483	20.1287	16.1182
NONRATT029085.2	0.0214963	0.624603	2.95921	7.53021	0.392978	down	3.15427	1.4378	4.28555	7.31307	8.10978	7.16779
NONRATT002717.2	0.0128292	0.624603	0.311782	0.793413	0.392964	down	0.161161	0.455305	0.318881	0.888582	0.693421	0.798237
NONRATT014126.2	0.0450003	0.624603	2.42608	6.17908	0.392628	down	3.64856	0.529745	3.09994	5.69	6.93296	5.91429
NONRATT032812.1	0.0163535	0.624603	4.66758	11.8944	0.392418	down	5.07204	2.10935	6.82137	10.0286	13.8644	11.7902
NONRATT013602.2	0.038414	0.624603	0.189981	0.484837	0.391844	down	0.235256	0.04773	0.286956	0.524437	0.568505	0.36157
NONRATT021230.2	0.0321962	0.624603	1.45795	3.72373	0.39153	down	1.88576	0.383199	2.1049	4.49263	3.08584	3.59273
NONRATT032163.1	0.0190146	0.624603	0.453614	1.15917	0.391325	down	0.736358	0.320099	0.304385	1.26432	0.939612	1.27359
NONRATT008805.2	0.0477412	0.624603	1.00818	2.58271	0.390357	down	1.12024	0.329119	1.57519	2.65014	2.59592	2.50209
NONRATT010476.2	0.010529	0.624603	0.90347	2.32284	0.38895	down	1.05523	0.438477	1.21671	2.05811	2.64316	2.26726
TCONS_00030943	0.00603604	0.624603	14.8743	38.2452	0.388919	down	12.7495	13.4229	18.4504	33.8218	44.2499	36.6639
NONRATT027727.2	0.00825656	0.624603	0.329649	0.848186	0.388652	down	0.348024	0.193381	0.447541	0.811308	0.995511	0.73774
NONRATT008427.2	0.0492012	0.624603	1.18927	3.06759	0.387688	down	1.79956	0.763562	1.00468	3.51994	3.66562	2.01721
NONRATT012376.2	0.0457479	0.624603	7.69005	19.8563	0.387284	down	10.4992	1.87431	10.6966	21.0668	18.5887	19.9135
NONRATT030459.2	0.0234445	0.624603	1.46231	3.77611	0.387254	down	1.31982	0.678704	2.38841	3.16048	3.87309	4.29474
NONRATT004792.2	0.00554454	0.624603	0.685239	1.77641	0.385743	down	0.952457	0.521996	0.581265	1.93271	1.91392	1.48261
NONRATT002137.2	0.0190404	0.624603	2.5973	6.73861	0.385436	down	2.89884	1.18878	3.7043	5.25556	7.96818	6.99209
NONRATT014171.2	0.0469969	0.624603	3.46034	8.97911	0.385377	down	5.09016	0.43256	4.85831	10.8742	7.10764	8.95554
NONRATT017329.2	0.026224	0.624603	9.6145	24.952	0.38532	down	14.2222	3.00871	11.6126	26.3847	27.388	21.0833
TCONS_00002695	0.0295142	0.624603	17.3567	45.1132	0.384737	down	24.192	4.40726	23.4708	52.3287	45.7014	37.3093
NONRATT021173.2	0.0459139	0.624603	1.88148	4.89121	0.384666	down	1.32738	0.900531	3.41654	4.2764	5.24024	5.15698
NONRATT000803.2	0.0137751	0.624603	0.738411	1.91991	0.384606	down	0.802646	0.348907	1.06368	1.55014	2.07643	2.13317
NONRATT011107.2	0.0336368	0.624603	4.58595	11.9426	0.384001	down	4.95831	1.79973	6.99981	11.669	12.6727	11.486
NONRATT025315.2	0.00826382	0.624603	5.56499	14.5319	0.38295	down	5.80735	3.26894	7.61869	16.8991	12.2651	14.4315
NONRATT019414.2	0.0448288	0.624603	1.70989	4.46713	0.382772	down	2.0107	0.290527	2.82845	4.17478	5.40037	3.82625
NONRATT018376.2	0.041329	0.624603	6.62722	17.3173	0.382694	down	6.6105	1.91301	11.3582	15.545	19.8483	16.5587
NONRATT002333.2	0.0491776	0.624603	240.135	627.981	0.382392	down	264.798	63.6902	391.916	587.624	631.189	665.129
NONRATT004264.2	0.0458929	0.624603	8.73446	22.9558	0.38049	down	12.4877	1.89015	11.8256	24.0178	21.193	23.6567
TCONS_00007472	0.0262377	0.624603	6.07943	15.9808	0.380422	down	7.81838	1.79589	8.62402	14.4387	15.2947	18.2089
NONRATT028874.2	0.0445384	0.624603	0.259542	0.683633	0.379652	down	0.282218	0.0512588	0.445151	0.770973	0.759014	0.520914
NONRATT021164.2	0.0427203	0.624603	1.09807	2.89293	0.37957	down	0.977698	0.339471	1.97704	2.95946	2.37633	3.34299
NONRATT010417.2	0.0476398	0.624603	1.57825	4.1592	0.37946	down	2.22442	0.562377	1.94795	3.59472	5.57307	3.30981
NONRATT001153.2	0.0348003	0.624603	2.55164	6.72846	0.379231	down	2.4225	0.956703	4.27571	6.54854	7.47279	6.16406
NONRATT015223.2	0.0306071	0.624603	0.98723	2.60549	0.378903	down	1.60543	0.301613	1.05464	3.18961	2.21232	2.41456
NONRATT016224.2	0.0145263	0.624603	1.65613	4.37254	0.378756	down	1.70559	0.779352	2.48344	4.26921	4.93686	3.91155
NONRATT002725.2	0.0287521	0.624603	0.16243	0.431054	0.37682	down	0.222507	0.104758	0.160024	0.486174	0.497824	0.309164
NONRATT028624.2	0.0340155	0.624603	1.89007	5.02106	0.376429	down	2.50388	0.625799	2.54053	6.48732	4.51861	4.05724
NONRATT029345.2	0.0233751	0.624603	1.55402	4.13112	0.376175	down	1.36313	0.703181	2.59576	3.94924	3.52985	4.91428
NONRATT012618.2	0.0413396	0.624603	8.17682	21.7397	0.376124	down	11.459	2.07571	10.9957	21.1513	23.1198	20.9479
NONRATT030421.2	0.0081934	0.624603	0.565944	1.50632	0.375713	down	0.664354	0.418388	0.615091	1.74874	1.49342	1.2768
NONRATT016943.2	0.013712	0.624603	0.332356	0.885001	0.375544	down	0.527823	0.195936	0.273309	0.742017	0.919156	0.993829
NONRATT026811.2	0.0385509	0.624603	4.62425	12.3355	0.374872	down	5.44319	1.42144	7.00812	12.895	11.684	12.4276
NONRATT022147.2	0.0411619	0.624603	2.0995	5.60549	0.374544	down	1.49979	1.0537	3.74502	5.30658	6.1505	5.35939
NONRATT013556.2	0.0444428	0.624603	0.495037	1.32237	0.374355	down	0.746967	0.116452	0.621691	1.24602	1.39497	1.32613
NONRATT010752.2	0.00507963	0.618612	0.748022	2.00084	0.373853	down	0.944521	0.413589	0.885956	2.19511	2.07961	1.72781
NONRATT020447.2	0.0456936	0.624603	1.47642	3.95327	0.373469	down	1.82637	0.169246	2.43366	3.12944	4.14274	4.58763
TCONS_00012729	0.0406662	0.624603	2.38025	6.37527	0.373357	down	2.12536	1.58525	3.43015	6.39023	8.15096	4.58463
NONRATT015323.2	0.00235042	0.526673	2.49594	6.68834	0.373177	down	2.67194	1.64411	3.17176	6.36727	6.35127	7.34647
NONRATT030971.2	0.0384818	0.624603	8.86314	23.793	0.37251	down	10.3343	2.48497	13.7701	22.9183	25.645	22.8157
NONRATT010296.2	0.0192745	0.624603	0.801381	2.15273	0.372263	down	0.569914	1.10007	0.73416	2.06505	2.65441	1.73872
NONRATT011002.2	0.0432874	0.624603	1.92406	5.17314	0.371933	down	2.87816	0.197794	2.69624	6.33424	4.17236	5.01283
NONRATT028282.2	0.0376513	0.624603	1.31598	3.54315	0.371417	down	1.49629	0.273516	2.17815	3.885	2.95062	3.79383
NONRATT021536.2	0.0353979	0.624603	2.86785	7.73479	0.370773	down	3.43094	0.546715	4.6259	8.31072	6.10602	8.78764
NONRATT025067.2	0.0284594	0.624603	0.731371	1.97355	0.370587	down	0.221537	0.764754	1.20782	1.96265	1.61122	2.34677
NONRATT015410.2	0.0461074	0.624603	29.055	78.4037	0.370582	down	41.8118	4.43047	40.9225	83.5545	81.0426	70.6139
NONRATT019177.2	0.0372386	0.624603	3.93979	10.6316	0.370576	down	5.07834	0.632601	6.10844	8.91216	10.7762	12.2063
NONRATT021360.2	0.0167721	0.624603	0.305527	0.827811	0.369078	down	0.379993	0.263346	0.273242	0.649067	0.927809	0.906558
NONRATT007904.2	0.0489331	0.624603	3.64305	9.87484	0.368922	down	4.40207	0.47723	6.04985	10.7964	10.206	8.62212
NONRATT023047.2	0.0480542	0.624603	8.41822	22.8313	0.368713	down	10.229	1.73273	13.293	21.8909	24.2059	22.3972
NONRATT022497.2	0.0392779	0.624603	0.831871	2.26244	0.367688	down	0.93341	0.148251	1.41395	2.68425	2.19417	1.90889
NONRATT010023.2	0.0300221	0.624603	1.09675	2.98316	0.367646	down	1.34476	0.261697	1.68379	2.86762	3.40605	2.67581
NONRATT029202.2	0.0414206	0.624603	3.51307	9.55719	0.367584	down	5.76326	0.731611	4.04435	9.58972	10.5009	8.58096
NONRATT004527.2	0.0108541	0.624603	0.793246	2.15942	0.367343	down	1.06314	0.417051	0.899547	1.70506	2.37084	2.40234
NONRATT025511.2	0.0382169	0.624603	2.19461	5.99345	0.366168	down	1.75389	0.8115	4.01844	6.48796	6.48456	5.00783
TCONS_00000885	0.0440493	0.624603	0.864749	2.36268	0.366003	down	0.963428	0.146106	1.48471	2.71485	2.1414	2.23181
NONRATT020204.2	0.0441889	0.624603	8.53466	23.3631	0.365304	down	10.84	2.14188	12.6221	26.3238	28.0849	15.6807
NONRATT009067.2	0.0454988	0.624603	7.37438	20.1975	0.365112	down	9.65331	1.28493	11.1849	19.8819	21.705	19.0057
NONRATT004833.2	0.030416	0.624603	3.85785	10.5777	0.364716	down	5.89952	0.814265	4.85977	8.57392	10.1941	12.965
NONRATT010048.2	0.0481127	0.624603	17.5807	48.2463	0.364395	down	17.3061	4.40275	31.0332	44.5285	52.274	47.9365
NONRATT024025.2	0.0333636	0.624603	1.08207	2.9703	0.364298	down	1.32984	0.197674	1.71871	2.48913	3.40683	3.01495
NONRATT025059.2	0.0224832	0.624603	5.30093	14.557	0.364151	down	7.2552	1.38304	7.26455	16.8371	14.2579	12.5759
NONRATT015909.2	0.00637291	0.624603	1.36984	3.76323	0.364007	down	1.86506	0.746507	1.49796	4.24397	3.16534	3.88037
NONRATT024623.2	0.0470854	0.624603	10.8955	29.9854	0.363361	down	16.3102	2.28131	14.0951	26.8999	39.8684	23.1879
NONRATT025658.2	0.0448424	0.624603	2.61393	7.20278	0.362905	down	3.10232	0.424454	4.31501	6.78017	8.01678	6.8114
NONRATT007903.2	0.0413181	0.624603	4.30724	11.8886	0.362301	down	4.96412	0.914875	7.04274	12.8883	10.8757	11.9017
NONRATT021564.2	0.0437841	0.624603	2.52809	6.99357	0.361488	down	2.26883	0.661272	4.65417	7.90443	8.03904	5.03723
TCONS_00011080	0.0249937	0.624603	0.79034	2.18868	0.361103	down	0.708709	0.302045	1.36027	2.1001	1.85924	2.60671
NONRATT021309.2	0.0291134	0.624603	1.5997	4.43171	0.360967	down	1.42297	0.719727	2.6564	3.37686	5.55201	4.36625
NONRATT008045.2	0.0304197	0.624603	2.66124	7.37383	0.360903	down	2.41818	1.27581	4.28972	7.10848	7.43235	7.58066
NONRATT010991.2	0.0402645	0.624603	1.53077	4.25427	0.35982	down	2.13661	0.289838	2.16586	3.91914	4.45525	4.38842
NONRATT016677.2	0.027693	0.624603	5.56693	15.4886	0.359421	down	7.92906	1.04733	7.72439	18.7931	13.9484	13.7243
NONRATT010047.2	0.0431492	0.624603	21.3005	59.2921	0.359246	down	22.8824	5.63547	35.3835	56.6499	58.6671	62.5593
NONRATT009340.2	0.0449932	0.624603	5.82669	16.2207	0.359213	down	9.5544	0.837291	7.08838	16.2361	14.6663	17.7597
NONRATT012560.2	0.0230342	0.624603	1.54909	4.31321	0.359149	down	1.6403	0.506274	2.50068	3.98018	5.28975	3.66971
NONRATT021699.2	0.0385045	0.624603	4.84896	13.5112	0.358884	down	5.71736	1.10706	7.72247	12.5079	14.5108	13.5151
NONRATT009426.2	0.049663	0.624603	1.48546	4.14109	0.358714	down	2.81165	0.689154	0.955588	3.81685	4.42852	4.17789
NONRATT007850.2	0.0317517	0.624603	0.543926	1.51802	0.358313	down	0.757881	0.0805299	0.793367	1.67051	1.71233	1.17121
NONRATT005081.2	0.0418805	0.624603	5.591	15.6182	0.35798	down	7.94553	0.893545	7.93392	15.6347	14.4391	16.7808
TCONS_00029972	0.0302103	0.624603	7.37609	20.6193	0.357728	down	9.951	1.27826	10.899	25.0277	20.4152	16.4149
NONRATT012056.2	0.0349657	0.624603	0.156293	0.438252	0.356629	down	0.27087	0.157508	0.040502	0.472086	0.52069	0.321979
NONRATT016560.2	0.0228276	0.624603	0.996723	2.79771	0.356264	down	1.07381	0.361463	1.55489	2.57906	2.75644	3.05764
NONRATT000710.2	0.00261483	0.532527	0.390108	1.09552	0.356094	down	0.357693	0.29131	0.52132	1.01082	1.25171	1.02404
NONRATT007161.2	0.0132929	0.624603	5.11674	14.4098	0.355087	down	4.95918	3.19544	7.19559	14.0381	14.5058	14.6855
TCONS_00021074	0.0242674	0.624603	1.71546	4.8315	0.355058	down	2.09069	0.395343	2.66035	5.53284	3.91253	5.04912
NONRATT021172.2	0.0166594	0.624603	1.64306	4.62871	0.354973	down	1.7957	0.604812	2.52869	4.05551	5.17149	4.65911
NONRATT022757.2	0.012656	0.624603	0.439484	1.2381	0.354967	down	0.315354	0.401742	0.601354	1.06036	1.51061	1.14332
TCONS_00012685	0.0159015	0.624603	2.58758	7.29229	0.354838	down	2.64257	1.53525	3.58492	5.72394	7.34517	8.80777
NONRATT003213.2	0.00842094	0.624603	0.401936	1.13276	0.35483	down	0.339137	0.258094	0.608577	1.23814	1.24277	0.917361
NONRATT011963.2	0.0472841	0.624603	0.180815	0.510958	0.353875	down	0.291917	0.250528	0	0.568869	0.577841	0.386164
NONRATT012800.2	0.0162875	0.624603	0.746665	2.11444	0.353127	down	0.851398	0.264149	1.12445	1.8765	1.89883	2.56798
NONRATT005350.2	0.0404742	0.624603	1.08246	3.06729	0.352903	down	1.02399	0.236392	1.98698	2.82525	3.87141	2.50521
NONRATT006720.2	0.0402662	0.624603	17.886	50.7335	0.352548	down	23.7247	2.46801	27.4653	62.249	36.0104	53.9411
NONRATT016113.2	0.000566045	0.317664	0.264998	0.751671	0.352544	down	0.326516	0.211837	0.25664	0.768499	0.68391	0.802605
NONRATT001325.2	0.0446324	0.624603	3.18433	9.05358	0.35172	down	3.1728	0.749355	5.63083	9.241	8.30259	9.61716
NONRATT015146.2	0.0486944	0.624603	2.68392	7.63466	0.351544	down	2.96175	0.57753	4.51248	7.60608	7.80371	7.49418
NONRATT006611.2	0.0325337	0.624603	3.87955	11.0382	0.351465	down	4.2967	0.981915	6.36004	10.8221	10.1646	12.128
NONRATT030659.2	0.0462419	0.624603	2.31809	6.61668	0.350339	down	2.64677	0.184632	4.12285	7.27534	7.04535	5.52935
NONRATT009208.2	0.0340358	0.624603	4.43869	12.6779	0.350111	down	5.60318	0.735715	6.97716	11.8948	14.2747	11.8643
NONRATT008946.2	0.0319804	0.624603	2.09371	5.98255	0.349969	down	2.75476	0.293971	3.23238	5.0515	6.62447	6.27167
NONRATT034109.1	0.0310191	0.624603	0.204191	0.583556	0.349908	down	0.316193	0.0290045	0.267375	0.531372	0.495121	0.724173
NONRATT004759.2	0.0406542	0.624603	0.0904065	0.258642	0.349543	down	0.147806	0.00461582	0.118798	0.321831	0.238859	0.215238
NONRATT002800.2	0.0271711	0.624603	0.606167	1.73435	0.349508	down	1.0168	0.148857	0.65284	1.81929	1.45658	1.92717
TCONS_00021044	0.0236774	0.624603	19.3549	55.3939	0.349404	down	24.9562	4.01942	29.089	66.6402	46.2961	53.2453
NONRATT011938.2	0.00265669	0.532527	1.57258	4.50519	0.349061	down	1.46408	1.38504	1.86863	3.93844	4.8214	4.75572
NONRATT028988.2	0.0332243	0.624603	0.910115	2.61044	0.348644	down	1.48739	0.898314	0.34464	1.8099	2.89683	3.12459
NONRATT026739.2	0.0307144	0.624603	4.70789	13.5193	0.348236	down	5.5374	0.884616	7.70165	15.463	12.956	12.1389
NONRATT024974.2	0.0234308	0.624603	0.230563	0.663054	0.347729	down	0.408477	0.186198	0.0970151	0.757861	0.671036	0.560265
NONRATT003070.2	0.0254669	0.624603	10.2578	29.4996	0.347727	down	15.0688	2.18341	13.5212	33.1301	26.344	29.0247
NONRATT004804.2	0.0317898	0.624603	0.299951	0.862786	0.347653	down	0.378918	0.0871033	0.43383	0.611602	1.06047	0.916285
TCONS_00009388	0.0414486	0.624603	0.754406	2.17184	0.347357	down	0.890382	0.100523	1.27232	1.91935	2.27568	2.3205
TCONS_00000886	0.0384223	0.624603	0.607668	1.75259	0.346726	down	0.719902	0.0635381	1.03956	1.59604	1.6126	2.04912
NONRATT021092.2	0.00628272	0.624603	0.187353	0.541071	0.346263	down	0.21801	0.0908677	0.25318	0.579587	0.478726	0.564899
NONRATT023683.2	0.0440427	0.624603	13.8703	40.0967	0.34592	down	16.9629	1.5813	23.0666	43.3468	40.5762	36.3672
NONRATT015201.2	0.0336009	0.624603	5.97485	17.2725	0.345918	down	8.09725	0.780882	9.04641	18.6546	14.9678	18.195
NONRATT014611.2	0.0377053	0.624603	2.33861	6.79188	0.344324	down	3.32319	0.210509	3.48213	7.6512	6.18427	6.54017
NONRATT016735.2	0.0037607	0.61368	0.980547	2.8478	0.344317	down	1.02229	0.574349	1.345	3.14003	2.70725	2.69613
NONRATT014169.2	0.0383547	0.624603	2.5769	7.49148	0.343978	down	4.41788	0.368608	2.94422	9.66259	6.16798	6.64388
NONRATT015977.2	0.0481794	0.624603	0.945941	2.7503	0.343941	down	1.27393	0.0228877	1.54101	2.56168	3.08489	2.60435
NONRATT031401.1	0.0417702	0.624603	5.9892	17.4953	0.342332	down	7.9674	0.0406524	9.95956	16.3354	14.473	21.6775
NONRATT014253.2	0.0409242	0.624603	0.638297	1.86691	0.341901	down	0.651998	0.0758661	1.18703	2.24518	1.44826	1.90729
NONRATT025779.2	0.0379737	0.624603	1.45714	4.26598	0.341573	down	1.89803	0.145361	2.32804	4.77201	3.88005	4.14588
NONRATT034110.1	0.0296185	0.624603	0.190065	0.559131	0.339929	down	0.273816	0.0290045	0.267375	0.531374	0.442069	0.703949
NONRATT020382.2	0.0354822	0.624603	13.5928	40.0348	0.339523	down	21.1647	1.53327	18.0803	40.0811	35.8554	44.168
NONRATT018861.2	0.0496802	0.624603	2.39575	7.07227	0.338752	down	2.72524	0.129209	4.33279	7.69989	6.25517	7.26174
TCONS_00012066	0.0210451	0.624603	0.668853	1.98307	0.337281	down	1.0058	0.132491	0.868264	1.80766	1.82354	2.31802
NONRATT031177.2	0.00749604	0.624603	1.4965	4.43854	0.33716	down	1.87566	0.621	1.99284	4.63008	3.8565	4.82905
NONRATT016827.2	0.00264736	0.532527	0.933822	2.77526	0.336481	down	1.17847	0.554709	1.06829	2.41893	3.10556	2.80129
NONRATT001654.2	0.0178768	0.624603	0.0732092	0.217849	0.336055	down	0.0335327	0.122853	0.0632421	0.164917	0.246151	0.242478
NONRATT023553.2	0.0321409	0.624603	9.58429	28.5593	0.335593	down	11.5194	2.62912	14.6044	28.4941	29.4022	27.7815
NONRATT013251.2	0.0161189	0.624603	0.448963	1.34627	0.333486	down	0.42164	0.200862	0.724387	1.24213	1.46159	1.33509
NONRATT027089.2	0.0242057	0.624603	3.51398	10.5416	0.333344	down	4.36434	0.584334	5.59326	12.1813	10.214	9.22949
TCONS_00018687	0.0254533	0.624603	0.900064	2.70311	0.332974	down	1.16689	0.198654	1.33465	2.47165	2.91849	2.71918
NONRATT031101.2	0.0128786	0.624603	0.658445	1.98017	0.332519	down	1.12095	0.365689	0.488693	1.93702	2.27234	1.73116
NONRATT031560.1	0.0167475	0.624603	0.575723	1.73486	0.331855	down	0.600435	0.19851	0.928223	2.1077	1.40914	1.68774
TCONS_00001924	0.0255228	0.624603	4.76699	14.3656	0.331833	down	6.20398	0.573654	7.52333	17.3754	13.0905	12.6309
NONRATT004947.2	0.0407419	0.624603	2.15788	6.50311	0.331824	down	3.02304	0.251723	3.19889	8.48225	4.72894	6.29813
TCONS_00005162	0.0319301	0.624603	0.67698	2.04215	0.331503	down	0.735903	0.0835401	1.2115	2.50354	1.74288	1.88003
NONRATT000562.2	0.0422323	0.624603	0.118047	0.356852	0.3308	down	0.206332	3.94e-16	0.147808	0.425883	0.256376	0.388297
NONRATT012361.2	0.0276437	0.624603	1.3982	4.23076	0.330485	down	2.16702	0.162592	1.86499	3.4013	5.26234	4.02864
NONRATT022785.2	0.0217817	0.624603	1.16348	3.52114	0.330427	down	1.93733	0.238313	1.31479	4.15406	2.99349	3.41586
NONRATT026808.2	0.0362834	0.624603	1.99487	6.05471	0.329474	down	2.83719	2.03e-13	3.14741	4.98705	6.50893	6.66813
NONRATT026971.2	0.0335653	0.624603	6.57879	19.9713	0.329411	down	9.75235	0.940074	9.04394	19.6886	21.4993	18.7262
NONRATT023370.2	0.038838	0.624603	11.2902	34.2766	0.329385	down	13.2943	1.22721	19.3491	36.5517	30.8053	35.4728
NONRATT020524.2	0.0196515	0.624603	1.68235	5.11018	0.329215	down	1.988	0.378331	2.68072	4.38567	5.73052	5.21435
TCONS_00005669	0.0335445	0.624603	13.1447	39.9615	0.328934	down	15.6953	2.07318	21.6656	43.2737	36.7199	39.8909
TCONS_00020032	0.00747682	0.624603	0.696474	2.12627	0.327556	down	0.840862	0.353737	0.894822	2.03463	2.08967	2.25453
NONRATT005282.2	0.0464263	0.624603	0.726336	2.2183	0.327429	down	1.06026	0.114228	1.00452	1.52569	2.20055	2.92867
NONRATT032843.1	0.0188122	0.624603	2.32991	7.12289	0.327102	down	3.36507	0.739125	2.88554	6.70174	7.03971	7.62721
NONRATT021904.2	0.0244085	0.624603	0.746003	2.28074	0.327089	down	0.779329	0.152748	1.30593	2.07658	2.07396	2.69167
TCONS_00031672	0.0399551	0.624603	24.2745	74.2331	0.327004	down	28.1198	4.72435	39.9795	74.498	73.0407	75.1606
NONRATT015220.2	0.0136227	0.624603	12.8321	39.2933	0.326573	down	15.2154	3.64672	19.6343	42.82	32.9167	42.1434
NONRATT000658.2	0.00884747	0.624603	0.290062	0.889984	0.325918	down	0.453377	0.203524	0.213285	1.02032	0.70859	0.941044
NONRATT018347.2	0.0141653	0.624603	0.371771	1.14136	0.325726	down	0.369651	0.129164	0.6165	0.922498	1.2455	1.25609
TCONS_00032291	0.0341659	0.624603	1.0393	3.19415	0.325377	down	1.32874	0.184311	1.60485	3.30537	3.25319	3.02389
NONRATT030576.2	0.0365271	0.624603	0.303765	0.935167	0.324825	down	0.588012	0.230468	0.0928158	1.08833	1.0635	0.653675
NONRATT009803.2	0.0154705	0.624603	4.31022	13.2707	0.324792	down	7.07909	1.38376	4.4678	16.0658	11.2405	12.5058
TCONS_00000609	0.0282793	0.624603	12.3405	38.0705	0.324149	down	11.8152	2.8128	22.3935	33.992	32.0219	48.1975
NONRATT002098.2	0.0166374	0.624603	8.23476	25.4246	0.323889	down	8.45827	2.394	13.852	21.3404	30.0262	24.9073
NONRATT002411.2	0.0253501	0.624603	3.48113	10.7529	0.32374	down	4.20007	0.535681	5.70764	9.36659	11.9562	10.9358
NONRATT019202.2	0.0210574	0.624603	2.24172	6.93109	0.32343	down	2.29039	0.767212	3.66757	6.89537	6.4461	7.45181
NONRATT021956.2	0.0418574	0.624603	1.7026	5.27415	0.322819	down	2.06985	0.144334	2.89361	5.53052	5.40115	4.89078
TCONS_00030127	0.0481431	0.624603	9.11562	28.2827	0.322303	down	7.35711	1.9768	18.013	30.4553	26.3687	28.0242
NONRATT012543.2	0.0300254	0.624603	0.356822	1.10999	0.321463	down	0.23501	0.248293	0.587162	1.04068	0.844528	1.44477
NONRATT008274.2	0.00902289	0.624603	2.29957	7.15869	0.321228	down	2.44415	2.06636	2.38819	6.1086	7.79487	7.57259
NONRATT011564.2	0.0224241	0.624603	0.843818	2.62687	0.321225	down	0.998992	0.184725	1.34774	2.38158	2.61663	2.88241
NONRATT012705.2	0.0102006	0.624603	6.43013	20.0262	0.321086	down	7.80862	2.29853	9.18324	20.6174	21.6044	17.8568
NONRATT015222.2	0.0402792	0.624603	2.10722	6.56676	0.320892	down	1.66722	1.43647	3.21798	5.58721	5.28818	8.8249
NONRATT008235.2	0.0415564	0.624603	18.4838	57.6476	0.320635	down	21.701	2.46582	31.2846	59.3871	55.4691	58.0866
NONRATT009382.2	0.0307725	0.624603	1.37351	4.29009	0.32016	down	2.2492	0.0186426	1.8527	5.25474	3.49413	4.1214
NONRATT023874.2	0.029784	0.624603	3.0376	9.48882	0.320125	down	3.87755	0.298621	4.93664	8.30626	10.1649	9.9953
NONRATT026958.2	0.00419385	0.614564	2.6324	8.23066	0.319829	down	3.15141	1.23029	3.51551	8.77014	7.20728	8.71456
NONRATT013625.2	0.0264092	0.624603	10.8153	33.842	0.319584	down	16.1885	2.12126	14.1363	35.229	35.0807	31.2163
NONRATT004273.2	0.0415158	0.624603	13.4019	42.0543	0.31868	down	16.4862	1.73343	21.9859	41.7034	42.5878	41.8717
NONRATT004079.2	0.039312	0.624603	1.7399	5.46965	0.3181	down	1.56778	0.558334	3.09357	4.62248	7.36845	4.41802
NONRATT025801.2	0.0186785	0.624603	0.395337	1.24446	0.317677	down	0.288384	0.199207	0.69842	1.29003	1.49564	0.94771
NONRATT004936.2	0.0304482	0.624603	3.1195	9.8236	0.317552	down	3.81625	0.548901	4.99335	7.55428	12.7274	9.18914
NONRATT030945.2	0.0456978	0.624603	0.586554	1.85114	0.316862	down	1.12103	0	0.638635	1.98941	1.96436	1.59963
NONRATT014188.2	0.0382307	0.624603	2.29159	7.23499	0.316737	down	3.15682	0.253877	3.46406	7.25668	7.45655	6.99174
NONRATT012941.2	0.0366291	0.624603	4.45397	14.0683	0.316595	down	6.59982	0.621008	6.14108	13.7328	14.3661	14.106
NONRATT004795.2	0.0125878	0.624603	1.64515	5.19792	0.316502	down	1.80361	0.767858	2.36398	4.96303	5.36747	5.26326
NONRATT021700.2	0.0123071	0.624603	4.41582	13.9569	0.316389	down	5.95297	1.15125	6.14322	13.2753	15.9043	12.6912
NONRATT006480.2	0.0273547	0.624603	5.38351	17.0179	0.316344	down	7.51396	1.28812	7.34845	16.9309	16.5303	17.5924
NONRATT002229.2	0.0148636	0.624603	1.57351	4.97424	0.316332	down	2.013	0.378825	2.3287	4.98861	5.53409	4.40001
NONRATT014744.2	0.0190826	0.624603	1.34034	4.24397	0.315823	down	1.95672	0.176567	1.88774	3.94061	4.99056	3.80076
NONRATT021643.2	0.00762898	0.624603	3.13027	9.92138	0.315507	down	4.02296	1.12596	4.24189	9.09427	11.1678	9.50207
NONRATT022007.2	0.00472944	0.614564	1.6011	5.07507	0.315483	down	2.12591	0.689288	1.9881	4.37215	5.65546	5.1976
NONRATT016662.2	0.0453096	0.624603	0.485166	1.53933	0.315179	down	0	0.4765	0.978997	1.24854	1.71421	1.65525
TCONS_00014804	0.0098965	0.624603	1.62833	5.1724	0.314811	down	0.909975	1.29296	2.68205	5.81379	5.61881	4.08461
NONRATT026281.2	0.0485708	0.624603	0.725393	2.3083	0.314255	down	0.54802	0.0830365	1.54512	2.42012	1.91239	2.59238
NONRATT008464.2	0.0419187	0.624603	20.1238	64.0971	0.313957	down	41.1756	4.86402	14.3317	71.9689	62.8724	57.4501
NONRATT031211.2	0.00987645	0.624603	0.342548	1.09136	0.313873	down	0.39816	0.198234	0.43125	0.921153	1.3214	1.03153
NONRATT025424.2	0.0315121	0.624603	0.863217	2.75419	0.313419	down	0.95503	0.0406913	1.59393	2.20018	3.15268	2.90972
NONRATT026957.2	0.0160301	0.624603	1.69332	5.42952	0.311873	down	1.79788	0.937581	2.3445	6.81062	4.59381	4.88412
NONRATT010320.2	0.0421712	0.624603	0.126714	0.407458	0.310986	down	0	0.189389	0.190752	0.4208	0.421037	0.380538
NONRATT004832.2	0.0234358	0.624603	4.54574	14.6368	0.31057	down	4.63615	0.729933	8.27113	11.5696	16.1384	16.2023
NONRATT006869.2	0.042562	0.624603	0.288966	0.932117	0.310011	down	0.565777	0.0539276	0.247194	0.618304	1.14134	1.03671
NONRATT029140.2	0.0235131	0.624603	0.970667	3.13226	0.309894	down	1.47425	0.141228	1.29652	2.89034	3.44378	3.06266
NONRATT015571.2	0.0496443	0.624603	0.300934	0.976234	0.30826	down	0.310789	0.287074	0.304939	0.805951	0.833307	1.28944
NONRATT033133.1	0.0113224	0.624603	0.185971	0.604161	0.307817	down	0.21298	0.0519898	0.292943	0.486681	0.660809	0.664994
NONRATT021678.2	0.0346068	0.624603	3.79651	12.3359	0.307762	down	5.09401	1.16464	5.13088	9.47553	11.0936	16.4385
NONRATT009857.2	0.0398618	0.624603	3.41761	11.1132	0.307526	down	3.26648	0.590866	6.39547	11.1319	11.6828	10.525
NONRATT009209.2	0.0212368	0.624603	0.296598	0.970923	0.30548	down	0.459578	0.0199144	0.410301	0.973949	0.824096	1.11472
TCONS_00019530	0.036524	0.624603	2.81238	9.22395	0.3049	down	4.15194	0.0723232	4.21288	8.56643	9.47986	9.62556
NONRATT000031.2	0.0338188	0.624603	0.613909	2.01426	0.304781	down	0.514664	0.0898117	1.23725	1.49853	2.09918	2.44509
NONRATT015719.2	0.026068	0.624603	5.12334	16.842	0.304199	down	5.52294	1.37992	8.46716	17.0543	16.0955	17.3764
NONRATT002833.2	0.0340102	0.624603	0.535653	1.76352	0.30374	down	0.455944	0.0630782	1.08794	1.42439	1.87805	1.98813
NONRATT010501.2	0.0224229	0.624603	2.23944	7.37909	0.303485	down	3.28201	0.0546695	3.38166	8.83943	7.00376	6.29408
NONRATT023112.2	0.0338566	0.624603	6.22514	20.5206	0.30336	down	7.96086	0.693468	10.0211	21.1101	20.8872	19.5646
NONRATT020181.2	0.0392687	0.624603	0.555992	1.8339	0.303174	down	0.886688	0	0.78129	1.9272	1.8576	1.71691
NONRATT021991.2	0.0363739	0.624603	2.45687	8.10792	0.303021	down	2.89304	0	4.47756	8.6567	7.0987	8.56837
NONRATT026211.2	0.0225262	0.624603	2.18978	7.26068	0.301595	down	3.48718	0.247248	2.83491	5.34197	7.75464	8.68543
NONRATT009048.2	0.0111	0.624603	0.387543	1.28587	0.301385	down	0.301123	0.68275	0.178757	1.43739	1.33114	1.08909
NONRATT028827.2	0.0280408	0.624603	11.6669	38.7567	0.301029	down	16.3921	1.5965	17.012	36.5753	39.3586	40.3361
NONRATT006890.2	0.0147227	0.624603	0.576677	1.91675	0.300862	down	0.587573	0.286386	0.856071	2.02355	2.28169	1.44501
NONRATT022614.2	0.00753371	0.624603	1.84708	6.14186	0.300735	down	2.18606	0.62835	2.72682	6.20881	7.11327	5.1035
NONRATT024316.2	0.0233008	0.624603	2.48516	8.29569	0.299573	down	2.66653	0.248686	4.54027	6.98814	9.65149	8.24744
NONRATT026313.2	0.0348647	0.624603	5.2983	17.7023	0.299301	down	6.30961	0.700542	8.88473	17.9824	17.2405	17.8839
NONRATT033874.1	0.0320457	0.624603	0.123829	0.414925	0.298437	down	0.13193	0.13342	0.106136	0.325625	0.401861	0.517288
TCONS_00007961	0.0211788	0.624603	4.72434	15.8684	0.29772	down	5.32244	0.645643	8.20495	13.219	19.9414	14.445
NONRATT014033.2	0.0395604	0.624603	0.0531047	0.178623	0.2973	down	0.108614	0	0.0507001	0.231804	0.157785	0.14628
NONRATT020281.2	0.0444163	0.624603	3.83645	12.9985	0.295145	down	3.5507	7.34e-11	7.95866	11.4519	13.1614	14.3822
NONRATT014661.2	0.0428587	0.624603	0.760324	2.5815	0.294528	down	0.656289	0.948801	0.675881	2.18026	2.14841	3.41584
NONRATT025899.2	0.00996474	0.624603	0.48017	1.63259	0.294116	down	0.686041	0.101721	0.652748	1.51379	1.91242	1.47155
NONRATT020695.2	0.0313439	0.624603	4.47531	15.2177	0.294086	down	9.46095	1.14163	2.82336	11.374	16.6175	17.6616
NONRATT019123.2	0.0357728	0.624603	3.67722	12.5446	0.293131	down	5.28325	0.436017	5.31239	16.7559	9.31127	11.5666
NONRATT000390.2	0.0352953	0.624603	10.7706	36.8478	0.292299	down	12.6033	0.0690134	19.6394	37.4508	33.4865	39.6059
NONRATT018479.2	0.017899	0.624603	0.743168	2.54786	0.291683	down	0.695543	0.553619	0.980341	2.7726	2.94276	1.92823
TCONS_00014219	0.0204951	0.624603	1.02111	3.50285	0.291509	down	1.16785	0.300833	1.59465	2.51164	4.21728	3.77963
TCONS_00018768	0.0187137	0.624603	0.664247	2.2787	0.291503	down	0.713182	0.128287	1.15127	1.9759	1.9802	2.88
TCONS_00015325	0.0451211	0.624603	0.0875165	0.301198	0.290562	down	0.00476284	0.148381	0.109405	0.189909	0.382331	0.331352
TCONS_00031737	0.0132442	0.624603	1.04781	3.60735	0.290466	down	1.32431	0.211395	1.60774	2.78705	4.22446	3.81055
NONRATT000623.2	0.0253729	0.624603	0.256038	0.882441	0.290148	down	0.392241	0.0353316	0.340542	0.731103	1.15529	0.760926
NONRATT006674.2	0.0180075	0.624603	2.44488	8.43003	0.290021	down	2.62471	0.312152	4.39778	8.76588	9.76841	6.7558
NONRATT011693.2	0.0190129	0.624603	4.2945	14.8671	0.288859	down	6.3671	6.47227	0.0441256	13.3973	17.731	13.4732
NONRATT025571.2	0.0119903	0.624603	0.388055	1.34341	0.288858	down	0.245016	0.225715	0.693435	1.0325	1.4689	1.52883
NONRATT006883.2	0.0317701	0.624603	2.0317	7.05316	0.288055	down	2.0917	0.298536	3.70485	7.04329	6.70105	7.41513
NONRATT023535.2	0.0451296	0.624603	1.89249	6.58522	0.287384	down	2.16768	0.317489	3.1923	6.98528	4.20263	8.56776
NONRATT033435.1	0.0209296	0.624603	3.7415	13.0219	0.287324	down	5.51605	0.901461	4.807	12.571	13.2292	13.2655
NONRATT031312.2	0.0399637	0.624603	1.81708	6.36803	0.285345	down	1.80499	0	3.64626	6.60032	5.73431	6.76946
NONRATT013659.2	0.0461418	0.624603	0.221035	0.776	0.284839	down	0.154282	0.364356	0.144466	0.86272	0.978565	0.486715
NONRATT014354.2	0.0160014	0.624603	2.09747	7.39874	0.28349	down	2.32584	0.264925	3.70165	7.87802	8.52016	5.79803
NONRATT031593.1	0.0425016	0.624603	0.0354388	0.125186	0.28309	down	0.0284819	0.0778345	0	0.108242	0.165278	0.102037
NONRATT011668.2	0.0197986	0.624603	0.365575	1.29343	0.28264	down	0.659064	0.106018	0.331645	1.57577	0.947405	1.35712
TCONS_00005665	0.021655	0.624603	6.33785	22.471	0.282046	down	7.46625	5.39e-12	11.5473	26.8693	20.6441	19.8996
NONRATT013714.2	0.0167457	0.624603	6.5995	23.402	0.282006	down	8.37288	1.00062	10.425	23.7861	21.2131	25.2066
NONRATT004754.2	0.0434593	0.624603	0.113637	0.403012	0.28197	down	0.151107	0	0.189805	0.384787	0.544161	0.280089
TCONS_00025347	0.0293605	0.624603	0.492354	1.74671	0.281876	down	0.41141	0.0325703	1.03308	1.95791	1.37594	1.90627
NONRATT022528.2	0.0140515	0.624603	0.487581	1.73166	0.281569	down	0.626862	0.501043	0.334837	1.87441	1.33692	1.98364
NONRATT017431.2	0.0127995	0.624603	0.125137	0.445507	0.280886	down	0.209712	0.0368771	0.128822	0.495792	0.335536	0.505193
NONRATT026618.2	0.00468863	0.614564	1.06116	3.78003	0.280728	down	1.13504	0.465913	1.58252	4.27758	3.95122	3.11129
NONRATT005199.2	0.0141398	0.624603	2.64154	9.5086	0.277805	down	2.10624	1.20671	4.61165	11.0003	10.4939	7.03159
NONRATT007113.2	0.0365865	0.624603	0.313676	1.13	0.277589	down	0.336712	0.140964	0.463352	0.870406	1.00102	1.51859
NONRATT023451.2	0.0405116	0.624603	0.325002	1.17219	0.27726	down	0.252824	0.0275382	0.694642	0.827793	1.53677	1.15201
NONRATT030193.2	0.0233135	0.624603	0.0619367	0.223415	0.277227	down	0	0.120313	0.0654969	0.270754	0.20463	0.194862
NONRATT010236.2	0.0177983	0.624603	0.201567	0.727833	0.276941	down	0.384408	0.120739	0.0995532	0.655259	0.777638	0.750602
NONRATT017302.2	0.0469182	0.624603	0.957689	3.47043	0.275957	down	0.420932	0.63843	1.8137	3.06778	4.82067	2.52284
NONRATT017093.2	0.0273018	0.624603	0.443388	1.6149	0.274561	down	0.697131	0.110843	0.522191	1.22814	2.12432	1.49223
NONRATT015908.2	0.0276601	0.624603	0.359497	1.31168	0.274074	down	0.726928	0	0.351562	1.47747	1.11064	1.34693
NONRATT025479.2	0.0357951	0.624603	0.408708	1.49317	0.273717	down	0.63989	0.0316116	0.554621	1.80335	1.72205	0.954126
NONRATT004439.2	0.0183141	0.624603	1.09201	3.99615	0.273264	down	1.48145	0.457294	1.33727	4.92725	2.98392	4.07728
NONRATT019471.2	0.0393821	0.624603	0.117184	0.429435	0.272879	down	0.171806	0.179746	1.06e-31	0.357693	0.589795	0.340817
NONRATT027669.2	0.0402309	0.624603	0.770445	2.84082	0.271205	down	0.759098	5.55e-29	1.55224	2.87593	2.9562	2.69035
NONRATT017237.2	0.000233843	0.299028	0.0865956	0.319458	0.27107	down	0.0944479	0.104765	0.0605735	0.339324	0.3141	0.304951
NONRATT031022.2	0.0212411	0.624603	5.23301	19.3067	0.271047	down	5.94519	1.13217	8.62168	19.9272	18.7399	19.2529
NONRATT004024.2	0.0019788	0.509011	0.538102	1.98683	0.270835	down	0.594073	0.267547	0.752687	1.86601	1.82468	2.26979
NONRATT013463.2	0.0231326	0.624603	0.91258	3.37208	0.270629	down	1.28118	0.469835	0.986726	2.64392	3.14822	4.32409
NONRATT009038.2	0.0148066	0.624603	1.44401	5.33728	0.270552	down	1.46397	0.180722	2.68734	4.69231	6.38535	4.93417
NONRATT004516.2	0.0249585	0.624603	8.9768	33.1812	0.270539	down	10.8916	1.73e-11	16.0388	36.6748	31.3213	31.5476
NONRATT001461.2	0.0049594	0.618612	0.225226	0.836645	0.269202	down	0.228253	0.0855454	0.36188	0.743475	0.981247	0.785214
NONRATT024818.2	0.0150667	0.624603	0.444084	1.65204	0.26881	down	0.695542	0	0.63671	1.42886	1.90729	1.61996
NONRATT000319.2	0.023703	0.624603	26.9793	100.713	0.267884	down	31.6631	1.34e-13	49.2748	103.447	109.126	89.5647
NONRATT019203.2	0.0172243	0.624603	1.67291	6.26045	0.267219	down	1.59714	0.195865	3.22573	7.76552	5.54538	5.47045
NONRATT019206.2	0.0315017	0.624603	0.728736	2.74271	0.265699	down	1.0084	0.128728	1.04908	2.72003	3.58453	1.92359
NONRATT001771.2	0.0214997	0.624603	0.523167	1.97451	0.264961	down	0.465388	0.0915857	1.01253	2.40614	1.42255	2.09483
NONRATT031708.1	0.0265428	0.624603	0.118508	0.447351	0.264909	down	0.0825493	0.0345649	0.238408	0.464426	0.314976	0.562653
NONRATT020180.2	0.012343	0.624603	2.22819	8.45614	0.263499	down	2.99664	0.26111	3.42681	7.63144	9.26154	8.47544
NONRATT019191.2	0.0202165	0.624603	0.562731	2.13769	0.263243	down	0.369245	0.137429	1.18152	1.63058	2.55083	2.23165
NONRATT012135.2	0.0185802	0.624603	0.43984	1.67898	0.261969	down	0.507207	0.151112	0.661202	1.56642	1.32258	2.14793
NONRATT003214.2	0.00975812	0.624603	0.533394	2.03826	0.261691	down	0.616128	0.432981	0.551073	2.1362	1.68401	2.29456
NONRATT007099.2	0.0457955	0.624603	0.28025	1.07198	0.261433	down	0.174762	0	0.66599	1.20739	1.02645	0.982091
TCONS_00019082	0.0455592	0.624603	0.457624	1.76144	0.259801	down	1.13e-05	0.493459	0.879402	2.42792	1.2218	1.6346
TCONS_00016261	0.0497868	0.624603	1.29068	4.99935	0.258169	down	0.974396	1.87e-08	2.89764	7.0016	3.80036	4.19609
NONRATT020009.2	0.0164116	0.624603	0.809735	3.14027	0.257856	down	0.899266	0.0984615	1.43148	3.40809	2.88734	3.12537
NONRATT022022.2	0.00229027	0.5246	0.682242	2.65034	0.257417	down	0.715277	0.566799	0.76465	2.44942	2.94537	2.55622
NONRATT010437.2	0.0315271	0.624603	0.332564	1.29234	0.257336	down	0.0804908	0.137703	0.779498	1.48316	1.3207	1.07314
NONRATT004851.2	0.0239866	0.624603	0.781962	3.04756	0.256587	down	0.740862	0.178023	1.427	3.04317	3.09469	3.0048
NONRATT015411.2	0.0238368	0.624603	1.01628	4.01583	0.253068	down	1.56653	0.097596	1.38471	2.75457	4.92511	4.36782
NONRATT008985.2	0.0257382	0.624603	0.959783	3.79392	0.252979	down	1.60821	5.26e-19	1.27114	3.76225	4.89312	2.72638
NONRATT026350.2	0.0152908	0.624603	1.94651	7.72926	0.251837	down	2.6247	0.94557	2.26927	8.15217	5.79685	9.23875
NONRATT033707.1	0.0151574	0.624603	0.236271	0.943459	0.250431	down	0.433334	0	0.27548	1.17195	0.77889	0.879537
NONRATT001710.2	0.0227	0.624603	4.1417	16.539	0.25042	down	4.65379	0.550093	7.22122	16.9296	16.4316	16.2559
TCONS_00019080	0.0372017	0.624603	0.400433	1.60826	0.248985	down	9.8e-06	0.399271	0.802017	2.17002	1.13128	1.52349
TCONS_00000792	0.00305353	0.56994	3.23137	13.0733	0.247174	down	2.97935	1.47665	5.23811	12.8399	15.0494	11.3305
NONRATT005995.2	0.0383222	0.624603	2.03698	8.25294	0.246819	down	2.22243	0.0605821	3.82794	5.0902	9.54089	10.1277
TCONS_00030022	0.0116093	0.624603	11.0779	45.2704	0.244705	down	14.8554	0.0139975	18.3642	48.4868	48.3585	38.9659
TCONS_00018897	0.033226	0.624603	0.356811	1.46278	0.243927	down	0.560369	0.0618887	0.448176	1.46603	1.00049	1.92181
NONRATT025613.2	0.000708458	0.332043	0.737059	3.03788	0.242623	down	1.00951	0.581596	0.620075	3.0933	3.11832	2.90202
NONRATT005146.2	0.00420086	0.614564	0.262303	1.08213	0.242396	down	0.161598	0.154528	0.470781	1.25541	1.01142	0.979542
NONRATT006744.2	0.0170181	0.624603	1.41701	5.85812	0.241888	down	1.52382	0.67554	2.05167	4.55484	7.33838	5.68115
NONRATT025213.2	0.0363136	0.624603	0.479284	1.98282	0.241719	down	0.134748	0.168105	1.135	1.89982	2.63653	1.41211
NONRATT005992.2	0.049528	0.624603	0.139189	0.577214	0.24114	down	0.124882	0.0524058	0.24028	0.480478	0.815241	0.435923
NONRATT003128.2	0.0182479	0.624603	1.11518	4.6727	0.238659	down	0.889794	0.9688	1.48695	4.36794	5.80207	3.84811
NONRATT019103.2	0.0133863	0.624603	0.0546156	0.229732	0.237736	down	0	0.0819184	0.0819283	0.246288	0.208359	0.23455
NONRATT018484.2	0.0412422	0.624603	1.61697	6.83059	0.236724	down	3.12972	0.150009	1.57117	9.2244	4.47777	6.78959
NONRATT010812.2	0.0145857	0.624603	1.25889	5.35093	0.235266	down	1.81143	0	1.96524	4.07466	6.65499	5.32313
NONRATT011375.2	0.00917521	0.624603	0.0677645	0.289522	0.234056	down	0.083178	0	0.120116	0.294411	0.331466	0.24269
NONRATT030289.2	0.0422813	0.624603	0.0675021	0.291011	0.231957	down	0.0533497	0	0.149156	0.402904	0.203386	0.266743
NONRATT009642.2	0.0478381	0.624603	0.0889543	0.383919	0.231701	down	0.207818	0	0.059045	0.373737	0.528697	0.249322
NONRATT007047.2	0.0355599	0.624603	0.229511	0.992626	0.231216	down	0.186168	1.02e-23	0.502364	0.694698	1.33953	0.94365
NONRATT024690.2	0.032709	0.624603	0.217934	0.94702	0.230126	down	0.566238	0	0.0875648	0.779561	1.15429	0.907208
NONRATT033549.1	0.00878344	0.624603	0.937313	4.09124	0.229102	down	1.11389	1.22e-23	1.69805	3.49749	4.84576	3.93047
NONRATT004757.2	0.041869	0.624603	0.40391	1.76997	0.228201	down	0.373698	0.28854	0.549493	1.15682	1.97049	2.18261
NONRATT020004.2	0.0105886	0.624603	0.126627	0.558601	0.226687	down	0.153333	0	0.226549	0.557909	0.440984	0.67691
NONRATT008731.2	0.00950481	0.624603	0.468955	2.06881	0.226679	down	0.644469	0.290856	0.471539	1.93849	2.50942	1.75851
NONRATT021646.2	0.0358526	0.624603	0.0423615	0.187518	0.225906	down	0.0645481	0	0.0625363	0.252992	0.128602	0.18096
NONRATT034124.1	0.0030688	0.56994	0.805021	3.58368	0.224635	down	1.07477	0.161348	1.17894	3.24936	3.44412	4.05756
NONRATT023893.2	0.0237734	0.624603	1.56416	7.01212	0.223066	down	1.32825	2.41e-07	3.36424	5.91234	9.31907	5.80496
NONRATT013641.2	0.00921262	0.624603	1.20446	5.40926	0.222666	down	1.78498	0.460522	1.36786	4.86444	6.70768	4.65565
NONRATT016094.2	0.0103477	0.624603	0.408665	1.8363	0.222548	down	0.577675	0.0719748	0.576344	2.30753	1.6448	1.55657
TCONS_00020734	0.00216943	0.509011	0.752928	3.41403	0.22054	down	0.959333	0.227468	1.07198	3.94897	3.22271	3.0704
NONRATT005991.2	0.0149184	0.624603	1.03651	4.71876	0.219658	down	1.00789	0.16312	1.93853	4.48609	4.7785	4.89168
NONRATT020179.2	0.0260959	0.624603	0.0850544	0.388027	0.219197	down	0.0665632	0	0.1886	0.519938	0.335828	0.308315
NONRATT020925.2	0.0137907	0.624603	0.135674	0.620267	0.218735	down	0.276693	2.35e-27	0.130329	0.669199	0.73384	0.457761
NONRATT010108.2	0.0417168	0.624603	0.371952	1.70226	0.218505	down	0.351083	0.205208	0.559565	1.77057	2.2145	1.12171
NONRATT005543.2	0.0449479	0.624603	0.527935	2.41892	0.218252	down	0.808649	0	0.775157	3.42368	1.81329	2.0198
NONRATT019248.2	0.00430193	0.614564	1.70658	7.85921	0.217144	down	2.28065	0.405787	2.43331	8.45065	7.62638	7.50059
NONRATT016958.2	0.0398177	0.624603	5.19261	23.9786	0.216552	down	8.24741	0.845558	6.48487	32.1582	15.8284	23.9491
NONRATT013984.2	0.00553087	0.624603	7.11784	33.0117	0.215616	down	12.3713	0.474562	8.50766	33.761	28.66	36.614
NONRATT031217.2	0.0488174	0.624603	0.0564847	0.262401	0.215261	down	0	0	0.169454	0.339016	0.184472	0.263714
NONRATT015766.2	0.0309782	0.624603	0.0403097	0.190706	0.211371	down	0.0914203	0	0.0295089	0.121047	0.214069	0.237001
NONRATT011660.2	0.0291513	0.624603	0.105403	0.499032	0.211216	down	0.129524	0.124977	0.0617096	0.374815	0.641558	0.480723
NONRATT026093.2	0.0459481	0.624603	0.354811	1.69157	0.209753	down	8.73e-27	0	1.06443	2.09411	1.11851	1.86209
NONRATT018536.2	0.0147626	0.624603	0.20625	1.00256	0.205724	down	0.271382	0.0878084	0.259561	0.992451	1.23755	0.777682
NONRATT004866.2	0.0142492	0.624603	0.103321	0.502912	0.205445	down	0.230397	0	0.0795649	0.507375	0.557199	0.444161
NONRATT010978.2	0.0126858	0.624603	0.327654	1.59953	0.204844	down	0.338857	0	0.644103	1.47193	1.70266	1.62401
NONRATT024460.2	0.00983066	0.624603	0.0563123	0.274977	0.204789	down	0.0700273	0	0.0989096	0.345214	0.249451	0.230266
NONRATT023691.2	0.0174404	0.624603	0.125574	0.614725	0.204276	down	0.309884	0.0668377	6.74e-18	0.700398	0.635996	0.507782
NONRATT025455.2	0.0247432	0.624603	0.100216	0.491484	0.203904	down	0.264038	2.26e-30	0.0366095	0.34614	0.540057	0.588256
NONRATT005486.2	0.0492287	0.624603	2.90364	14.2593	0.203632	down	1.55143	0.000390802	7.15911	19.7423	14.3245	8.71108
NONRATT021679.2	0.00518447	0.618612	2.20829	10.8915	0.202754	down	2.98785	0.464774	3.17226	11.0694	10.2829	11.3221
NONRATT022638.2	0.0395301	0.624603	0.0702044	0.347838	0.201831	down	2.91e-13	1.52e-14	0.210613	0.292294	0.337526	0.413695
NONRATT018611.2	0.0230294	0.624603	0.614496	3.04971	0.201494	down	1.0154	0.663532	0.16456	4.02407	2.73381	2.39124
NONRATT016264.2	0.0130813	0.624603	0.157644	0.783325	0.20125	down	0.165304	0.0682844	0.239344	0.581354	0.913976	0.854645
NONRATT009160.2	0.0049988	0.618612	0.150605	0.750059	0.200791	down	0.0731285	0.252524	0.126164	0.799683	0.855018	0.595478
NONRATT033614.1	0.0379736	0.624603	0.0280207	0.139749	0.200508	down	0.0840621	7.9e-29	1.48e-28	0.169118	0.12915	0.120978
NONRATT031792.1	0.0428725	0.624603	0.0198771	0.0991457	0.200484	down	0.0596314	1.63e-46	1.54e-33	0.122105	0.0630932	0.112239
NONRATT010951.2	0.0261612	0.624603	0.316454	1.58806	0.199271	down	0.336254	0.100501	0.512605	1.60828	2.03853	1.11736
NONRATT004161.2	0.0333772	0.624603	0.55026	2.77265	0.19846	down	0.754385	1.77e-13	0.896394	3.8312	2.24803	2.23873
NONRATT010938.2	0.0286318	0.624603	4.19191	21.1732	0.197982	down	10.8689	2.42e-17	1.70681	21.1835	19.3727	22.9635
NONRATT024244.2	0.0435543	0.624603	0.0477623	0.24218	0.197218	down	0	0	0.143287	0.149338	0.295639	0.281564
NONRATT022556.2	0.00417225	0.614564	0.29573	1.50877	0.196006	down	0.128241	0.332782	0.426166	1.73187	1.55959	1.23487
NONRATT021742.2	0.00511076	0.618612	0.0880666	0.459823	0.191523	down	0.0347213	0.0616975	0.167781	0.48034	0.534524	0.364606
NONRATT026152.2	0.0319325	0.624603	0.0423353	0.223376	0.189525	down	0.127006	2.26e-17	3.55e-23	0.241569	0.249158	0.179399
NONRATT018159.2	0.0106869	0.624603	0.252673	1.34319	0.188113	down	0.323722	1.94e-05	0.434277	0.979069	1.49517	1.55535
NONRATT027305.2	0.0016185	0.470647	0.918501	4.89764	0.187539	down	1.62104	0.344538	0.789928	4.31561	5.5769	4.80042
NONRATT005201.2	0.0388894	0.624603	0.0559858	0.29966	0.186831	down	0	0	0.167957	0.186788	0.37763	0.33456
NONRATT024226.2	0.0365769	0.624603	1.1183	5.99805	0.186444	down	3.35485	5e-05	2.64e-07	4.14112	7.99619	5.85683
NONRATT017363.2	0.00860764	0.624603	0.273244	1.46964	0.185925	down	0.289718	0.102588	0.427425	1.80093	1.4017	1.20629
NONRATT023513.2	0.00381038	0.61368	0.141845	0.767375	0.184844	down	0.216908	8.52e-30	0.208626	0.692529	0.830232	0.779363
NONRATT019851.2	0.0179672	0.624603	0.0431785	0.235895	0.183041	down	0	0.0786621	0.0508733	0.276487	0.270414	0.160784
NONRATT007400.2	0.008191	0.624603	0.238521	1.30598	0.182638	down	0.0769768	0.0714427	0.567144	1.20109	1.53271	1.18413
NONRATT026607.2	0.0128561	0.624603	0.0785011	0.433893	0.180923	down	0.0423076	0	0.193196	0.47153	0.375561	0.454589
TCONS_00026902	0.0485306	0.624603	4.18314	23.1804	0.18046	down	2.10792	2.63e-10	10.4415	31.6675	24.4457	13.4279
NONRATT031409.1	0.0350759	0.624603	0.015426	0.0856737	0.180055	down	0	0.046278	0	0.104815	0.0533924	0.0988136
NONRATT016243.2	0.00617097	0.624603	0.831831	4.65824	0.178572	down	0.988523	0.382284	1.12468	4.86165	3.75384	5.35924
NONRATT025640.2	0.0206163	0.624603	0.106969	0.604894	0.176839	down	0.230312	0.0304401	0.0601539	0.424646	0.777135	0.612901
NONRATT024906.2	0.00803393	0.624603	0.144942	0.819724	0.176818	down	0.101431	0.0465455	0.286849	0.999306	0.81904	0.640826
NONRATT028495.2	0.0235724	0.624603	1.11885	6.3477	0.176261	down	1.62473	0.0869944	1.64484	8.48626	5.30747	5.24936
NONRATT022662.2	0.00206435	0.509011	0.203668	1.18038	0.172545	down	0.162381	0.217643	0.230981	1.28154	1.06143	1.19817
NONRATT030592.2	0.0107605	0.624603	7.16833	41.5514	0.172517	down	11.4368	3.93913	6.12903	50.7574	33.3385	40.5583
NONRATT028574.2	0.0339847	0.624603	0.281609	1.65988	0.169657	down	4.27e-27	1.26e-30	0.844826	1.00775	2.00947	1.9624
NONRATT018283.2	0.0197543	0.624603	0.0249027	0.147293	0.16907	down	0.0747082	0	0	0.112105	0.153491	0.176281
NONRATT011228.2	0.0293613	0.624603	0.0471803	0.279727	0.168666	down	6.75e-07	0.14154	7.19e-29	0.250262	0.300522	0.288396
NONRATT019309.2	0.00477188	0.614827	0.320943	1.90904	0.168118	down	0.469986	0.0566757	0.436168	2.16696	1.50615	2.05401
NONRATT000112.2	0.0349857	0.624603	0.944511	5.61822	0.168116	down	1.78183	0.495487	0.556219	7.45661	3.75151	5.64655
NONRATT011847.2	0.0371867	0.624603	0.12355	0.743117	0.16626	down	0.124697	0	0.245955	1.00757	0.737163	0.484615
TCONS_00026901	0.00734249	0.624603	2.32887	14.1115	0.165034	down	1.59261	2.73e-10	5.39399	15.5003	16.1099	10.7242
TCONS_00016784	0.00628436	0.624603	0.676652	4.10071	0.165009	down	0.0404724	1.22515	0.764337	4.92434	3.23653	4.14125
NONRATT000326.2	0.0199298	0.624603	0.059063	0.35942	0.164329	down	0.177189	0	0	0.369104	0.446701	0.262456
NONRATT024684.2	0.00897651	0.624603	0.467548	2.87586	0.162577	down	0.672449	4.23e-23	0.730194	3.61494	2.61083	2.40179
NONRATT029161.2	0.0132035	0.624603	0.205269	1.27529	0.160958	down	0.268027	5.17e-18	0.347781	1.21591	0.989056	1.62092
TCONS_00005634	0.0157526	0.624603	1.42422	8.91929	0.159679	down	3.00576	0	1.2669	11.5829	6.83115	8.34382
NONRATT023577.2	0.0212652	0.624603	0.380383	2.45314	0.15506	down	0.660965	0.0125452	0.467638	2.73658	1.65337	2.96946
TCONS_00012384	0.0295293	0.624603	0.986306	6.42123	0.153601	down	2.41123	2.61e-17	0.547691	4.24431	8.59153	6.42785
NONRATT004110.2	0.0298917	0.624603	0.135123	0.884832	0.15271	down	0.150855	0.254513	3.88e-30	0.554154	1.04204	1.0583
NONRATT028712.2	0.0137707	0.624603	0.143669	0.947414	0.151644	down	0.179376	0.0270813	0.22455	0.910262	0.74076	1.19122
NONRATT000198.2	0.0380847	0.624603	0.625008	4.14286	0.150864	down	0.528014	0.87243	0.474579	3.72235	3.12748	5.57874
NONRATT022346.2	0.000465719	0.309703	0.742143	4.93446	0.1504	down	0.801811	0.210618	1.214	5.4601	4.76259	4.58069
NONRATT017301.2	0.000254824	0.299028	0.30998	2.08081	0.148971	down	0.503697	0.140004	0.286239	2.2318	2.10605	1.90458
NONRATT000954.2	0.0252739	0.624603	0.234466	1.59474	0.147024	down	0.026763	3.47e-13	0.676635	1.83539	0.997544	1.9513
NONRATT006403.2	0.0480448	0.624603	0.0714883	0.490736	0.145676	down	0.038453	0.0190786	0.156933	0.519851	0.286969	0.665389
NONRATT010374.2	0.0416332	0.624603	0.12231	0.84935	0.144004	down	0.06881	0.17138	0.12674	1.11823	0.867713	0.562107
NONRATT000158.2	0.0149151	0.624603	0.0635137	0.448401	0.141645	down	3.01e-14	0.0850936	0.105447	0.345189	0.572162	0.427852
NONRATT027924.2	0.016463	0.624603	0.0927056	0.668423	0.138693	down	0	0	0.278117	0.883798	0.58424	0.537231
NONRATT029730.2	0.0162054	0.624603	0.013562	0.0980423	0.138328	down	0	0	0.0406861	0.0846241	0.129607	0.0798954
NONRATT006753.2	0.0104371	0.624603	0.199812	1.44797	0.137994	down	0.455827	0	0.143608	1.37536	1.83485	1.1337
NONRATT031696.1	0.020685	0.624603	0.0234425	0.173128	0.135405	down	0	0	0.0703274	0.141513	0.142958	0.234914
NONRATT004569.2	0.0425816	0.624603	0.145994	1.0826	0.134856	down	1.82e-25	0.131374	0.306609	1.54408	0.899924	0.80379
TCONS_00009065	0.0295231	0.624603	0.4362	3.25802	0.133885	down	0.724298	0.0503448	0.533958	4.42305	2.64299	2.70801
NONRATT005623.2	7.20181e-05	0.196466	0.0758681	0.5817	0.130425	down	0.0795853	0.0365342	0.111485	0.559774	0.567666	0.61766
NONRATT002898.2	0.019134	0.624603	0.386957	2.97487	0.130075	down	1.01221	1.07e-13	0.148659	2.13425	2.8773	3.91306
NONRATT016876.2	0.00715886	0.624603	0.0578884	0.456789	0.126729	down	0.173665	6.83e-10	8.07e-20	0.39457	0.414372	0.561426
NONRATT027762.2	0.00859194	0.624603	0.0935654	0.747489	0.125173	down	0	0	0.280696	0.768712	0.906216	0.567538
NONRATT027752.2	0.0163747	0.624603	1.08844	8.69994	0.125108	down	0.000282676	7.07e-16	3.26502	11.6172	7.13754	7.34509
TCONS_00024638	0.00348053	0.592985	0.242714	1.98193	0.122463	down	0.348258	0	0.379882	1.67413	1.91884	2.35282
NONRATT019370.2	0.0221613	0.624603	0.119839	0.989255	0.121141	down	0.125798	0.123728	0.109992	1.10888	1.13329	0.725592
NONRATT016077.2	0.00338189	0.585862	1.08923	9.11544	0.119493	down	0.320153	2.94e-13	2.94753	8.17096	10.8787	8.29669
NONRATT017779.2	0.0341236	0.624603	0.142713	1.19593	0.119332	down	9.64e-29	1.69e-22	0.428138	0.873765	1.0139	1.70013
NONRATT019210.2	0.0198159	0.624603	0.195738	1.67437	0.116902	down	0.235214	0.351883	0.000117816	1.27511	2.17798	1.57003
NONRATT018316.2	0.00116058	0.42542	1.26301	10.8093	0.116845	down	2.42703	1.12812	0.233883	12.2987	10.7529	9.37627
NONRATT013695.2	0.0321923	0.624603	0.125663	1.09972	0.114267	down	1.59e-05	2.79e-07	0.376972	1.54814	0.785227	0.965806
NONRATT011158.2	0.023976	0.624603	0.0230594	0.2019	0.114212	down	0.0691782	0	0	0.133968	0.204615	0.267116
NONRATT003963.2	0.0265387	0.624603	0.100331	0.889376	0.112811	down	0	0.300993	3.68e-31	1.23769	0.687871	0.742561
NONRATT006461.2	0.0212181	0.624603	0.0703581	0.623766	0.112796	down	0.211074	0	0	0.633891	0.420734	0.816672
NONRATT002788.2	0.0162549	0.624603	0.238228	2.19798	0.108385	down	0.475726	0.238958	0	2.80122	2.1339	1.65883
NONRATT031405.1	0.0299787	0.624603	0.00750173	0.0698089	0.107461	down	0	0.0225052	0	0.0467533	0.0958284	0.066845
NONRATT001382.2	0.00741994	0.624603	0.00663967	0.0618136	0.107414	down	0	0.019919	0	0.0700665	0.0701392	0.0452351
TCONS_00004213	0.02541	0.624603	1.20201	11.2976	0.106395	down	3.60594	3.94e-10	9.94e-05	10.8962	15.2688	7.72776
NONRATT022946.2	0.00976122	0.624603	0.123459	1.16423	0.106043	down	0.370376	0	0	1.50079	1.03677	0.955135
NONRATT021566.2	0.0045014	0.614564	0.029002	0.273695	0.105965	down	0.0870059	0	1.22e-30	0.246989	0.335193	0.238902
NONRATT025317.2	0.00666562	0.624603	0.173726	1.69011	0.10279	down	0.38303	7.79e-24	0.138149	1.35344	2.05952	1.65735
NONRATT007568.2	0.0251356	0.624603	0.0207059	0.201744	0.102634	down	0	0	0.0621178	0.124664	0.248297	0.232272
NONRATT016396.2	0.0393457	0.624603	0.0275708	0.272244	0.101272	down	0.0827123	0	0	0.163636	0.373316	0.279781
NONRATT011499.2	0.029644	0.624603	0.0234849	0.2338	0.100449	down	0	0	0.0704548	0.284216	0.139224	0.277961
NONRATT014170.2	0.00366951	0.610056	0.4544	4.54308	0.10002	down	0.00105167	1.35e-06	1.36215	4.16932	4.43659	5.02332
NONRATT014445.2	0.000600964	0.317664	0.189279	1.93279	0.0979302	down	0.436784	2.21e-25	0.131053	1.73705	1.99221	2.06913
NONRATT011538.2	0.0279774	0.624603	0.0346153	0.359561	0.0962709	down	0.103846	0	0	0.217441	0.437578	0.423665
NONRATT022931.2	0.010782	0.624603	0.308771	3.26171	0.0946655	down	0.00050566	2.28e-06	0.925806	3.34677	2.37652	4.06183
NONRATT011367.2	0.0158268	0.624603	0.0787257	0.838351	0.0939055	down	0.191178	0.00333807	0.041661	0.670132	1.09355	0.751367
NONRATT032743.1	0.0181767	0.624603	0.0430626	0.469489	0.0917224	down	0.0453119	0	0.0838759	0.368204	0.606618	0.433643
NONRATT010227.2	0.0445293	0.624603	0.199825	2.20747	0.0905221	down	0.203999	0.186929	0.208546	2.80117	2.46981	1.35142
NONRATT017605.2	0.0444441	0.624603	0.0838582	0.950631	0.0882132	down	0	0	0.251575	1.35467	0.601103	0.896126
NONRATT001447.2	0.00914199	0.624603	0.0372345	0.424652	0.0876824	down	0.111703	0	0	0.32393	0.532683	0.417343
NONRATT007607.2	0.0403958	0.624603	0.0228974	0.263154	0.0870112	down	0.0686921	0	0	0.199312	0.210136	0.380015
NONRATT010743.2	0.00296906	0.56994	0.0718917	0.900704	0.0798172	down	0.215675	0	7.72e-13	1.08827	0.775719	0.838121
NONRATT004799.2	0.0357545	0.624603	0.125695	1.60995	0.0780738	down	0.377085	0	0	1.47738	1.10045	2.25202
NONRATT008648.2	0.00353113	0.596673	0.219221	2.92051	0.0750625	down	0.000168786	2.2e-08	0.657494	3.56035	2.64861	2.55257
NONRATT014582.2	0.0462886	0.624603	0.301039	4.07407	0.0738913	down	0.903116	1.28e-21	9.07e-16	2.19563	4.88322	5.14337
NONRATT020967.2	0.0417815	0.624603	0.134644	1.87942	0.0716414	down	0	0	0.403933	2.71205	1.46548	1.46074
NONRATT001221.2	0.0456973	0.624603	0.511394	7.18347	0.0711904	down	0.0259032	7.88e-12	1.50828	4.9395	6.22776	10.3831
NONRATT002139.2	0.0454135	0.624603	0.0919348	1.3373	0.0687467	down	0	0	0.275804	1.93067	0.915911	1.16531
NONRATT006147.2	0.0158674	0.624603	0.029055	0.440933	0.0658945	down	0.0392928	0.0313409	0.0165315	0.344423	0.445727	0.532648
NONRATT022201.2	0.00162095	0.470647	1.148	17.7199	0.0647857	down	2.63461	2.15e-09	0.809384	20.4353	15.7427	16.9817
NONRATT029273.2	0.000449636	0.309703	0.0595737	0.941811	0.0632545	down	0	0.178721	0	0.861527	1.05473	0.90917
NONRATT022345.2	0.00296835	0.56994	0.0122315	0.19622	0.0623357	down	0.000110946	0.0269079	0.00967564	0.219104	0.206712	0.162842
NONRATT003976.2	0.0410266	0.624603	2.97786	47.9026	0.0621649	down	0.0157093	7.13e-12	8.91789	33.6992	41.829	68.1797
NONRATT010513.2	0.0270709	0.624603	0.12255	1.98807	0.0616428	down	0	0	0.36765	1.94464	2.6461	1.37346
NONRATT028947.2	0.000333623	0.299028	0.830432	13.8836	0.059814	down	1.45588	2.47e-20	1.03541	12.696	13.7896	15.1651
NONRATT026596.2	0.00663806	0.624603	0.0227986	0.388542	0.0586772	down	3.93e-07	0.021057	0.0473382	0.347033	0.350189	0.468404
NONRATT033640.1	0.034883	0.624603	0.00401372	0.0730822	0.0549207	down	0	0	0.0120412	0.0730362	0.0985819	0.0476284
NONRATT022521.2	0.000425417	0.309703	0.00383089	0.0703668	0.0544418	down	0.0114927	2.02e-24	1.77e-24	0.0717092	0.0734178	0.0659732
NONRATT009681.2	0.000578111	0.317664	0.102332	2.0709	0.0494144	down	2.33e-09	0.104079	0.202918	2.29311	1.92627	1.9933
NONRATT022123.2	0.0363991	0.624603	0.0239934	0.559037	0.0429192	down	0.0715978	0	0.000382517	0.44741	0.783494	0.446207
NONRATT011110.2	7.62418e-05	0.196466	0.0364654	1.01436	0.0359493	down	0	0.0273171	0.0820791	0.999173	1.08442	0.959476
NONRATT015685.2	0.0156384	0.624603	0.442093	13.3983	0.0329961	down	0.0316044	4.06e-08	1.29467	12.3243	10.8903	16.9804
NONRATT016576.2	0.0242961	0.624603	1.17282	36.5479	0.0320899	down	0.0354543	0.00111748	3.48188	37.599	46.3978	25.6468
NONRATT004903.2	0.0441047	0.624603	0.060895	2.1881	0.0278301	down	0.178819	5.21e-08	0.00386611	1.41942	3.04924	2.09564
NONRATT024541.2	0.0115832	0.624603	0.282503	12.1615	0.0232293	down	0.000506858	7.89e-05	0.846922	11.0129	14.9875	10.484
NONRATT001418.2	0.023789	0.624603	0.00569803	0.296277	0.0192321	down	0.0170941	4.54e-23	4.01e-16	0.259244	0.38959	0.239997
NONRATT030751.2	0.000913631	0.401102	0.0343664	2.43414	0.0141185	down	1.4e-17	1.57e-24	0.103099	2.50097	2.58113	2.22033
NONRATT013782.2	0.0219701	0.624603	0.00119091	0.126412	0.00942091	down	0.00357274	0	0	0.145777	0.145104	0.0883538
NONRATT014696.2	0.0294913	0.624603	0.035861	3.91565	0.00915839	down	1.07e-07	0.107555	2.8e-05	4.18631	2.61739	4.94324
NONRATT003188.2	0.0216041	0.624603	5.312e-28	7.81667e-26	0.00679574	down	1.17e-27	6.16e-29	3.62e-28	6.3e-26	7.05e-26	1.01e-25
NONRATT000211.2	0.0121434	0.624603	4.16388e-24	8.98e-22	0.00463683	down	5.89e-25	2.63e-27	1.19e-23	7.36e-22	1.08e-21	8.78e-22
NONRATT019127.2	0.0093442	0.624603	0.0481651	15.6697	0.00307377	down	0.10565	2.74e-15	0.038845	15.3284	18.4609	13.2198
NONRATT026212.2	0.0189715	0.624603	0.000977529	9.75179	0.000100241	down	1.91e-10	2.95e-13	0.00293259	7.05305	11.4282	10.7741
NONRATT009575.2	0.0438897	0.624603	0.000165391	5.41744	3.05294e-05	down	0.000280088	1.78e-27	0.000216086	3.5677	5.09008	7.59453
NONRATT009316.2	0.0165405	0.624603	3.02333e-05	5.65521	5.34611e-06	down	4.22e-05	5.81e-13	4.85e-05	6.59079	6.17266	4.20216
NONRATT030281.2	0.0203056	0.624603	3.54198e-05	9.03382	3.9208e-06	down	2.83e-14	0.000106259	3.04e-10	7.40528	8.07668	11.6195
NONRATT009402.2	0.0349092	0.624603	3.82867e-07	6.34219	6.03682e-08	down	1.07e-06	5.82e-22	7.86e-08	5.22107	8.77388	5.03162
NONRATT004129.2	0.038337	0.624603	1.8e-09	0.687461	2.61833e-09	down	5.53e-27	5.21e-30	5.4e-09	0.6959	0.92323	0.443253
NONRATT020794.2	0.00182597	0.490752	7.7e-13	0.280433	2.74576e-12	down	2.31e-12	3.68e-29	2.78e-29	0.290518	0.29425	0.25653
NONRATT014440.2	0.0436274	0.624603	5.6e-26	0.105954	5.28534e-25	down	1.68e-25	0	0	0.151601	0.0860578	0.0802014
NONRATT026606.2	0.00584211	0.624603	1.83667e-28	0.121944	1.50616e-27	down	5.51e-28	0	0	0.112009	0.113167	0.140655
NONRATT028343.2	7.06626e-05	0.196466	0	0.0574881	0	down	0	0	0	0.0581991	0.0576997	0.0565656
NONRATT000627.2	9.78229e-05	0.224069	0	0.0661835	0	down	0	0	0	0.0665939	0.0670551	0.0649016
NONRATT010479.2	0.000181521	0.299028	0	0.106973	0	down	0	0	0	0.108731	0.108073	0.104115
NONRATT016127.2	0.000187163	0.299028	0	0.192858	0	down	0	0	0	0.197643	0.192396	0.188537
NONRATT033181.1	0.000270776	0.299028	0	0.105122	0	down	0	0	0	0.107263	0.106407	0.101698
NONRATT017829.2	0.000395412	0.309703	0	0.121505	0	down	0	0	0	0.121474	0.125706	0.117334
NONRATT034122.1	0.000513033	0.317664	0	0.0470319	0	down	0	0	0	0.047568	0.0485502	0.0449773
NONRATT027995.2	0.000530513	0.317664	0	0.0787284	0	down	0	0	0	0.0794804	0.0814262	0.0752786
NONRATT012470.2	0.000554918	0.317664	0	0.244858	0	down	0	0	0	0.249513	0.251675	0.233385
NONRATT015194.2	0.000677103	0.332043	0	0.560422	0	down	0	0	0	0.572576	0.577321	0.531371
NONRATT019743.2	0.00091447	0.401102	0	0.336519	0	down	0	0	0	0.337108	0.353855	0.318593
NONRATT018450.2	0.00113238	0.42542	0	0.145478	0	down	0	0	0	0.151867	0.148718	0.135849
NONRATT027472.2	0.00120492	0.42542	0	0.154406	0	down	0	0	0	0.155329	0.163201	0.144687
NONRATT008917.2	0.00122573	0.42542	0	0.230109	0	down	0	0	0	0.235644	0.240459	0.214223
NONRATT010285.2	0.00134291	0.433493	0	0.209941	0	down	0	0	0	0.218847	0.216372	0.194605
NONRATT032502.1	0.00170764	0.488929	0	0.134152	0	down	0	0	0	0.135516	0.143012	0.123929
NONRATT032325.1	0.00432183	0.614564	0	0.174315	0	down	0	0	0	0.161018	0.164718	0.197209
NONRATT007785.2	0.0179512	0.624603	0	0.417819	0	down	0	0	0	0.405154	0.326476	0.521826
NONRATT000372.2	0.019864	0.624603	0	0.239947	0	down	0	0	0	0.201837	0.209538	0.308466
NONRATT033325.1	0.0287182	0.624603	0	0.0248531	0	down	0	0	0	0.0303043	0.0163558	0.0278991
NONRATT001611.2	0.0309967	0.624603	0	0.796525	0	down	0	0	0	0.660553	0.645439	1.08358
NONRATT014447.2	0.0345428	0.624603	0	0.165805	0	down	0	0	0	0.204834	0.10315	0.189432
NONRATT004628.2	0.0364877	0.624603	0	0.174207	0	down	0	0	0	0.106737	0.217888	0.197996
NONRATT025347.2	0.0367782	0.624603	0	0.823856	0	down	0	0	0	0.660352	0.662335	1.14888
NONRATT000822.2	0.0375837	0.624603	0	0.0297892	0	down	0	0	0	0.0179934	0.036966	0.0344083
NONRATT022056.2	0.0399204	0.624603	0	0.143971	0	down	0	0	0	0.086406	0.185165	0.160341
NONRATT033443.1	0.0412023	0.624603	0	0.0506554	0	down	0	0	0	0.0398779	0.0402076	0.0718806
NONRATT003707.2	0.0421338	0.624603	0	0.0716353	0	down	0	0	0	0.0852433	0.0883511	0.0413114
NONRATT032242.1	0.0434655	0.624603	0	0.118579	0	down	0	0	0	0.141902	0.146318	0.0675169
NONRATT000141.2	0.0443841	0.624603	0	0.117809	0	down	0	0	0	0.141401	0.145526	0.0664992
NONRATT023200.2	0.0470149	0.624603	0	0.0416714	0	down	0	0	0	0.0316023	0.0330199	0.060392

## Sheet: 1144个
ID
NONRATT018585.2
NONRATT004687.2
NONRATT008157.2
NONRATT030653.2
NONRATT000088.2
NONRATT016569.2
NONRATT025082.2
NONRATT024837.2
NONRATT019898.2
NONRATT010037.2
NONRATT005575.2
NONRATT019268.2
NONRATT008675.2
NONRATT001430.2
NONRATT027945.2
NONRATT012181.2
NONRATT028940.2
NONRATT032307.1
NONRATT009530.2
TCONS_00008647
NONRATT023367.2
NONRATT005632.2
NONRATT000346.2
NONRATT000394.2
NONRATT003320.2
NONRATT008953.2
NONRATT004734.2
NONRATT017613.2
NONRATT021222.2
TCONS_00005008
NONRATT017791.2
TCONS_00012228
NONRATT006253.2
NONRATT010333.2
NONRATT015225.2
NONRATT019232.2
NONRATT020346.2
NONRATT026805.2
NONRATT010334.2
NONRATT007487.2
NONRATT019513.2
NONRATT001868.2
NONRATT031740.1
NONRATT013753.2
NONRATT024868.2
NONRATT010592.2
NONRATT034042.1
NONRATT014548.2
NONRATT021594.2
TCONS_00021415
NONRATT033703.1
NONRATT005409.2
NONRATT003602.2
NONRATT018530.2
NONRATT020296.2
NONRATT003009.2
NONRATT009325.2
NONRATT003422.2
NONRATT022969.2
NONRATT026058.2
NONRATT030308.2
NONRATT007980.2
NONRATT000393.2
TCONS_00000738
NONRATT029962.2
NONRATT002354.2
NONRATT005459.2
NONRATT009364.2
NONRATT010517.2
NONRATT004551.2
NONRATT005114.2
NONRATT017198.2
NONRATT010014.2
NONRATT000733.2
NONRATT000508.2
TCONS_00024122
NONRATT025981.2
NONRATT008954.2
TCONS_00000736
NONRATT005876.2
NONRATT028807.2
TCONS_00000737
NONRATT025635.2
NONRATT000054.2
NONRATT002421.2
NONRATT001368.2
NONRATT023284.2
NONRATT027325.2
NONRATT029216.2
NONRATT017203.2
NONRATT000808.2
NONRATT019817.2
NONRATT001336.2
TCONS_00024876
NONRATT009739.2
NONRATT016279.2
NONRATT021813.2
NONRATT013321.2
NONRATT022652.2
NONRATT004557.2
NONRATT019484.2
TCONS_00017370
NONRATT017220.2
NONRATT021867.2
NONRATT021343.2
NONRATT001474.2
NONRATT003637.2
NONRATT024075.2
NONRATT029746.2
NONRATT027195.2
TCONS_00020622
NONRATT022764.2
NONRATT024345.2
NONRATT015380.2
NONRATT003193.2
TCONS_00017371
NONRATT023686.2
NONRATT019896.2
NONRATT006513.2
NONRATT010357.2
NONRATT024253.2
NONRATT022479.2
NONRATT026619.2
NONRATT029487.2
NONRATT015274.2
NONRATT000043.2
NONRATT030097.2
NONRATT003846.2
NONRATT010559.2
NONRATT034100.1
NONRATT017195.2
NONRATT004966.2
NONRATT011441.2
NONRATT014125.2
TCONS_00026304
NONRATT023006.2
NONRATT022294.2
NONRATT017566.2
NONRATT022653.2
NONRATT020730.2
NONRATT014686.2
NONRATT012797.2
NONRATT005118.2
NONRATT004684.2
NONRATT030423.2
NONRATT010858.2
NONRATT014062.2
NONRATT009083.2
NONRATT029659.2
NONRATT008401.2
NONRATT013585.2
NONRATT014355.2
NONRATT013389.2
NONRATT015762.2
NONRATT026981.2
NONRATT019736.2
NONRATT011539.2
NONRATT017564.2
NONRATT029153.2
NONRATT006604.2
NONRATT008818.2
NONRATT029856.2
NONRATT033170.1
NONRATT001929.2
NONRATT028808.2
NONRATT029218.2
NONRATT013040.2
NONRATT030701.2
NONRATT013473.2
NONRATT010017.2
NONRATT017249.2
NONRATT013479.2
NONRATT033013.1
NONRATT007747.2
NONRATT000147.2
NONRATT028803.2
NONRATT008381.2
NONRATT008371.2
NONRATT028185.2
NONRATT032126.1
NONRATT006035.2
NONRATT003083.2
NONRATT005579.2
NONRATT022431.2
NONRATT008375.2
NONRATT005821.2
NONRATT017621.2
NONRATT011396.2
NONRATT015791.2
NONRATT014110.2
NONRATT019094.2
TCONS_00021531
NONRATT022806.2
NONRATT018055.2
NONRATT015358.2
NONRATT003413.2
NONRATT008958.2
NONRATT025060.2
NONRATT034015.1
NONRATT012182.2
NONRATT010181.2
NONRATT016850.2
NONRATT015578.2
NONRATT018829.2
NONRATT012177.2
NONRATT018897.2
NONRATT031670.1
NONRATT006107.2
NONRATT028999.2
NONRATT026684.2
NONRATT018262.2
NONRATT019143.2
NONRATT005113.2
TCONS_00020308
NONRATT004553.2
NONRATT018365.2
NONRATT008588.2
NONRATT017560.2
NONRATT030197.2
NONRATT027782.2
NONRATT021860.2
NONRATT021725.2
NONRATT019501.2
TCONS_00004756
NONRATT026628.2
NONRATT026223.2
NONRATT015840.2
NONRATT019023.2
NONRATT018830.2
NONRATT003473.2
NONRATT011767.2
NONRATT003994.2
TCONS_00028266
NONRATT029209.2
NONRATT019150.2
NONRATT031815.1
NONRATT025943.2
NONRATT016451.2
NONRATT004584.2
NONRATT008977.2
NONRATT005576.2
TCONS_00020858
NONRATT010893.2
NONRATT006440.2
TCONS_00026300
NONRATT017037.2
TCONS_00008880
NONRATT018531.2
NONRATT001499.2
NONRATT028263.2
NONRATT031624.1
NONRATT001796.2
NONRATT021863.2
NONRATT018717.2
NONRATT023687.2
NONRATT009492.2
NONRATT021203.2
NONRATT015172.2
NONRATT017817.2
NONRATT011866.2
NONRATT021446.2
NONRATT015666.2
NONRATT013534.2
NONRATT022805.2
NONRATT024707.2
NONRATT006692.2
NONRATT033310.1
NONRATT002962.2
NONRATT004378.2
NONRATT011739.2
NONRATT022219.2
NONRATT018913.2
NONRATT020650.2
NONRATT011766.2
NONRATT007794.2
NONRATT017882.2
NONRATT021494.2
NONRATT023819.2
NONRATT022804.2
NONRATT028713.2
NONRATT025990.2
NONRATT001566.2
NONRATT028186.2
NONRATT002916.2
NONRATT014230.2
NONRATT006691.2
NONRATT021202.2
NONRATT016973.2
TCONS_00002055
NONRATT027594.2
NONRATT004755.2
NONRATT003759.2
NONRATT000192.2
NONRATT010861.2
NONRATT022514.2
NONRATT009220.2
NONRATT026188.2
NONRATT022229.2
NONRATT006089.2
NONRATT027216.2
NONRATT007832.2
NONRATT011557.2
NONRATT015458.2
NONRATT004305.2
NONRATT023725.2
NONRATT026464.2
NONRATT006952.2
NONRATT006303.2
NONRATT015872.2
NONRATT009709.2
NONRATT029602.2
NONRATT012265.2
NONRATT014654.2
NONRATT005050.2
NONRATT017754.2
NONRATT018518.2
NONRATT013578.2
NONRATT022621.2
NONRATT017345.2
NONRATT020593.2
NONRATT021081.2
NONRATT015054.2
NONRATT018276.2
NONRATT000711.2
NONRATT021573.2
NONRATT010540.2
NONRATT026347.2
NONRATT007800.2
NONRATT024376.2
NONRATT018671.2
NONRATT016452.2
TCONS_00000943
NONRATT018060.2
NONRATT011224.2
NONRATT026473.2
NONRATT004059.2
NONRATT029417.2
NONRATT013474.2
NONRATT026563.2
NONRATT000217.2
NONRATT010687.2
NONRATT006359.2
TCONS_00011972
NONRATT008867.2
NONRATT017883.2
NONRATT016972.2
NONRATT001665.2
NONRATT006953.2
NONRATT017553.2
NONRATT001122.2
NONRATT017126.2
NONRATT000094.2
NONRATT028966.2
NONRATT029295.2
NONRATT001501.2
NONRATT031440.1
NONRATT003032.2
NONRATT028042.2
NONRATT006386.2
NONRATT027580.2
NONRATT015841.2
NONRATT019450.2
NONRATT012064.2
NONRATT015474.2
NONRATT009723.2
TCONS_00024148
NONRATT000777.2
NONRATT008831.2
NONRATT020092.2
NONRATT001854.2
NONRATT009696.2
NONRATT026999.2
NONRATT007009.2
NONRATT022606.2
NONRATT016741.2
NONRATT027215.2
NONRATT002650.2
NONRATT017669.2
NONRATT022043.2
NONRATT019326.2
NONRATT029932.2
NONRATT029488.2
NONRATT009470.2
NONRATT020813.2
NONRATT015470.2
NONRATT001435.2
NONRATT022029.2
NONRATT010526.2
NONRATT006479.2
NONRATT004379.2
NONRATT011096.2
NONRATT014858.2
TCONS_00026159
NONRATT009141.2
NONRATT014857.2
NONRATT003581.2
NONRATT007123.2
NONRATT022974.2
NONRATT012846.2
NONRATT026562.2
NONRATT008790.2
NONRATT019098.2
NONRATT014462.2
NONRATT013405.2
NONRATT003040.2
NONRATT016921.2
NONRATT009849.2
NONRATT014208.2
NONRATT018352.2
NONRATT002963.2
NONRATT011838.2
NONRATT031577.1
NONRATT005070.2
NONRATT025203.2
NONRATT016414.2
NONRATT012668.2
TCONS_00025601
NONRATT019259.2
NONRATT026793.2
NONRATT021595.2
NONRATT018045.2
NONRATT011837.2
NONRATT000174.2
NONRATT004390.2
NONRATT015566.2
NONRATT008344.2
NONRATT008269.2
NONRATT010331.2
NONRATT022300.2
NONRATT006718.2
NONRATT005818.2
NONRATT014174.2
TCONS_00016502
NONRATT002549.2
NONRATT012947.2
NONRATT023543.2
NONRATT005258.2
NONRATT027596.2
NONRATT013330.2
NONRATT017693.2
NONRATT006151.2
NONRATT002288.2
NONRATT021769.2
TCONS_00004864
NONRATT006817.2
NONRATT017346.2
NONRATT028952.2
NONRATT001436.2
NONRATT010016.2
NONRATT001541.2
NONRATT005074.2
NONRATT003752.2
NONRATT003472.2
NONRATT000417.2
NONRATT032781.1
NONRATT000940.2
NONRATT022742.2
NONRATT028886.2
NONRATT002711.2
NONRATT003046.2
NONRATT021491.2
NONRATT014093.2
NONRATT007339.2
NONRATT027130.2
NONRATT011818.2
NONRATT021316.2
NONRATT010626.2
NONRATT009667.2
NONRATT016081.2
NONRATT020330.2
NONRATT003248.2
NONRATT021729.2
NONRATT030340.2
NONRATT002036.2
NONRATT012977.2
NONRATT000542.2
NONRATT014577.2
NONRATT026021.2
NONRATT020822.2
NONRATT023322.2
NONRATT018834.2
NONRATT011970.2
NONRATT027262.2
NONRATT015031.2
NONRATT027108.2
NONRATT023371.2
NONRATT021505.2
NONRATT007054.2
NONRATT022145.2
NONRATT025557.2
NONRATT015813.2
NONRATT011969.2
NONRATT014391.2
NONRATT015219.2
NONRATT007854.2
NONRATT032263.1
NONRATT033281.1
NONRATT009049.2
NONRATT014096.2
NONRATT013918.2
NONRATT012098.2
NONRATT023028.2
NONRATT014855.2
NONRATT026178.2
NONRATT016842.2
NONRATT009676.2
NONRATT009173.2
NONRATT028502.2
NONRATT015313.2
NONRATT010218.2
NONRATT010220.2
NONRATT022401.2
NONRATT012697.2
NONRATT026570.2
NONRATT021728.2
NONRATT028115.2
NONRATT017626.2
NONRATT002570.2
NONRATT001701.2
NONRATT024810.2
NONRATT012327.2
NONRATT023824.2
NONRATT006673.2
NONRATT026882.2
NONRATT021530.2
NONRATT000139.2
NONRATT010418.2
NONRATT003954.2
NONRATT027226.2
NONRATT015923.2
NONRATT017181.2
TCONS_00016205
NONRATT000317.2
NONRATT012317.2
NONRATT000005.2
NONRATT002530.2
NONRATT016982.2
NONRATT023333.2
NONRATT025316.2
NONRATT006267.2
NONRATT014118.2
NONRATT027576.2
NONRATT020248.2
NONRATT031395.1
NONRATT004284.2
NONRATT010406.2
NONRATT023633.2
NONRATT029549.2
NONRATT017361.2
NONRATT024814.2
NONRATT028473.2
NONRATT010512.2
NONRATT026168.2
NONRATT024785.2
NONRATT006346.2
NONRATT028236.2
NONRATT005233.2
NONRATT003071.2
NONRATT004372.2
NONRATT007564.2
TCONS_00021017
NONRATT028208.2
NONRATT001157.2
NONRATT013721.2
NONRATT019986.2
NONRATT028416.2
NONRATT027374.2
NONRATT008806.2
NONRATT028686.2
NONRATT006433.2
NONRATT027373.2
NONRATT021531.2
NONRATT013039.2
NONRATT002462.2
NONRATT023331.2
NONRATT009513.2
NONRATT000775.2
NONRATT032395.1
TCONS_00017089
NONRATT021865.2
NONRATT023176.2
NONRATT025173.2
NONRATT027767.2
NONRATT024797.2
NONRATT015249.2
NONRATT019621.2
NONRATT006224.2
NONRATT004036.2
TCONS_00019774
NONRATT008428.2
NONRATT018893.2
NONRATT000776.2
NONRATT004850.2
NONRATT002803.2
NONRATT030909.2
NONRATT023352.2
NONRATT005235.2
NONRATT023097.2
NONRATT014844.2
NONRATT022513.2
NONRATT003125.2
NONRATT018412.2
NONRATT002720.2
NONRATT024831.2
NONRATT016317.2
NONRATT027859.2
NONRATT010657.2
NONRATT018619.2
TCONS_00030634
NONRATT008319.2
NONRATT031892.1
NONRATT000243.2
NONRATT023044.2
NONRATT020079.2
NONRATT002076.2
NONRATT007649.2
NONRATT023337.2
NONRATT015175.2
NONRATT019275.2
NONRATT009664.2
NONRATT031055.2
NONRATT022400.2
NONRATT018392.2
NONRATT031062.2
NONRATT021410.2
NONRATT006827.2
NONRATT024967.2
NONRATT001159.2
NONRATT030561.2
NONRATT015059.2
NONRATT029085.2
NONRATT002717.2
NONRATT014126.2
NONRATT032812.1
NONRATT013602.2
NONRATT021230.2
NONRATT032163.1
NONRATT008805.2
NONRATT010476.2
TCONS_00030943
NONRATT027727.2
NONRATT008427.2
NONRATT012376.2
NONRATT030459.2
NONRATT004792.2
NONRATT002137.2
NONRATT014171.2
NONRATT017329.2
TCONS_00002695
NONRATT021173.2
NONRATT000803.2
NONRATT011107.2
NONRATT025315.2
NONRATT019414.2
NONRATT018376.2
NONRATT002333.2
NONRATT004264.2
TCONS_00007472
NONRATT028874.2
NONRATT021164.2
NONRATT010417.2
NONRATT001153.2
NONRATT015223.2
NONRATT016224.2
NONRATT002725.2
NONRATT028624.2
NONRATT029345.2
NONRATT012618.2
NONRATT030421.2
NONRATT016943.2
NONRATT026811.2
NONRATT022147.2
NONRATT013556.2
NONRATT010752.2
NONRATT020447.2
TCONS_00012729
NONRATT015323.2
NONRATT030971.2
NONRATT010296.2
NONRATT011002.2
NONRATT028282.2
NONRATT021536.2
NONRATT025067.2
NONRATT015410.2
NONRATT019177.2
NONRATT021360.2
NONRATT007904.2
NONRATT023047.2
NONRATT022497.2
NONRATT010023.2
NONRATT029202.2
NONRATT004527.2
NONRATT025511.2
TCONS_00000885
NONRATT020204.2
NONRATT009067.2
NONRATT004833.2
NONRATT010048.2
NONRATT024025.2
NONRATT025059.2
NONRATT015909.2
NONRATT024623.2
NONRATT025658.2
NONRATT007903.2
NONRATT021564.2
TCONS_00011080
NONRATT021309.2
NONRATT008045.2
NONRATT010991.2
NONRATT016677.2
NONRATT010047.2
NONRATT009340.2
NONRATT012560.2
NONRATT021699.2
NONRATT009426.2
NONRATT007850.2
NONRATT005081.2
TCONS_00029972
NONRATT012056.2
NONRATT016560.2
NONRATT000710.2
NONRATT007161.2
TCONS_00021074
NONRATT021172.2
NONRATT022757.2
TCONS_00012685
NONRATT003213.2
NONRATT011963.2
NONRATT012800.2
NONRATT005350.2
NONRATT006720.2
NONRATT016113.2
NONRATT001325.2
NONRATT015146.2
NONRATT006611.2
NONRATT030659.2
NONRATT009208.2
NONRATT008946.2
NONRATT034109.1
NONRATT004759.2
NONRATT002800.2
TCONS_00021044
NONRATT011938.2
NONRATT028988.2
NONRATT026739.2
NONRATT024974.2
NONRATT003070.2
NONRATT004804.2
TCONS_00009388
TCONS_00000886
NONRATT021092.2
NONRATT023683.2
NONRATT015201.2
NONRATT014611.2
NONRATT016735.2
NONRATT014169.2
NONRATT015977.2
NONRATT031401.1
NONRATT014253.2
NONRATT025779.2
NONRATT034110.1
NONRATT020382.2
NONRATT018861.2
TCONS_00012066
NONRATT031177.2
NONRATT016827.2
NONRATT001654.2
NONRATT023553.2
NONRATT013251.2
NONRATT027089.2
TCONS_00018687
NONRATT031101.2
NONRATT031560.1
TCONS_00001924
NONRATT004947.2
TCONS_00005162
NONRATT000562.2
NONRATT012361.2
NONRATT022785.2
NONRATT026808.2
NONRATT026971.2
NONRATT023370.2
NONRATT020524.2
TCONS_00005669
TCONS_00020032
NONRATT005282.2
NONRATT032843.1
NONRATT021904.2
TCONS_00031672
NONRATT015220.2
NONRATT000658.2
NONRATT018347.2
TCONS_00032291
NONRATT030576.2
NONRATT009803.2
TCONS_00000609
NONRATT002098.2
NONRATT002411.2
NONRATT019202.2
NONRATT021956.2
TCONS_00030127
NONRATT012543.2
NONRATT008274.2
NONRATT011564.2
NONRATT012705.2
NONRATT015222.2
NONRATT008235.2
NONRATT009382.2
NONRATT023874.2
NONRATT026958.2
NONRATT013625.2
NONRATT004273.2
NONRATT004079.2
NONRATT025801.2
NONRATT004936.2
NONRATT030945.2
NONRATT014188.2
NONRATT012941.2
NONRATT004795.2
NONRATT021700.2
NONRATT006480.2
NONRATT002229.2
NONRATT014744.2
NONRATT021643.2
NONRATT022007.2
NONRATT016662.2
TCONS_00014804
NONRATT026281.2
NONRATT008464.2
NONRATT031211.2
NONRATT025424.2
NONRATT026957.2
NONRATT010320.2
NONRATT004832.2
NONRATT006869.2
NONRATT029140.2
NONRATT015571.2
NONRATT033133.1
NONRATT021678.2
NONRATT009857.2
NONRATT009209.2
TCONS_00019530
NONRATT000031.2
NONRATT015719.2
NONRATT002833.2
NONRATT010501.2
NONRATT023112.2
NONRATT020181.2
NONRATT021991.2
NONRATT026211.2
NONRATT009048.2
NONRATT028827.2
NONRATT006890.2
NONRATT022614.2
NONRATT024316.2
NONRATT026313.2
NONRATT033874.1
TCONS_00007961
NONRATT014033.2
NONRATT020281.2
NONRATT014661.2
NONRATT025899.2
NONRATT020695.2
NONRATT019123.2
NONRATT000390.2
NONRATT018479.2
TCONS_00014219
TCONS_00018768
TCONS_00015325
TCONS_00031737
NONRATT000623.2
NONRATT006674.2
NONRATT011693.2
NONRATT025571.2
NONRATT006883.2
NONRATT023535.2
NONRATT033435.1
NONRATT031312.2
NONRATT013659.2
NONRATT014354.2
NONRATT031593.1
NONRATT011668.2
TCONS_00005665
NONRATT013714.2
NONRATT004754.2
TCONS_00025347
NONRATT022528.2
NONRATT017431.2
NONRATT026618.2
NONRATT005199.2
NONRATT007113.2
NONRATT023451.2
NONRATT030193.2
NONRATT010236.2
NONRATT017302.2
NONRATT017093.2
NONRATT015908.2
NONRATT025479.2
NONRATT004439.2
NONRATT019471.2
NONRATT027669.2
NONRATT017237.2
NONRATT031022.2
NONRATT004024.2
NONRATT013463.2
NONRATT009038.2
NONRATT004516.2
NONRATT001461.2
NONRATT024818.2
NONRATT000319.2
NONRATT019203.2
NONRATT019206.2
NONRATT001771.2
NONRATT031708.1
NONRATT020180.2
NONRATT019191.2
NONRATT012135.2
NONRATT003214.2
NONRATT007099.2
TCONS_00019082
TCONS_00016261
NONRATT020009.2
NONRATT022022.2
NONRATT010437.2
NONRATT004851.2
NONRATT015411.2
NONRATT008985.2
NONRATT026350.2
NONRATT033707.1
NONRATT001710.2
TCONS_00019080
TCONS_00000792
NONRATT005995.2
TCONS_00030022
TCONS_00018897
NONRATT025613.2
NONRATT005146.2
NONRATT006744.2
NONRATT025213.2
NONRATT005992.2
NONRATT003128.2
NONRATT019103.2
NONRATT018484.2
NONRATT010812.2
NONRATT011375.2
NONRATT030289.2
NONRATT009642.2
NONRATT007047.2
NONRATT024690.2
NONRATT033549.1
NONRATT004757.2
NONRATT020004.2
NONRATT008731.2
NONRATT021646.2
NONRATT034124.1
NONRATT023893.2
NONRATT013641.2
NONRATT016094.2
TCONS_00020734
NONRATT005991.2
NONRATT020179.2
NONRATT020925.2
NONRATT010108.2
NONRATT005543.2
NONRATT019248.2
NONRATT016958.2
NONRATT013984.2
NONRATT031217.2
NONRATT015766.2
NONRATT011660.2
NONRATT026093.2
NONRATT018536.2
NONRATT004866.2
NONRATT010978.2
NONRATT024460.2
NONRATT023691.2
NONRATT025455.2
NONRATT005486.2
NONRATT021679.2
NONRATT022638.2
NONRATT018611.2
NONRATT016264.2
NONRATT009160.2
NONRATT033614.1
NONRATT031792.1
NONRATT010951.2
NONRATT004161.2
NONRATT010938.2
NONRATT024244.2
NONRATT022556.2
NONRATT021742.2
NONRATT026152.2
NONRATT018159.2
NONRATT027305.2
NONRATT005201.2
NONRATT024226.2
NONRATT017363.2
NONRATT023513.2
NONRATT019851.2
NONRATT007400.2
NONRATT026607.2
TCONS_00026902
NONRATT031409.1
NONRATT016243.2
NONRATT025640.2
NONRATT024906.2
NONRATT028495.2
NONRATT022662.2
NONRATT030592.2
NONRATT028574.2
NONRATT018283.2
NONRATT011228.2
NONRATT019309.2
NONRATT000112.2
NONRATT011847.2
TCONS_00026901
TCONS_00016784
NONRATT000326.2
NONRATT024684.2
NONRATT029161.2
TCONS_00005634
NONRATT023577.2
TCONS_00012384
NONRATT004110.2
NONRATT028712.2
NONRATT000198.2
NONRATT022346.2
NONRATT017301.2
NONRATT000954.2
NONRATT006403.2
NONRATT010374.2
NONRATT000158.2
NONRATT027924.2
NONRATT029730.2
NONRATT006753.2
NONRATT031696.1
NONRATT004569.2
TCONS_00009065
NONRATT005623.2
NONRATT002898.2
NONRATT016876.2
NONRATT027762.2
NONRATT027752.2
TCONS_00024638
NONRATT019370.2
NONRATT016077.2
NONRATT017779.2
NONRATT019210.2
NONRATT018316.2
NONRATT013695.2
NONRATT011158.2
NONRATT003963.2
NONRATT006461.2
NONRATT002788.2
NONRATT031405.1
NONRATT001382.2
TCONS_00004213
NONRATT022946.2
NONRATT021566.2
NONRATT025317.2
NONRATT007568.2
NONRATT016396.2
NONRATT011499.2
NONRATT014170.2
NONRATT014445.2
NONRATT011538.2
NONRATT022931.2
NONRATT011367.2
NONRATT032743.1
NONRATT010227.2
NONRATT017605.2
NONRATT001447.2
NONRATT007607.2
NONRATT010743.2
NONRATT004799.2
NONRATT008648.2
NONRATT014582.2
NONRATT020967.2
NONRATT001221.2
NONRATT002139.2
NONRATT006147.2
NONRATT022201.2
NONRATT029273.2
NONRATT022345.2
NONRATT003976.2
NONRATT010513.2
NONRATT028947.2
NONRATT026596.2
NONRATT033640.1
NONRATT022521.2
NONRATT009681.2
NONRATT022123.2
NONRATT011110.2
NONRATT015685.2
NONRATT016576.2
NONRATT004903.2
NONRATT024541.2
NONRATT001418.2
NONRATT030751.2
NONRATT013782.2
NONRATT014696.2
NONRATT003188.2
NONRATT000211.2
NONRATT019127.2
NONRATT026212.2
NONRATT009575.2
NONRATT009316.2
NONRATT030281.2
NONRATT009402.2
NONRATT004129.2
NONRATT020794.2
NONRATT014440.2
NONRATT026606.2
NONRATT028343.2
NONRATT000627.2
NONRATT010479.2
NONRATT016127.2
NONRATT033181.1
NONRATT017829.2
NONRATT034122.1
NONRATT027995.2
NONRATT012470.2
NONRATT015194.2
NONRATT019743.2
NONRATT018450.2
NONRATT027472.2
NONRATT008917.2
NONRATT010285.2
NONRATT032502.1
NONRATT032325.1
NONRATT007785.2
NONRATT000372.2
NONRATT033325.1
NONRATT001611.2
NONRATT014447.2
NONRATT004628.2
NONRATT025347.2
NONRATT000822.2
NONRATT022056.2
NONRATT033443.1
NONRATT003707.2
NONRATT032242.1
NONRATT000141.2
NONRATT023200.2
