# Supplementary material for: Bioinformatics-Based Analysis of the lncRNA-miRNA-mRNA Network and TF Regulatory Network to Explore the Regulation Mechanism in Spinal Cord Ischemia/Reperfusion Injury
Source: Front Genet. 2021 Apr 27;12:650180. doi: 10.3389/fgene.2021.650180 (PMC8110913; doi:10.3389/fgene.2021.650180)
Supplement: Supplementary Table 2 — Differentially expressed mRNAs in the GSE138966 dataset (p < 0.05, | FC| > 1.5). [file Table_2.XLSX]

## Sheet: Sheet1
ID	P_values	P_adjust	SCII_mean	sham_mean	FoldChange	Log2(FC)	Style	SCII1	SCII2	SCII3	sham1	sham2	sham3	GeneID	Symbol	description
XM_006244494.3	0.0159949	0.371502	0.1378	2.80333e-74	4.91556e+72	241.476	up	0.123316	0.172901	0.117182	0	8.41e-74	0	680920	LOC680920	similar to natural cytotoxicity triggering receptor 2
XM_017599874.1	0.0105559	0.3669	1.1525	2.37667e-40	4.84922e+39	131.833	up	0.921255	1.31943	1.2168	0	7.13e-40	0	102546567	LOC102546567	T-cell receptor alpha chain V region HPB-MLT-like
NM_031659.1	0.0211095	0.373027	2.95889	1.1073e-27	2.67217e+27	91.1101	up	3.27359	3.50739	2.09569	3.29e-27	0	3.19e-29	60335	Tgm1	transglutaminase 1
XM_017591347.1	0.046268	0.373166	0.120108	6.01227e-26	1.99772e+24	80.7246	up	0.149364	0.0666406	0.14432	1.78e-25	6.68e-28	1.7e-27	108350113	LOC108350113	glutathione S-transferase C-terminal domain-containing protein-like
NM_022196.2	0.0340364	0.37306	23.6098	6.96667e-23	3.38897e+23	78.1652	up	18.6067	32.5292	19.6935	2.09e-22	0	0	60584	Lif	LIF, interleukin 6 family cytokine
XM_006245337.3	0.038682	0.37306	0.0392548	1.1272e-24	3.48251e+22	74.8825	up	0.0501796	0.0438047	0.0237802	1.04e-26	3.31e-24	6.12e-26	100911733	LOC100911733	nuclear body protein SP140-like
NM_181380.2	0.0103738	0.3669	0.306129	1.02002e-20	3.00121e+19	64.7022	up	0.302353	0.362348	0.253685	3.84e-25	1.14e-25	3.06e-20	311169	Rtn4rl2	reticulon 4 receptor-like 2
XM_017591116.1	0.0495502	0.373166	0.252975	3.83333e-20	6.59936e+18	62.517	up	0.366573	0.220501	0.171852	1.15e-19	5.83e-29	0	688622	Il31ra	interleukin 31 receptor A
NM_001037357.2	0.0288312	0.37306	1.2446	2.47517e-15	502834273786277	48.8371	up	1.14416	1.65874	0.930898	1.55e-17	2.61e-15	4.8e-15	361493	Lilrb3l	leukocyte immunoglobulin-like receptor, subfamily B (with TM and ITIM domains), member 3-like
XM_006252440.3	0.0345718	0.37306	0.10184	8.46667e-16	120283511811023	46.7734	up	0.0978226	0.137346	0.0703519	9.56e-30	2.54e-15	2.81e-60	306127	Acod1	aconitate decarboxylase 1
XM_017592298.1	0.0469523	0.373166	0.409203	1.04667e-10	3.90958e+09	31.8644	up	0.378257	0.581646	0.267707	1.72e-26	1.19e-18	3.14e-10	102552784	LOC102552784	uncharacterized LOC102552784
NM_013220.1	3.74676e-05	0.143388	0.0777635	1.11533e-10	6.97222e+08	29.377	up	0.078641	0.077005	0.0776444	1.44e-20	3.14e-10	2.06e-11	27064	Ankrd1	ankyrin repeat domain 1
XM_017602443.1	0.00926163	0.362624	0.322325	3.00333e-08	1.07322e+07	23.3554	up	0.361314	0.345104	0.260555	4.3e-24	1.8e-28	9.01e-08	108353314	LOC108353314	uncharacterized LOC108353314
XM_017602446.1	0.00926163	0.362624	0.322325	3.00333e-08	1.07322e+07	23.3554	up	0.361314	0.345104	0.260555	4.3e-24	1.8e-28	9.01e-08	108353315	LOC108353315	uncharacterized LOC108353315
XM_017592760.1	0.0475729	0.373166	0.0519734	6.53346e-09	7.95495e+06	22.9234	up	0.075439	0.0388608	0.0416203	3.77e-13	9.72e-27	1.96e-08	494209	Ly49si3	immunoreceptor Ly49si3
XM_006232179.3	0.0387	0.37306	0.286698	7.93411e-08	3.61349e+06	21.785	up	0.251182	0.400273	0.208639	2.32e-11	2.38e-07	0	311403	Mtfr1	mitochondrial fission regulator 1
NM_001107592.1	0.00729329	0.354027	0.958066	2.7948e-07	3.42803e+06	21.7089	up	1.11934	0.84919	0.905665	1.14e-09	7.83e-07	5.43e-08	309380	Loxl4	lysyl oxidase-like 4
XM_006242432.3	0.00507791	0.33787	0.403871	2.84707e-07	1.41855e+06	20.436	up	0.346105	0.433839	0.431669	8.53e-07	1.12e-09	0	366998	Nfe2	nuclear factor, erythroid 2
XM_008764356.2	0.0226887	0.373027	0.00167374	2.16333e-08	77368.5	16.2395	up	0.00218596	0.00144184	0.00139342	0	6.49e-08	0	298692	Ttll10	tubulin tyrosine ligase like 10
XM_017601018.1	0.00759856	0.35647	0.105574	6.212e-06	16995.1	14.0528	up	0.0880084	0.119413	0.1093	1.59e-05	4.66e-07	2.27e-06	60324	Synpo	synaptopodin
XM_008772516.2	0.0278572	0.37306	0.996787	6.93747e-05	14368.2	13.8106	up	1.30261	0.715499	0.972252	1.79e-07	2.44e-10	0.000207945	361389	Anapc10	anaphase promoting complex subunit 10
XM_017598948.1	0.016565	0.371502	0.00957491	7.79933e-07	12276.6	13.5836	up	0.00870233	0.00798637	0.012036	9.98e-08	1.45e-06	7.9e-07	89868	Sec16b	SEC16 homolog B, endoplasmic reticulum export factor
XM_006239559.3	0.0367155	0.37306	0.00392693	4.3e-07	9132.39	13.1568	up	0.0049715	0.00439366	0.00241563	0	1.29e-06	0	298692	Ttll10	tubulin tyrosine ligase like 10
XM_017601017.1	0.0227293	0.373027	0.235849	2.94267e-05	8014.79	12.9684	up	0.195224	0.308002	0.20432	7.47e-05	1.98e-06	1.16e-05	60324	Synpo	synaptopodin
NM_001170533.1	0.0395663	0.373166	0.00422891	5.53333e-07	7642.61	12.8998	up	0.00536908	0.00479027	0.00252738	0	1.66e-06	0	298692	Ttll10	tubulin tyrosine ligase like 10
NM_001012049.1	0.00148782	0.271933	1.68983	0.000316691	5335.89	12.3815	up	1.56639	1.7149	1.7882	3.7e-06	0.000780246	0.000166128	306424	Mfap3l	microfibril associated protein 3 like
XM_017595078.1	0.0438089	0.373166	0.00736036	1.77e-06	4158.39	12.0218	up	0.00980457	0.00790816	0.00436835	1.45e-24	5.31e-06	0	63888	A4galt	alpha 1,4-galactosyltransferase (P blood group)
XM_017600472.1	0.00227849	0.300884	0.230416	5.69483e-05	4046.05	11.9823	up	0.215215	0.251828	0.224205	2.29e-11	1.81e-07	0.000170664	290963	Npepo	aminopeptidase O
XM_006239562.3	0.0426785	0.373166	0.00478538	1.39333e-06	3434.48	11.7459	up	0.00649097	0.00490592	0.00295924	0	4.18e-06	0	298692	Ttll10	tubulin tyrosine ligase like 10
NM_017104.2	0.0152115	0.370723	22.0763	0.0104562	2111.31	11.0439	up	27.109	21.4945	17.6254	0.0313686	0	0	25610	Csf3	colony stimulating factor 3
NM_012589.2	2.85978e-05	0.143388	122.023	0.105598	1155.55	10.1744	up	120.751	123.018	122.3	0.139756	0.144336	0.0327013	24498	Il6	interleukin 6
XM_006228063.3	0.0453164	0.373166	1.15493	0.00103018	1121.1	10.1307	up	0.776626	1.63866	1.0495	1.37e-09	0.00246923	0.000621304	683463	Lilrb3a	leukocyte immunoglobulin-like receptor, subfamily B (with TM and ITIM domains), member 3A
NM_053647.1	0.0126589	0.370001	120.288	0.123335	975.295	9.9297	up	142.633	122.697	95.5329	0.135365	0.136957	0.0976822	114105	Cxcl2	C-X-C motif chemokine ligand 2
XM_008768032.2	0.00256963	0.308763	0.235855	0.00033275	708.807	9.46925	up	0.233177	0.216539	0.25785	3.54e-12	2.07e-07	0.000998043	303378	Slfn13	schlafen family member 13
XM_006251364.3	0.0297294	0.37306	19.8057	0.0290709	681.289	9.41212	up	21.4484	24.8565	13.1122	0.0641236	0.0140506	0.00903869	60584	Lif	LIF, interleukin 6 family cytokine
XM_006244426.3	0.0383852	0.37306	11.7875	0.0187547	628.512	9.2958	up	13.8723	14.4412	7.04908	0	0.0562641	0	301229	Trem1	triggering receptor expressed on myeloid cells 1
NM_138522.1	0.00595949	0.348321	10.2125	0.0163311	625.342	9.2885	up	9.26109	11.7845	9.59189	0	1e-56	0.0489932	171551	Cxcl3	C-X-C motif chemokine ligand 3
XM_017597860.1	0.00869763	0.361826	0.35357	0.000587081	602.25	9.23422	up	0.380543	0.392566	0.287599	0.00176124	1.59e-10	8.13e-18	170637	Samsn1	SAM domain, SH3 domain and nuclear localization signals, 1
XM_006250235.1	0.0491088	0.373166	1.14658	0.00217396	527.417	9.0428	up	0.691218	1.60373	1.1448	0.00501657	1.67e-09	0.0015053	289211	Fcgr2b	Fc fragment of IgG receptor IIb
NM_012620.1	0.0211164	0.373027	245.782	0.51341	478.725	8.90305	up	225.482	316.149	195.716	0.50149	0.507855	0.530885	24617	Serpine1	serpin family E member 1
NM_173141.1	0.0206288	0.373027	25.6051	0.0596326	429.38	8.74611	up	24.6471	32.4867	19.6813	5.91e-07	0.0753283	0.103569	286926	Tfpi2	tissue factor pathway inhibitor 2
XM_017599368.1	0.0329257	0.37306	23.3244	0.0544599	428.286	8.74243	up	20.6655	31.7917	17.5161	0.0431647	0.0778283	0.0423868	60665	Cxcl6	C-X-C motif chemokine ligand 6
NM_172323.1	0.0462383	0.373166	21.3434	0.0549419	388.471	8.60166	up	15.3025	30.7001	18.0275	0.0826373	0.0821885	0	282821	Has1	hyaluronan synthase 1
XM_008771074.2	0.0380744	0.37306	0.510063	0.00134748	378.53	8.56426	up	0.627139	0.306404	0.596646	0.00188514	0.000461947	0.00169536	290626	Haus8	HAUS augmin-like complex, subunit 8
NM_030845.1	0.0216184	0.373027	233.99	0.631067	370.786	8.53444	up	263.055	274.382	164.534	0.950618	0.674559	0.268023	81503	Cxcl1	C-X-C motif chemokine ligand 1
NM_022276.1	0.00792636	0.358732	0.0944673	0.000309697	305.031	8.25281	up	0.0793241	0.108606	0.0954719	2.2e-13	1.34e-07	0.000928958	64043	Gcnt1	glucosaminyl (N-acetyl) transferase 1
XM_006244476.3	0.00344546	0.327499	0.837846	0.00291297	287.626	8.16805	up	0.937373	0.7853	0.790865	0.00873891	9.44e-15	2.95e-23	501097	Mdfi	MyoD family inhibitor
NM_012953.1	0.0157946	0.371502	37.0693	0.149558	247.86	7.95338	up	39.7551	43.5204	27.9324	0.163542	0.110888	0.174243	25445	Fosl1	FOS like 1, AP-1 transcription factor subunit
NM_031530.1	0.0218894	0.373027	421.461	1.70363	247.39	7.95065	up	435.546	523.123	305.714	2.76928	1.2544	1.08721	24770	Ccl2	C-C motif chemokine ligand 2
XM_006250721.3	0.016942	0.371502	85.6612	0.354219	241.831	7.91786	up	75.6834	108.111	73.1892	0.247829	0.348983	0.465845	171551	Cxcl3	C-X-C motif chemokine ligand 3
NM_133519.4	0.00590703	0.348321	27.6137	0.115304	239.485	7.90379	up	23.8351	27.8252	31.1808	0.126114	0.130992	0.0888077	171040	Il11	interleukin 11
XM_017592166.1	0.0380149	0.37306	1.15089	0.00490318	234.723	7.87481	up	1.15167	1.54925	0.751744	1.99e-23	1.58e-08	0.0147095	103691841	LOC103691841	uncharacterized LOC103691841
XM_017592497.1	0.00419879	0.32963	82.2464	0.355225	231.533	7.85507	up	87.4193	87.7223	71.5977	0.270217	0.451713	0.343746	286926	Tfpi2	tissue factor pathway inhibitor 2
XM_006232533.3	0.0301557	0.37306	0.314802	0.00141858	221.914	7.79386	up	0.356077	0.204455	0.383876	7.87e-25	1.23e-13	0.00425573	361969	Fga	fibrinogen alpha chain
NM_134352.1	0.0392477	0.373074	64.571	0.31855	202.703	7.66322	up	59.8848	89.2739	44.5544	0.374863	0.499499	0.081289	50692	Plaur	plasminogen activator, urokinase receptor
NM_053397.1	0.0163725	0.371502	1.18866	0.00619775	191.789	7.58338	up	0.882315	1.35444	1.32923	0.0114032	0.000505939	0.00668411	362572	Artn	artemin
XM_006246402.3	0.0404115	0.373166	2.46079	0.013262	185.552	7.53568	up	3.28485	2.56259	1.53494	0.0136245	0.0261615	0	691259	Lypd8	LY6/PLAUR domain containing 8
NM_001109536.1	0.0186806	0.373027	46.3892	0.256195	181.07	7.5004	up	45.5476	57.8642	35.7559	0.247296	0.33608	0.185209	689388	Ptx3	pentraxin 3
NM_001168285.1	0.017927	0.373027	6.86765	0.0416739	164.795	7.36453	up	5.85193	8.72093	6.03007	4.56e-29	0.0369677	0.0880539	498022	RGD1559482	similar to immunoglobulin superfamily, member 7
XM_006256158.3	0.0152055	0.370723	4.17656	0.0258722	161.431	7.33477	up	3.17847	4.91789	4.43332	0.0251965	0.0079032	0.0445168	117062	Hmga1	high mobility group AT-hook 1
NM_001024354.1	0.0150917	0.370723	0.351812	0.00228938	153.671	7.2637	up	0.430231	0.345577	0.279629	0.00550888	0.00135552	3.75e-06	500900	Lrrc14	leucine rich repeat containing 14
NM_022194.2	0.0367233	0.37306	17.6526	0.121749	144.992	7.17983	up	19.7362	22.3246	10.8971	0.302189	0.0541656	0.00889226	60582	Il1rn	interleukin 1 receptor antagonist
XM_006251487.2	0.0122791	0.370001	1.00466	0.00720332	139.472	7.12383	up	1.06085	0.787673	1.16545	0.0206365	0.000973425	5.76e-15	289801	Upp1	uridine phosphorylase 1
NM_001108108.1	0.0081973	0.360157	0.0691791	0.000501262	138.01	7.10863	up	0.0566291	0.0763679	0.0745402	0.00100675	3.46e-07	0.00049669	315272	Ano6	anoctamin 6
NM_017210.4	0.0427014	0.373166	11.435	0.0857241	133.394	7.05955	up	7.02253	15.379	11.9037	0.0944672	0.0974277	0.0652774	29475	Dio3	iodothyronine deiodinase 3
XM_006247933.3	0.0494324	0.373166	4.09919	0.0329117	124.551	6.96059	up	3.53084	5.93558	2.83115	0.0802452	4.08e-14	0.01849	80878	Slc16a3	solute carrier family 16 member 3
XM_008768398.1	0.0141122	0.370723	149.256	1.22579	121.764	6.92794	up	151.455	178.887	117.427	1.42438	1.23621	1.01678	89829	Socs3	suppressor of cytokine signaling 3
NM_022221.1	0.0449149	0.373166	8.47612	0.0753517	112.487	6.81362	up	10.6724	9.95171	4.80429	1.03e-05	0.226045	1.13e-17	63849	Mmp8	matrix metallopeptidase 8
XM_008770359.2	0.0300025	0.37306	1.48102	0.0137452	107.748	6.75152	up	1.89077	1.55402	0.998278	0.011198	0.0233024	0.00673523	60584	Lif	LIF, interleukin 6 family cytokine
XM_008773690.2	0.0312105	0.37306	2.29149	0.0213599	107.28	6.74524	up	1.97576	3.10646	1.79225	0.0117566	0.0186966	0.0336265	102555330	LOC102555330	uncharacterized LOC102555330
XM_017602444.1	0.0312105	0.37306	2.29149	0.0213599	107.28	6.74524	up	1.97576	3.10646	1.79225	0.0117566	0.0186966	0.0336265	103694571	LOC103694571	uncharacterized LOC103694571
NM_001007612.1	0.000405472	0.241202	66.8447	0.63579	105.136	6.71612	up	70.2045	65.6771	64.6526	0.15731	1.34928	0.40078	287561	Ccl7	C-C motif chemokine ligand 7
XM_006251200.2	0.0358067	0.37306	8.62735	0.090462	95.3698	6.57546	up	9.58454	10.9053	5.3922	0.166519	0.0358871	0.0689804	289747	Osm	oncostatin M
NM_021583.3	0.0431037	0.373166	119.955	1.3197	90.8957	6.50614	up	111.936	167.515	80.4131	1.3355	1.51781	1.10577	59103	Ptges	prostaglandin E synthase
XM_006233046.3	0.01693	0.371502	0.966149	0.0113106	85.4197	6.4165	up	1.18364	0.74449	0.970321	0.00938885	0	0.024543	295326	Mab21l3	mab-21 like 3
NM_031512.2	0.0413073	0.373166	39.2886	0.461548	85.1237	6.41149	up	47.3575	47.552	22.9563	0.150725	1.11449	0.119429	24494	Il1b	interleukin 1 beta
XM_006230917.1	0.049501	0.373166	3.43499	0.0405753	84.6573	6.40356	up	4.19233	4.24781	1.86484	0.0231933	0.0765345	0.021998	686008	Tnfrsf22	tumor necrosis factor receptor superfamily, member 22
XM_006247739.3	0.0404494	0.373166	12.9193	0.158886	81.3121	6.3454	up	13.3302	17.289	8.13884	0.118813	0.0852675	0.272576	287813	Igsf7	immunoglobulin superfamily, member 7
NM_001079890.1	0.00987127	0.365453	16.5549	0.204297	81.0335	6.34045	up	15.0684	19.8239	14.7723	0.189138	0.209654	0.214099	312790	Gprc5a	G protein-coupled receptor, class C, group 5, member A
NM_182952.2	0.000757135	0.25109	11.1568	0.137883	80.9151	6.33834	up	11.5213	10.4416	11.5074	0.0747286	0.267753	0.0711668	305236	Cxcl11	C-X-C motif chemokine ligand 11
XM_006234324.3	0.0142287	0.370723	0.516841	0.00673959	76.6873	6.26092	up	0.449146	0.459336	0.642041	0.0175208	0.00265051	4.75e-05	83624	Ppig	peptidylprolyl isomerase G
XM_006248416.3	0.0320423	0.37306	37.9849	0.559726	67.8633	6.08456	up	45.8253	43.9193	24.2101	0	1.36783	0.311351	303909	Stfa2	stefin A2
NM_001270810.1	0.0473963	0.373166	1.2711	0.0204783	62.0705	5.95584	up	1.66792	1.42589	0.719479	0.0614251	9.72e-06	2.69e-11	170897	Sphk1	sphingosine kinase 1
XM_008763778.1	0.0112207	0.368994	62.1473	1.07998	57.5449	5.84662	up	60.2493	74.4411	51.7516	0.549639	0.649212	2.04109	298199	Plin2	perilipin 2
XM_006235036.2	0.00726319	0.354027	0.0901162	0.00156968	57.4105	5.84324	up	0.0957472	0.0736266	0.100975	3.69e-05	1.4e-06	0.00467075	311430	Mavs	mitochondrial antiviral signaling protein
NM_022179.2	0.0466872	0.373166	1.42671	0.0278774	51.1779	5.67745	up	1.05374	2.05686	1.16953	2.17e-27	0.0836322	3.12e-21	25060	Hk3	hexokinase 3
XM_008760073.1	0.0154909	0.370723	0.341094	0.00666546	51.1733	5.67732	up	0.422061	0.330917	0.270303	0.000780369	0.000145863	0.0190702	108348044	LOC108348044	ras and Rab interactor 1
XM_008760195.1	0.0154909	0.370723	0.341094	0.00666546	51.1733	5.67732	up	0.422061	0.330917	0.270303	0.000780369	0.000145863	0.0190702	207119	Rin1	Ras and Rab interactor 1
NM_001257278.2	0.0490283	0.373166	0.709905	0.0141176	50.2852	5.65206	up	0.73137	0.977049	0.421295	0.0103469	0.0320058	0	688622	Il31ra	interleukin 31 receptor A
XM_008761139.2	0.0347736	0.37306	0.350466	0.00701447	49.9634	5.6428	up	0.450071	0.376568	0.224761	0.00510809	2.54e-11	0.0159353	295293	Pear1	platelet endothelial aggregation receptor 1
NM_139089.1	0.0140957	0.370723	12.9915	0.263306	49.3398	5.62468	up	15.6719	10.3616	12.9409	0.170201	0.373282	0.246437	245920	Cxcl10	C-X-C motif chemokine ligand 10
XM_006233637.3	0.00158428	0.273083	6.05643	0.123886	48.8871	5.61138	up	5.99611	6.58602	5.58716	0.0147786	0.237477	0.119403	60582	Il1rn	interleukin 1 receptor antagonist
XM_008765397.1	0.0120115	0.370001	0.457585	0.00970475	47.1506	5.5592	up	0.558375	0.381487	0.432892	0.000251755	0.0256146	0.00324793	314856	Mdm2	MDM2 proto-oncogene
XM_008769558.2	0.0340421	0.37306	0.219545	0.00481121	45.6319	5.51197	up	0.218494	0.2921	0.148039	2.65e-09	0.0144336	6.54e-12	304813	Ppp1r12b	protein phosphatase 1, regulatory subunit 12B
XM_006246458.3	0.00925023	0.362624	0.578384	0.0126775	45.6228	5.51168	up	0.562828	0.684242	0.488081	0.0123632	0.0249418	0.000727588	287362	Nlrp3	NLR family, pyrin domain containing 3
NM_133555.1	0.0282502	0.37306	23.1336	0.509914	45.3675	5.50359	up	21.4838	30.5419	17.375	0.423275	0.692792	0.413677	171081	Csf2rb	colony stimulating factor 2 receptor subunit beta
NM_013085.3	0.0462633	0.373166	33.4723	0.763918	43.8166	5.4534	up	24.0874	47.8363	28.4931	0.6292	1.01072	0.651831	25619	Plau	plasminogen activator, urokinase
XM_008765204.2	0.0306844	0.37306	0.0504452	0.0012089	41.7281	5.38295	up	0.0568822	0.0324735	0.06198	0.00362671	2.8e-27	0	362848	Pram1	PML-RARA regulated adaptor molecule 1
NM_012580.2	0.000933984	0.25109	198.183	4.86993	40.6952	5.34679	up	208.679	188.172	197.698	5.06626	4.89215	4.65137	24451	Hmox1	heme oxygenase 1
NM_001109439.1	5.71601e-06	0.0983782	1.06764	0.0264069	40.4306	5.33737	up	1.05695	1.03805	1.10794	0.0523881	0.0268325	0	681325	LOC681325	hypothetical protein LOC681325
XM_017600988.1	0.0396015	0.373166	0.180593	0.0044844	40.2713	5.33168	up	0.190878	0.113426	0.237474	0.00307415	0.00383438	0.00654465	361300	Mocos	molybdenum cofactor sulfurase
XM_006237322.3	0.0214646	0.373027	6.12271	0.157471	38.8816	5.28102	up	6.98434	7.06184	4.32196	0.141069	0.290708	0.0406344	362432	Clec4d	C-type lectin domain family 4, member D
XM_006227988.3	0.0436385	0.373166	0.949367	0.0247419	38.3708	5.26194	up	1.09104	1.20565	0.551412	0.0572521	0.00859772	0.00837594	292409	Fpr1	formyl peptide receptor 1
XM_008758756.2	0.0271789	0.37306	0.0218952	0.000591501	37.0164	5.21009	up	0.0187992	0.017525	0.0293616	0	0	0.0017745	308163	Ccr6	C-C motif chemokine receptor 6
XM_006244106.3	0.0241288	0.373027	3.882	0.105079	36.9435	5.20725	up	3.25579	5.11131	3.27889	0.0233843	0.251995	0.0398582	316088	Klhl40	kelch-like family member 40
XM_006243725.3	0.0172266	0.371599	0.398135	0.0108917	36.554	5.19196	up	0.286457	0.45413	0.453819	9.98e-06	0.0326601	5.06e-06	300985	Parp3	poly (ADP-ribose) polymerase family, member 3
XM_017599365.1	0.017767	0.373027	0.719994	0.0198966	36.1867	5.17739	up	0.910982	0.652364	0.596635	0.039525	0.0120604	0.00810447	60584	Lif	LIF, interleukin 6 family cytokine
XM_006244754.3	0.00393382	0.32963	0.526115	0.0145533	36.1509	5.17596	up	0.512433	0.605738	0.460174	0.00198556	0.0405004	0.00117395	25663	Il1r1	interleukin 1 receptor type 1
XM_008771523.2	0.0173402	0.371956	0.16248	0.00451613	35.9777	5.16903	up	0.162075	0.12524	0.200126	5.36e-07	0.007335	0.00621286	100910978	LOC100910978	extracellular matrix protein 2-like
XM_006228238.3	0.034249	0.37306	2.51506	0.072585	34.6498	5.11477	up	2.46442	3.36299	1.71775	0.030909	0.186845	1.44e-06	292594	Lilrb4	leukocyte immunoglobulin like receptor B4
NM_001109422.1	0.00393345	0.32963	9.87347	0.294611	33.5135	5.06667	up	10.1236	10.7978	8.69899	0.367136	0.193161	0.323538	680611	Bcl3	BCL3, transcription coactivator
XM_008760299.2	0.0357128	0.37306	4.89761	0.148333	33.0177	5.04517	up	3.66855	6.72164	4.30265	0.221249	0.206839	0.0169116	309400	Cemip2	cell migration inducing hyaluronidase 2
NM_001107762.1	0.0209561	0.373027	0.288983	0.00878749	32.8857	5.03939	up	0.363344	0.211032	0.292573	0.0247199	2.16e-05	0.00162095	311336	Nusap1	nucleolar and spindle associated protein 1
NM_012945.1	0.0406209	0.373166	173.691	5.31967	32.6507	5.02904	up	144.619	243.394	133.059	5.52469	5.35347	5.08085	25433	Hbegf	heparin-binding EGF-like growth factor
NM_001007144.1	0.0268884	0.37306	18.4918	0.581151	31.8193	4.99183	up	14.0999	24.3903	16.9854	0.314007	1.23908	0.190364	298199	Plin2	perilipin 2
XM_006239022.3	0.0286661	0.37306	0.28896	0.00943163	30.6373	4.93722	up	0.202915	0.378794	0.28517	0.0263852	0.00190973	3e-09	313022	Map3k6	mitogen-activated protein kinase kinase kinase 6
XM_017601842.1	0.0362403	0.37306	74.5634	2.48579	29.9959	4.90669	up	94.3634	47.1942	82.1326	2.46836	3.28791	1.7011	108348108	LOC108348108	heat shock 70 kDa protein 1A
NM_001107639.2	0.0315495	0.37306	1.25626	0.0428856	29.2932	4.87249	up	1.38912	1.56063	0.819016	0.0264213	0.0181097	0.0841257	309871	Prdm1	PR/SET domain 1
NM_001109022.1	0.0259399	0.37306	8.7474	0.299491	29.2076	4.86827	up	6.15351	9.18109	10.9076	0.367008	0.256934	0.274531	368066	Inmt	indolethylamine N-methyltransferase
XM_006240519.3	0.0338349	0.37306	0.407376	0.0139757	29.1488	4.86537	up	0.387894	0.289317	0.544916	0.0112084	0.0114501	0.0192686	100909605	LOC100909605	serine protease inhibitor A3F-like
NM_001106629.1	0.0202856	0.373027	4.64241	0.164712	28.1851	4.81686	up	3.89033	5.94924	4.08767	0.264323	0.106405	0.123408	297738	Steap1	STEAP family member 1
XM_006249820.3	0.0431548	0.373166	0.272329	0.00973354	27.9784	4.80624	up	0.158595	0.321982	0.336411	1.54e-22	0.0152485	0.0139521	246781	Ptpn7	protein tyrosine phosphatase, non-receptor type 7
XM_006244151.3	0.0178831	0.373027	0.892887	0.0320116	27.8926	4.80181	up	1.1079	0.705286	0.865472	0.0297478	0.0262586	0.0400285	100910104	Xirp1	xin actin-binding repeat containing 1
XM_006232012.3	0.0245892	0.373027	14.3027	0.514368	27.8064	4.79735	up	14.0185	18.2723	10.6175	0.73647	0.384868	0.421767	310132	Osmr	oncostatin M receptor
XM_017590197.1	0.0106545	0.367967	0.0430414	0.00154937	27.7799	4.79597	up	0.0342233	0.0447909	0.05011	0.00191141	3.94e-28	0.0027367	102554102	Trim30c	tripartite motif-containing 30C
XM_006250950.3	0.0469821	0.373166	0.442468	0.015952	27.7375	4.79376	up	0.516735	0.562034	0.248633	1.62e-05	0.00920817	0.0386316	305340	Rbm47	RNA binding motif protein 47
NM_130741.1	0.00142238	0.270312	68.1967	2.54279	26.8196	4.74522	up	64.5712	73.8838	66.1352	3.54914	2.3368	1.74245	170496	Lcn2	lipocalin 2
XM_008768513.2	0.0358965	0.37306	2.45125	0.0918201	26.6962	4.73856	up	2.76061	3.04715	1.54598	0.0753023	0.117895	0.0822632	80878	Slc16a3	solute carrier family 16 member 3
XM_008758753.2	0.0221604	0.373027	0.162316	0.00616256	26.3391	4.71914	up	0.187257	0.185991	0.113701	0.00455387	0.0116817	0.00225216	292541	Nlrp12	NLR family, pyrin domain containing 12
XM_006241995.3	0.0471894	0.373166	0.0528956	0.00201048	26.3099	4.71753	up	0.0378967	0.0764264	0.0443637	0	0	0.00603145	315388	Tmprss6	transmembrane serine protease 6
NM_001005384.1	0.0449124	0.373166	8.15216	0.311521	26.1689	4.70978	up	10.0511	9.7043	4.70107	0.161271	0.496404	0.276888	310132	Osmr	oncostatin M receptor
XM_008767107.2	0.0450179	0.373166	0.571793	0.0219088	26.0988	4.70591	up	0.682221	0.706472	0.326687	0.0142164	0.00439888	0.0471111	316426	Spats2l	spermatogenesis associated, serine-rich 2-like
XM_006229744.3	0.040656	0.373166	0.0624829	0.00239425	26.097	4.70581	up	0.0529361	0.0467777	0.0877348	2.53e-05	0.0050253	0.00213215	266714	Myo7a	myosin VIIA
NM_145672.4	0.0218779	0.373027	7.95897	0.312766	25.447	4.66943	up	5.57772	9.34467	8.95453	0.203842	0.639329	0.0951283	246759	Cxcl9	C-X-C motif chemokine ligand 9
NM_012603.2	0.0199944	0.373027	28.6158	1.14368	25.0208	4.64506	up	24.6556	36.539	24.6528	1.15103	1.44805	0.831962	24577	Myc	MYC proto-oncogene, bHLH transcription factor
NM_001108118.1	0.024467	0.373027	19.4932	0.78032	24.9811	4.64276	up	18.3968	25.1417	14.9412	0.665381	1.05816	0.617419	315346	Itga5	integrin subunit alpha 5
NM_001025733.2	0.0225266	0.373027	28.981	1.16055	24.9719	4.64224	up	25.5011	37.4454	23.9966	0.931727	1.31599	1.23392	362248	Procr	protein C receptor
XM_006233638.3	4.64711e-05	0.149965	4.7799	0.192966	24.7707	4.63056	up	4.8136	4.47688	5.04923	0.0127869	0.427743	0.138369	60582	Il1rn	interleukin 1 receptor antagonist
XM_017594814.1	0.00540027	0.345219	35.8444	1.47548	24.2934	4.60249	up	39.0496	38.0259	30.4577	1.18502	2.23755	1.00386	314619	Sbno2	strawberry notch homolog 2
XM_017590766.1	0.000693546	0.25109	0.280597	0.0117184	23.9449	4.58165	up	0.314933	0.25166	0.275197	0.0010255	4.89e-11	0.0341297	295293	Pear1	platelet endothelial aggregation receptor 1
XM_017591816.1	0.0413755	0.373166	0.847144	0.0354581	23.8914	4.57842	up	0.669575	1.2053	0.666564	0.0021032	0.00218828	0.102083	311764	Zfp217	zinc finger protein 217
XM_006244122.3	0.0147584	0.370723	17.9355	0.753173	23.8133	4.57369	up	16.5256	22.1829	15.098	0.75395	0.376414	1.12915	363165	Csrnp1	cysteine and serine rich nuclear protein 1
XM_017601712.1	0.0266129	0.37306	4.87484	0.207402	23.5043	4.55485	up	3.30529	5.36302	5.95621	0.00048058	0.358356	0.263369	406166	Egfl8	EGF-like-domain, multiple 8
XM_008772623.2	0.0246367	0.373027	0.196236	0.00861562	22.7768	4.5095	up	0.192481	0.14022	0.256009	0.0255498	0.000289957	7.04e-06	361420	Taf1c	TATA-box binding protein associated factor, RNA polymerase 1 subunit C
NM_023970.1	0.0187988	0.373027	1.47887	0.0650871	22.7215	4.50598	up	1.082	1.87243	1.48218	0.194728	0.00025371	0.000279423	66026	Trpv4	transient receptor potential cation channel, subfamily V, member 4
XM_008759761.2	0.0233595	0.373027	1.42034	0.0635018	22.3669	4.48329	up	1.00261	1.72106	1.53734	0.0962897	0.0223325	0.0718833	361612	P4ha3	prolyl 4-hydroxylase subunit alpha 3
XM_006242499.3	0.037563	0.37306	0.496902	0.022375	22.2079	4.473	up	0.648307	0.528173	0.314227	0.0477923	0.0193323	3.79e-07	78971	Birc3	baculoviral IAP repeat-containing 3
XM_003748656.3	0.00644385	0.350726	0.751937	0.034156	22.0148	4.4604	up	0.853097	0.791498	0.611216	0.0741566	0.0258595	0.00245179	683206	Tnfaip3	TNF alpha induced protein 3
XM_017589828.1	0.00644385	0.350726	0.751937	0.034156	22.0148	4.4604	up	0.853097	0.791498	0.611216	0.0741566	0.0258595	0.00245179	683206	Tnfaip3	TNF alpha induced protein 3
XM_008768329.2	0.0291017	0.37306	0.0213072	0.000990735	21.5065	4.4267	up	0.0282256	0.0205238	0.0151722	2.84e-12	0.00246932	0.000502881	287798	MGC95210	hypothetical LOC287798
XM_006241383.2	0.0165702	0.371502	19.5244	0.968191	20.1659	4.33384	up	19.9819	23.789	14.8024	0.0186358	1.34137	1.54457	314856	Mdm2	MDM2 proto-oncogene
XM_017589831.1	0.0151692	0.370723	1.00536	0.0506469	19.8504	4.31109	up	1.21767	1.067	0.731407	0.0114324	0.140505	3.19e-06	683206	Tnfaip3	TNF alpha induced protein 3
XM_008760851.2	0.0338155	0.37306	1.61528	0.0824078	19.6011	4.29286	up	1.30677	2.22196	1.31712	0	0.178804	0.0684195	685961	Sirpb2l1	signal-regulatory protein beta 2-like 1
XM_008764275.2	0.0236693	0.373027	0.935795	0.0478812	19.5441	4.28866	up	0.782972	1.21706	0.807351	0.0312679	0.0685681	0.0438076	362650	Fblim1	filamin binding LIM protein 1
NM_001256509.1	0.0474665	0.373166	9.113	0.467161	19.5072	4.28593	up	13.0267	6.81132	7.50095	0.291046	0.380899	0.729538	100360880	Fosb	FosB proto-oncogene, AP-1 transcription factor subunit
NM_133578.1	0.00696419	0.352531	13.4399	0.693813	19.371	4.27583	up	14.6865	14.3522	11.2809	0.704688	0.810352	0.5664	171109	Dusp5	dual specificity phosphatase 5
XM_017595826.1	0.0269067	0.37306	0.112457	0.00581438	19.3413	4.27361	up	0.0781696	0.114721	0.144482	2.13e-25	0.0131614	0.00428169	500973	Slc37a2	solute carrier family 37 member 2
XM_006250685.3	0.0461555	0.373166	0.498213	0.0260421	19.1311	4.25785	up	0.388166	0.714289	0.392185	0.0550972	0.00419268	0.0188364	93646	Sec31a	SEC31 homolog A, COPII coat complex component
XM_006227627.3	0.00242112	0.30715	1.0943	0.0584555	18.7201	4.22652	up	1.26187	1.09668	0.924338	0.0131263	0.161403	0.000837058	361448	Ginm1	glycoprotein integral membrane 1
XM_574569.7	0.0382624	0.37306	4.50652	0.240821	18.7132	4.22598	up	4.86558	5.79074	2.86325	0.160184	0.332209	0.230071	499271	Itgax	integrin subunit alpha X
XM_017599572.1	0.0368391	0.37306	1.0398	0.0556408	18.6876	4.22401	up	0.967788	1.4289	0.722696	0.0227557	0.00376823	0.140399	155423	Anxa7	annexin A7
XM_006243538.3	0.0287229	0.37306	3.40629	0.183282	18.585	4.21606	up	2.74087	4.60511	2.8729	0.0979811	0.429665	0.0222005	117540	Plscr1	phospholipid scramblase 1
NM_030829.1	0.0150547	0.370723	2.22576	0.120609	18.4544	4.20589	up	1.78386	2.87176	2.02166	3.27e-06	0.360023	0.00179984	59075	Grk5	G protein-coupled receptor kinase 5
XM_017594027.1	0.0452546	0.373166	0.608224	0.0330007	18.4306	4.20403	up	0.683172	0.781071	0.360428	0.0431188	0.0321869	0.0236965	171577	Epcam	epithelial cell adhesion molecule
NM_001106917.1	9.65005e-05	0.216635	17.3923	0.947445	18.3571	4.19827	up	16.9018	17.1971	18.0781	0.943614	1.1803	0.718418	301489	Pi15	peptidase inhibitor 15
NM_053382.1	0.0232602	0.373027	63.4971	3.486	18.2149	4.18705	up	74.4351	44.9659	71.0903	3.47578	3.48381	3.49839	84397	Tnfaip6	TNF alpha induced protein 6
XM_008766626.1	0.0147675	0.370723	0.139301	0.007673	18.1547	4.18227	up	0.130288	0.108908	0.178708	9.39e-13	0.0230182	8.64e-07	301035	Lrrfip2	LRR binding FLII interacting protein 2
XM_017599753.1	0.00859999	0.361826	0.0252151	0.00139396	18.0888	4.17703	up	0.0287789	0.0199519	0.0269146	0.00266391	0.000100237	0.00141774	361084	Lmo7	LIM domain 7
XM_006242503.3	0.000108235	0.227341	1.21702	0.0673947	18.0581	4.17457	up	1.17041	1.31803	1.16261	0.121104	0.0802681	0.000812252	78971	Birc3	baculoviral IAP repeat-containing 3
XM_006250951.2	0.0197441	0.373027	2.38178	0.131921	18.0546	4.17429	up	2.63009	2.77293	1.74231	0.103985	0.138248	0.15353	305340	Rbm47	RNA binding motif protein 47
NM_001106664.1	0.0381575	0.37306	0.145246	0.0081187	17.8902	4.1611	up	0.0860093	0.163211	0.186516	0	0.0243561	0	298182	Tyrp1	tyrosinase-related protein 1
NM_001107877.1	0.00465995	0.33419	24.6484	1.37986	17.863	4.1589	up	25.6063	26.8097	21.5292	1.43055	1.41097	1.29805	312566	Adamts9	ADAM metallopeptidase with thrombospondin type 1 motif, 9
XM_006236916.3	0.0054244	0.345775	4.42309	0.248522	17.7976	4.15361	up	4.63234	3.77284	4.86407	0.211661	0.346462	0.187444	312566	Adamts9	ADAM metallopeptidase with thrombospondin type 1 motif, 9
NM_053455.2	0.0443277	0.373166	836.212	47.3554	17.6582	4.14227	up	602.811	1173.37	732.452	41.6526	66.406	34.0074	84586	Fgl2	fibrinogen-like 2
XM_008760765.2	0.0316668	0.37306	0.556153	0.0315581	17.6231	4.1394	up	0.40465	0.519453	0.744355	0.0487276	0.0459239	2.29e-05	294804	Rai14	retinoic acid induced 14
NM_001130573.1	0.0227119	0.373027	38.9121	2.23378	17.4199	4.12266	up	48.5056	39.2747	28.9559	2.71455	1.89462	2.09216	366960	Maff	MAF bZIP transcription factor F
XM_008770773.2	0.0261662	0.37306	0.141286	0.0081342	17.3694	4.11848	up	0.0947064	0.160607	0.168546	9.84e-08	0.0150335	0.00936896	50646	Ptk2b	protein tyrosine kinase 2 beta
XM_017594912.1	0.0101749	0.365843	0.145195	0.0083766	17.3335	4.11549	up	0.144791	0.173495	0.117301	0.0165074	0.00504545	0.00357689	362841	Mier2	MIER family member 2
XM_006228062.3	0.0058636	0.348321	0.551611	0.0318419	17.3235	4.11465	up	0.578207	0.62742	0.449206	0.00107717	0.03235	0.0620985	683463	Lilrb3a	leukocyte immunoglobulin-like receptor, subfamily B (with TM and ITIM domains), member 3A
NM_021744.1	0.0195735	0.373027	18.3354	1.06369	17.2375	4.10748	up	20.4847	21.2211	13.3005	1.60475	1.002	0.584329	60350	Cd14	CD14 molecule
NM_139342.1	0.0130899	0.370723	7.66305	0.446754	17.1527	4.10036	up	7.35185	9.30796	6.32932	0.398577	0.674342	0.267344	246240	Ripk3	receptor-interacting serine-threonine kinase 3
NM_181086.3	0.0188194	0.373027	126.793	7.49115	16.9258	4.08115	up	118.227	159.018	103.135	6.46792	6.90724	9.0983	302965	Tnfrsf12a	TNF receptor superfamily member 12A
XM_006248482.3	0.000146145	0.235922	0.685181	0.0405685	16.8895	4.07805	up	0.693737	0.657473	0.704333	0.044517	0.0459036	0.0312849	246296	Lrrc15	leucine rich repeat containing 15
NM_133416.1	0.0279012	0.37306	27.6841	1.64631	16.8159	4.07175	up	34.2519	29.6061	19.1944	1.62382	1.9061	1.40901	170929	Bcl2a1	BCL2-related protein A1
NM_013031.1	0.0155026	0.370723	0.773654	0.0462007	16.7455	4.0657	up	0.871465	0.894925	0.554574	3.51e-15	0.0272285	0.111374	25549	Slc18a2	solute carrier family 18 member A2
XM_006230530.2	0.0473591	0.373166	8.06545	0.488244	16.5193	4.04608	up	6.56474	11.5145	6.1171	0.46598	0.76231	0.236443	293618	Ifitm1	interferon induced transmembrane protein 1
XM_006250710.3	0.0247122	0.373027	0.754956	0.0458684	16.4592	4.04082	up	0.972298	0.543548	0.749022	0.024489	0.0999404	0.0131759	498335	Cxcl13	C-X-C motif chemokine ligand 13
XM_017595314.1	3.8879e-05	0.143388	0.107746	0.00656182	16.4201	4.03739	up	0.113472	0.100748	0.109017	0.0045479	0.0131808	0.0019568	300193	Senp1	SUMO specific peptidase 1
NM_001008765.1	0.0483991	0.373166	25.6306	1.58297	16.1915	4.01716	up	24.7476	35.637	16.5072	0.778046	2.26869	1.70217	303163	Igtp	interferon gamma induced GTPase
XM_006228032.2	0.00295637	0.315071	2.13194	0.133286	15.9953	3.99957	up	2.31895	2.29081	1.78607	0.258406	0.12933	0.012121	361493	Lilrb3l	leukocyte immunoglobulin-like receptor, subfamily B (with TM and ITIM domains), member 3-like
NM_013026.2	0.0313925	0.37306	8.36172	0.52614	15.8926	3.99028	up	8.44605	10.7896	5.84953	0.573592	0.599534	0.405293	25216	Sdc1	syndecan 1
XM_006251268.3	0.00311596	0.321691	0.108251	0.0068686	15.7603	3.97823	up	0.0918941	0.121745	0.111115	0.0103847	0.0102211	4.65e-10	305461	Fam53a	family with sequence similarity 53, member A
XM_008759354.2	0.000121161	0.227341	1.35457	0.0868193	15.6022	3.96367	up	1.3968	1.43499	1.23191	0.00833789	0.184807	0.0673132	308568	Fv1	Friend virus susceptibility 1
XM_008764373.2	0.00102333	0.252196	0.023947	0.0015674	15.2781	3.93339	up	0.0215882	0.0231856	0.027067	0.00158829	0.00311393	0	500598	Tnfrsf18	TNF receptor superfamily member 18
NM_001108563.1	0.00306568	0.321691	0.539927	0.0355275	15.1975	3.92576	up	0.443178	0.547552	0.629051	0.00913324	0	0.0974492	362018	Sypl2	synaptophysin-like 2
XM_017599376.1	0.0384009	0.37306	0.340979	0.0224867	15.1635	3.92254	up	0.345669	0.456653	0.220614	0.0202534	0.0472068	1.57e-09	679028	Rbpj	recombination signal binding protein for immunoglobulin kappa J region
XM_017600989.1	0.0197129	0.373027	2.43887	0.163976	14.8734	3.89466	up	2.65507	1.64918	3.01237	3.15e-07	0.481665	0.0102611	361303	Lims2	LIM zinc finger domain containing 2
NM_183403.2	0.0155691	0.370723	23.793	1.61363	14.745	3.88216	up	21.1991	20.7441	29.4358	1.4449	1.4461	1.94987	29326	Gpx2	glutathione peroxidase 2
XM_230857.8	0.0270831	0.37306	0.830225	0.0564043	14.7192	3.87962	up	0.591655	0.83365	1.06537	0.100046	0.0467763	0.0223905	311639	Ocstamp	osteoclast stimulatory transmembrane protein
NM_001271167.1	0.0400779	0.373166	1.53068	0.104395	14.6623	3.87404	up	1.78922	1.91068	0.892143	3.46e-08	0.0472719	0.265914	310538	Fnip2	folliculin interacting protein 2
XM_008763002.2	0.0286231	0.37306	0.0152425	0.00104594	14.5731	3.86524	up	0.020171	0.0100669	0.0154897	0	0	0.00313781	689756	Tnip3	TNFAIP3 interacting protein 3
NM_001004242.1	0.00265929	0.309948	2.40104	0.166925	14.384	3.84639	up	2.75091	2.33647	2.11575	0.31199	0.137665	0.0511199	300115	Arhgap8	Rho GTPase activating protein 8
NM_001009489.1	0.000814069	0.25109	0.157276	0.010938	14.379	3.84589	up	0.139598	0.179543	0.152688	1.34e-10	0.000252543	0.0325613	494198	Oas1k	2 ' -5 ' oligoadenylate synthetase 1K
XM_006236607.3	0.0269197	0.37306	0.0148199	0.00103663	14.2963	3.83757	up	0.0195366	0.009894	0.0150292	0	0	0.00310989	689756	Tnip3	TNFAIP3 interacting protein 3
XM_008772560.2	0.0292787	0.37306	0.182046	0.0128126	14.2084	3.82867	up	0.112117	0.209114	0.224908	0.038433	2.83e-14	4.75e-06	103690129	LOC103690129	NEDD4-like E3 ubiquitin-protein ligase WWP2
XM_003751721.4	0.0337075	0.37306	1.15593	0.0820727	14.0842	3.816	up	0.725449	1.39005	1.35228	0.146986	0.0992318	6.68e-07	100909849	LOC100909849	frizzled-8-like
NM_001109078.1	0.0348101	0.37306	0.597412	0.0425875	14.0279	3.81022	up	0.818146	0.518826	0.455265	0.0794267	0.0100734	0.0382624	498286	Slamf1	signaling lymphocytic activation molecule family member 1
XM_006227848.3	0.0195971	0.373027	0.737822	0.0528174	13.9693	3.80419	up	0.935473	0.661156	0.616839	0.0657922	0.032318	0.0603421	83425	Akap12	A-kinase anchoring protein 12
NM_152846.1	0.0398501	0.373166	0.104811	0.00758673	13.815	3.78816	up	0.0739293	0.149341	0.091162	0.0227602	0	0	260320	F7	coagulation factor VII
XM_006244121.2	0.00134376	0.265614	1.44351	0.104933	13.7565	3.78204	up	1.52347	1.56639	1.24067	0.176307	0.000753468	0.137739	363165	Csrnp1	cysteine and serine rich nuclear protein 1
XM_008763126.2	0.0113464	0.368994	0.928736	0.0676798	13.7225	3.77847	up	1.0324	1.03763	0.716179	0.0375229	0.118936	0.0465806	312566	Adamts9	ADAM metallopeptidase with thrombospondin type 1 motif, 9
XM_006254842.3	0.0449533	0.373166	3.53153	0.257948	13.6908	3.77514	up	2.91894	4.99884	2.6768	0.202325	0.448723	0.122797	291555	Atp8b1	ATPase phospholipid transporting 8B1
XM_006243206.2	0.0195121	0.373027	10.3375	0.757201	13.6523	3.77107	up	8.80204	13.1098	9.10072	1.02875	0.683275	0.559578	315732	Uaca	uveal autoantigen with coiled-coil domains and ankyrin repeats
XM_017597661.1	0.0220463	0.373027	1.35752	0.100116	13.5596	3.76124	up	1.0098	1.70448	1.35829	0.0643196	0.166762	0.0692653	103693389	LOC103693389	breakpoint cluster region protein-like
NM_001270689.1	0.0122392	0.370001	8.40351	0.620543	13.5422	3.75939	up	8.11596	10.3116	6.78301	0.932285	0.877417	0.0519277	60338	Fxyd5	FXYD domain-containing ion transport regulator 5
XM_008763001.2	0.0287173	0.37306	0.0140867	0.00104891	13.4299	3.74738	up	0.018365	0.00901014	0.0148851	0	0	0.00314672	689756	Tnip3	TNFAIP3 interacting protein 3
NM_001191869.1	0.0390508	0.37306	0.0579034	0.00436733	13.2583	3.72882	up	0.0565041	0.0368929	0.0803134	0	0	0.013102	362629	Il22ra1	interleukin 22 receptor subunit alpha 1
XM_008761501.1	0.00657417	0.351731	0.551685	0.0416142	13.2571	3.7287	up	0.581058	0.623248	0.450747	0.0574075	0.0558384	0.0115966	310849	Sgms2	sphingomyelin synthase 2
XM_017601690.1	0.0090308	0.361826	1.35677	0.102935	13.1808	3.72037	up	1.53107	1.50626	1.033	0.21942	0.0789502	0.0104359	361838	Hnrnph3	heterogeneous nuclear ribonucleoprotein H3
XM_008769873.2	0.0144678	0.370723	0.31419	0.0238738	13.1605	3.71814	up	0.356607	0.362957	0.223006	0.0580834	0.000398772	0.0131391	60462	Batf3	basic leucine zipper ATF-like transcription factor 3
XM_017600086.1	0.000938556	0.25109	1.76721	0.134345	13.1543	3.71747	up	1.90989	1.89031	1.50143	0.0350451	0.321261	0.0467277	306279	Arhgap22	Rho GTPase activating protein 22
XM_006242502.3	0.0164699	0.371502	3.99986	0.304428	13.1389	3.71578	up	3.95193	4.94022	3.10742	0.498076	0.310847	0.104361	78971	Birc3	baculoviral IAP repeat-containing 3
NM_001039007.1	0.0438627	0.373166	0.406118	0.0311727	13.028	3.70355	up	0.341571	0.571052	0.305732	0.0128295	0.0317235	0.048965	293711	Plaat5	phospholipase A and acyltransferase 5
NM_001108424.1	0.0312753	0.37306	19.1901	1.48804	12.8962	3.68888	up	15.3517	25.5704	16.6481	1.31123	1.49164	1.66124	361296	Rnf125	ring finger protein 125
XM_006238362.3	0.0102021	0.366062	73.1396	5.69633	12.8398	3.68255	up	82.8124	76.8383	59.7681	5.08485	6.10998	5.89415	298199	Plin2	perilipin 2
NM_001113776.1	0.0404698	0.373166	0.221674	0.0173314	12.7903	3.67698	up	0.173691	0.171918	0.319413	1.22e-07	0.0519939	2.08e-19	289635	Rell1	RELT-like 1
XM_008766243.2	0.000307812	0.241202	0.762634	0.0600923	12.691	3.66574	up	0.806132	0.793656	0.688114	0.0340686	1.27e-07	0.146208	300813	Rnf111	ring finger protein 111
XM_008766688.2	0.003652	0.32963	3.06359	0.242365	12.6404	3.65997	up	2.75777	3.62417	2.80884	0.290999	0.00101744	0.435079	363165	Csrnp1	cysteine and serine rich nuclear protein 1
XM_008762935.2	0.0299045	0.37306	0.0853226	0.00679584	12.5551	3.6502	up	0.115391	0.0655468	0.0750296	0.00118331	0.00527628	0.0139279	362360	Osbpl3	oxysterol binding protein-like 3
NM_001012008.1	0.00105792	0.252196	0.544912	0.0435142	12.5226	3.64646	up	0.478484	0.591098	0.565153	0.130542	2.59e-09	6.84e-07	303226	Zfp18	zinc finger protein 18
XM_008763755.2	0.0142905	0.370723	3.57594	0.286121	12.498	3.64363	up	3.13395	4.46298	3.1309	0.357061	0.409453	0.0918498	116640	Tnc	tenascin C
XM_006248177.2	0.0201447	0.373027	0.858856	0.0689979	12.4476	3.63779	up	1.11032	0.754153	0.712095	0.105837	0.0903329	0.0108241	304063	Ets2	ETS proto-oncogene 2, transcription factor
NM_001008321.1	0.0409943	0.373166	98.9621	7.98711	12.3902	3.63113	up	93.8674	134.198	68.8205	9.17428	6.94268	7.84437	299626	Gadd45b	growth arrest and DNA-damage-inducible, beta
XM_006253207.2	0.000376234	0.241202	8.53361	0.693843	12.2991	3.62048	up	8.85972	8.7788	7.96232	0.601773	0.909132	0.570624	498638	Msr1	macrophage scavenger receptor 1
NM_012924.2	0.0360459	0.37306	15.9302	1.29921	12.2615	3.61606	up	13.6356	21.6888	12.4661	1.60173	0.745528	1.55036	25406	Cd44	CD44 molecule (Indian blood group)
NM_021836.2	0.00768842	0.356501	146.242	11.9598	12.2278	3.61209	up	163.985	152.361	122.381	12.8836	14.0177	8.97817	24517	Junb	JunB proto-oncogene, AP-1 transcription factor subunit
XM_006236457.3	0.00249582	0.30865	0.117686	0.00963424	12.2154	3.61063	up	0.13368	0.102276	0.117103	0.00282216	0.00964348	0.0164371	246774	Gimap5	GTPase, IMAP family member 5
XM_006248059.2	0.0388982	0.37306	7.45256	0.611571	12.1859	3.60714	up	5.97871	10.52	5.85894	1.41319	0.42012	0.00139984	304073	Cldn14	claudin 14
NM_212505.2	0.0148679	0.370723	71.3352	5.87545	12.1412	3.60184	up	64.4878	87.9681	61.5497	5.90221	7.61059	4.11357	294235	Ier3	immediate early response 3
XM_006247372.3	0.0237242	0.373027	0.364757	0.0300497	12.1384	3.60151	up	0.251752	0.472818	0.3697	0.00756157	0.0769353	0.00565233	360635	Etv4	ETS variant transcription factor 4
XM_006229807.3	0.00999348	0.365453	0.0591275	0.00489878	12.0698	3.59334	up	0.0760632	0.0512264	0.0500929	3.69e-08	0.00028423	0.0144121	361607	Emsy	EMSY transcriptional repressor, BRCA2 interacting
NM_133306.2	0.029227	0.37306	3.72658	0.309482	12.0413	3.58993	up	3.74678	4.76265	2.67031	0.342293	0.369433	0.21672	140914	Olr1	oxidized low density lipoprotein receptor 1
NM_022218.2	0.0117963	0.370001	0.934299	0.0779669	11.9833	3.58295	up	0.972922	1.11812	0.711854	0.13665	1.69e-07	0.0972508	60669	Cmklr1	chemerin chemokine-like receptor 1
XM_017601021.1	0.0465555	0.373166	0.219621	0.0183318	11.9803	3.5826	up	0.280027	0.261354	0.117482	5.83e-08	1.34e-08	0.0549952	60324	Synpo	synaptopodin
XM_006234631.3	0.0188823	0.373027	94.1435	7.87259	11.9584	3.57995	up	82.8862	118.244	81.2999	7.65954	7.27174	8.6865	25406	Cd44	CD44 molecule (Indian blood group)
XM_006251541.3	0.0360281	0.37306	1.23663	0.103421	11.9572	3.57981	up	0.875445	1.71511	1.11932	0.250165	0.000710551	0.0593873	305577	Ahsa2	activator of HSP90 ATPase homolog 2
XM_008768599.2	0.0421933	0.373166	1.21447	0.101981	11.9088	3.57395	up	0.855185	1.74871	1.03952	1.35e-11	0.299986	0.00595769	50662	Runx1	RUNX family transcription factor 1
XM_006237424.3	0.0164216	0.371502	4.68919	0.394602	11.8833	3.57087	up	4.49876	5.78916	3.77964	0.350328	0.568832	0.264647	683522	Tead4	TEA domain transcription factor 4
XM_006243965.3	0.0207638	0.373027	0.0868654	0.00731184	11.8801	3.57048	up	0.111928	0.0899019	0.0587658	0	0.0219355	0	316018	Rtp3	receptor (chemosensory) transporter protein 3
NM_012967.1	0.00663619	0.352506	21.4829	1.8116	11.8585	3.56785	up	22.2868	24.1982	17.9636	1.4827	2.60507	1.34703	25464	Icam1	intercellular adhesion molecule 1
NM_001077671.1	0.0445973	0.373166	6.72392	0.568033	11.8372	3.56526	up	7.8839	8.25264	4.0352	0.48363	0.665798	0.55467	313587	Zc3h12a	zinc finger CCCH type containing 12A
NM_001033653.1	0.025361	0.373027	103.308	8.7616	11.791	3.55961	up	108.713	126.788	74.4228	9.0063	8.9439	8.3346	83425	Akap12	A-kinase anchoring protein 12
XM_006231164.2	0.0285623	0.37306	5.11462	0.436058	11.7292	3.55203	up	3.69202	6.60753	5.04431	0.692921	0.296438	0.318816	309400	Cemip2	cell migration inducing hyaluronidase 2
NM_001015020.1	0.0177456	0.373027	17.9148	1.52851	11.7204	3.55095	up	17.7333	21.8975	14.1135	1.75549	1.67933	1.15072	316742	Tgif1	TGFB-induced factor homeobox 1
XM_008773003.2	0.0276957	0.37306	0.586506	0.0508783	11.5276	3.52702	up	0.396914	0.788942	0.573662	0.14771	2.14e-12	0.0049247	365590	Zbtb24	zinc finger and BTB domain containing 24
XM_017594773.1	0.00238511	0.304934	0.263505	0.0229083	11.5026	3.52389	up	0.274405	0.297153	0.218958	0.0237765	2.95e-05	0.0449189	300115	Arhgap8	Rho GTPase activating protein 8
NM_001108950.2	0.0279296	0.37306	0.621684	0.0541248	11.4861	3.52182	up	0.686095	0.771492	0.407465	0.117003	0.0239001	0.0214709	365901	Gnat2	G protein subunit alpha transducin 2
NM_001107163.1	0.0347497	0.37306	0.370949	0.0323313	11.4734	3.52022	up	0.523329	0.302564	0.286953	0.00844274	6.6e-11	0.0885511	304655	Zswim4	zinc finger, SWIM-type containing 4
NM_013154.2	1.58146e-06	0.0634362	99.5614	8.69308	11.453	3.51765	up	99.149	98.11	101.425	9.49022	9.05889	7.53013	25695	Cebpd	CCAAT/enhancer binding protein delta
NM_017076.2	0.0207135	0.373027	27.282	2.38476	11.4402	3.51603	up	25.5428	34.3692	21.9339	2.20351	1.97199	2.97877	25066	Pvr	PVR cell adhesion molecule
NM_001025675.1	0.0265491	0.37306	79.6162	6.99421	11.3832	3.50883	up	71.816	103.401	63.6315	7.53257	7.57245	5.87762	307351	Tubb6	tubulin, beta 6 class V
XM_006239338.3	0.00566907	0.348321	112.336	9.93793	11.3038	3.49874	up	114.318	125.536	97.155	11.1954	10.9912	7.62711	54320	Pdpn	podoplanin
XM_017591812.1	0.0265774	0.37306	0.507875	0.0449918	11.2882	3.49674	up	0.546175	0.624864	0.352586	0.0341766	0.0714542	0.0293447	311764	Zfp217	zinc finger protein 217
XM_006251627.3	0.000972807	0.252196	1.86177	0.166274	11.197	3.48504	up	2.11849	1.68604	1.78078	0.0700532	0.328685	0.100084	155423	Anxa7	annexin A7
XM_006233536.3	0.0113327	0.368994	1.34938	0.120969	11.1548	3.47959	up	1.15883	1.69344	1.19588	7.09e-05	0.216002	0.146833	24962	Cth	cystathionine gamma-lyase
XM_006235424.3	0.0270798	0.37306	0.296118	0.0266375	11.1166	3.47464	up	0.200772	0.370581	0.317001	0.0315387	0.00303404	0.0453398	499929	Tgif2	TGFB-induced factor homeobox 2
NM_001077644.1	0.0410118	0.373166	2.22534	0.200494	11.0993	3.4724	up	2.28103	2.95992	1.43506	0.348926	0.128123	0.124432	292661	Ptgir	prostaglandin I2 receptor
XM_017601004.1	0.0294042	0.37306	2.64162	0.239503	11.0296	3.4633	up	2.98859	3.25157	1.68468	0.538867	0.120178	0.0594644	361352	Slc66a2	solute carrier family 66 member 2
XM_006254603.3	0.0132672	0.370723	5.03443	0.458284	10.9854	3.45751	up	3.94761	5.71553	5.44016	0.381499	0.414602	0.578752	60350	Cd14	CD14 molecule
XM_017602016.1	0.03922	0.373074	0.915927	0.0833887	10.9838	3.45731	up	0.666034	1.27546	0.80629	0.159492	0.0861343	0.00453955	302811	Elf4	E74 like ETS transcription factor 4
NM_145879.2	0.0135064	0.370723	9.4469	0.866593	10.9012	3.44641	up	11.2666	9.49611	7.57802	0.58337	1.14122	0.875187	252971	Socs1	suppressor of cytokine signaling 1
XM_006236711.3	0.0401165	0.373166	12.2481	1.12404	10.8965	3.4458	up	10.6205	16.793	9.33089	1.22949	0.956779	1.18585	25059	Hk2	hexokinase 2
NM_019336.1	0.00318737	0.322547	2.48478	0.228916	10.8546	3.44023	up	2.47789	2.66563	2.31083	0.664342	1.14e-13	0.0224068	54289	Rgs1	regulator of G-protein signaling 1
NM_001107095.1	0.0144858	0.370723	10.9126	1.0102	10.8025	3.43329	up	12.698	11.448	8.59169	1.13772	1.00048	0.892394	304005	Nfkbiz	NFKB inhibitor zeta
XM_006247802.3	0.0100504	0.365697	1.73787	0.161422	10.766	3.42841	up	1.38326	1.90208	1.92828	0.166072	0.0960997	0.222095	303701	C1qtnf1	C1q and TNF related 1
XM_017600979.1	0.0459047	0.373166	0.0442493	0.00413271	10.7071	3.42049	up	0.0343261	0.0359554	0.0624663	0.00180919	0.00570834	0.00488059	317296	Mtmr1	myotubularin related protein 1
XM_006256105.3	0.0182491	0.373027	0.653223	0.0611747	10.678	3.41657	up	0.70294	0.452714	0.804015	0.0350455	0.00387601	0.144602	140926	Daxx	death-domain associated protein
XM_006240888.3	0.0269551	0.37306	3.26523	0.305798	10.6777	3.41653	up	3.06947	4.33424	2.39198	0.14159	0.646647	0.129157	299626	Gadd45b	growth arrest and DNA-damage-inducible, beta
NM_001270762.1	0.0102102	0.366101	2.82175	0.264901	10.6521	3.41306	up	3.51714	2.18765	2.76046	0.00371376	0.155927	0.635063	100360501	Rnh1	ribonuclease/angiogenin inhibitor 1
NM_001270763.1	0.047525	0.373166	76.8927	7.22379	10.6444	3.41202	up	62.7894	108.413	59.4754	8.05203	7.5838	6.03554	100360501	Rnh1	ribonuclease/angiogenin inhibitor 1
NM_199115.2	0.00695947	0.352531	40.4956	3.81741	10.6082	3.4071	up	39.1766	46.3888	35.9215	3.93449	3.95598	3.56175	362850	Angptl4	angiopoietin-like 4
XM_006237361.3	0.00559494	0.348321	0.0782172	0.00746363	10.4798	3.38954	up	0.0837243	0.0594917	0.0914356	0.0017313	0.020305	0.000354549	312707	Lrrc23	leucine rich repeat containing 23
XM_006244633.3	0.00559494	0.348321	0.0782172	0.00746363	10.4798	3.38954	up	0.0837243	0.0594917	0.0914356	0.0017313	0.020305	0.000354549	100911585	LOC100911585	leucine-rich repeat-containing protein 23-like
XM_006250610.3	0.0462032	0.373166	0.460714	0.0440474	10.4595	3.38674	up	0.6125	0.485662	0.283979	0.0528223	0.0164873	0.0628326	102554096	LOC102554096	guanylate-binding protein 6-like
NM_019370.2	0.0357174	0.37306	11.4296	1.10048	10.386	3.37657	up	9.52854	15.5423	9.2179	1.11207	1.54154	0.647823	54410	Enpp3	ectonucleotide pyrophosphatase/phosphodiesterase 3
NM_181476.1	0.0025362	0.30865	4.15028	0.400156	10.3716	3.37457	up	4.56649	4.16435	3.72	0.37737	0.523917	0.299182	353250	Hcar2	hydroxycarboxylic acid receptor 2
XM_017592589.1	0.0326366	0.37306	0.504009	0.0489598	10.2943	3.36378	up	0.294121	0.604594	0.613312	0.000178908	0.146701	7.86e-10	297592	Spsb2	splA/ryanodine receptor domain and SOCS box containing 2
NM_031971.2	0.000485834	0.241202	14.4279	1.40482	10.2703	3.36041	up	15.3034	13.2505	14.7298	1.02897	1.93461	1.25087	24472	Hspa1b	heat shock protein family A (Hsp70) member 1B
NM_178094.3	0.0342353	0.37306	22.3358	2.18411	10.2265	3.35424	up	23.0538	28.5772	15.3763	2.17177	2.18076	2.19979	308451	Itpkc	inositol-trisphosphate 3-kinase C
XM_017596751.1	0.0319491	0.37306	0.487268	0.0476918	10.217	3.3529	up	0.285601	0.588157	0.588046	0.0001743	0.142901	7.63e-10	100911548	LOC100911548	SPRY domain-containing SOCS box protein 2-like
NM_012794.1	0.00649828	0.350726	0.381728	0.037464	10.1892	3.34897	up	0.409427	0.299177	0.436581	0	0.0577136	0.0546784	25258	Glycam1	glycosylation dependent cell adhesion molecule 1
XM_006254225.3	0.00743845	0.354027	0.467902	0.0460627	10.1579	3.34453	up	0.357935	0.478411	0.567359	2.35e-26	0.116751	0.0214371	690369	Il15ra	interleukin 15 receptor subunit alpha
XM_006236774.3	0.0196882	0.373027	0.0292212	0.00288535	10.1274	3.3402	up	0.0271604	0.0378676	0.0226357	0.000648344	0.00574036	0.00226735	312492	Dysf	dysferlin
XM_006231506.3	0.0047311	0.33419	0.254755	0.0251995	10.1095	3.33765	up	0.197982	0.296122	0.270162	0.0124779	0.0624479	0.000672631	309454	Mfsd13a	major facilitator superfamily domain containing 13A
NM_001013146.1	0.0175331	0.371956	23.4166	2.31938	10.0961	3.33572	up	26.3335	26.406	17.5102	3.1299	1.98269	1.84554	25446	Fosl2	FOS like 2, AP-1 transcription factor subunit
NM_001191862.1	0.0199123	0.373027	25.1205	2.48893	10.0929	3.33527	up	31.1023	24.3218	19.9373	2.59334	2.56343	2.31002	362332	Flnc	filamin C
NM_031832.1	0.032048	0.37306	73.1078	7.25138	10.0819	3.3337	up	71.8042	95.1826	52.3366	9.87221	4.73083	7.15111	83781	Lgals3	galectin 3
NM_022379.1	0.0134151	0.370723	0.687995	0.0685625	10.0346	3.32691	up	0.493269	0.804421	0.766296	0.0185425	0.151546	0.0355986	26296	Tfec	transcription factor EC
NM_001111295.1	0.0185407	0.373027	27.0231	2.69678	10.0205	3.32488	up	22.4164	35.4389	23.2141	2.19989	0.226687	5.66376	362152	Hnrnpa3	heterogeneous nuclear ribonucleoprotein A3
XM_006248659.3	0.0385438	0.37306	11.0838	1.10856	9.99841	3.3217	up	14.4967	11.7603	6.99444	0.0360982	1.59107	1.6985	116590	Mapk1	mitogen activated protein kinase 1
XM_006248062.3	0.004014	0.32963	0.763226	0.0764508	9.98322	3.31951	up	0.778243	0.608196	0.903238	0.22696	0.00116075	0.0012321	304091	Il10rb	interleukin 10 receptor subunit beta
NM_019358.1	0.00235471	0.303881	57.3871	5.78139	9.92617	3.31124	up	63.2406	54.7151	54.2056	6.35288	4.60746	6.38383	54320	Pdpn	podoplanin
XM_006249929.3	0.0359946	0.37306	0.0781541	0.00789392	9.90055	3.30751	up	0.107394	0.068583	0.0584858	0.00194718	0.00734032	0.0143943	60349	Nr5a2	nuclear receptor subfamily 5, group A, member 2
NM_001109885.1	0.0462507	0.373166	98.9976	10.0033	9.89649	3.30692	up	74.0113	138.32	84.6616	9.64976	11.7927	8.56749	362115	Niban2	niban apoptosis regulator 2
NM_031771.2	0.0453408	0.373166	43.3811	4.40375	9.85096	3.30026	up	32.384	60.8387	36.9208	4.4917	6.45165	2.2679	83580	Thbd	thrombomodulin
NM_001135992.1	0.00260184	0.308763	2.96736	0.30271	9.80267	3.29317	up	3.28567	3.06403	2.5524	0.205481	0.477205	0.225443	498276	LOC498276	Fc gamma receptor II beta
XM_008762356.2	0.0341468	0.37306	2.77064	0.283216	9.78276	3.29024	up	2.03003	3.70004	2.58184	0.381815	0.130564	0.337269	362251	Rbm39	RNA binding motif protein 39
NM_024400.2	0.0392169	0.373074	71.4093	7.31443	9.7628	3.28729	up	62.9588	97.2098	54.0591	8.51923	7.55145	5.87261	79252	Adamts1	ADAM metallopeptidase with thrombospondin type 1 motif, 1
XM_006236663.3	0.0234505	0.373027	2.17185	0.223207	9.73019	3.28247	up	2.77603	2.30459	1.43493	0.0055512	0.581317	0.0827538	297339	Capg	capping actin protein, gelsolin like
XM_008763000.2	0.00803994	0.358732	0.00889269	0.000914367	9.72551	3.28177	up	0.0104612	0.00646879	0.0097481	0	0	0.0027431	689756	Tnip3	TNFAIP3 interacting protein 3
XM_017595001.1	0.0158185	0.371502	1.13567	0.117081	9.69987	3.27797	up	1.35582	0.900219	1.15096	0.136369	0.0991336	0.115739	362988	Cpne8	copine 8
XM_006253216.3	0.038949	0.37306	3.04483	0.314389	9.6849	3.27574	up	3.15609	3.96848	2.00991	0.331765	0.42409	0.187312	192280	Ppp1r3b	protein phosphatase 1, regulatory subunit 3B
XM_006253215.2	0.0359397	0.37306	1.86101	0.192516	9.6668	3.27304	up	1.85597	2.45124	1.27582	0.267588	0.226724	0.0832348	192280	Ppp1r3b	protein phosphatase 1, regulatory subunit 3B
XM_006236128.3	0.0498972	0.373166	0.435595	0.0450727	9.66429	3.27266	up	0.501236	0.558112	0.247438	0.017871	0.0826828	0.0346642	26296	Tfec	transcription factor EC
XM_008765374.1	0.0150697	0.370723	0.556273	0.0575711	9.66237	3.27238	up	0.647921	0.616315	0.404584	0.0360243	0.108647	0.0280422	114700	Cyp27b1	cytochrome P450, family 27, subfamily b, polypeptide 1
XM_017597421.1	0.0455238	0.373166	8.83409	0.926645	9.53341	3.25299	up	8.50779	12.0174	5.97704	1.06196	0.846334	0.871641	363630	Kdm6b	lysine demethylase 6B
XM_017595882.1	0.000479152	0.241202	1.6102	0.169171	9.51819	3.25069	up	1.6363	1.76376	1.43054	0.341023	1.44e-05	0.166476	60371	Birc2	baculoviral IAP repeat-containing 2
XM_008772331.2	0.0481165	0.373166	1.11585	0.117266	9.5156	3.25029	up	1.41615	1.26525	0.666162	0.0943033	0.149319	0.108175	291861	Nlrc5	NLR family, CARD domain containing 5
XM_006235962.3	0.00822391	0.360157	1.55589	0.163946	9.49023	3.24644	up	1.49016	1.86935	1.30816	0.0538724	0.202372	0.235595	103690020	LOC103690020	platelet glycoprotein 4-like
XM_008772490.2	0.0262568	0.37306	0.170658	0.0181662	9.39425	3.23178	up	0.109893	0.211962	0.190118	0.0120548	0.0420024	0.000441481	292022	Ddx19a	DEAD-box helicase 19A
XM_006254440.3	0.00216583	0.294285	0.616459	0.0658698	9.35874	3.22632	up	0.589626	0.721085	0.538667	0.132705	0.0384467	0.026458	291773	Taf4b	TATA-box binding protein associated factor 4b
XM_006250233.1	0.00134113	0.265614	3.43047	0.368148	9.31819	3.22005	up	2.98525	3.37215	3.93401	0.00249652	0.650978	0.450969	289211	Fcgr2b	Fc fragment of IgG receptor IIb
NM_017123.1	0.0237861	0.373027	0.726749	0.0782496	9.28758	3.2153	up	0.791152	0.874539	0.514555	0.11777	0.0496422	0.0673365	29183	Areg	amphiregulin
NM_175756.1	0.00107575	0.252196	19.4364	2.09392	9.28231	3.21448	up	18.0199	18.9651	21.3244	2.86005	1.73465	1.68707	289211	Fcgr2b	Fc fragment of IgG receptor IIb
XM_006255837.1	0.00646982	0.350726	0.172521	0.018623	9.26387	3.21162	up	0.182876	0.156411	0.178278	4.13e-05	4.26e-12	0.0558278	81918	Pard3	par-3 family cell polarity regulator
XM_006234201.3	0.0373989	0.37306	0.537899	0.0581495	9.25029	3.2095	up	0.380715	0.515204	0.717779	0.0332709	0.0716883	0.0694893	54278	Nr4a2	nuclear receptor subfamily 4, group A, member 2
XM_006236518.2	0.0372227	0.37306	0.0195704	0.00213541	9.16471	3.19609	up	0.0256443	0.020569	0.0124979	0.00314324	0.00321229	5.07e-05	362360	Osbpl3	oxysterol binding protein-like 3
XM_008762999.2	0.0263287	0.37306	0.00840525	0.000918839	9.14769	3.19341	up	0.010453	0.00514724	0.00961556	0	0	0.00275652	689756	Tnip3	TNFAIP3 interacting protein 3
NM_001109416.1	0.0374713	0.37306	16.3233	1.78476	9.14593	3.19313	up	13.1859	22.1426	13.6414	2.11987	1.6663	1.56812	680493	Polr1g	RNA polymerase I subunit G
NM_001007694.1	0.0490011	0.373166	18.4142	2.01595	9.13425	3.19129	up	25.6504	16.722	12.8703	2.36367	2.01645	1.66775	309526	Ifit3	interferon-induced protein with tetratricopeptide repeats 3
NM_001012046.1	0.0272394	0.37306	2.36484	0.260683	9.07172	3.18138	up	1.88784	2.10564	3.10104	0.356867	0.140829	0.284353	306141	Spry2	sprouty RTK signaling antagonist 2
XM_008766689.2	0.00407544	0.32963	0.420095	0.0464439	9.04522	3.17716	up	0.473181	0.333803	0.453302	0.0486915	0.00224868	0.0883915	363165	Csrnp1	cysteine and serine rich nuclear protein 1
XM_008768765.1	0.00758424	0.35647	0.032598	0.00360527	9.04178	3.17661	up	0.0353328	0.0302847	0.0321765	0.0108158	0	0	363784	Tigit	T cell immunoreceptor with Ig and ITIM domains
NM_032070.1	0.0277601	0.37306	0.713633	0.0792122	9.00912	3.17139	up	0.840862	0.870426	0.429609	0	0	0.237637	84017	Hmga2	high mobility group AT-hook 2
XM_008760295.2	0.0147928	0.370723	2.46096	0.274248	8.97347	3.16567	up	2.28469	3.17112	1.92706	0.0768275	0.616012	0.129905	25380	Anxa1	annexin A1
XM_006236605.3	0.00649037	0.350726	0.00792955	0.000888531	8.92434	3.15775	up	0.00912455	0.0059421	0.008722	0	0	0.00266559	689756	Tnip3	TNFAIP3 interacting protein 3
XM_006232061.3	0.0465573	0.373166	3.06392	0.343842	8.91083	3.15556	up	2.13166	4.24983	2.81028	0.238956	0.512962	0.279609	294804	Rai14	retinoic acid induced 14
NM_001191600.1	0.0258942	0.37306	0.345275	0.0389549	8.86346	3.14787	up	0.47807	0.297648	0.260108	4.18e-12	0.116097	0.000768268	291964	Fhod1	formin homology 2 domain containing 1
NM_017180.2	0.0213203	0.373027	22.1384	2.49915	8.85834	3.14704	up	19.8519	27.9916	18.5716	2.79279	2.6413	2.06337	29380	Phlda1	pleckstrin homology-like domain, family A, member 1
XM_002729513.5	0.0174209	0.371956	0.0746353	0.00847793	8.80348	3.13807	up	0.0740196	0.0923598	0.0575264	0.00842188	0.0129415	0.00407043	690105	Kncn	kinocilin
NM_019280.1	0.0105274	0.3669	2.08817	0.237426	8.79505	3.13669	up	1.71671	2.36595	2.18185	0.257512	0.23564	0.219125	50563	Gja5	gap junction protein, alpha 5
XM_017599031.1	0.00610447	0.348664	0.138383	0.0158556	8.72769	3.1256	up	0.170889	0.129298	0.114962	0	0.0475669	0	102550614	LOC102550614	olfactory receptor 11H6-like
XM_008768395.2	0.0493263	0.373166	0.174379	0.0200153	8.71229	3.12305	up	0.131894	0.249542	0.141703	0.0328473	0.021906	0.0052927	690076	Cd300e	Cd300e molecule
XM_017598089.1	0.0390914	0.373074	0.354935	0.0412797	8.5983	3.10405	up	0.25465	0.507448	0.302706	0.111271	0.0123164	0.00025212	360695	Eva1c	eva-1 homolog C
NM_001107450.1	0.0499371	0.373166	0.0528808	0.00615797	8.58739	3.10222	up	0.0717961	0.0561829	0.0306635	0.012538	0	0.00593586	308016	Clca2	chloride channel accessory 2
NM_001108873.1	0.0396754	0.373166	1.31065	0.15287	8.57364	3.09991	up	1.21193	1.76497	0.955049	0.136203	0.179517	0.142889	364420	Tnfrsf10b	tumor necrosis factor receptor superfamily, member 10b
XM_006241521.2	0.00428497	0.330491	0.420061	0.049028	8.56779	3.09892	up	0.439997	0.481458	0.338729	0.00413473	0.0703021	0.0726472	170910	Mtdh	metadherin
XM_006251483.2	0.0320752	0.37306	6.98524	0.819168	8.52724	3.09208	up	8.87653	7.45289	4.62631	0.199807	1.26959	0.988109	289801	Upp1	uridine phosphorylase 1
NM_138882.1	0.0272355	0.37306	13.4762	1.58271	8.51466	3.08995	up	16.7992	14.021	9.60849	1.33585	1.18588	2.2264	85311	Pla1a	phospholipase A1 member A
XM_017597830.1	0.00127931	0.263291	0.100242	0.0117892	8.50288	3.08795	up	0.107251	0.0994795	0.0939958	0.0113615	0.0240061	4.43e-11	108352198	LOC108352198	uncharacterized LOC108352198
XM_006234236.3	0.0212331	0.373027	4.07729	0.479843	8.49714	3.08698	up	3.73008	5.35448	3.14731	0.459896	0.922545	0.0570878	362138	Rbms1	RNA binding motif, single stranded interacting protein 1
XM_006254466.3	0.017198	0.371599	1.81123	0.214096	8.45987	3.08064	up	1.68648	2.30017	1.44703	0.355042	0.207983	0.0792638	361300	Mocos	molybdenum cofactor sulfurase
XM_017601005.1	0.00678437	0.352506	0.559197	0.066493	8.40986	3.07208	up	0.50515	0.580476	0.591964	4.6e-08	0.188477	0.0110022	364878	Marchf3	membrane associated ring-CH-type finger 3
NM_001270889.1	0.0316345	0.37306	1.65058	0.196598	8.39574	3.06966	up	1.57905	2.24809	1.12461	0.117853	1.1e-06	0.471938	25732	Acp5	acid phosphatase 5, tartrate resistant
NM_001278484.2	0.00159303	0.273083	0.141734	0.0169271	8.3732	3.06578	up	0.139486	0.124263	0.161452	0.0402349	0.0105463	5.11e-12	367218	Runx2	RUNX family transcription factor 2
XM_008773275.2	0.00404653	0.32963	0.0150274	0.00179623	8.36611	3.06456	up	0.0126798	0.0141726	0.0182298	0.00063872	0.000115532	0.00463442	79223	Gk	glycerol kinase
NM_053897.2	0.0302897	0.37306	3.23297	0.386948	8.35504	3.06265	up	3.97085	3.52904	2.19902	0.528386	0.218627	0.413833	116677	F2rl1	F2R like trypsin receptor 1
XM_017595677.1	0.00783259	0.35847	1.89143	0.226458	8.35224	3.06216	up	1.55454	1.86482	2.25494	0.153723	0.379275	0.146377	315936	Zbtb38	zinc finger and BTB domain containing 38
NM_134454.1	0.00775338	0.357442	18.9254	2.26788	8.34496	3.06091	up	22.5682	18.0779	16.13	1.88175	3.48913	1.43276	89805	Angpt2	angiopoietin 2
XM_017588743.1	0.0268569	0.37306	2.08412	0.250036	8.33526	3.05923	up	2.4116	2.47419	1.36657	0.137716	0.126959	0.485434	171563	Nav2	neuron navigator 2
XM_006255574.3	0.0312336	0.37306	0.0111304	0.00134365	8.28369	3.05027	up	0.0153396	0.0082303	0.00982123	2.33e-07	0.00300013	0.0010306	171414	Pmfbp1	polyamine modulated factor 1 binding protein 1
NM_001024761.1	0.0355111	0.37306	0.455444	0.0551644	8.25613	3.04547	up	0.643662	0.404858	0.317813	0.155815	6.53e-06	0.0096715	301035	Lrrfip2	LRR binding FLII interacting protein 2
XM_017593624.1	0.0217214	0.373027	0.673735	0.0819752	8.21877	3.03892	up	0.601737	0.872852	0.546616	0.121153	0.0297981	0.0949748	682908	Rcc1	regulator of chromosome condensation 1
XM_017593628.1	0.0217214	0.373027	0.673735	0.0819752	8.21877	3.03892	up	0.601737	0.872852	0.546616	0.121153	0.0297981	0.0949748	682908	Rcc1	regulator of chromosome condensation 1
XM_008761101.2	0.0254441	0.37306	1.64821	0.201447	8.18186	3.03243	up	2.19573	1.38577	1.36313	0.348842	0.204111	0.0513885	310538	Fnip2	folliculin interacting protein 2
XM_006248351.3	0.0190135	0.373027	0.138388	0.0169342	8.17212	3.03071	up	0.160223	0.162743	0.0921982	0.0390831	8.39e-05	0.0116356	685692	Gcsam	germinal center-associated, signaling and motility
XM_008772917.2	0.00731452	0.354027	0.0858317	0.0105035	8.17173	3.03064	up	0.0909717	0.0922249	0.0742986	2.91e-30	0.0315105	3.67e-25	690315	Derl3	derlin 3
NM_138854.1	0.00135733	0.265614	0.92067	0.112927	8.15278	3.02729	up	0.890378	1.06363	0.808003	0.213704	9.3e-05	0.124984	192208	Slc38a5	solute carrier family 38, member 5
XM_006246391.3	0.0104801	0.3669	0.332463	0.041131	8.08302	3.0149	up	0.283491	0.39071	0.323187	0.0460377	0.0437325	0.0336228	303165	Zfp672	zinc finger protein 672
NM_001025137.2	0.00669008	0.352506	52.975	6.5553	8.08125	3.01458	up	56.0442	57.7823	45.0985	6.27147	7.42824	5.96618	498256	Ier5	immediate early response 5
XM_017599544.1	0.0409905	0.373166	0.122207	0.0151348	8.07456	3.01338	up	0.135822	0.152382	0.0784177	0.0139213	0.0149997	0.0164835	108352829	LOC108352829	serine/arginine repetitive matrix protein 1-like
XM_008773675.2	0.0410163	0.373166	1.09784	0.136483	8.04376	3.00787	up	1.10856	1.45609	0.728869	0.063295	0.171646	0.17451	103694538	LOC103694538	uncharacterized LOC103694538
NM_019216.2	0.0430451	0.373166	2.45863	0.30569	8.04291	3.00772	up	2.44676	1.59588	3.33327	0.558907	0.156188	0.201974	29455	Gdf15	growth differentiation factor 15
NM_138517.3	0.00105014	0.252196	0.155755	0.0193732	8.03971	3.00714	up	0.149732	0.151571	0.165962	0	0.0285743	0.0295453	171528	Gzmb	granzyme B
XM_006246310.3	0.0190384	0.373027	3.23264	0.410007	7.88433	2.97899	up	4.03371	2.83861	2.82559	0.353714	0.462005	0.414303	363599	Tnip1	TNFAIP3 interacting protein 1
NM_012818.2	0.00658459	0.351731	0.131977	0.0167431	7.88247	2.97865	up	0.157357	0.115989	0.122585	2.21e-17	0.0502293	3.28e-14	25120	Aanat	aralkylamine N-acetyltransferase
NM_021838.2	0.0245546	0.373027	2.81075	0.357573	7.86063	2.97465	up	2.45938	3.62861	2.34427	0.237309	0.379389	0.456022	24600	Nos3	nitric oxide synthase 3
XM_006245152.3	0.0167527	0.371502	9.67437	1.23081	7.86014	2.97456	up	10.3631	11.1561	7.50385	1.25744	1.16541	1.26959	25661	Fn1	fibronectin 1
XM_008764550.2	0.0244009	0.373027	0.197028	0.0251628	7.83012	2.96903	up	0.252655	0.199889	0.138539	0.0409738	0.0324367	0.00207788	298867	Klhl29	kelch-like family member 29
NM_144755.2	0.00143014	0.270312	1.62294	0.207382	7.82585	2.96825	up	1.61006	1.7651	1.49365	0.245698	0.160147	0.2163	246273	Trib3	tribbles pseudokinase 3
XM_017594292.1	0.036262	0.37306	1.31469	0.168333	7.81008	2.96534	up	1.67201	1.42208	0.849985	0.134472	0.280328	0.0901977	500616	Socs5	suppressor of cytokine signaling 5
NM_053687.1	0.0313108	0.37306	1.54531	0.197992	7.80491	2.96438	up	1.47786	2.0737	1.08436	3.4e-05	0.340541	0.2534	114247	Slfn4	schlafen family member 4
XM_006232063.3	0.0447741	0.373166	4.56465	0.585712	7.79335	2.96224	up	3.83981	6.36131	3.49285	0.463969	0.87639	0.416777	294804	Rai14	retinoic acid induced 14
XM_017593583.1	0.0242938	0.373027	2.34728	0.301249	7.79183	2.96196	up	2.7323	2.66046	1.64909	0.328164	0.407	0.168583	500561	Themis2	thymocyte selection associated family member 2
NM_023985.1	0.0108715	0.368994	28.9414	3.71454	7.79137	2.96188	up	34.3197	26.37	26.1345	3.65248	3.41478	4.07637	78969	Trib1	tribbles pseudokinase 1
NM_001106045.1	0.0230512	0.373027	3.32161	0.427054	7.77795	2.95939	up	4.14775	2.57656	3.24052	0.346322	0.49195	0.442892	290317	Sox7	SRY-box transcription factor 7
XM_006245158.3	0.00742778	0.354027	2.49419	0.321986	7.74625	2.9535	up	2.76433	2.73472	1.98351	0.502181	0.188249	0.275529	25661	Fn1	fibronectin 1
NM_017096.3	0.00838171	0.361826	0.115251	0.0148902	7.74006	2.95234	up	0.10739	0.0952106	0.143153	0	0	0.0446707	25419	Crp	C-reactive protein
NM_001134560.1	0.0262851	0.37306	0.868435	0.112657	7.70868	2.94648	up	0.600122	0.97891	1.02627	0.0707889	0.165851	0.10133	314467	Rd3l	retinal degeneration 3-like
NM_001107110.1	0.0371126	0.37306	18.8109	2.44041	7.70807	2.94637	up	11.9297	22.217	22.2859	3.61553	2.44974	1.25596	304078	Cbr3	carbonyl reductase 3
NM_001107845.1	0.00749252	0.354027	0.479433	0.0625376	7.66632	2.93853	up	0.450949	0.583208	0.404141	0.186807	9.97e-10	0.000806058	311984	Gsap	gamma-secretase activating protein
XM_575397.7	0.0151986	0.370723	1.93983	0.253128	7.66344	2.93799	up	1.7756	2.37729	1.6666	0.311148	0.200375	0.247861	114487	Wnt2	Wnt family member 2
NM_001107031.1	0.000146215	0.235922	16.3397	2.13587	7.65017	2.93549	up	17.317	16.8046	14.8976	1.51312	3.41357	1.4809	303380	Slfn2	schlafen family member 2
NM_001109199.1	0.0369199	0.37306	9.32003	1.22907	7.58302	2.92277	up	11.1572	10.712	6.09085	1.06338	1.5128	1.11101	499801	Ifih1	interferon induced with helicase C domain 1
XM_017597995.1	0.0101713	0.365843	0.831545	0.109773	7.57514	2.92127	up	1.01328	0.611993	0.869359	0.00598675	0.313545	0.00978687	303905	Parp9	poly (ADP-ribose) polymerase family, member 9
NM_001107067.2	0.0240695	0.373027	3.15879	0.419865	7.52335	2.91138	up	2.63935	4.13339	2.70363	0.17079	0.60366	0.485145	303690	Rhbdf2	rhomboid 5 homolog 2
XM_006242752.1	0.0305757	0.37306	2.41226	0.321357	7.50648	2.90814	up	1.95261	3.21098	2.07318	0.220655	0.484023	0.259393	24356	Ets1	ETS proto-oncogene 1, transcription factor
XM_006250686.3	0.000641213	0.250846	0.344812	0.0460395	7.48949	2.90487	up	0.36927	0.300539	0.364627	0.0875196	0.0349764	0.0156225	93646	Sec31a	SEC31 homolog A, COPII coat complex component
XM_006254048.2	0.0126154	0.370001	0.66563	0.0889447	7.48364	2.90374	up	0.821048	0.474729	0.701114	0.227095	0.028633	0.0111066	116596	Map3k8	mitogen-activated protein kinase kinase kinase 8
NM_138912.2	0.0104891	0.3669	1.38763	0.185819	7.46763	2.90065	up	1.38932	1.64299	1.13057	0.110969	0.195827	0.250661	192280	Ppp1r3b	protein phosphatase 1, regulatory subunit 3B
XM_006231456.3	0.0290805	0.37306	0.409779	0.0549125	7.46239	2.89964	up	0.565164	0.321608	0.342564	0.0419033	0.000426448	0.122408	294007	Pprc1	PPARG related coactivator 1
XM_006231175.3	0.0429576	0.373166	0.0704845	0.00946953	7.44329	2.89594	up	0.0428461	0.0853495	0.0832579	0.0133532	0.0110429	0.0040125	115769	Tjp2	tight junction protein 2
NM_001108728.1	0.0144491	0.370723	0.011336	0.00152384	7.43912	2.89513	up	0.0144375	0.00828563	0.011285	1.74e-09	1.11e-16	0.00457152	362812	Slc39a5	solute carrier family 39 member 5
XM_017598051.1	0.00680606	0.352506	0.273041	0.0367488	7.42992	2.89335	up	0.269344	0.314807	0.234972	0.00200249	0.105191	0.00305354	498119	Spidr	scaffold protein involved in DNA repair
XM_006251251.3	0.00478497	0.334773	1.99912	0.26918	7.42668	2.89272	up	2.34255	1.65507	1.99974	0.134051	0.460017	0.213473	305450	Sh3bp2	SH3-domain binding protein 2
NM_133380.2	0.0423628	0.373166	14.2134	1.93037	7.36304	2.8803	up	17.0079	16.6441	8.98814	2.0566	1.81593	1.91857	25084	Il4r	interleukin 4 receptor
XM_008761583.2	0.0323475	0.37306	0.67291	0.0917548	7.33378	2.87456	up	0.599328	0.941556	0.477845	0.0198594	0.253345	0.0020604	296564	Fut7	fucosyltransferase 7
XM_006246382.3	0.0368738	0.37306	2.50125	0.341331	7.32792	2.8734	up	3.08904	2.87642	1.53828	0.601286	0.357181	0.0655266	303163	Igtp	interferon gamma induced GTPase
XM_008758887.2	0.00195653	0.290501	0.0511607	0.00699789	7.31088	2.87004	up	0.0488534	0.0588366	0.0457921	0.00551708	0.0154766	0	171125	Ptprh	protein tyrosine phosphatase, receptor type, H
NM_001024285.1	0.0236152	0.373027	0.0693967	0.00952525	7.28555	2.86504	up	0.0639935	0.0889532	0.0552433	0.0114862	0.0116308	0.00545875	498999	Ahrr	aryl-hydrocarbon receptor repressor
XM_006230382.3	0.0197793	0.373027	0.469595	0.0645053	7.27995	2.86393	up	0.402457	0.621501	0.384828	0.118355	0.0750937	6.76e-05	499271	Itgax	integrin subunit alpha X
XM_006240910.1	0.0123735	0.370001	1.37064	0.188402	7.27504	2.86296	up	1.04565	1.75223	1.31403	0.037871	0.526994	0.000341947	314621	Stk11	serine/threonine kinase 11
XM_006242230.1	0.0371752	0.37306	0.0215969	0.00297276	7.26492	2.86095	up	0.0260464	0.0257761	0.0129683	0.00353846	6.51e-09	0.00537983	366975	Pphln1	periphilin 1
XM_008769664.2	0.00276116	0.31303	1.44807	0.199454	7.26017	2.86	up	1.44378	1.69301	1.2074	0.259934	0.338414	1.33e-05	364018	Ncf2	neutrophil cytosolic factor 2
XM_008761127.2	0.0163359	0.371502	1.26803	0.175606	7.22091	2.85218	up	1.05091	1.53996	1.21323	0.152861	0.179034	0.194921	24499	Il6r	interleukin 6 receptor
XM_006239219.3	0.0110044	0.368994	1.23047	0.170578	7.21352	2.8507	up	1.1686	1.48405	1.03877	0.238955	0.151405	0.121375	362628	Ifnlr1	interferon, lambda receptor 1
NM_133290.3	0.00549424	0.34756	58.6591	8.18237	7.16897	2.84176	up	62.5207	62.9807	50.476	8.47491	9.16616	6.90603	79426	Zfp36	zinc finger protein 36
XM_345363.8	0.033547	0.37306	5.80392	0.809672	7.16824	2.84162	up	4.84827	7.81985	4.74364	0.748862	1.21297	0.46718	366065	Cers6	ceramide synthase 6
NM_175758.3	0.0482571	0.373166	14.9397	2.08792	7.15529	2.83901	up	11.985	20.8948	11.9391	2.72369	1.80497	1.7351	292657	Slc1a5	solute carrier family 1 member 5
NM_138826.4	0.0062417	0.35016	633.019	88.5934	7.14521	2.83698	up	579.969	727.415	591.671	99.3143	72.6638	93.8023	24567	Mt1	metallothionein 1
NM_012954.1	0.0444601	0.373166	18.8665	2.6536	7.10979	2.82981	up	19.7251	24.5814	12.2931	2.25633	2.47896	3.22551	25446	Fosl2	FOS like 2, AP-1 transcription factor subunit
NM_001030025.1	0.000243616	0.241202	30.2657	4.27599	7.07806	2.82335	up	29.9911	32.6406	28.1652	5.10007	5.03585	2.69203	289801	Upp1	uridine phosphorylase 1
XM_017598722.1	0.0151637	0.370723	0.0431999	0.00612217	7.0563	2.81891	up	0.0540387	0.0305245	0.0450364	0.0175714	0.000544489	0.000250655	289247	Olr1584	olfactory receptor 1584
XM_006229232.3	0.0478799	0.373166	28.9092	4.10564	7.04133	2.81585	up	20.4061	40.0143	26.3071	2.37965	4.72393	5.21334	24533	Ldha	lactate dehydrogenase A
XM_017592419.1	0.0350989	0.37306	0.516264	0.0737334	7.00176	2.80772	up	0.401262	0.443006	0.704524	0.0225266	0.0873727	0.111301	171018	Zfp384	zinc finger protein 384
XM_017601713.1	0.043611	0.373166	8.42744	1.20554	6.99061	2.80542	up	5.88487	11.3698	8.02763	1.09799	1.59305	0.925575	406166	Egfl8	EGF-like-domain, multiple 8
NM_133599.1	0.0464468	0.373166	0.773926	0.11077	6.9868	2.80463	up	0.433489	1.00043	0.887858	0.0881834	0.244126	0	171134	Lgals2	galectin 2
NM_001002807.2	0.0164296	0.371502	78.3929	11.2209	6.98633	2.80454	up	71.9429	96.7022	66.5337	10.8053	14.1149	8.74251	406864	Clic1	chloride intracellular channel 1
NM_001301715.1	0.0266549	0.37306	12.5935	1.80447	6.97904	2.80303	up	12.7201	15.6627	9.39765	1.77717	1.63562	2.00062	24253	Cebpb	CCAAT/enhancer binding protein beta
NM_001301720.1	0.0266549	0.37306	12.5935	1.80447	6.97904	2.80303	up	12.7201	15.6627	9.39765	1.77717	1.63562	2.00062	24253	Cebpb	CCAAT/enhancer binding protein beta
NM_024125.5	0.0266549	0.37306	12.5935	1.80447	6.97904	2.80303	up	12.7201	15.6627	9.39765	1.77717	1.63562	2.00062	24253	Cebpb	CCAAT/enhancer binding protein beta
XM_006234037.3	0.0331942	0.37306	0.388008	0.0564246	6.87658	2.78169	up	0.524849	0.362103	0.277073	0.0253965	0.0359583	0.107919	246766	Ggta1	glycoprotein, alpha-galactosyltransferase 1
XM_006244748.3	0.000749218	0.25109	7.41739	1.07987	6.86881	2.78006	up	8.21724	7.54336	6.49156	1.8784	0.614958	0.746239	25663	Il1r1	interleukin 1 receptor type 1
XM_006248347.3	0.00597279	0.348321	1.49842	0.218452	6.85925	2.77805	up	1.39525	1.73993	1.36008	0.212311	0.166152	0.276894	64357	Cd200r1	CD200 receptor 1
XM_008772159.2	0.0110731	0.368994	0.213789	0.0312806	6.83454	2.77284	up	0.240796	0.228532	0.172038	0.0929771	0.000817323	4.74e-05	364878	Marchf3	membrane associated ring-CH-type finger 3
NM_001191719.1	0.0396876	0.373166	0.850888	0.124662	6.82558	2.77095	up	0.950837	0.547304	1.05452	0.149086	0.0763988	0.148501	171120	Jmjd1c	jumonji domain containing 1C
XM_003749449.4	0.0476756	0.373166	12.2929	1.80313	6.81756	2.76926	up	10.124	17.0759	9.67889	2.00671	1.95245	1.45022	362113	Ptrh1	peptidyl-tRNA hydrolase 1 homolog
XM_006246828.3	0.0139191	0.370723	0.206496	0.030343	6.8054	2.76668	up	0.197846	0.264387	0.157254	0.00976586	0.0669458	0.0143173	85246	Gas7	growth arrest specific 7
NM_001108829.1	0.00486472	0.335802	3.7693	0.55392	6.80477	2.76655	up	4.03656	4.07227	3.19906	0.627689	0.642489	0.391582	363630	Kdm6b	lysine demethylase 6B
NM_001017478.1	0.00390396	0.32963	30.1262	4.42968	6.80099	2.76575	up	32.2675	31.4482	26.663	4.74301	4.64318	3.90286	497942	Cxcl16	C-X-C motif chemokine ligand 16
XM_006252791.3	0.0324438	0.37306	3.42852	0.504996	6.7892	2.76324	up	3.88638	4.26223	2.13694	0.925002	0.586892	0.00309268	361118	Prxl2a	peroxiredoxin like 2A
NM_019386.2	0.0372941	0.37306	89.8035	13.2372	6.78419	2.76218	up	71.6036	120.654	77.1527	12.2319	16.5304	10.9492	56083	Tgm2	transglutaminase 2
XM_006254175.2	0.00812735	0.358893	1.5647	0.231863	6.74836	2.75454	up	1.25653	1.6294	1.80816	0.27511	0.306033	0.114447	108348069	LOC108348069	HEAT repeat-containing protein 1
XM_017600630.1	0.00812735	0.358893	1.5647	0.231863	6.74836	2.75454	up	1.25653	1.6294	1.80816	0.27511	0.306033	0.114447	361262	Heatr1	HEAT repeat containing 1
NM_031123.2	0.00329883	0.322547	7.62192	1.13727	6.70193	2.74458	up	8.52602	7.24591	7.09382	1.12975	1.32899	0.953074	81801	Stc1	stanniocalcin 1
NM_001108183.1	0.0415735	0.373166	2.94699	0.439747	6.70156	2.7445	up	2.84813	1.8825	4.11034	0.00120531	1.06072	0.257318	315989	Manf	mesencephalic astrocyte-derived neurotrophic factor
XM_006242325.3	0.0276524	0.37306	0.20219	0.0301978	6.69551	2.74319	up	0.163768	0.268511	0.174291	0.0116353	0.034384	0.0445743	300247	Krt75	keratin 75
XM_017599930.1	0.0280592	0.37306	9.22244	1.37745	6.6953	2.74315	up	8.29937	11.8804	7.48754	1.24558	1.48616	1.40061	306182	Ipo5	importin 5
XM_002730009.6	0.0316779	0.37306	2.19727	0.328303	6.69281	2.74261	up	1.85811	2.92623	1.80746	0.180783	0.378615	0.42551	100361830	Tram2	translocation associated membrane protein 2
XM_006230216.2	0.00683221	0.352506	9.27285	1.38935	6.67426	2.73861	up	8.97511	10.7256	8.11778	1.68199	1.05457	1.43147	25084	Il4r	interleukin 4 receptor
NM_012588.2	0.0471951	0.373166	38.6199	5.78989	6.67023	2.73774	up	30.9848	53.7597	31.1153	5.3657	4.35306	7.65093	24484	Igfbp3	insulin-like growth factor binding protein 3
NM_012779.1	0.0323903	0.37306	0.748703	0.112577	6.65059	2.73348	up	0.824959	0.50552	0.91563	0.0777387	0.157477	0.102515	25241	Aqp5	aquaporin 5
XM_008760357.2	0.016253	0.371502	2.19425	0.331224	6.62466	2.72785	up	2.5619	2.36874	1.6521	0.467753	0.308631	0.217286	680671	Glis3	GLIS family zinc finger 3
NM_001047858.3	0.0234801	0.373027	57.3748	8.78396	6.53177	2.70747	up	71.8531	45.7437	54.5277	7.79753	9.82159	8.73277	296271	Srxn1	sulfiredoxin 1
XM_017601390.1	0.0160319	0.371502	0.171801	0.0263213	6.52708	2.70644	up	0.211335	0.185039	0.11903	0.0611751	0.00918079	0.00860803	84420	Adcy7	adenylate cyclase 7
XM_006250223.2	0.0406952	0.373166	116.132	17.8311	6.51289	2.7033	up	84.3621	154.53	109.504	17.3682	16.522	19.6031	498272	Uap1	UDP-N-acetylglucosamine pyrophosphorylase 1
XM_006254070.3	0.0383566	0.37306	14.1351	2.17489	6.49922	2.70027	up	12.1621	19.0459	11.1972	2.78528	1.90789	1.83148	25620	Crem	cAMP responsive element modulator
XM_002728917.4	0.0274735	0.37306	190.242	29.4748	6.45441	2.69029	up	241.01	187.04	142.677	35.738	20.9261	31.7602	100362623	Mt1m	metallothionein 1M
XM_006250052.2	0.0188418	0.373027	0.214006	0.0332714	6.43213	2.6853	up	0.214522	0.272591	0.154906	0.0991986	6.07e-05	0.000555042	304883	Abl2	ABL proto-oncogene 2, non-receptor tyrosine kinase
XM_017600651.1	0.00706444	0.353	1.01766	0.158491	6.42092	2.68278	up	1.23323	0.962493	0.857259	0.131501	0.262464	0.0815093	498798	Stam	signal transducing adaptor molecule
XM_017593108.1	0.0429803	0.373166	0.67165	0.10465	6.41806	2.68214	up	0.427235	0.639266	0.948449	0.308242	0	0.00570827	100360180	Pgd	phosphogluconate dehydrogenase
NM_001013065.1	0.00118145	0.258481	0.378256	0.058947	6.41688	2.68187	up	0.400705	0.389648	0.344415	0.0312932	0.112392	0.0331563	292765	Ggn	gametogenetin
XM_006246988.2	0.027445	0.37306	4.78723	0.748628	6.39467	2.67687	up	3.45173	6.48652	4.42344	0	0.611688	1.6342	303353	Psmd11	proteasome 26S subunit, non-ATPase 11
NM_019328.3	0.01317	0.370723	5.76575	0.902952	6.38545	2.67479	up	4.45727	6.50633	6.33366	1.24216	0.794342	0.672349	54278	Nr4a2	nuclear receptor subfamily 4, group A, member 2
XM_017590652.1	0.0495192	0.373166	0.211508	0.0332885	6.35379	2.66762	up	0.188795	0.138244	0.307486	0.0998447	2.09e-05	2.94e-08	25673	Anxa5	annexin A5
XM_006228418.1	0.0234371	0.373027	8.2935	1.30567	6.35191	2.66719	up	8.12652	10.3443	6.4097	1.62772	1.25183	1.03746	308408	Gpr4	G protein-coupled receptor 4
XM_017590648.1	0.0463278	0.373166	4.02808	0.63507	6.34274	2.66511	up	3.3391	5.59539	3.14976	0.554036	0.888699	0.462475	25491	Nes	nestin
XM_008769802.2	0.0312281	0.37306	0.0866168	0.0137026	6.3212	2.6602	up	0.0529584	0.098296	0.108596	0.041091	1.67e-05	2.14e-09	304987	Aim2	absent in melanoma 2
XM_006244949.3	0.0153912	0.370723	6.21106	0.984246	6.31048	2.65775	up	7.41533	6.33989	4.87796	0.874027	1.31726	0.761454	117279	Cflar	CASP8 and FADD-like apoptosis regulator
XM_006248501.1	0.0385033	0.37306	1.08939	0.172876	6.30155	2.65571	up	0.862191	0.925297	1.48067	0.187176	0.098493	0.232959	25197	St6gal1	ST6 beta-galactoside alpha-2,6-sialyltransferase 1
XM_008768394.2	0.000633489	0.250846	0.123652	0.0196381	6.29653	2.65456	up	0.123569	0.113451	0.133936	0.0320373	0.0216072	0.00526981	690076	Cd300e	Cd300e molecule
NM_001270836.1	0.0216186	0.373027	11.8799	1.88867	6.29007	2.65308	up	10.3994	15.2807	9.95952	1.6611	1.21644	2.78849	360580	Dusp14	dual specificity phosphatase 14
XM_006250609.3	0.0312091	0.37306	1.21107	0.192836	6.28032	2.65084	up	1.0838	1.61572	0.933705	0.0909521	0.195073	0.292484	305139	Gbp6	guanylate binding protein family member 6
NM_181478.2	0.0395918	0.373166	44.4454	7.09734	6.26225	2.64668	up	36.0027	60.0084	37.325	6.4487	8.70356	6.13977	353252	Rdh10	retinol dehydrogenase 10
NM_001011974.2	0.0318069	0.37306	44.297	7.08041	6.25628	2.6453	up	42.1106	57.2775	33.5029	8.18079	7.47488	5.58555	298024	Akap2	A-kinase anchoring protein 2
NM_001191659.1	0.0434518	0.373166	11.7157	1.87329	6.25409	2.6448	up	10.2921	15.9962	8.85885	1.53385	2.46721	1.61882	303903	Parp14	poly (ADP-ribose) polymerase family, member 14
XM_017601020.1	0.00851945	0.361826	1.88251	0.302283	6.22762	2.63868	up	1.64557	1.66853	2.33341	0.769851	0.000304974	0.136694	60324	Synpo	synaptopodin
XM_017599929.1	0.0194992	0.373027	6.11815	0.983496	6.22081	2.6371	up	5.82355	7.50794	5.02296	0.920697	1.05524	0.974554	306182	Ipo5	importin 5
NM_031327.2	0.0269079	0.37306	121.559	19.5516	6.21735	2.6363	up	127.532	149.02	88.1265	14.6432	24.0877	19.9241	83476	Ccn1	cellular communication network factor 1
NM_024127.2	0.0162619	0.371502	111.806	17.9983	6.21205	2.63507	up	106.255	135.313	93.8505	18.7842	16.0913	19.1193	25112	Gadd45a	growth arrest and DNA-damage-inducible, alpha
XM_017588804.1	0.0490713	0.373166	1.67883	0.270672	6.20245	2.63284	up	2.21273	1.87778	0.945975	0.589682	0.0705525	0.151782	25084	Il4r	interleukin 4 receptor
XM_006250011.3	0.0374248	0.37306	2.48185	0.400391	6.19858	2.63194	up	2.92978	1.65125	2.86452	0.43265	0.3692	0.399322	360857	Rgs16	regulator of G-protein signaling 16
XM_017591174.1	0.0436273	0.373166	7.24012	1.16853	6.19593	2.63132	up	5.55874	9.90611	6.25552	1.09125	1.5218	0.892531	100360623	Iqgap2	IQ motif containing GTPase activating protein 2
NM_012555.2	0.036529	0.37306	18.5175	2.9899	6.19335	2.63072	up	19.9851	22.9263	12.6412	3.05059	3.13926	2.77984	24356	Ets1	ETS proto-oncogene 1, transcription factor
XM_006244412.3	0.0349105	0.37306	0.443982	0.0717288	6.18973	2.62988	up	0.377648	0.359325	0.594972	0.097178	0.0466555	0.0713529	29508	Nfya	nuclear transcription factor Y subunit alpha
XM_017594046.1	0.035611	0.37306	4.69019	0.761341	6.16044	2.62303	up	3.26942	6.35171	4.44945	1.21547	0.965273	0.103278	25426	Cyp1b1	cytochrome P450, family 1, subfamily b, polypeptide 1
NM_001025066.1	0.00422295	0.32963	3.64784	0.593383	6.14753	2.62001	up	3.57814	4.33199	3.03338	0.474946	1.05826	0.246939	503164	Apol9a	apolipoprotein L 9a
XM_017597008.1	0.00884171	0.361826	0.319813	0.0520374	6.14582	2.6196	up	0.272946	0.284406	0.402086	0.126458	0.00628078	0.0233736	24705	Rara	retinoic acid receptor, alpha
XM_006252363.3	0.0497939	0.373166	0.139479	0.0228062	6.11586	2.61256	up	0.147574	0.0789315	0.191932	0.000179106	0.0674379	0.000801537	361076	Dgkh	diacylglycerol kinase, eta
XM_006252478.3	0.0214475	0.373027	13.4203	2.19496	6.11416	2.61215	up	12.5252	16.6979	11.0379	1.94657	2.41695	2.22137	306182	Ipo5	importin 5
XM_008767128.2	0.00422917	0.32963	0.127834	0.0211888	6.03308	2.59289	up	0.108727	0.120565	0.154209	0.0263119	4.41e-05	0.0372105	501145	Satb2	SATB homeobox 2
XM_008762534.2	0.00171645	0.273083	0.10797	0.017924	6.02377	2.59067	up	0.0969616	0.11122	0.115728	0.02847	0.0242851	0.00101672	499958	Linc00176	long intergenic non-protein coding RNA 176
XM_006248377.3	0.0461081	0.373166	13.8989	2.30929	6.01871	2.58945	up	10.4428	19.5039	11.7501	2.35739	3.64741	0.92306	85311	Pla1a	phospholipase A1 member A
XM_017593049.1	0.000471546	0.241202	1.38197	0.230328	6.00002	2.58497	up	1.32164	1.5101	1.31418	0.166172	0.238973	0.285839	689800	LOC689800	similar to osteoclast inhibitory lectin
XM_006237561.3	0.0163091	0.371502	7.17828	1.19705	5.99663	2.58415	up	6.35879	9.22324	5.95281	2.09403	0.760936	0.736186	362456	Arhgdib	Rho GDP dissociation inhibitor beta
XM_008764812.2	0.0250741	0.373027	2.41229	0.402355	5.99542	2.58386	up	3.19098	1.78684	2.25904	0.766508	0.256646	0.183911	314442	Wars1	tryptophanyl-tRNA synthetase 1
NM_001170568.1	0.0232937	0.373027	9.56599	1.60194	5.9715	2.57809	up	8.64582	12.0251	8.02709	1.53597	1.7134	1.55645	314126	Baz1a	bromodomain adjacent to zinc finger domain, 1A
XM_006230215.3	0.0060681	0.348321	1.34856	0.226179	5.96235	2.57588	up	1.10715	1.48949	1.44903	0.149135	0.30207	0.227332	25084	Il4r	interleukin 4 receptor
XM_008766701.2	0.036338	0.37306	0.194218	0.0325816	5.96097	2.57555	up	0.252687	0.140115	0.189852	0.030256	0.0266287	0.0408599	100910104	Xirp1	xin actin-binding repeat containing 1
XM_006237175.3	0.00730848	0.354027	2.69971	0.453785	5.94931	2.57272	up	3.23333	2.78684	2.07895	0.938393	0.0144988	0.408463	24239	Cacna1c	calcium voltage-gated channel subunit alpha1 C
NM_001137564.1	3.04157e-05	0.143388	1277.93	214.966	5.94479	2.57163	up	1342.72	1223.74	1267.33	246.544	162.922	235.432	689415	Mt2A	metallothionein 2A
NM_012615.3	0.00390725	0.32963	41.296	6.9486	5.94307	2.57121	up	41.4908	46.2231	36.1743	5.43903	6.78929	8.61748	24609	Odc1	ornithine decarboxylase 1
XM_006239908.3	0.0229523	0.373027	6.54764	1.10308	5.93576	2.56943	up	6.62014	8.40388	4.6189	0.743639	2.11149	0.454123	24609	Odc1	ornithine decarboxylase 1
NM_001037356.1	0.022201	0.373027	19.2991	3.25659	5.92619	2.5671	up	16.1722	24.4423	17.2829	2.85858	4.19261	2.71857	361232	Pak1ip1	PAK1 interacting protein 1
NM_138525.1	0.0182314	0.373027	0.22335	0.0376937	5.92539	2.56691	up	0.150492	0.257526	0.262031	0.0966107	0.000259928	0.0162104	171554	Cdhr5	cadherin-related family member 5
NM_138524.2	0.00689899	0.35252	25.7428	4.34903	5.91921	2.5654	up	24.858	30.1523	22.2183	4.30906	5.69512	3.04292	171553	A3galt2	alpha 1,3-galactosyltransferase 2
NM_153724.2	0.00908316	0.362426	43.2834	7.31893	5.9139	2.56411	up	42.7984	49.5062	37.5458	7.35911	7.48342	7.11425	266766	Rcan1	regulator of calcineurin 1
XM_006243524.1	0.000382662	0.241202	1.57721	0.267409	5.89811	2.56025	up	1.44013	1.71886	1.57264	0.25444	0.366877	0.18091	315879	Adamts7	ADAM metallopeptidase with thrombospondin type 1 motif, 7
XM_001068693.4	0.0179609	0.373027	0.787535	0.133597	5.89486	2.55946	up	0.962956	0.760466	0.639182	0.165382	0.119379	0.116029	691418	LOC691418	hypothetical protein LOC691418
XM_006231454.3	0.048289	0.373166	0.814742	0.13859	5.87879	2.55552	up	0.864981	0.504624	1.07462	0.0586465	0.200207	0.156916	294007	Pprc1	PPARG related coactivator 1
XM_003750455.4	0.0163131	0.371502	1.82106	0.311898	5.83864	2.54563	up	2.1152	1.90164	1.44634	0.291733	0.307223	0.336739	300475	Adamts8	ADAM metallopeptidase with thrombospondin type 1 motif, 8
XM_008759636.2	0.000982932	0.252196	0.461803	0.0791304	5.83597	2.54497	up	0.49957	0.39675	0.489088	0.0992206	0.111249	0.0269222	25423	Ctsc	cathepsin C
XM_006243759.3	0.0336396	0.37306	2.39296	0.412284	5.80415	2.53709	up	2.29863	3.09318	1.78707	0.359273	0.491556	0.386022	301012	Col7a1	collagen type VII alpha 1 chain
XM_006236955.3	0.0301982	0.37306	0.60575	0.105141	5.76131	2.5264	up	0.385564	0.78804	0.643648	0.00101502	0.256232	0.0581765	297480	Foxp1	forkhead box P1
XM_006244752.3	0.00476152	0.33419	2.09868	0.364272	5.7613	2.52639	up	2.51008	1.95477	1.8312	0.143981	0.420391	0.528444	25663	Il1r1	interleukin 1 receptor type 1
XM_006230540.1	0.000430678	0.241202	17.7351	3.08273	5.75304	2.52433	up	19.5492	17.2002	16.4557	1.24639	4.6498	3.35198	293624	Irf7	interferon regulatory factor 7
NM_001108068.1	0.000566669	0.250846	0.339918	0.0592163	5.74028	2.52112	up	0.310852	0.380029	0.328874	0.0489268	0.0938111	0.0349111	314619	Sbno2	strawberry notch homolog 2
NM_001109887.1	0.00673749	0.352506	0.84102	0.146767	5.73029	2.51861	up	0.895982	0.847273	0.779805	0.308421	0.0378186	0.0940629	24699	Ptprc	protein tyrosine phosphatase, receptor type, C
XM_008761428.2	0.0385632	0.37306	13.9	2.4342	5.71028	2.51356	up	12.0451	18.5762	11.0786	2.7789	1.99848	2.52522	78965	Csf1	colony stimulating factor 1
XM_006250012.2	0.0337554	0.37306	1.68169	0.296856	5.665	2.50208	up	2.14114	1.23232	1.67161	0.3078	0.268877	0.313892	360857	Rgs16	regulator of G-protein signaling 16
NM_001077640.1	0.0405725	0.373166	54.9891	9.73446	5.64891	2.49797	up	74.3556	44.2249	46.3866	10.8105	6.95441	11.4385	291005	Gadd45g	growth arrest and DNA-damage-inducible, gamma
XM_008768989.2	0.023262	0.373027	0.300837	0.0532915	5.64511	2.497	up	0.280078	0.248341	0.37409	1.42e-09	0.159848	2.61e-05	498130	Stard13	StAR-related lipid transfer domain containing 13
XM_006235868.3	0.0113975	0.368994	6.55525	1.16496	5.62703	2.49237	up	5.26795	7.38988	7.00792	0.887124	1.23763	1.37012	117255	Ptpn12	protein tyrosine phosphatase, non-receptor type 12
XM_006244488.3	0.0457754	0.373166	0.0162384	0.00288653	5.62558	2.492	up	0.0144712	0.0111011	0.0231429	0.000166381	0.00849321	0	680862	Treml4	triggering receptor expressed on myeloid cells-like 4
NM_001007691.1	0.0222762	0.373027	18.8278	3.34995	5.62032	2.49065	up	15.9407	24.1974	16.3453	3.26532	4.68804	2.09649	308807	Prss23	serine protease 23
XM_006254192.3	0.0427574	0.373166	10.9156	1.94769	5.6044	2.48656	up	12.7814	7.04118	12.9244	2.01753	2.1927	1.63285	117276	Pfkfb3	6-phosphofructo-2-kinase/fructose-2,6-biphosphatase 3
XM_017589878.1	0.0469071	0.373166	1.34009	0.240406	5.57426	2.47878	up	0.968297	1.81497	1.237	0.227658	0.283805	0.209756	108349511	LOC108349511	uncharacterized LOC108349511
XM_006228267.3	0.02492	0.373027	0.297801	0.053464	5.57013	2.47771	up	0.264975	0.402999	0.22543	0.0172039	0.12762	0.0155683	308346	Tmem150b	transmembrane protein 150B
XM_008768991.1	0.0357906	0.37306	0.197541	0.0355631	5.55466	2.4737	up	0.125842	0.261219	0.205562	0.101729	0.00444749	0.000512603	498130	Stard13	StAR-related lipid transfer domain containing 13
NM_019357.1	0.00997283	0.365453	44.7237	8.07692	5.53722	2.46916	up	42.2039	53.4301	38.5369	7.19348	10.6302	6.40712	54319	Ezr	ezrin
NM_053383.1	0.0312335	0.37306	21.6837	3.92512	5.52433	2.4658	up	26.3555	23.377	15.3185	4.12518	4.49001	3.16017	84398	Cd93	CD93 molecule
XM_017597642.1	0.0361854	0.37306	5.98167	1.08331	5.52167	2.4651	up	3.79254	7.29531	6.85715	1.06649	1.73138	0.452059	108348082	LOC108348082	dual specificity mitogen-activated protein kinase kinase 3-like
XM_008768869.2	0.0306269	0.37306	0.00645121	0.00116936	5.51686	2.46385	up	0.00752587	0.00423772	0.00759003	0.00350808	7.81e-11	0	288360	Car15	carbonic anhydrase 15
XM_008768868.2	0.0266847	0.37306	0.0062095	0.00112887	5.50062	2.4596	up	0.00722966	0.00439004	0.00700879	0.00338661	7.56e-11	0	288360	Car15	carbonic anhydrase 15
XM_008768925.2	0.0266847	0.37306	0.0062095	0.00112887	5.50062	2.4596	up	0.00722966	0.00439004	0.00700879	0.00338661	7.56e-11	0	103693605	LOC103693605	carbonic anhydrase 15
XM_006230450.3	0.00451563	0.33419	1.22502	0.222844	5.49722	2.4587	up	1.10203	1.43105	1.14199	0.264688	0.135332	0.26851	114767	Ptpre	protein tyrosine phosphatase, receptor type, E
NM_001002016.2	0.0493662	0.373166	119.231	21.7991	5.46954	2.45142	up	92.8782	164.164	100.651	21.379	24.0416	19.9766	60374	Lmna	lamin A/C
XM_006228419.1	0.00603767	0.348321	0.882113	0.161397	5.46547	2.45034	up	1.06733	0.841567	0.73744	0.278181	0.11008	0.0959313	308408	Gpr4	G protein-coupled receptor 4
XM_008768141.2	0.00455012	0.33419	0.797828	0.146033	5.46332	2.44978	up	0.634865	0.884117	0.8745	3.14e-22	0.168026	0.270074	103693389	LOC103693389	breakpoint cluster region protein-like
XM_006236839.3	0.0256952	0.37306	0.573611	0.105115	5.45696	2.4481	up	0.566427	0.72907	0.425337	0.0540562	0.136014	0.125276	500246	Arhgap25	Rho GTPase activating protein 25
XM_006236129.3	0.00854578	0.361826	5.05603	0.927868	5.44908	2.44601	up	5.31005	5.59229	4.26574	0.97491	0.985973	0.822722	24553	Met	MET proto-oncogene, receptor tyrosine kinase
NM_023981.4	0.0193203	0.373027	30.9283	5.6799	5.44522	2.44499	up	28.7142	38.3379	25.7327	6.50186	4.33436	6.20348	78965	Csf1	colony stimulating factor 1
XM_008768669.2	0.0229603	0.373027	1.05272	0.194067	5.42454	2.4395	up	0.803025	1.31318	1.04196	0.211556	0.245986	0.124658	363767	Abi3bp	ABI family member 3 binding protein
NM_001305240.1	0.00439834	0.333534	0.753068	0.139167	5.41126	2.43596	up	0.897424	0.722671	0.639111	0.167889	0.249543	6.79e-05	300944	Xrn1	5'-3' exoribonuclease 1
NM_001034934.1	0.0245851	0.373027	7.7548	1.43339	5.41013	2.43566	up	8.1578	9.4927	5.61389	1.26941	2.0202	1.01056	316327	Arid5a	AT-rich interaction domain 5A
XM_008767238.2	0.00421909	0.32963	2.44929	0.452835	5.40879	2.43531	up	2.91565	2.36192	2.0703	0.130254	0.572756	0.655495	316516	Tmbim1	transmembrane BAX inhibitor motif containing 1
XM_008772362.2	0.0189833	0.373027	0.267844	0.0495977	5.40033	2.43305	up	0.229909	0.22112	0.352502	0.0711251	0.0742679	0.00339996	25637	Ptger1	prostaglandin E receptor 1
NM_001191859.1	0.0110678	0.368994	2.66506	0.497136	5.36083	2.42246	up	2.41664	3.03066	2.54788	0.00870918	0.315775	1.16692	362297	Rbm33	RNA binding motif protein 33
XM_017589060.1	0.0255289	0.37306	3.52896	0.658762	5.35695	2.42141	up	2.56827	4.47868	3.53993	0.299535	0.902332	0.77442	29558	Fcgrt	Fc fragment of IgG receptor and transporter
NM_001077200.2	3.01945e-05	0.143388	4.69283	0.878853	5.33972	2.41676	up	4.76636	4.78767	4.52446	0.948489	0.794786	0.893284	361430	Piezo1	piezo-type mechanosensitive ion channel component 1
XM_006232006.3	0.0397462	0.373166	0.30869	0.0581864	5.30518	2.4074	up	0.208002	0.301843	0.416224	0.0311622	0.10357	0.0398269	499709	Gar1	GAR1 ribonucleoprotein
XM_006235367.2	0.0412956	0.373166	0.749953	0.141766	5.29006	2.40328	up	0.727482	1.00305	0.519325	0.10622	0.217289	0.10179	100359775	Bpifa6	BPI fold containing family A, member 6
NM_001309820.1	0.0280101	0.37306	24.7356	4.67678	5.28902	2.403	up	21.9036	31.7696	20.5334	3.89903	4.62603	5.50529	89824	Chi3l1	chitinase 3 like 1
XM_008768867.2	0.0306099	0.37306	0.00581006	0.00109892	5.28707	2.40247	up	0.00680228	0.00407243	0.00655549	0.00329676	7.3e-11	0	288360	Car15	carbonic anhydrase 15
XM_008768924.2	0.0306099	0.37306	0.00581006	0.00109892	5.28707	2.40247	up	0.00680228	0.00407243	0.00655549	0.00329676	7.3e-11	0	103693605	LOC103693605	carbonic anhydrase 15
XM_017596441.1	0.00808778	0.35876	0.430454	0.0814331	5.28598	2.40217	up	0.532511	0.403214	0.355637	0.171103	0.0133991	0.0597966	316327	Arid5a	AT-rich interaction domain 5A
XM_008761535.2	0.0224254	0.373027	1.62206	0.306928	5.28484	2.40186	up	1.94535	1.77483	1.14601	0.248291	0.477484	0.195008	103691715	LOC103691715	uncharacterized LOC103691715
XM_008765424.2	0.0269116	0.37306	3.34485	0.633974	5.27601	2.39945	up	3.89316	3.7877	2.35369	0.642368	0.431861	0.827692	314843	Ptprb	protein tyrosine phosphatase, receptor type, B
XM_008759054.2	0.0048566	0.335802	3.37307	0.639956	5.27078	2.39802	up	2.9835	4.06834	3.06737	0.670897	0.249613	0.999358	100360982	Relb	RELB proto-oncogene, NF-kB subunit
XM_017597659.1	0.0398986	0.373166	0.767465	0.145868	5.26137	2.39544	up	0.456014	0.854324	0.992057	0.0568446	0.0465452	0.334214	103693389	LOC103693389	breakpoint cluster region protein-like
XM_003749409.4	0.0480541	0.373166	9.16025	1.7467	5.24433	2.39076	up	7.62516	12.6276	7.22801	1.71885	2.20493	1.31631	685067	LOC685067	similar to guanylate binding protein family, member 6
XM_006230059.2	0.0457342	0.373166	0.233623	0.0446173	5.23614	2.3885	up	0.324857	0.210508	0.165503	0.0768346	0.0300466	0.0269708	361630	Tead1	TEA domain transcription factor 1
XM_006236772.3	0.0225235	0.373027	0.0301638	0.00576893	5.22866	2.38644	up	0.0356765	0.0347239	0.020091	0.0021095	0.0111491	0.00404823	312492	Dysf	dysferlin
XM_017595717.1	0.0123665	0.370001	1.08785	0.208188	5.22532	2.38552	up	1.22034	0.923678	1.11952	0.0444073	0.506621	0.0735343	363017	Taf1d	TATA-box binding protein associated factor, RNA polymerase I subunit D
XM_017592631.1	0.0496577	0.373166	0.0207036	0.00396668	5.21938	2.38388	up	0.024018	0.0116111	0.0264817	0.000476533	0.00795531	0.00346819	312492	Dysf	dysferlin
NM_001025283.1	0.00277397	0.31303	2.62088	0.502282	5.21794	2.38348	up	2.17995	2.71168	2.97101	0.884981	0.116165	0.505702	315549	Fam118b	family with sequence similarity 118, member B
NM_013163.1	0.0480728	0.373166	0.173191	0.0332002	5.21656	2.3831	up	0.233429	0.179545	0.106598	1.43e-08	0.0996004	0	25704	Il2ra	interleukin 2 receptor subunit alpha
XM_017592681.1	0.0465939	0.373166	0.294264	0.0564991	5.2083	2.38081	up	0.416428	0.21036	0.256004	0.106274	0.0468076	0.0164161	362297	Rbm33	RNA binding motif protein 33
XM_006241370.3	0.00911317	0.362426	0.590231	0.113365	5.20646	2.3803	up	0.732561	0.566466	0.471667	0.202012	9.75e-06	0.138074	299805	Cnot2	CCR4-NOT transcription complex, subunit 2
XM_008768923.2	0.0317191	0.37306	0.00553256	0.0010628	5.20562	2.38007	up	0.00644922	0.00393162	0.00621684	0.00318841	7.07e-11	0	103693605	LOC103693605	carbonic anhydrase 15
NM_080782.3	0.0104837	0.3669	36.2826	6.97287	5.2034	2.37946	up	45.0231	32.9011	30.9237	4.84869	4.86821	11.2017	114851	Cdkn1a	cyclin-dependent kinase inhibitor 1A
XM_008760350.1	0.00976093	0.364415	2.4574	0.472355	5.20244	2.37919	up	2.80015	2.69553	1.87651	0.50878	0.697512	0.210771	103690398	NEWGENE_1565505	GLIS family zinc finger 3
NM_053847.1	0.0329556	0.37306	5.36698	1.03192	5.20094	2.37877	up	5.58872	6.67688	3.83533	1.09544	1.16615	0.834191	116596	Map3k8	mitogen-activated protein kinase kinase kinase 8
XM_006246184.3	0.00359641	0.32963	0.244627	0.0471005	5.19373	2.37677	up	0.197918	0.277988	0.257977	0.0871528	0.0290653	0.0250836	81519	Mgat1	alpha-1,3-mannosyl-glycoprotein 2-beta-N-acetylglucosaminyltransferase
XM_006248588.3	0.0279142	0.37306	5.75999	1.11292	5.17557	2.37172	up	4.28399	7.11681	5.87916	1.09336	0.931793	1.3136	102551435	Eef1akmt4	EEF1A lysine methyltransferase 4
NM_001012089.1	0.0451163	0.373166	4.8811	0.948778	5.14461	2.36306	up	4.34186	6.59355	3.70788	1.0531	0.790513	1.00272	311406	Dusp2	dual specificity phosphatase 2
XM_006233060.3	0.0151677	0.370723	0.0176222	0.00343645	5.12804	2.35841	up	0.0162175	0.0139205	0.0227287	0.00527164	0	0.00503771	25028	Ampd1	adenosine monophosphate deaminase 1
NM_001110334.2	0.0464793	0.373166	4.48709	0.876142	5.12141	2.35654	up	3.56764	6.25094	3.64268	1.28414	0.894815	0.449475	83785	Vegfa	vascular endothelial growth factor A
NM_001287110.1	0.0464793	0.373166	4.48709	0.876142	5.12141	2.35654	up	3.56764	6.25094	3.64268	1.28414	0.894815	0.449475	83785	Vegfa	vascular endothelial growth factor A
NM_133546.3	0.0124135	0.370001	40.0789	7.83249	5.117	2.3553	up	44.2708	43.1824	32.7835	7.4265	8.18094	7.89003	171071	Ppp1r15a	protein phosphatase 1, regulatory subunit 15A
XM_006231503.3	0.0211442	0.373027	0.767346	0.150049	5.11397	2.35444	up	0.602989	1.01881	0.680242	0.166369	0.27907	0.00470861	309452	Nfkb2	nuclear factor kappa B subunit 2
XM_006250630.3	0.0405845	0.373166	15.6911	3.07763	5.09846	2.35006	up	14.1206	20.8737	12.0792	3.51854	2.65819	3.05615	305149	Nudt9	nudix hydrolase 9
XM_017595113.1	0.0259254	0.37306	8.28334	1.62605	5.09416	2.34884	up	6.05318	8.68003	10.1168	1.59881	1.18627	2.09306	685867	Myl6	myosin light chain 6
XM_343124.8	0.0197688	0.373027	0.428159	0.0840895	5.0917	2.34815	up	0.410534	0.384811	0.489132	0.213368	3.87e-11	0.0389009	362798	Ncapg2	non-SMC condensin II complex, subunit G2
NM_001106552.1	0.00600998	0.348321	0.390728	0.0767544	5.09062	2.34784	up	0.475706	0.342854	0.353622	0.0413683	0.127604	0.0612909	296510	Sp5	Sp5 transcription factor
XM_017588751.1	0.00318942	0.322547	3.36511	0.662092	5.08254	2.34555	up	3.41597	3.45033	3.22903	0.55748	1.07013	0.358664	191572	Ahnak	AHNAK nucleoprotein
NM_001172120.2	0.00150917	0.271933	2.51802	0.495958	5.07707	2.344	up	2.90281	2.34536	2.30587	0.782032	0.408973	0.296871	305354	Tlr1	toll-like receptor 1
NM_031712.1	0.0496721	0.373166	0.0202058	0.00398129	5.0752	2.34346	up	0.0267766	0.0215793	0.0122616	0	0	0.0119439	65144	Pdzk1	PDZ domain containing 1
XM_006251087.1	0.0216722	0.373027	19.9169	3.92705	5.07172	2.34248	up	16.667	24.8327	18.2511	3.61792	4.65895	3.50428	289707	Lyar	Ly1 antibody reactive
XM_006252096.3	0.0403632	0.373166	0.0785708	0.0154942	5.07098	2.34226	up	0.0501954	0.09095	0.0945671	0	0	0.0464826	25194	Gnrh1	gonadotropin releasing hormone 1
NM_001029924.1	0.0427102	0.373166	2.45832	0.486088	5.05736	2.33838	up	3.17843	2.56509	1.63144	0.534928	0.628131	0.295204	363071	Stra6	signaling receptor and transporter of retinol STRA6
NM_001192004.1	0.00865362	0.361826	8.17878	1.61725	5.05723	2.33835	up	9.43064	8.36849	6.73719	2.00399	1.70776	1.13999	501560	Rps6ka3	ribosomal protein S6 kinase A3
XM_003751622.4	0.0223204	0.373027	5.39915	1.06979	5.04693	2.33541	up	4.00652	6.76967	5.42128	0.54587	1.14484	1.51866	100910163	Tcim	transcriptional and immune response regulator
XM_006243624.3	0.0428009	0.373166	0.309313	0.0613651	5.04054	2.33358	up	0.262943	0.227714	0.437282	0.0709457	0.112905	0.000244687	315949	Armc8	armadillo repeat containing 8
NM_030863.1	0.0421416	0.373166	103.875	20.6128	5.03935	2.33324	up	88.2245	139.702	83.6978	21.0106	23.7133	17.1145	81521	Msn	moesin
XM_006250066.3	0.044782	0.373166	6.61696	1.31456	5.0336	2.33159	up	4.76759	9.04109	6.04219	1.28191	1.91123	0.75053	304893	Rasal2	RAS protein activator like 2
NM_001009536.1	0.0227745	0.373027	6.36088	1.26415	5.03175	2.33106	up	6.67704	7.79233	4.61325	1.24274	1.81056	0.739151	494338	Trim25	tripartite motif-containing 25
XM_017602192.1	0.0497692	0.373166	4.84607	0.963153	5.03147	2.33098	up	4.88432	6.41652	3.23738	0.962639	1.15374	0.773083	317227	Tlr13	toll-like receptor 13
NM_001191784.1	0.0246438	0.373027	0.943217	0.187493	5.03068	2.33075	up	0.908628	1.21494	0.706081	0.497052	0.0654264	7.27e-12	314903	Srgap1	SLIT-ROBO Rho GTPase activating protein 1
XM_008766079.2	0.00890492	0.361826	1.90736	0.381691	4.99713	2.3211	up	1.48635	2.29782	1.93792	0.107964	0.44947	0.58764	100911068	LOC100911068	roundabout homolog 4-like
NM_133392.1	0.00692046	0.35252	8.23188	1.64801	4.99504	2.32049	up	7.36038	9.80131	7.53393	1.20245	2.26368	1.47791	170904	Stk17b	serine/threonine kinase 17b
NM_134360.1	0.047541	0.373166	0.910417	0.182497	4.98867	2.31865	up	0.596941	1.24651	0.887798	0.533497	0.0139946	8.64e-08	171369	Cd40	CD40 molecule
XM_006244549.3	0.0131912	0.370723	0.027821	0.00558985	4.97705	2.31529	up	0.0326074	0.0201991	0.0306564	0.0120327	0.00473687	1.7e-12	367218	Runx2	RUNX family transcription factor 2
XM_008764491.2	0.0468518	0.373166	1.46753	0.294885	4.97663	2.31517	up	1.55868	1.87747	0.966459	0.246792	0.338341	0.299522	298784	Nlrc4	NLR family, CARD domain containing 4
NM_198130.1	0.00646918	0.350726	5.47027	1.10141	4.9666	2.31226	up	6.07054	5.77741	4.56288	0.96904	1.40048	0.93472	301059	Myd88	MYD88, innate immune signal transduction adaptor
XM_003751077.4	0.0142126	0.370723	1.14927	0.231681	4.96059	2.31051	up	1.23917	1.22318	0.985468	0.160517	2.01e-07	0.534525	100360218	LOC100360218	interleukin 13 receptor, alpha 1-like
NM_012649.2	0.0446967	0.373166	172.742	34.8443	4.95755	2.30963	up	144.283	233.569	140.376	31.0665	39.0312	34.4351	24771	Sdc4	syndecan 4
XM_017592500.1	0.0153377	0.370723	1.63775	0.330533	4.95486	2.30884	up	1.96888	1.35005	1.59431	0.330172	0.266287	0.395142	29219	Snca	synuclein alpha
XM_017594468.1	0.0247599	0.373027	0.283325	0.0572436	4.94946	2.30727	up	0.18427	0.338756	0.326948	0.018297	0.129118	0.024316	314249	Plekhg3	pleckstrin homology and RhoGEF domain containing G3
XM_006244109.2	0.0101117	0.365843	0.748822	0.152404	4.91341	2.29672	up	0.700189	0.776316	0.769962	0.288843	0.0265416	0.141827	316122	Abhd5	abhydrolase domain containing 5, lysophosphatidic acid acyltransferase
XM_006236102.3	0.0250222	0.373027	0.703066	0.143201	4.90963	2.29562	up	0.828764	0.49514	0.785293	0.0451853	0.00361	0.380808	362325	Mdfic	MyoD family inhibitor domain containing
XM_006247257.3	0.0184003	0.373027	10.3112	2.10591	4.89633	2.2917	up	12.5742	9.32684	9.03265	2.21274	2.03265	2.07233	25125	Stat3	signal transducer and activator of transcription 3
NM_001169138.1	0.0251659	0.373027	22.4933	4.59744	4.89258	2.29059	up	18.2214	20.7771	28.4815	4.26122	5.71657	3.81453	292406	Thbs2	thrombospondin 2
NM_019242.1	0.00936549	0.363259	85.1801	17.4104	4.89249	2.29057	up	93.8818	90.1629	71.4956	15.8132	18.9323	17.4857	29596	Ifrd1	interferon-related developmental regulator 1
XM_008759055.2	0.0412999	0.373166	0.361322	0.0740656	4.8784	2.28641	up	0.506333	0.288364	0.289268	0.199321	0.0228755	6.7e-14	100360982	Relb	RELB proto-oncogene, NF-kB subunit
XM_577868.7	0.0474638	0.373166	21.9626	4.50759	4.87235	2.28462	up	15.6122	29.2292	21.0463	4.50581	4.83362	4.18335	502389	Npm3	nucleophosmin/nucleoplasmin, 3
XM_006244087.3	0.000971863	0.252196	4.80476	0.990701	4.84986	2.27794	up	4.3275	5.12622	4.96056	1.06007	1.14783	0.764202	301059	Myd88	MYD88, innate immune signal transduction adaptor
NM_138876.1	0.00455209	0.33419	0.0171299	0.0035326	4.84909	2.27772	up	0.0174418	0.014743	0.019205	0.00542337	0	0.00517442	25028	Ampd1	adenosine monophosphate deaminase 1
XM_006233597.3	0.0365912	0.37306	1.8502	0.382678	4.83487	2.27348	up	1.82596	2.48685	1.23778	0.598921	0.534373	0.0147407	311791	Zmynd19	zinc finger, MYND-type containing 19
XM_006235936.3	0.0469281	0.373166	0.323812	0.0669783	4.83458	2.27339	up	0.455488	0.272649	0.2433	0.0172396	0.0872415	0.0964539	311984	Gsap	gamma-secretase activating protein
XM_006255917.3	0.0138116	0.370723	1.59535	0.330119	4.83266	2.27282	up	1.24425	1.81194	1.72988	0.315416	0.422526	0.252416	294228	RT1-S3	RT1 class Ib, locus S3
NM_017334.2	0.0481011	0.373166	4.15267	0.859851	4.82952	2.27188	up	2.7631	5.53963	4.15528	1.08047	0.489075	1.01001	25620	Crem	cAMP responsive element modulator
XM_006241988.3	0.00858631	0.361826	0.152887	0.0316717	4.82725	2.2712	up	0.164591	0.161744	0.132327	0.0277249	0.0647738	0.00251641	315120	Card10	caspase recruitment domain family, member 10
XM_017600863.1	0.00200329	0.290501	4.03968	0.837357	4.82432	2.27033	up	3.74674	4.59194	3.78035	0.707892	0.684722	1.11946	286910	Smim3	small integral membrane protein 3
XM_003751161.3	0.0261618	0.37306	0.503067	0.104721	4.80387	2.2642	up	0.648137	0.346811	0.514254	0.044599	0.25065	0.0189143	116639	Cux1	cut-like homeobox 1
NM_001108778.1	0.0305837	0.37306	30.6882	6.39911	4.7957	2.26174	up	25.9228	39.4408	26.7008	5.83164	6.60973	6.75595	363134	Rrp9	ribosomal RNA processing 9, U3 small nucleolar RNA binding protein
XM_006248749.3	0.0195418	0.373027	0.965041	0.201332	4.79329	2.26102	up	0.76589	1.20536	0.923871	0.135194	0.274303	0.194498	498130	Stard13	StAR-related lipid transfer domain containing 13
XM_017596538.1	0.0418057	0.373166	0.0502631	0.0105017	4.7862	2.25888	up	0.0618086	0.0517605	0.03722	0.031505	0	0	363276	Snorc	secondary ossification center associated regulator of chondrocyte maturation
XM_006238360.2	0.0240537	0.373027	34.323	7.17323	4.78487	2.25848	up	27.343	43.1198	32.5061	9.10508	6.36604	6.04857	298199	Plin2	perilipin 2
XM_017601733.1	0.00745624	0.354027	0.194964	0.0407541	4.78391	2.25819	up	0.234888	0.156205	0.193799	2.75e-17	0.0631511	0.0591113	414793	RT1-CE3	RT1 class I, locus CE3
XM_006238845.3	0.00558741	0.348321	0.191463	0.040049	4.78073	2.25723	up	0.160582	0.230976	0.182831	0.0110633	0.0560992	0.0529845	29585	Gjb3	gap junction protein, beta 3
XM_017591537.1	0.0243285	0.373027	1.01052	0.212153	4.76314	2.25191	up	1.26831	0.693125	1.07011	0.00207032	0.1363	0.49809	29479	Odf2	outer dense fiber of sperm tails 2
NM_001278483.1	0.0172875	0.371956	0.0328627	0.00689993	4.76276	2.2518	up	0.0359588	0.0281976	0.0344317	0.0160334	0.00466638	1.59e-12	367218	Runx2	RUNX family transcription factor 2
NM_001109968.1	0.0275864	0.37306	15.7925	3.32864	4.74444	2.24624	up	15.3519	20.2209	11.8049	3.46372	4.56365	1.95856	24398	Gls	glutaminase
NM_001146125.2	0.00952715	0.363515	9.8795	2.08268	4.74364	2.24599	up	8.96563	11.4374	9.23547	2.21443	1.99349	2.04013	687266	Fpgs	folylpolyglutamate synthase
NM_001191828.1	0.0469384	0.373166	1.87876	0.398304	4.71691	2.23784	up	1.85131	2.14865	1.63633	0.000399505	1.16688	0.0276363	360866	Scyl3	SCY1 like pseudokinase 3
XM_006255410.2	0.0438068	0.373166	1.09485	0.232542	4.70819	2.23517	up	0.978629	0.794334	1.5116	0.0327184	0.0248322	0.640077	688972	Gypa	glycophorin A
XM_006256663.3	0.00991465	0.365453	0.0208011	0.00441983	4.70631	2.2346	up	0.0208567	0.0249718	0.0165748	0.00603361	0.00509694	0.00212895	317346	Bcor	BCL6 co-repressor
NM_001109594.1	0.0331844	0.37306	0.0969679	0.0206046	4.70613	2.23454	up	0.0687774	0.126955	0.0951714	0.0142947	0.0146504	0.0328686	690470	Accsl	1-aminocyclopropane-1-carboxylate synthase-like
XM_006230509.3	0.029087	0.37306	0.335786	0.0713721	4.70472	2.23411	up	0.299481	0.448952	0.258925	0.0107642	0.179532	0.0238203	171554	Cdhr5	cadherin-related family member 5
NM_001108418.1	0.0491804	0.373166	6.36446	1.35738	4.68877	2.22921	up	5.15135	8.67431	5.26773	1.41726	1.28019	1.3747	361262	Heatr1	HEAT repeat containing 1
XM_017588740.1	0.0365324	0.37306	0.146436	0.0312571	4.68488	2.22801	up	0.19719	0.128016	0.114101	0.0157151	0.0427557	0.0353004	171563	Nav2	neuron navigator 2
NM_001008842.1	0.00566036	0.348321	26.8734	5.7438	4.67868	2.2261	up	32.456	22.6348	25.5295	2.05221	6.0427	9.13649	414783	RT1-CE4	RT1 class I, locus CE4
XM_017591700.1	0.037134	0.37306	0.440735	0.0942053	4.67846	2.22603	up	0.448187	0.285501	0.588517	0.0671221	0.00326422	0.212229	311137	Zfp385b	zinc finger protein 385B
XM_017593725.1	0.0122544	0.370001	3.2586	0.697009	4.67511	2.225	up	2.73504	3.23397	3.80678	0.799371	0.609304	0.682352	313244	Frmpd1	FERM and PDZ domain containing 1
XM_006235872.1	0.00473733	0.33419	6.46291	1.38244	4.67499	2.22496	up	5.95636	7.5922	5.84015	1.02618	1.21927	1.90188	24600	Nos3	nitric oxide synthase 3
XM_008771578.2	0.0323981	0.37306	0.933596	0.199898	4.67036	2.22353	up	1.21242	0.632372	0.956	0.170075	0.344066	0.0855525	689092	Gcnt6	glucosaminyl (N-acetyl) transferase 6
XM_006243439.3	0.00749025	0.354027	0.36293	0.0777127	4.67016	2.22347	up	0.300058	0.4423	0.346432	0.036677	0.126866	0.0695953	682147	Cgas	cyclic GMP-AMP synthase
NM_001025041.1	0.0141352	0.370723	28.5447	6.1171	4.66638	2.2223	up	28.1314	33.6912	23.8115	5.38374	6.93845	6.02912	499772	Ier5l	immediate early response 5-like
XM_008762035.2	0.0080802	0.358732	0.10678	0.0229576	4.65121	2.21761	up	0.0816302	0.118357	0.120353	0.0149455	0.0152499	0.0386773	690470	Accsl	1-aminocyclopropane-1-carboxylate synthase-like
XM_006247870.2	0.0493323	0.373166	0.859471	0.184936	4.6474	2.21642	up	1.21003	0.803124	0.565258	0.199951	4.24e-11	0.354857	117542	Baiap2	BAR/IMD domain containing adaptor protein 2
NM_001108569.3	0.0327607	0.37306	3.77507	0.81504	4.63176	2.21156	up	3.78466	4.76556	2.77499	0.941316	0.874755	0.62905	362050	Gbp5	guanylate binding protein 5
NM_001107760.1	0.000696097	0.25109	3.79817	0.820649	4.62826	2.21047	up	3.54247	4.20255	3.6495	1.04109	0.808938	0.611916	311332	Dll4	delta like canonical Notch ligand 4
XM_008759315.2	0.0242209	0.373027	0.218036	0.0471461	4.62469	2.20936	up	0.2844	0.212253	0.157456	0.0895389	0.0325251	0.0193742	171563	Nav2	neuron navigator 2
NM_001107979.1	0.00619006	0.35016	2.85478	0.617356	4.6242	2.2092	up	2.34156	3.23003	2.99276	0.419866	1.23873	0.193475	313582	Fhl3	four and a half LIM domains 3
NM_001135009.1	0.0357502	0.37306	150.095	32.5046	4.61768	2.20717	up	126.963	199.635	123.688	27.3602	44.1897	25.9638	290905	Col4a1	collagen type IV alpha 1 chain
XM_017594481.1	0.0396749	0.373166	0.932869	0.202082	4.61628	2.20673	up	0.59681	1.06874	1.13306	0.123435	0.301761	0.181051	678893	Susd6	sushi domain containing 6
XM_017592587.1	0.0228066	0.373027	0.642817	0.139412	4.61093	2.20506	up	0.750457	0.427918	0.750077	0.232378	0.185857	0	297584	Clec4a2	C-type lectin domain family 4, member A2
NM_001009541.1	0.000290218	0.241202	29.2095	6.34843	4.60106	2.20197	up	31.8794	28.2941	27.4549	6.48057	7.98614	4.57857	494344	Ier2	immediate early response 2
XM_006228343.3	0.0306146	0.37306	0.519171	0.113047	4.5925	2.19928	up	0.455912	0.693396	0.408206	0.114863	0.173176	0.0511036	292622	Bicra	BRD4 interacting chromatin remodeling complex associated protein
XM_001074561.4	0.0496742	0.373166	0.057169	0.0124556	4.5898	2.19843	up	0.0410665	0.0734675	0.0569729	0.0373669	0	0	690479	Bpifb5	BPI fold containing family B, member 5
XM_008772081.2	2.03716e-05	0.143388	3.43584	0.748828	4.58829	2.19796	up	3.59423	3.35568	3.35762	0.629529	0.821629	0.795327	117063	Ptpn2	protein tyrosine phosphatase, non-receptor type 2
XM_006253087.3	0.0410235	0.373166	0.0882086	0.0192415	4.58429	2.1967	up	0.0770899	0.0708391	0.116697	0.00315559	3.46e-07	0.0545686	290722	Cep44	centrosomal protein 44
NM_019285.2	0.00842401	0.361826	1.86864	0.407805	4.58219	2.19604	up	1.97042	2.1834	1.4521	0.268752	0.657294	0.29737	54223	Adcy4	adenylate cyclase 4
XM_006238209.2	0.0059339	0.348321	4.86293	1.06351	4.57253	2.19299	up	4.72274	5.84486	4.02118	1.36532	1.50198	0.323231	83515	Ptbp3	polypyrimidine tract binding protein 3
NM_012935.4	0.0451745	0.373166	765.527	168.438	4.54487	2.18424	up	586.743	1031.46	678.378	161.965	206.194	137.154	25420	Cryab	crystallin, alpha B
XM_006228881.3	0.00031964	0.241202	1.26775	0.279682	4.53283	2.18041	up	1.20678	1.20325	1.39322	0.349178	0.174609	0.31526	292811	Cep89	centrosomal protein 89
NM_001037201.1	0.0278826	0.37306	54.6012	12.0589	4.52789	2.17884	up	45.7871	69.094	48.9226	11.8124	12.8814	11.4827	317399	Ddx21	DExD-box helicase 21
XM_006244409.2	0.000615799	0.250846	2.10224	0.464721	4.52366	2.17749	up	2.08102	1.91084	2.31487	0.527181	0.633868	0.233116	29508	Nfya	nuclear transcription factor Y subunit alpha
NM_013185.3	0.0310828	0.37306	6.9403	1.53527	4.52057	2.1765	up	6.59595	8.94053	5.28442	1.28404	2.05457	1.26721	25734	Hck	HCK proto-oncogene, Src family tyrosine kinase
NM_023969.1	0.0465974	0.373166	0.25366	0.056186	4.51464	2.17461	up	0.186149	0.349445	0.225384	3.3e-15	0.153649	0.0149089	66025	Lpar3	lysophosphatidic acid receptor 3
NM_001013147.1	0.0394115	0.373074	7.34356	1.62832	4.50989	2.17309	up	5.58896	10.0347	6.40704	2.40826	1.8169	0.659817	308444	Axl	Axl receptor tyrosine kinase
XM_017596709.1	0.00568325	0.348321	0.420134	0.0933159	4.50228	2.17066	up	0.363804	0.510017	0.386581	0.14102	0.111024	0.0279035	363328	Ticam1	toll-like receptor adaptor molecule 1
XM_017601968.1	0.00711716	0.353	0.0598929	0.0133131	4.49881	2.16954	up	0.0524867	0.0605377	0.0666543	0.0189555	4.05e-28	0.0209837	302424	Eda	ectodysplasin-A
NM_001007735.1	0.0233028	0.373027	28.0174	6.23889	4.49077	2.16696	up	27.8668	34.189	21.9964	5.45687	7.16581	6.09398	361526	Sertad1	SERTA domain containing 1
NM_017125.3	0.0201409	0.373027	425.931	95.1157	4.47803	2.16286	up	389.508	525.328	362.957	93.1851	109.982	82.1797	29186	Cd63	Cd63 molecule
XM_006245164.3	0.00644794	0.350726	0.752049	0.168354	4.46706	2.15933	up	0.694627	0.876473	0.685048	0.249884	0.255139	4.02e-05	29538	Ccl20	C-C motif chemokine ligand 20
XM_006247309.3	0.0138642	0.370723	0.656084	0.147009	4.4629	2.15798	up	0.546783	0.643909	0.77756	0.161785	0.160104	0.119137	303530	Krt16	keratin 16
NM_001108977.1	0.0494785	0.373166	7.15589	1.60364	4.46229	2.15779	up	7.14072	9.41055	4.91641	1.51384	1.83272	1.46435	366492	Epha2	Eph receptor A2
XM_008762279.2	0.000843829	0.25109	2.89335	0.648829	4.45934	2.15683	up	2.98452	3.15233	2.5432	0.894428	0.725481	0.326577	311483	Rrbp1	ribosome binding protein 1
XM_017599787.1	0.027026	0.37306	0.869903	0.19576	4.44372	2.15177	up	0.758934	0.879975	0.970798	0.471124	0	0.116155	54223	Adcy4	adenylate cyclase 4
NM_012591.1	0.02168	0.373027	9.70737	2.18576	4.44119	2.15095	up	12.1823	8.40273	8.53707	1.99801	2.73402	1.82524	24508	Irf1	interferon regulatory factor 1
NM_001111269.1	0.0154058	0.370723	4816.43	1084.75	4.44015	2.15061	up	5827.27	4459.03	4162.98	880.142	1163.29	1210.81	689064	Hbb-bs	hemoglobin, beta adult s chain
NM_001107359.1	0.0393857	0.373074	0.248972	0.056149	4.43413	2.14865	up	0.276232	0.177706	0.292978	0.155139	0	0.0133082	307050	Mtpap	mitochondrial poly(A) polymerase
NM_001108099.1	0.0196256	0.373027	6.22169	1.40369	4.43238	2.14808	up	6.86515	5.29146	6.50846	3.19236	0.967038	0.0516702	314856	Mdm2	MDM2 proto-oncogene
XM_017589830.1	0.0139815	0.370723	0.694204	0.157284	4.4137	2.14199	up	0.770312	0.791695	0.520604	0.225208	0.152756	0.0938883	683206	Tnfaip3	TNF alpha induced protein 3
XM_008764464.2	0.0117876	0.370001	0.84318	0.19117	4.41062	2.14098	up	0.737504	1.0621	0.729938	0.317964	0.15219	0.103356	362696	Ttc7a	tetratricopeptide repeat domain 7A
XM_006237708.3	0.0467458	0.373166	3.50393	0.796675	4.39819	2.13691	up	3.18589	4.89445	2.43145	0.138908	1.34965	0.901468	316982	Resf1	retroelement silencing factor 1
XM_006254223.3	0.036315	0.37306	1.38279	0.314519	4.39654	2.13637	up	1.84773	1.06652	1.23413	0.231223	0.249825	0.462508	361269	Tasor2	transcription activation suppressor family member 2
NM_001106268.1	0.0466004	0.373166	28.0603	6.38412	4.39532	2.13597	up	22.6609	37.9178	23.602	6.05736	7.45315	5.64184	292999	Chsy1	chondroitin sulfate synthase 1
NM_001106363.1	0.0111017	0.368994	1.66622	0.379556	4.38992	2.13419	up	2.08899	1.35802	1.55164	0.688925	0.142384	0.307358	294007	Pprc1	PPARG related coactivator 1
NM_013153.1	0.00279285	0.31303	2.53539	0.579444	4.37556	2.12947	up	2.8896	2.20975	2.50683	0.399981	0.772525	0.565827	25694	Has2	hyaluronan synthase 2
NM_001007754.1	0.031397	0.37306	30.4696	6.96566	4.37426	2.12904	up	27.4733	39.1602	24.7753	8.1169	6.80503	5.97505	363140	Rassf1	Ras association domain family member 1
NM_012711.1	0.0039167	0.32963	2.51249	0.575439	4.36621	2.12638	up	2.80765	2.69536	2.03445	0.377127	0.931168	0.418022	25021	Itgam	integrin subunit alpha M
XM_006248521.3	0.00150288	0.271933	4.37114	1.00118	4.36597	2.1263	up	4.23561	4.75538	4.12243	0.415364	1.15953	1.42866	360733	Rtp4	receptor (chemosensory) transporter protein 4
NM_001083337.1	0.0416217	0.373166	2.4569	0.563029	4.36372	2.12556	up	2.32744	3.27297	1.77029	0.3596	0.773577	0.555909	305963	Pinx1	PIN2/TERF1 interacting, telomerase inhibitor 1
NM_031642.4	0.00684202	0.352506	69.5126	15.9338	4.36259	2.12519	up	78.2756	63.3924	66.8699	16.3934	15.5954	15.8125	58954	Klf6	Kruppel-like factor 6
XM_006229071.2	0.0354147	0.37306	6.30182	1.44852	4.35051	2.12118	up	3.88773	7.57235	7.44538	0.545631	3.01516	0.784787	308584	Plekha4	pleckstrin homology domain containing A4
NM_001014216.1	0.0158336	0.371502	7.10687	1.64132	4.32997	2.11436	up	7.35924	8.37218	5.5892	1.84458	1.89208	1.1873	363227	Nabp1	nucleic acid binding protein 1
XM_017600925.1	0.0307992	0.37306	0.36251	0.0838084	4.32546	2.11285	up	0.363571	0.473771	0.250187	0.00031013	0.183601	0.0675137	291787	Rbbp8	RB binding protein 8, endonuclease
XM_006233187.2	0.0391107	0.373074	1.8075	0.418346	4.32058	2.11123	up	2.07395	2.15764	1.19092	0.519231	0.473201	0.262608	78965	Csf1	colony stimulating factor 1
XM_006228974.3	4.35769e-05	0.149965	3.18115	0.736595	4.31872	2.1106	up	3.057	3.13214	3.35431	0.917632	0.631611	0.660543	171071	Ppp1r15a	protein phosphatase 1, regulatory subunit 15A
XM_006245069.2	0.0274957	0.37306	0.915995	0.212319	4.31424	2.10911	up	0.732386	1.21445	0.801149	0.348536	0.143507	0.144914	81646	Creb1	cAMP responsive element binding protein 1
NM_053696.1	0.0331157	0.37306	34.6882	8.04418	4.31221	2.10843	up	40.8419	39.1375	24.0851	5.85366	8.81752	9.46137	114488	Rbm3	RNA binding motif protein 3
XM_017597000.1	0.046932	0.373166	0.744383	0.172749	4.30905	2.10737	up	0.539007	1.00532	0.688824	0.198173	0.210859	0.109214	24596	Ngfr	nerve growth factor receptor
NM_031005.3	0.0330214	0.37306	28.9838	6.74967	4.29411	2.10236	up	33.2865	33.1566	20.5083	7.10636	7.35495	5.7877	81634	Actn1	actinin, alpha 1
NM_001006987.1	0.008024	0.358732	0.688171	0.160283	4.29347	2.10214	up	0.552912	0.735514	0.776086	1.49e-05	0.228498	0.252337	300791	Spg21	SPG21 abhydrolase domain containing, maspardin
NM_053857.2	0.0475282	0.373166	19.6724	4.5879	4.2879	2.10027	up	14.8623	26.3452	17.8098	4.20939	5.1279	4.4264	116636	Eif4ebp1	eukaryotic translation initiation factor 4E binding protein 1
NM_001134507.1	0.0363033	0.37306	11.1215	2.60027	4.27706	2.09662	up	9.69256	14.484	9.18799	2.55644	2.85517	2.38921	293613	RGD1309350	similar to transthyretin (4L369)
NM_001014166.1	0.0152937	0.370723	81.1484	18.9745	4.27671	2.0965	up	68.426	99.8346	75.1845	19.1221	24.3725	13.4289	361749	Il33	interleukin 33
XM_008767781.2	0.0351122	0.37306	0.483516	0.113079	4.27592	2.09624	up	0.554972	0.303068	0.592507	0.206716	0.102142	0.0303777	287361	Zfp496	zinc finger protein 496
NM_001109585.1	0.0223583	0.373027	11.3182	2.64903	4.2726	2.09511	up	10.8291	9.07349	14.0521	2.10725	3.2804	2.55943	690374	Trim47	tripartite motif-containing 47
XM_006242677.3	0.0157061	0.371487	0.455048	0.106549	4.27079	2.0945	up	0.535095	0.505514	0.324537	0.0497246	0.0755225	0.1944	100360291	Zglp1	zinc finger, GATA-like protein 1
XM_006253709.3	0.0355641	0.37306	0.226682	0.0530918	4.26962	2.09411	up	0.243384	0.286405	0.150256	0.0314771	0.127798	6.11e-10	306810	Susd3	sushi domain containing 3
XM_008769638.2	0.0466288	0.373166	0.580363	0.136695	4.24567	2.08599	up	0.343018	0.739161	0.658911	0.0145932	0.312676	0.0828168	304893	Rasal2	RAS protein activator like 2
XM_017598876.1	0.0144807	0.370723	0.0320588	0.00757238	4.23365	2.0819	up	0.0378303	0.0252188	0.0331273	0.0158467	0.000484493	0.00638598	498222	LOC498222	similar to specifically androgen-regulated protein
NM_001034088.2	0.00911953	0.362426	3.90972	0.923827	4.23209	2.08137	up	3.60969	4.50761	3.61186	0.88636	0.890108	0.995014	363026	Carm1	coactivator-associated arginine methyltransferase 1
NM_022516.5	0.0446967	0.373166	23.6556	5.59577	4.22741	2.07977	up	19.9161	31.8822	19.1685	7.0128	5.007	4.7675	29497	Ptbp1	polypyrimidine tract binding protein 1
NM_053294.4	0.0199983	0.373027	3.73758	0.884807	4.22418	2.07867	up	3.9053	4.49984	2.80761	1.16931	0.899723	0.585384	25369	Adora2a	adenosine A2a receptor
XM_006240784.3	0.0193419	0.373027	0.138609	0.0328669	4.21726	2.07631	up	0.161798	0.152922	0.101106	0.0264669	0.00113316	0.0710007	408200	Pan2	poly(A) specific ribonuclease subunit PAN2
NM_001128155.1	0.00561219	0.348321	5.80307	1.37753	4.21266	2.07473	up	5.57985	6.74359	5.08577	1.54238	1.61536	0.97485	497936	Tmem88	transmembrane protein 88
XM_008770481.2	0.00711196	0.353	6.72737	1.60324	4.1961	2.06905	up	6.7816	5.94857	7.45193	1.61664	1.60098	1.5921	117955	Slc4a7	solute carrier family 4 member 7
NM_001107288.1	0.0173558	0.371956	21.7919	5.19965	4.19102	2.0673	up	19.0081	27.667	18.7005	4.36701	7.74784	3.48411	306204	Flnb	filamin B
NM_177928.3	0.0233684	0.373027	86.5653	20.7027	4.18136	2.06397	up	81.6656	106.489	71.5411	20.872	22.0389	19.1971	297508	Nampt	nicotinamide phosphoribosyltransferase
XM_008770192.2	0.0144579	0.370723	1.14663	0.274666	4.17462	2.06165	up	1.15113	1.42287	0.865876	0.123327	0.188896	0.511776	679028	Rbpj	recombination signal binding protein for immunoglobulin kappa J region
XM_008768737.2	0.0247452	0.373027	5.85104	1.40317	4.16986	2.06	up	7.01124	5.79968	4.74219	0.884687	0.0310671	3.29376	360726	Fyttd1	forty-two-three domain containing 1
XM_008770296.2	0.0228964	0.373027	0.583701	0.140182	4.16388	2.05793	up	0.431038	0.757884	0.562182	0.269451	0.0490767	0.102019	305468	Eif4enif1	eukaryotic translation initiation factor 4E nuclear import factor 1
XM_006236214.3	0.000601778	0.250846	6.83392	1.64474	4.15503	2.05486	up	7.51905	6.66862	6.3141	1.98273	1.19774	1.75374	362332	Flnc	filamin C
XM_006250998.3	0.0278176	0.37306	20.8443	5.02038	4.15194	2.05379	up	19.0706	26.4976	16.9648	5.03663	6.02223	4.00228	289635	Rell1	RELT-like 1
NM_019361.1	0.00709248	0.353	6.81015	1.64154	4.14863	2.05263	up	7.8813	6.3841	6.16503	1.44588	1.53742	1.94133	54323	Arc	activity-regulated cytoskeleton-associated protein
XM_006247259.3	0.0104716	0.3669	1.54561	0.372668	4.14743	2.05222	up	1.55959	1.67263	1.40463	0.708119	0.272337	0.137548	25125	Stat3	signal transducer and activator of transcription 3
XM_008760344.2	0.00372149	0.32963	33.809	8.15185	4.1474	2.05221	up	29.8637	39.7857	31.7776	7.08963	11.9263	5.43964	361749	Il33	interleukin 33
XM_008758890.2	0.0366504	0.37306	2.6337	0.637244	4.13296	2.04718	up	3.00678	3.18438	1.70995	0.461041	0.454922	0.995769	246279	Zfp180	zinc finger protein 180
XM_017596438.1	0.0195955	0.373027	0.658364	0.159321	4.1323	2.04695	up	0.477304	0.727437	0.770351	0.0996742	0.147136	0.231154	316327	Arid5a	AT-rich interaction domain 5A
XM_008765736.2	0.0312598	0.37306	15.8922	3.85099	4.12679	2.04502	up	14.2345	20.3594	13.0828	3.80587	4.43069	3.3164	315272	Ano6	anoctamin 6
XM_006242495.3	0.0122218	0.370001	5.21904	1.26778	4.11668	2.04148	up	4.95101	6.09041	4.61569	1.20822	1.28706	1.30805	60371	Birc2	baculoviral IAP repeat-containing 2
NM_001008349.1	0.0315298	0.37306	6.35819	1.54674	4.1107	2.03938	up	6.97556	7.48758	4.61144	1.49504	1.69068	1.4545	309452	Nfkb2	nuclear factor kappa B subunit 2
XM_006246109.2	0.0225269	0.373027	7.61615	1.85363	4.10877	2.03871	up	7.851	9.03429	5.96315	1.9451	1.6954	1.9204	303021	Sh3pxd2b	SH3 and PX domains 2B
NM_212495.1	0.00440208	0.333534	15.7315	3.8361	4.1009	2.03594	up	14.8971	13.6619	18.6354	4.33606	5.95882	1.21344	294276	Brd2	bromodomain containing 2
XM_017598428.1	0.0324853	0.37306	0.725965	0.177627	4.08702	2.03105	up	0.561936	0.672879	0.943079	0.240212	0.146393	0.146277	498130	Stard13	StAR-related lipid transfer domain containing 13
XM_006239770.3	0.0278827	0.37306	15.5835	3.81454	4.08529	2.03044	up	13.8195	19.6947	13.2363	3.82597	4.24132	3.37632	362703	Wdr43	WD repeat domain 43
XM_006248573.3	0.0156929	0.371418	0.800798	0.196134	4.08291	2.0296	up	0.583309	0.871127	0.947958	0.391778	0.0708476	0.125776	408243	Ece2	endothelin-converting enzyme 2
NM_001105971.1	0.0355612	0.37306	1.46111	0.357869	4.08281	2.02956	up	0.966812	1.8778	1.53872	0.000508803	0.780671	0.292427	289235	Slamf9	SLAM family member 9
XM_008770448.2	0.0490495	0.373166	2.72256	0.667039	4.08157	2.02912	up	3.17206	3.23208	1.76355	0.733186	0.57045	0.69748	305584	Rel	REL proto-oncogene, NF-kB subunit
XM_017588755.1	0.0233864	0.373027	4.52643	1.11065	4.07546	2.02696	up	3.32472	5.86027	4.39428	0.437225	2.04255	0.852188	191572	Ahnak	AHNAK nucleoprotein
XM_006239460.3	0.00112949	0.253561	2.45979	0.605165	4.06465	2.02313	up	2.50464	2.67074	2.20398	0.509974	0.749742	0.555779	298655	H6pd	hexose-6-phosphate dehydrogenase (glucose 1-dehydrogenase)
NM_001134998.1	0.0245514	0.373027	0.788412	0.19399	4.06418	2.02296	up	0.807643	0.609455	0.948137	0.169404	0.214296	0.198271	100188984	Zfp951	zinc finger protein 951
NM_001134992.1	0.0365247	0.37306	1.40853	0.347038	4.05872	2.02102	up	1.47552	1.834	0.916061	0.687526	0.109056	0.244532	317578	Sash3	SAM and SH3 domain containing 3
NM_053555.1	0.00912413	0.362426	26.4008	6.51439	4.05269	2.01888	up	21.3525	32.1761	25.6738	3.01737	10.2267	6.29912	89818	Vamp5	vesicle-associated membrane protein 5
XM_006250633.3	0.0270244	0.37306	2.64395	0.652662	4.05102	2.01829	up	2.25751	3.54279	2.13155	1.20385	0.61161	0.142522	305152	Aff1	AF4/FMR2 family, member 1
NM_017244.1	0.0105026	0.3669	7.8387	1.93578	4.04938	2.0177	up	6.56402	9.66746	7.28462	2.34237	2.5716	0.893363	29563	Crabp2	cellular retinoic acid binding protein 2
XM_006254064.3	0.00869253	0.361826	1.53634	0.379427	4.04911	2.01761	up	1.68843	1.70707	1.21353	0.506446	0.389708	0.242128	25620	Crem	cAMP responsive element modulator
XM_017592521.1	0.0297592	0.37306	0.601283	0.148605	4.04618	2.01656	up	0.649418	0.745653	0.40878	0.122006	0.320901	0.00290864	296762	Phtf2	putative homeodomain transcription factor 2
NM_130416.2	0.0224739	0.373027	17.7962	4.40025	4.04436	2.01591	up	16.3753	22.4169	14.5963	3.06826	5.44546	4.68704	155423	Anxa7	annexin A7
NM_001136124.1	0.018401	0.373027	75.6707	18.7149	4.04333	2.01554	up	63.4704	94.8234	68.7183	18.3697	24.913	12.862	361673	Ifitm3	interferon induced transmembrane protein 3
XM_006254051.3	0.0396763	0.373166	1.15712	0.286673	4.03639	2.01307	up	1.34572	0.708501	1.41715	0.546703	0.312091	0.00122386	25620	Crem	cAMP responsive element modulator
XM_017599563.1	0.0451109	0.373166	0.420066	0.104172	4.03245	2.01166	up	0.543774	0.29008	0.426345	0.110954	0.0760346	0.125526	117955	Slc4a7	solute carrier family 4 member 7
XM_008759616.2	0.0114151	0.368994	1.97291	0.490117	4.02537	2.00912	up	1.64501	2.47255	1.80116	0.458506	0.84477	0.167076	308797	Cemip	cell migration inducing hyaluronidase
NM_013138.1	0.0337689	0.37306	1.70158	0.423844	4.01464	2.00527	up	1.16861	2.13334	1.80279	0.230389	0.462708	0.578434	25679	Itpr3	inositol 1,4,5-trisphosphate receptor, type 3
XM_006256025.2	0.0319912	0.37306	0.254646	0.0635366	4.00787	2.00284	up	0.192456	0.227373	0.34411	0.088462	0.102148	0	81722	Ager	advanced glycosylation end product-specific receptor
NM_001007759.1	0.00134565	0.265614	14.5045	3.63168	3.99388	1.99779	up	12.923	15.5202	15.0703	4.34725	2.97348	3.5743	364878	Marchf3	membrane associated ring-CH-type finger 3
XM_008765170.2	0.0242627	0.373027	0.214449	0.0537648	3.98865	1.9959	up	0.26651	0.151022	0.225815	0.0882268	0.0426812	0.0303862	362844	Brd4	bromodomain containing 4
NM_001014071.1	0.00646884	0.350726	73.1257	18.3848	3.97751	1.99186	up	82.6105	76.6321	60.1343	19.682	12.5744	22.898	313729	Errfi1	ERBB receptor feedback inhibitor 1
XM_017596404.1	0.0358461	0.37306	0.338008	0.0851071	3.97157	1.98971	up	0.380292	0.418189	0.215544	2.36e-05	0.171167	0.0841309	316164	Satb1	SATB homeobox 1
XM_006255394.1	0.0117498	0.370001	3.28934	0.828397	3.97073	1.98941	up	3.84912	2.63371	3.38521	1.36695	1.47e-06	1.11824	25671	Smad1	SMAD family member 1
XM_017594947.1	0.0162054	0.371502	0.753784	0.189898	3.96942	1.98893	up	0.851608	0.80515	0.604595	0.185709	0.20937	0.174614	362914	Ntaq1	N-terminal glutamine amidase 1
XM_017601325.1	0.00111259	0.252196	0.469429	0.118384	3.96532	1.98744	up	0.486015	0.493192	0.42908	0.0660434	0.168815	0.120293	361430	Piezo1	piezo-type mechanosensitive ion channel component 1
NM_021846.2	0.0122917	0.370001	133.607	33.7927	3.95374	1.98322	up	146.964	142.593	111.265	33.1794	34.9036	33.2951	60430	Mcl1	MCL1 apoptosis regulator, BCL2 family member
XM_017596521.1	0.0307142	0.37306	1.55966	0.395056	3.94796	1.98111	up	1.5442	1.54976	1.58503	0.122642	0.253611	0.808913	363237	Wdr12	WD repeat domain 12
XM_017601010.1	0.00224963	0.2986	10.7626	2.72982	3.94261	1.97915	up	11.0022	11.7075	9.57804	2.98329	2.99033	2.21583	492821	Pmaip1	phorbol-12-myristate-13-acetate-induced protein 1
XM_008764761.2	0.024632	0.373027	0.686364	0.17445	3.93443	1.97616	up	0.69813	0.838769	0.522191	0.0823062	0.393877	0.0471681	299242	Gpr65	G-protein coupled receptor 65
XM_006254252.3	0.0143949	0.370723	0.261528	0.0665069	3.93234	1.97539	up	0.277824	0.28054	0.226219	0.088487	6.27e-06	0.111027	689197	Kin	Kin17 DNA and RNA binding protein
NM_001025643.1	0.0193686	0.373027	18.658	4.74563	3.93162	1.97513	up	15.4727	22.2931	18.2083	4.5232	4.768	4.9457	292747	Fbl	fibrillarin
XM_006252537.3	0.0209279	0.373027	0.544736	0.138686	3.92785	1.97374	up	0.6532	0.592336	0.388673	0.0795619	0.214477	0.122018	361103	Zmiz1	zinc finger, MIZ-type containing 1
XM_006257430.3	0.0371321	0.37306	0.0213302	0.00543411	3.92524	1.97278	up	0.0280651	0.0141537	0.0217717	0.00721533	3.11e-05	0.0090559	171060	Il13ra2	interleukin 13 receptor subunit alpha 2
NM_001008562.1	0.0489734	0.373166	17.5222	4.48765	3.90454	1.96515	up	23.172	16.5386	12.856	4.05476	4.63499	4.77321	494021	Lmcd1	LIM and cysteine-rich domains 1
NM_001011936.1	0.00128044	0.263291	33.5893	8.60785	3.90217	1.96428	up	32.7793	36.1357	31.8529	9.39313	8.05886	8.37158	293524	Bag3	BAG cochaperone 3
NM_138847.1	0.0452938	0.373166	32.6877	8.38895	3.89652	1.96219	up	25.8105	43.2698	28.9828	8.2552	8.83739	8.07427	192180	Nip7	nucleolar pre-rRNA processing protein NIP7
XM_006238977.3	0.00311133	0.321691	13.8227	3.5515	3.89207	1.96054	up	16.1788	12.8492	12.4402	5.01019	2.13668	3.50764	94174	Tinagl1	tubulointerstitial nephritis antigen-like 1
XM_017593257.1	0.00627703	0.350322	0.103863	0.0267036	3.88947	1.95957	up	0.113245	0.115755	0.0825886	0.0137453	0.0354577	0.0309079	298189	Bnc2	basonuclin 2
NM_001013158.1	0.038127	0.37306	7.14596	1.83765	3.88865	1.95927	up	9.54591	5.5645	6.32748	1.30903	1.57184	2.63207	310508	B3galnt1	beta-1,3-N-acetylgalactosaminyltransferase 1 (globoside blood group)
XM_017599703.1	0.0127225	0.370001	1.12685	0.290993	3.87244	1.95324	up	0.952074	1.21681	1.21168	0.020981	0.336084	0.515914	306009	Slc39a14	solute carrier family 39 member 14
NM_001106461.1	0.00991707	0.365453	23.2612	6.01152	3.86944	1.95212	up	26.6482	24.6515	18.4839	8.01493	4.29768	5.72196	295342	Rhoc	ras homolog family member C
XM_006252726.3	0.00186569	0.28585	5.00602	1.29398	3.8687	1.95185	up	5.19271	5.21995	4.60541	1.21332	1.92034	0.748289	290577	Wapl	WAPL cohesin release factor
XM_008767868.1	0.0166782	0.371502	2.98904	0.772861	3.86749	1.9514	up	2.98612	2.25243	3.72857	1.13804	0.965023	0.21552	64195	Clec10a	C-type lectin domain containing 10A
NM_031237.1	0.049583	0.373166	50.3612	13.0302	3.86496	1.95045	up	54.1478	63.0767	33.8591	12.9674	12.7055	13.4177	81920	Ube2d3	ubiquitin-conjugating enzyme E2D 3
XM_006241987.2	0.0367904	0.37306	1.2643	0.327499	3.86047	1.94878	up	0.808496	1.39362	1.59078	0.594574	0.387916	7.52e-06	315120	Card10	caspase recruitment domain family, member 10
NM_017250.1	0.042513	0.373166	0.135043	0.0349945	3.85897	1.94822	up	0.176625	0.107409	0.121094	0.018984	0.000244674	0.0857549	29581	Htr2b	5-hydroxytryptamine receptor 2B
XM_006248320.3	0.00313069	0.321691	4.54706	1.17871	3.85767	1.94773	up	4.83063	4.5114	4.29915	0.574254	1.68804	1.27382	288364	Qtrt2	queuine tRNA-ribosyltransferase accessory subunit 2
XM_006240152.2	0.000848736	0.25109	0.528958	0.13723	3.85454	1.94656	up	0.51639	0.586561	0.483922	0.0793207	0.18666	0.145709	257646	Frmd6	FERM domain containing 6
XM_006248763.3	0.0356755	0.37306	0.128233	0.0332683	3.85452	1.94655	up	0.0904725	0.126098	0.168129	3.39e-06	0.070504	0.0292977	304203	Lrrc8e	leucine rich repeat containing 8 VRAC subunit E
XM_017599157.1	0.042327	0.373166	0.977405	0.253748	3.85187	1.94556	up	1.04067	1.27396	0.617582	0.245947	0.468221	0.0470766	305131	Lrrc8d	leucine rich repeat containing 8 VRAC subunit D
NM_053821.2	0.00190335	0.28853	2.08711	0.541971	3.85096	1.94522	up	1.89027	2.39839	1.97266	0.490712	0.798639	0.336561	116546	Ralb	RAS like proto-oncogene B
XM_017592476.1	0.0397653	0.373166	5.02176	1.30538	3.84698	1.94372	up	3.50977	6.79052	4.765	2.55716	0.0637404	1.29523	24936	Cd9	CD9 molecule
XM_006230056.2	0.00640689	0.350726	3.75831	0.978121	3.84237	1.942	up	3.06156	4.43592	3.77744	0.641039	1.65769	0.635638	361630	Tead1	TEA domain transcription factor 1
XM_006246770.3	0.0463348	0.373166	1.17255	0.305431	3.83902	1.94074	up	0.898674	1.56212	1.05687	0.317635	0.352419	0.246238	497931	Pik3r5	phosphoinositide-3-kinase, regulatory subunit 5
XM_006231150.2	0.0159599	0.371502	0.425354	0.110826	3.83804	1.94037	up	0.54491	0.367479	0.363672	0.0942059	0.0491311	0.18914	64043	Gcnt1	glucosaminyl (N-acetyl) transferase 1
XM_006230214.3	0.0219007	0.373027	11.0559	2.89493	3.81906	1.93322	up	11.821	12.7142	8.6324	2.97683	2.73491	2.97303	25021	Itgam	integrin subunit alpha M
NM_001024771.1	0.0395013	0.373122	5.43065	1.42313	3.81598	1.93206	up	7.08814	4.32668	4.87712	1.37683	1.63739	1.25517	305451	Tnip2	TNFAIP3 interacting protein 2
XM_017602015.1	0.0454288	0.373166	1.10835	0.291454	3.80283	1.92707	up	1.42838	1.11479	0.781883	0.250868	0.348574	0.274921	302811	Elf4	E74 like ETS transcription factor 4
NM_001108902.1	0.0229959	0.373027	7.55454	1.98827	3.79956	1.92583	up	9.10448	7.54113	6.01802	1.74896	2.13663	2.07922	365042	Rab32	RAB32, member RAS oncogene family
NM_001025650.1	0.0260788	0.37306	6.79981	1.7908	3.79707	1.92489	up	6.59982	7.71546	6.08415	0.000244003	3.6431	1.72907	297412	Dusp11	dual specificity phosphatase 11
XM_008771417.2	0.0458549	0.373166	92.5332	24.4066	3.79131	1.9227	up	76.4374	124.793	76.3694	21.9736	31.5395	19.7069	306628	Col4a2	collagen type IV alpha 2 chain
XM_008765735.2	0.0381544	0.37306	2.83839	0.749128	3.78892	1.92179	up	3.25272	3.27087	1.99157	0.778107	0.691076	0.778202	315272	Ano6	anoctamin 6
XM_017595704.1	0.0133592	0.370723	3.55009	0.937762	3.78571	1.92056	up	3.5978	3.2227	3.82979	1.28701	1.41163	0.114648	316122	Abhd5	abhydrolase domain containing 5, lysophosphatidic acid acyltransferase
XM_006236922.2	0.0438489	0.373166	21.7458	5.75018	3.78176	1.91906	up	16.6068	28.9155	19.7152	4.77398	7.36695	5.10962	282583	Fbln2	fibulin 2
XM_006235689.1	0.0419518	0.373166	60.5836	16.0372	3.7777	1.91751	up	45.2575	78.0285	58.4647	17.432	15.9214	14.7581	311676	Pmepa1	prostate transmembrane protein, androgen induced 1
NM_001107714.1	0.0475309	0.373166	0.223585	0.0593597	3.76661	1.91327	up	0.26289	0.178931	0.228933	0.00434644	0.148797	0.0249359	310772	Dennd2d	DENN domain containing 2D
NM_133298.1	0.00013209	0.227341	14.4905	3.85542	3.75849	1.91015	up	15.413	13.9688	14.0898	4.78785	2.92867	3.84973	113955	Gpnmb	glycoprotein nmb
XM_006235295.3	0.0126467	0.370001	2.92268	0.777624	3.75847	1.91015	up	3.02938	2.21875	3.51991	1.2944	0.361519	0.676957	114764	Mapre1	microtubule-associated protein, RP/EB family, member 1
NM_053652.1	0.00416838	0.32963	1.13184	0.301579	3.75305	1.90806	up	1.27248	1.17196	0.951081	0.379906	0.319896	0.204935	114110	Flt4	Fms related receptor tyrosine kinase 4
NM_001037791.2	0.0114182	0.368994	15.6539	4.17474	3.74966	1.90676	up	14.7769	18.3208	13.8638	4.2572	4.58594	3.68107	362703	Wdr43	WD repeat domain 43
XM_006252438.3	0.0178035	0.373027	29.82	7.95392	3.7491	1.90654	up	35.9456	26.3925	27.1221	8.29532	8.40625	7.16021	306141	Spry2	sprouty RTK signaling antagonist 2
XM_017594684.1	0.023936	0.373027	0.192189	0.0512736	3.74831	1.90624	up	0.245251	0.163286	0.168031	0.101695	0.0519958	0.00013021	282581	Fzd6	frizzled class receptor 6
XM_017592427.1	0.00124383	0.26119	10.0161	2.67651	3.74223	1.9039	up	10.0768	11.0274	8.94406	2.41474	3.39541	2.21936	192181	Podxl	podocalyxin-like
XM_006246718.3	0.0410753	0.373166	0.560623	0.14988	3.74047	1.90322	up	0.41847	0.492167	0.771234	0.0341829	0.252476	0.162983	303259	Mink1	misshapen-like kinase 1
XM_006228387.3	0.000252799	0.241202	1.00808	0.269955	3.73426	1.90082	up	1.00348	1.07083	0.949938	0.307282	0.319732	0.18285	246279	Zfp180	zinc finger protein 180
XM_006228606.3	0.0130226	0.370723	6.47851	1.73628	3.73126	1.89966	up	6.43319	7.48876	5.51358	1.59551	1.85138	1.76195	113940	Gmfg	glia maturation factor, gamma
NM_001008773.2	0.00441528	0.333783	15.6847	4.20375	3.73111	1.89961	up	14.359	18.4729	14.2221	2.95311	3.88996	5.76818	317163	Eif1a	eukaryotic translation initiation factor 1A
NM_001009678.1	0.0324129	0.37306	2.61217	0.700433	3.72936	1.89893	up	2.12923	3.35657	2.3507	0.740583	0.811196	0.54952	303948	Nepro	nucleolus and neural progenitor protein
NM_012747.2	2.4572e-06	0.0634362	57.3331	15.386	3.72632	1.89775	up	58.805	56.2215	56.9727	15.7426	14.0525	16.3629	25125	Stat3	signal transducer and activator of transcription 3
NM_001024335.1	0.0361686	0.37306	0.0662559	0.0177928	3.72374	1.89675	up	0.0775456	0.0790317	0.0421903	0.0228477	0.0305308	0	500318	Cd27	CD27 molecule
NM_001107407.1	0.0414896	0.373166	11.0561	2.97031	3.7222	1.89616	up	14.4574	10.8268	7.88404	2.70158	4.07315	2.13619	307618	Cdh5	cadherin 5
XM_008761029.1	0.000458372	0.241202	6.44542	1.73826	3.70797	1.89063	up	6.45677	6.06997	6.80951	1.92305	2.15751	1.13422	114121	Ccnl1	cyclin L1
XM_006249438.3	0.031072	0.37306	0.328493	0.0885931	3.70789	1.8906	up	0.263452	0.284089	0.437939	0.101393	0.000168957	0.164217	304529	Vsig10	V-set and immunoglobulin domain containing 10
NM_001013152.1	0.0283507	0.37306	0.805877	0.217774	3.70053	1.88773	up	0.562396	0.836058	1.01918	9.5e-11	0.345443	0.307878	309301	Rcl1	RNA terminal phosphate cyclase-like 1
XM_017589726.1	0.0155719	0.370723	0.349572	0.0947688	3.68868	1.8831	up	0.380513	0.386109	0.282093	0.0849868	0.0993683	0.0999514	687696	Stambpl1	STAM binding protein-like 1
XM_006236793.3	0.00214922	0.294285	0.366633	0.0996368	3.67969	1.87959	up	0.37683	0.325945	0.397124	0.0517397	0.148943	0.0982278	680576	Tet3	tet methylcytosine dioxygenase 3
NM_001008363.1	0.0175956	0.372429	30.5986	8.31738	3.67887	1.87926	up	35.7662	25.2645	30.765	8.46274	7.87995	8.60947	360772	Zfand2a	zinc finger AN1-type containing 2A
XM_017593668.1	0.0187296	0.373027	5.3426	1.4528	3.67746	1.87871	up	4.91105	4.26276	6.85399	2.19785	1.85492	0.305616	89783	Laptm5	lysosomal protein transmembrane 5
XM_006238207.3	0.0014306	0.270312	1.86489	0.50745	3.67502	1.87775	up	2.04071	1.6314	1.92256	0.361227	0.523861	0.637263	83515	Ptbp3	polypyrimidine tract binding protein 3
XM_006231248.2	0.0445117	0.373166	6.72806	1.83238	3.67177	1.87648	up	8.86206	5.84573	5.47639	1.75089	1.92137	1.82486	499342	Cd274	CD274 molecule
XM_006234241.3	0.0180703	0.373027	11.7336	3.19582	3.67156	1.87639	up	10.594	14.5243	10.0827	3.77651	2.29232	3.51862	362138	Rbms1	RNA binding motif, single stranded interacting protein 1
XM_017590923.1	0.0168591	0.371502	2.69192	0.734599	3.66448	1.87361	up	3.3461	2.34551	2.38415	0.489379	0.899993	0.814424	310760	Cttnbp2nl	CTTNBP2 N-terminal like
NM_001014078.1	0.0192003	0.373027	1.06644	0.291206	3.66214	1.87269	up	0.90224	1.33866	0.958408	0.023863	0.543638	0.306117	314243	Wdr89	WD repeat domain 89
XM_008768464.1	0.0393853	0.373074	1.25858	0.343876	3.65998	1.87184	up	1.35347	1.57538	0.846887	0.257668	0.4943	0.27966	117542	Baiap2	BAR/IMD domain containing adaptor protein 2
XM_008760997.2	0.0318061	0.37306	0.158407	0.0433885	3.65091	1.86825	up	0.151386	0.171194	0.152642	0.0805436	1.13e-05	0.0496106	361946	Supt20h	SPT20 homolog, SAGA complex component
XM_006252301.3	0.00376355	0.32963	0.637806	0.174821	3.64834	1.86724	up	0.577506	0.725808	0.610105	0.0690566	0.189715	0.265691	306022	Fndc3a	fibronectin type III domain containing 3a
XM_017596305.1	0.016244	0.371502	2.04087	0.560222	3.64296	1.86511	up	2.44321	1.77443	1.90496	0.488221	0.593467	0.598977	29508	Nfya	nuclear transcription factor Y subunit alpha
NM_001109033.2	0.0468276	0.373166	0.713864	0.196319	3.63624	1.86245	up	0.642504	0.534219	0.96487	0.266578	0.12758	0.194801	497933	Slc25a35	solute carrier family 25, member 35
XM_017602039.1	0.0160943	0.371502	0.51798	0.142557	3.6335	1.86136	up	0.493148	0.640783	0.420009	0.104665	0.20003	0.122974	314111	Klhl15	kelch-like family member 15
XM_006248504.3	0.00510362	0.338839	16.5027	4.54555	3.63051	1.86017	up	16.6524	18.862	13.9937	4.05138	3.65857	5.9267	25466	Il1rap	interleukin 1 receptor accessory protein
XM_017601554.1	0.0162257	0.371502	0.241395	0.0665163	3.62912	1.85962	up	0.209003	0.308256	0.206927	0.0213135	0.0795014	0.098734	25369	Adora2a	adenosine A2a receptor
XM_008763521.1	0.0367736	0.37306	0.124223	0.0342479	3.62718	1.85885	up	0.151964	0.0983414	0.122365	0.00116014	0.0239019	0.0776817	117048	Cdh17	cadherin 17
XM_006251780.3	0.0489341	0.373166	11.788	3.24997	3.62712	1.85882	up	12.1032	15.3849	7.87595	2.23623	4.49977	3.01392	306204	Flnb	filamin B
NM_022277.1	0.000845458	0.25109	1.72682	0.47771	3.6148	1.85391	up	1.68932	1.78799	1.70316	0.343728	0.506072	0.583329	64044	Casp8	caspase 8
NM_021754.1	0.0112128	0.368994	30.9931	8.5796	3.61241	1.85296	up	28.9549	36.2508	27.7734	7.54334	9.34791	8.84753	60373	Nop58	NOP58 ribonucleoprotein
XM_008769463.1	0.0298645	0.37306	0.579275	0.160605	3.60682	1.85073	up	0.54931	0.429823	0.758691	0.00349255	0.221088	0.257235	304763	R3hdm1	R3H domain containing 1
XM_006239006.3	0.0197004	0.373027	3.3817	0.937905	3.60559	1.85024	up	3.43396	4.03574	2.67541	0.738367	1.05761	1.01774	266769	Gpr3	G protein-coupled receptor 3
XM_008760368.2	0.0142432	0.370723	0.497668	0.138379	3.59642	1.84656	up	0.587583	0.503053	0.402369	0.117559	0.260561	0.0370162	309499	Myof	myoferlin
XM_006251944.3	0.0338938	0.37306	0.245773	0.0683383	3.59642	1.84656	up	0.295239	0.160858	0.281222	0.111691	5.32e-05	0.0932712	290232	Tinf2	TERF1 interacting nuclear factor 2
XM_001054584.6	0.0119719	0.370001	15.0965	4.20424	3.59078	1.8443	up	18.018	13.2693	14.0022	4.45058	4.8482	3.31392	679819	Glipr2	GLI pathogenesis-related 2
NM_019305.2	0.00068672	0.25109	16.248	4.52554	3.5903	1.84411	up	17.1048	15.3902	16.2491	4.29658	4.43329	4.84674	54250	Fgf2	fibroblast growth factor 2
XM_017597617.1	0.00572878	0.348321	0.684447	0.190746	3.58827	1.84329	up	0.554072	0.711164	0.788104	0.195265	0.0969912	0.279981	287178	Ubtd2	ubiquitin domain containing 2
NM_012637.2	0.0195493	0.373027	11.2218	3.12854	3.58692	1.84275	up	11.1426	13.4396	9.08325	3.41227	3.38418	2.58917	24697	Ptpn1	protein tyrosine phosphatase, non-receptor type 1
NM_001108355.1	0.0466532	0.373166	2.62956	0.73332	3.58583	1.84231	up	2.30406	3.23987	2.34477	0.238665	1.77419	0.187105	360917	Cnot6l	CCR4-NOT transcription complex, subunit 6-like
NM_001037648.1	0.0196329	0.373027	14.1121	3.93581	3.58556	1.8422	up	12.4479	17.2782	12.6102	3.72807	4.596	3.48336	310190	Otulinl	OTU deubiquitinase with linear linkage specificity like
XM_017592870.1	0.00348998	0.32823	22.7887	6.35694	3.58485	1.84191	up	22.4655	26.2413	19.6593	5.10018	8.79528	5.17537	64200	Hnrnpf	heterogeneous nuclear ribonucleoprotein F
XM_006244746.3	0.0184244	0.373027	0.587367	0.163868	3.58439	1.84173	up	0.46874	0.750736	0.542624	0.139916	0.278356	0.0733321	25663	Il1r1	interleukin 1 receptor type 1
XM_008770925.2	0.0199686	0.373027	1.19611	0.334485	3.57599	1.83834	up	1.12895	0.965577	1.49381	0.524826	0.478628	4.1e-12	686240	Naa16	N(alpha)-acetyltransferase 16, NatA auxiliary subunit
XM_008763690.2	0.00568366	0.348321	0.771997	0.216102	3.57238	1.83689	up	0.861248	0.716903	0.73784	0.183395	0.357393	0.107517	313244	Frmpd1	FERM and PDZ domain containing 1
XM_017592383.1	0.0190675	0.373027	2.52341	0.707135	3.56849	1.83532	up	2.84575	2.77821	1.94626	1.37809	0.612951	0.130362	114636	Zyx	zyxin
XM_006255824.1	0.0216938	0.373027	8.18348	2.29652	3.56343	1.83327	up	7.29173	10.209	7.04968	2.62452	1.71835	2.54668	24511	Itgb1	integrin subunit beta 1
NM_173100.2	0.0367181	0.37306	2.04371	0.574317	3.5585	1.83127	up	1.90657	2.62044	1.60412	0.485878	0.650573	0.586502	25245	Bdkrb2	bradykinin receptor B2
XM_006243838.3	0.0124943	0.370001	0.122214	0.0343488	3.55802	1.83107	up	0.121422	0.146889	0.0983305	0.0418604	0.0211469	0.0400391	503227	Iqcf1	IQ motif containing F1
XM_006245933.2	0.00805216	0.358732	9.86051	2.7719	3.55731	1.83079	up	11.9816	8.40099	9.19897	2.44369	4.20111	1.67089	287113	Rnps1	RNA binding protein with serine rich domain 1
NM_145673.2	0.00648758	0.350726	29.1805	8.20455	3.55662	1.83051	up	30.4157	31.9071	25.2186	8.0985	7.37932	9.13582	246760	Mafk	MAF bZIP transcription factor K
NM_001013038.1	0.0276925	0.37306	0.0898548	0.0252687	3.55597	1.83024	up	0.103808	0.0690725	0.0966836	0.0247852	0.0510209	0	252834	Gdf6	growth differentiation factor 6
NM_144739.1	0.0378906	0.37306	1.6379	0.461154	3.55175	1.82853	up	1.86825	1.90979	1.13567	0.429873	0.389751	0.563838	246248	Fmo5	flavin containing dimethylaniline monoxygenase 5
NM_031346.1	0.030538	0.37306	2.212	0.62481	3.54027	1.82386	up	2.32588	2.79398	1.51613	0.655887	0.129444	1.0891	83515	Ptbp3	polypyrimidine tract binding protein 3
NM_001271340.2	0.0162106	0.371502	15.7484	4.45561	3.53451	1.82151	up	18.2887	16.5127	12.4438	3.77377	5.47626	4.11681	299700	RGD1563365	similar to DNA segment, Chr 10, Wayne State University 102, expressed
XM_006238951.3	0.0471975	0.373166	0.52531	0.148722	3.53216	1.82055	up	0.333735	0.689507	0.552688	0.0339699	0.227615	0.184581	366474	Col16a1	collagen type XVI alpha 1 chain
XM_006238512.2	0.0490082	0.373166	0.643512	0.182438	3.5273	1.81856	up	0.566386	0.893935	0.470217	0.234607	2.81e-11	0.312706	313429	Pars2	prolyl-tRNA synthetase 2, mitochondrial
XM_002728033.4	0.0202331	0.373027	20.7152	5.88311	3.52113	1.81604	up	18.6554	25.1909	18.2993	5.93323	6.42389	5.2922	689105	Ackr1	atypical chemokine receptor 1
NM_001305877.1	0.0348292	0.37306	63.8562	18.146	3.51902	1.81518	up	54.2454	82.0267	55.2963	17.9837	20.5996	15.8547	100911597	Myh9l1	myosin heavy chain 9-like 1
NM_001170559.1	0.0285177	0.37306	0.448506	0.127648	3.51361	1.81296	up	0.538786	0.493059	0.313672	0.121988	0.0799457	0.18101	114122	Vcan	versican
NM_001037214.1	0.00257524	0.308763	3.29557	0.937987	3.51345	1.81289	up	2.87671	3.35589	3.65411	0.920991	1.15358	0.739386	500727	Cdca4	cell division cycle associated 4
NM_001037657.1	0.0129408	0.370001	6.45212	1.8455	3.49613	1.80576	up	7.93155	6.31964	5.10515	2.55302	0.565557	2.41794	652928	Rbm12	RNA binding motif protein 12
XM_006251781.3	0.00128502	0.263291	5.67804	1.62632	3.49134	1.80378	up	6.34638	5.41484	5.27289	1.90095	1.75104	1.22698	306204	Flnb	filamin B
NM_012532.2	0.000122029	0.227341	10.675	3.06341	3.48469	1.80103	up	10.5093	10.814	10.7017	2.64915	3.28132	3.25974	24268	Cp	ceruloplasmin
XM_017596796.1	0.0202046	0.373027	0.011685	0.00335397	3.48393	1.80071	up	0.00861885	0.0144528	0.0119834	0.0033073	0.00515869	0.00159593	102548013	Ccdc168	coiled-coil domain containing 168
XM_017596797.1	0.0202105	0.373027	0.0116517	0.00335193	3.4761	1.79747	up	0.00859285	0.0144067	0.0119555	0.00330515	0.00515535	0.0015953	102548013	Ccdc168	coiled-coil domain containing 168
XM_008763977.2	0.00699575	0.353	1.23236	0.354642	3.47495	1.79699	up	1.31379	1.39783	0.985467	0.48721	0.361214	0.215503	313511	Mob3c	MOB kinase activator 3C
XM_006256703.3	0.0393172	0.373074	0.47076	0.135545	3.47308	1.79622	up	0.480851	0.502506	0.428923	0.287568	0.0677319	0.0513361	302553	Suv39h1l1	suppressor of variegation 3-9 homolog 1 (Drosophila)-like 1
XM_006228345.3	0.0324738	0.37306	1.00306	0.289147	3.46903	1.79453	up	1.2029	1.12927	0.677008	0.331858	0.395289	0.140296	292622	Bicra	BRD4 interacting chromatin remodeling complex associated protein
XM_006252579.3	0.00556598	0.348321	0.888303	0.256582	3.46207	1.79163	up	0.835445	0.777555	1.05191	0.187569	0.417545	0.164631	290551	Chdh	choline dehydrogenase
NM_001014843.2	0.0157296	0.371502	1.29899	0.375291	3.4613	1.79131	up	1.23996	1.62102	1.036	0.121732	0.632602	0.371539	548326	Fcmr	Fc fragment of IgM receptor
NM_001011995.1	0.0211699	0.373027	149.325	43.1911	3.45731	1.78965	up	123.686	192.613	131.676	35.2631	68.1842	26.126	300218	Tuba1c	tubulin, alpha 1C
XM_006236295.3	0.0086808	0.361826	13.7006	3.9678	3.45293	1.78782	up	13.7023	15.5732	11.8261	3.55969	4.50366	3.84006	252832	Zc3hav1	zinc finger CCCH-type containing, antiviral 1
XM_006240912.3	0.00158721	0.273083	5.3882	1.56074	3.45234	1.78757	up	5.96063	5.426	4.77798	1.93581	1.91438	0.832031	314623	Midn	midnolin
XM_006253032.3	0.00406114	0.32963	0.2692	0.0780998	3.44688	1.78529	up	0.29548	0.278888	0.233233	0.074752	0.066974	0.0925734	306376	Sh2d4a	SH2 domain containing 4A
XM_008765758.2	0.0120527	0.370001	0.278838	0.0809113	3.44622	1.78502	up	0.275863	0.233308	0.327344	0.0668132	0.0789652	0.0969555	362956	Triobp	TRIO and F-actin binding protein
XM_006233669.3	0.0277606	0.37306	2.94888	0.856093	3.44458	1.78433	up	3.47708	3.36197	2.00758	0.66768	1.39206	0.508535	245963	Egfl7	EGF-like-domain, multiple 7
XM_017594030.1	0.00387606	0.32963	55.1279	16.0123	3.44285	1.7836	up	52.3574	61.4763	51.5501	17.5184	16.2172	14.3012	24609	Odc1	ornithine decarboxylase 1
XM_006247119.3	0.0426328	0.373166	0.567544	0.164927	3.44118	1.7829	up	0.749929	0.572769	0.379934	0.183388	0.285759	0.0256344	360595	Rnft1	ring finger protein, transmembrane 1
XM_577617.6	0.00120681	0.260524	0.349476	0.101617	3.43915	1.78205	up	0.325559	0.329072	0.393797	0.0924012	0.139982	0.0724675	502160	Lvrn	laeverin
XM_008772693.2	0.0463631	0.373166	0.978048	0.284445	3.43844	1.78176	up	0.822797	1.35054	0.760809	0.350606	0.404756	0.0979728	309586	Trim26	tripartite motif-containing 26
XM_006255314.3	0.00907528	0.362426	15.7713	4.58932	3.43652	1.78095	up	15.3117	18.2211	13.7811	5.20567	3.93098	4.63129	89827	Ddx39a	DExD-box helicase 39A
XM_008767283.2	0.0454043	0.373166	3.31609	0.96601	3.43277	1.77937	up	3.58955	4.08115	2.27758	0.972221	1.1158	0.810015	367302	Kcne4	potassium voltage-gated channel subfamily E regulatory subunit 4
NM_001007713.1	0.000131963	0.227341	72.4957	21.1432	3.4288	1.7777	up	70.612	70.7986	76.0764	25.7946	17.4561	20.1788	316516	Tmbim1	transmembrane BAX inhibitor motif containing 1
NM_182953.2	0.0426473	0.373166	37.3863	10.9102	3.42672	1.77683	up	30.8288	49.1499	32.1801	11.2572	12.4729	9.00053	360161	Nek6	NIMA-related kinase 6
XM_017601829.1	0.0477894	0.373166	2.17035	0.633673	3.42503	1.77612	up	2.01023	2.83966	1.66116	0.604888	0.656158	0.639974	683923	Bend3	BEN domain containing 3
NM_001109364.1	0.0119369	0.370001	13.4303	3.92235	3.42405	1.7757	up	12.7722	16.2592	11.2595	3.61861	5.23011	2.91833	503306	Sowahc	sosondowah ankyrin repeat domain family member C
XM_006239982.2	0.00666456	0.352506	2.27794	0.666715	3.41666	1.77259	up	2.05659	2.05274	2.7245	0.448642	0.44996	1.10154	298943	Bcap29	B-cell receptor-associated protein 29
NM_001170589.1	0.0184796	0.373027	3.81293	1.1162	3.416	1.77231	up	3.05322	4.72855	3.65703	1.20185	0.704937	1.44181	296751	Pus7	pseudouridine synthase 7
XM_017589835.1	0.0408225	0.373166	0.0359438	0.010526	3.41475	1.77178	up	0.0412483	0.034962	0.0316212	2.6e-28	0.0095801	0.0219981	498985	Themis	thymocyte selection associated
NM_053689.3	0.0320292	0.37306	11.9873	3.51319	3.41207	1.77065	up	11.1646	15.0161	9.78104	3.3462	3.70176	3.49161	114300	Gtpbp4	GTP binding protein 4
XM_008765704.1	0.0408647	0.373166	0.464847	0.1367	3.40048	1.76574	up	0.409603	0.633391	0.351546	0.0628174	0.0940359	0.253248	300259	Aaas	aladin WD repeat nucleoporin
NM_022524.1	0.0452123	0.373166	10.453	3.07819	3.39584	1.76377	up	8.05656	13.9898	9.31277	3.33456	3.86852	2.03149	64316	Srpx	sushi-repeat-containing protein, X-linked
XM_006234992.3	0.041024	0.373166	7.3538	2.16934	3.38988	1.76123	up	7.52416	5.13222	9.40503	2.56652	2.60732	1.33419	81826	Slc20a1	solute carrier family 20 member 1
NM_001107712.2	0.00149199	0.271933	18.1528	5.35884	3.38745	1.7602	up	18.9969	19.4493	16.0122	6.59717	4.76985	4.7095	310760	Cttnbp2nl	CTTNBP2 N-terminal like
XM_008769327.2	0.0481717	0.373166	3.03327	0.89591	3.38568	1.75945	up	3.65115	3.59564	1.85301	0.613774	1.5334	0.540556	304549	Oasl2	2'-5' oligoadenylate synthetase-like 2
XM_006239462.3	0.0169326	0.371502	47.9979	14.1809	3.38469	1.75902	up	45.5898	58.4839	39.92	16.2458	10.3912	15.9057	313722	Spsb1	splA/ryanodine receptor domain and SOCS box containing 1
XM_006229368.3	0.0438569	0.373166	0.645457	0.190715	3.38442	1.75891	up	0.543904	0.504766	0.887702	0.0145451	0.285729	0.271869	293019	Arrdc4	arrestin domain containing 4
XM_006232890.3	0.0332032	0.37306	0.769556	0.227401	3.38413	1.75879	up	0.854425	0.941775	0.512469	0.250357	0.0829539	0.348894	365864	Tuft1	tuftelin 1
XM_006243221.3	0.00787781	0.358732	1.1601	0.343087	3.38135	1.7576	up	1.08192	1.38606	1.01232	0.159347	0.303008	0.566907	84424	Tle3	TLE family member 3, transcriptional corepressor
XM_006229746.3	0.014971	0.370723	0.662175	0.195942	3.37945	1.75679	up	0.748915	0.490114	0.747495	0.147646	0.305178	0.135	293135	Lrrc32	leucine rich repeat containing 32
XM_006240930.1	0.00302906	0.321148	1.8713	0.553811	3.37895	1.75657	up	2.05558	1.71311	1.84522	0.349471	0.468662	0.843301	314634	Plekhj1	pleckstrin homology domain containing J1
NM_001169102.1	0.0452751	0.373166	3.9998	1.18414	3.37781	1.75609	up	3.56182	4.55501	3.88257	3.01e-14	2.50098	1.05145	290686	Tma16	translation machinery associated 16 homolog
XM_008772832.2	0.0208833	0.373027	4.15956	1.23431	3.36996	1.75273	up	5.16973	3.89423	3.41473	0.863227	1.43776	1.40193	690032	Wdr4	WD repeat domain 4
XM_017602172.1	0.0330642	0.37306	0.124636	0.0369954	3.36897	1.75231	up	0.120486	0.10512	0.148302	0.0732874	0.0376988	0	108353263	LOC108353263	WAS/WASL-interacting protein family member 2-like
XM_006234798.2	0.0130423	0.370723	2.51208	0.746204	3.36647	1.75124	up	2.43092	2.98282	2.12249	0.727498	0.89625	0.614865	499874	Mga	MAX dimerization protein MGA
XM_008760455.2	0.00716864	0.353	9.9474	2.96277	3.35747	1.74737	up	8.31242	11.3869	10.1429	3.13707	3.56422	2.18702	686098	Sorbs1	sorbin and SH3 domain containing 1
XM_017596514.1	0.031734	0.37306	2.73034	0.813832	3.35492	1.74628	up	3.58304	2.04633	2.56166	0.368943	0.836749	1.2358	363227	Nabp1	nucleic acid binding protein 1
XM_006231951.3	0.0175583	0.372162	0.210336	0.0627303	3.35303	1.74546	up	0.206455	0.258786	0.165768	0.0631904	0.108594	0.0164063	689079	Arl15	ADP-ribosylation factor like GTPase 15
XM_008762758.2	0.00126042	0.262851	8.61563	2.571	3.35107	1.74462	up	9.54798	7.89952	8.39938	2.24812	3.13978	2.32511	192181	Podxl	podocalyxin-like
NM_013058.2	0.0073676	0.354027	124.389	37.1594	3.34746	1.74307	up	114.18	146.614	112.373	34.8948	46.6028	29.9805	25585	Id3	inhibitor of DNA binding 3, HLH protein
XM_006240961.3	0.0142772	0.370723	4.6718	1.39728	3.3435	1.74136	up	5.58948	3.97043	4.4555	1.6697	1.15206	1.37007	362831	Dot1l	DOT1 like histone lysine methyltransferase
XM_006256083.1	0.0265864	0.37306	1.97666	0.591544	3.34153	1.74051	up	2.05984	2.47028	1.39987	0.292265	1.02191	0.460453	94342	Bag6	BAG cochaperone 6
NM_001037287.1	0.034851	0.37306	52.0004	15.5742	3.33889	1.73937	up	40.9144	65.4978	49.5891	14.518	17.5273	14.6772	64200	Hnrnpf	heterogeneous nuclear ribonucleoprotein F
NM_001108487.2	0.0350768	0.37306	12.3202	3.69635	3.33307	1.73685	up	12.2371	15.3699	9.35362	4.22488	3.66323	3.20094	361594	Aen	apoptosis enhancing nuclease
XM_008763094.2	0.0387329	0.37306	3.13726	0.942419	3.32895	1.73507	up	2.78426	4.0963	2.53123	1.09032	1.03586	0.701075	680576	Tet3	tet methylcytosine dioxygenase 3
XM_017595936.1	0.0147685	0.370723	1.82025	0.547111	3.32703	1.73423	up	1.47063	2.21984	1.7703	0.746028	0.39084	0.504464	84353	Ctnnb1	catenin beta 1
NM_001107938.1	0.00263373	0.308763	11.3318	3.40799	3.32506	1.73338	up	10.9113	12.7093	10.3748	2.81949	3.45951	3.94498	313245	Polr1e	RNA polymerase I subunit E
XM_006256695.1	0.0455962	0.373166	36.3812	10.9422	3.32486	1.73329	up	31.2967	48.5288	29.3182	8.48042	13.8284	10.5178	114488	Rbm3	RNA binding motif protein 3
NM_001107350.1	0.0219592	0.373027	5.2804	1.5891	3.32288	1.73244	up	4.73083	6.54556	4.56479	1.67246	1.83987	1.25497	306886	Ripk1	receptor interacting serine/threonine kinase 1
NM_001276711.1	0.0472669	0.373166	5.8866	1.77436	3.31758	1.73013	up	4.97202	7.75389	4.93389	1.65404	1.8763	1.79275	81736	Nfkb1	nuclear factor kappa B subunit 1
XM_006233358.3	0.0354224	0.37306	15.5252	4.68512	3.31373	1.72846	up	14.2924	19.7509	12.5324	4.89914	5.10994	4.04629	81736	Nfkb1	nuclear factor kappa B subunit 1
XM_008765095.2	0.0035617	0.32963	0.842166	0.254173	3.31336	1.7283	up	0.915397	0.889248	0.721853	0.336069	0.112229	0.31422	314619	Sbno2	strawberry notch homolog 2
NM_001006974.2	0.012293	0.370001	14.1426	4.27498	3.30821	1.72605	up	13.2593	16.7753	12.3931	4.25628	4.985	3.58367	293738	Ccdc86	coiled-coil domain containing 86
XM_342028.7	0.00363457	0.32963	2.92058	0.883684	3.305	1.72465	up	2.98483	2.76185	3.01505	0.545928	1.21149	0.893633	361735	Ms4a6a	membrane spanning 4-domains A6A
XM_006256387.3	0.0012032	0.260524	1.67695	0.50755	3.30402	1.72422	up	1.68613	1.49388	1.85086	0.619041	0.536874	0.366734	499443	Lims1	LIM zinc finger domain containing 1
NM_001107315.1	0.00449636	0.33419	2.67022	0.80955	3.2984	1.72177	up	2.89688	2.5052	2.60857	1.17646	0.829302	0.422887	306506	Prag1	PEAK1 related kinase activating pseudokinase 1
XM_008770832.2	0.0361427	0.37306	0.617178	0.187381	3.2937	1.71971	up	0.577115	0.793384	0.481035	0.119065	0.388713	0.0543665	361070	Xpo7	exportin 7
NM_001034149.1	0.042418	0.373166	6.40042	1.94337	3.29346	1.7196	up	8.42311	4.3685	6.40967	2.39829	0.221473	3.21036	313668	Ddi2	DNA damage inducible 1 homolog 2
NM_001025419.1	0.0284964	0.37306	5.13908	1.56063	3.29294	1.71938	up	5.37171	5.93164	4.11387	0.564814	3.19634	0.920744	360564	Tax1bp3	Tax1 binding protein 3
XM_006232514.3	0.0345266	0.37306	3.1836	0.967915	3.28913	1.71771	up	2.34028	3.08156	4.12895	0.96081	0.56881	1.37412	310540	Gask1b	golgi associated kinase 1B
XM_006242639.2	0.0088295	0.361826	0.766744	0.233197	3.28797	1.7172	up	0.7443	0.917793	0.63814	0.353069	0.0923727	0.254149	313782	Fbxl12	F-box and leucine-rich repeat protein 12
XM_006254955.3	0.0296057	0.37306	9.66661	2.94122	3.2866	1.7166	up	8.9746	12.0013	8.02392	2.98922	3.08748	2.74695	361352	Slc66a2	solute carrier family 66 member 2
XM_006251555.1	0.0254608	0.37306	3.46836	1.05537	3.28638	1.7165	up	3.3098	4.20238	2.89289	0.979064	0.169395	2.01766	305571	B3gnt2	UDP-GlcNAc:betaGal beta-1,3-N-acetylglucosaminyltransferase 2
XM_224534.9	0.00403708	0.32963	75.0104	22.8689	3.28001	1.7137	up	75.4914	81.6268	67.913	24.3988	22.994	21.214	306182	Ipo5	importin 5
NM_001024306.1	0.00137352	0.265614	4.76885	1.45441	3.2789	1.71321	up	5.33568	4.54086	4.43	2.05646	1.08512	1.22164	499709	Gar1	GAR1 ribonucleoprotein
NM_001098216.1	0.0403108	0.373166	3.89524	1.18915	3.27566	1.71179	up	2.97327	5.12929	3.58316	0.91557	1.6231	1.02876	294299	Tead3	TEA domain transcription factor 3
NM_001107304.2	0.000441567	0.241202	4.78865	1.46341	3.27226	1.71029	up	4.92176	4.50491	4.93929	1.49912	1.54348	1.34763	306347	Ell	elongation factor for RNA polymerase II
XM_006238510.3	0.0371018	0.37306	6.94268	2.12291	3.27036	1.70945	up	6.4318	9.26209	5.13413	1.29997	1.4033	3.66546	298385	Magoh	mago homolog, exon junction complex subunit
NM_031514.1	0.0107321	0.368193	27.7658	8.50534	3.26452	1.70687	up	25.5242	32.3832	25.3901	8.74597	9.31661	7.45342	24514	Jak2	Janus kinase 2
XM_008773433.2	0.0414708	0.373166	78.602	24.1064	3.26062	1.70515	up	56.0689	101.242	78.4946	22.1677	32.4547	17.6969	66027	Drp2	dystrophin related protein 2
XM_003750141.4	0.0165809	0.371502	3.6326	1.11498	3.258	1.70399	up	3.94333	2.78553	4.16893	0.854881	1.45274	1.0373	500640	Ccdc71l	coiled-coil domain containing 71-like
NM_001006996.1	0.0272964	0.37306	18.1967	5.5869	3.25703	1.70356	up	15.5561	22.41	16.624	5.63486	5.63165	5.49418	308490	Ddx18	DEAD-box helicase 18
NM_001129882.1	0.0152081	0.370723	6.14672	1.88909	3.2538	1.70213	up	6.16826	4.93443	7.33748	3.26225	1.81689	0.58813	681178	Pcgf5	polycomb group ring finger 5
NM_030857.2	0.0363489	0.37306	8.52217	2.62042	3.25222	1.70142	up	7.50891	10.9533	7.10426	2.17107	2.92648	2.7637	81515	Lyn	LYN proto-oncogene, Src family tyrosine kinase
NM_001010968.2	0.00505055	0.337863	15.6745	4.82727	3.24707	1.69914	up	14.6314	17.9122	14.4798	4.99181	5.48063	4.00938	497010	Eng	endoglin
XM_008772264.2	0.00206395	0.290847	3.57272	1.10048	3.2465	1.69888	up	3.74407	3.90939	3.06469	1.26928	1.35574	0.676436	260326	Adgrg1	adhesion G protein-coupled receptor G1
XM_017593728.1	0.0348982	0.37306	0.54449	0.167869	3.24355	1.69757	up	0.696854	0.415465	0.521153	0.218212	0.148861	0.136533	313244	Frmpd1	FERM and PDZ domain containing 1
XM_008759144.2	0.0376026	0.37306	5.79615	1.78738	3.24282	1.69725	up	7.33983	4.4959	5.5527	1.68944	2.04025	1.63243	308478	Spred3	sprouty-related, EVH1 domain containing 3
XM_006232641.3	0.00737491	0.354027	0.5456	0.168415	3.23963	1.69583	up	0.607882	0.488265	0.540654	0.278157	0.122118	0.104969	310630	Sema4a	semaphorin 4A
NM_001107883.2	0.0383415	0.37306	18.0865	5.59061	3.23515	1.69383	up	16.2281	23.1352	14.8961	5.62961	5.1703	5.97192	312679	Il17ra	interleukin 17 receptor A
XM_008758596.2	0.0218747	0.373027	0.169437	0.0523816	3.23467	1.69362	up	0.136868	0.217444	0.154	0.069898	0.073265	0.0139819	25600	Utrn	utrophin
XM_006239749.3	0.021906	0.373027	0.233108	0.0721289	3.23182	1.69235	up	0.178062	0.279484	0.241778	0.0795426	0.085886	0.0509582	366783	Alkbh8	alkB homolog 8, tRNA methyltransferase
XM_008759228.2	0.0286863	0.37306	2.04177	0.631953	3.2309	1.69193	up	1.98345	2.53979	1.60209	0.000533435	0.935456	0.959869	102547059	LOC102547059	zinc finger protein 420-like
XM_017596096.1	0.000983494	0.252196	2.47396	0.766162	3.22902	1.6911	up	2.72903	2.23229	2.46054	0.591717	0.959048	0.747722	681849	Mlip	muscular LMNA-interacting protein
XM_017590472.1	0.0263928	0.37306	0.0168996	0.00523597	3.22759	1.69046	up	0.0205662	0.0145207	0.0156118	0	0.00795746	0.00775044	24572	Muc2	mucin 2, oligomeric mucus/gel-forming
NM_031135.2	0.035855	0.37306	7.43537	2.30402	3.22713	1.69025	up	7.89502	8.9421	5.469	2.18311	2.58132	2.14764	81813	Klf10	Kruppel-like factor 10
XM_017599840.1	0.00679773	0.352506	0.119377	0.0371686	3.21178	1.68337	up	0.138302	0.100478	0.11935	0.0140512	0.0509104	0.0465441	305710	Nek10	NIMA-related kinase 10
XM_017601313.1	0.0393372	0.373074	2.36221	0.736791	3.20608	1.68081	up	2.31839	3.04634	1.7219	1.37743	0.768294	0.0646463	361378	Man2b1	mannosidase, alpha, class 2B, member 1
XM_008765946.2	0.0249061	0.373027	4.48068	1.39869	3.20349	1.67964	up	4.41448	5.42719	3.60036	1.22554	1.56648	1.40404	363017	Taf1d	TATA-box binding protein associated factor, RNA polymerase I subunit D
NM_001108211.1	0.0374089	0.37306	0.134537	0.0420529	3.19925	1.67773	up	0.163726	0.09074	0.149146	0.0430996	0.0584711	0.0245878	316330	Ankrd23	ankyrin repeat domain 23
NM_145790.1	0.00585103	0.348321	0.906072	0.283313	3.19814	1.67723	up	1.04723	0.850719	0.820273	0.2269	0.293668	0.32937	252964	Lipogenin	Lipogenin
XM_006249900.3	0.0246941	0.373027	1.21211	0.37901	3.1981	1.67721	up	1.30605	1.38214	0.948133	0.371466	0.376647	0.388917	685707	Nav1	neuron navigator 1
NM_001100538.1	0.0341923	0.37306	6.29587	1.97085	3.1945	1.67559	up	7.42012	6.7964	4.6711	1.82586	2.06955	2.01713	298510	Pabpc4	poly(A) binding protein, cytoplasmic 4
XM_003749716.3	0.0252579	0.373027	5.53355	1.73415	3.19094	1.67398	up	5.55547	6.72873	4.31644	1.72357	2.06998	1.40889	362343	Parp12	poly (ADP-ribose) polymerase family, member 12
NM_001305276.1	0.0328422	0.37306	1.88423	0.591882	3.18346	1.67059	up	2.38159	1.88284	1.38826	0.502894	0.811389	0.461362	296474	Helz2	helicase with zinc finger 2
XM_017594809.1	0.0381661	0.37306	0.605265	0.190184	3.18252	1.67017	up	0.55309	0.772797	0.489907	0.177493	0.180741	0.212318	314598	Wiz	WIZ zinc finger
XM_017602276.1	0.00190203	0.28853	0.764216	0.240814	3.17347	1.66606	up	0.788902	0.684451	0.819296	0.339133	0.22727	0.156039	685025	LOC685025	hypothetical protein LOC685025
NM_001105770.1	0.0269061	0.37306	6.12619	1.93355	3.16837	1.66374	up	4.42467	7.42312	6.53079	2.72665	1.42661	1.64739	287119	Zfp598	zinc finger protein 598
XM_006254689.1	0.00202546	0.290501	27.7856	8.77072	3.16799	1.66357	up	26.4987	31.2676	25.5904	10.5723	8.63758	7.10234	317163	Eif1a	eukaryotic translation initiation factor 1A
XM_017596651.1	0.0224274	0.373027	0.290716	0.0917778	3.1676	1.66339	up	0.255397	0.251132	0.365618	0.0649518	0.113927	0.0964548	81646	Creb1	cAMP responsive element binding protein 1
XM_017592646.1	0.0493368	0.373166	0.413485	0.130772	3.16187	1.66078	up	0.552045	0.312802	0.375607	0.0137763	0.261125	0.117415	312656	Marchf8	membrane associated ring-CH-type finger 8
XM_006241710.2	0.0108275	0.368697	0.837719	0.265255	3.15816	1.65909	up	0.994726	0.850217	0.668214	0.235003	0.378571	0.182192	362924	St3gal1	ST3 beta-galactoside alpha-2,3-sialyltransferase 1
XM_017598053.1	0.0155472	0.370723	1.69189	0.536815	3.15173	1.65614	up	1.55477	2.05106	1.46985	0.660006	0.498204	0.452236	50662	Runx1	RUNX family transcription factor 1
XM_008771712.2	0.0330946	0.37306	0.116318	0.0369084	3.15154	1.65606	up	0.0799538	0.139808	0.129193	0.0072977	0.0392582	0.0641694	29200	Inhba	inhibin subunit beta A
NM_001012007.1	0.0122463	0.370001	2.1459	0.680912	3.15151	1.65604	up	2.60147	1.80055	2.03568	0.562661	1.14219	0.337889	303090	Irgm	immunity-related GTPase M
NM_001134712.1	0.0210151	0.373027	3.08924	0.981473	3.14755	1.65423	up	2.99423	3.67654	2.59694	1.01439	1.00138	0.928645	686611	Sinhcaf	SIN3-HDAC complex associated factor
XM_006239907.3	0.033463	0.37306	9.32322	2.96566	3.14373	1.65248	up	9.92023	11.1719	6.87752	2.61101	2.80701	3.47895	24609	Odc1	ornithine decarboxylase 1
XM_017600775.1	0.0253846	0.373027	4.67018	1.4859	3.143	1.65214	up	4.03515	6.01395	3.96143	1.05399	1.27332	2.13039	103690178	LOC103690178	nucleolar GTP-binding protein 1-like
XM_001071401.4	0.0305274	0.37306	8.02959	2.56103	3.1353	1.6486	up	5.48571	9.66766	8.93541	1.49378	4.18303	2.00628	689621	Lsmem2	leucine-rich single-pass membrane protein 2
XM_006252836.3	0.0177851	0.373027	1.30832	0.417417	3.13433	1.64816	up	1.34761	1.18316	1.3942	0.334014	0.199188	0.719049	25486	Myo9b	myosin IXb
XM_006249247.3	0.0428931	0.373166	14.6741	4.68245	3.13385	1.64793	up	14.7882	18.3438	10.8902	4.9477	4.47719	4.62245	59085	Asl	argininosuccinate lyase
XM_003749354.4	0.0319021	0.37306	63.8207	20.3666	3.13359	1.64782	up	54.9414	81.3566	55.1641	18.7394	24.7758	17.5847	100909441	LOC100909441	tubulin alpha-1C chain-like
XM_008767819.2	0.0225579	0.373027	0.303772	0.0969875	3.13207	1.64712	up	0.386287	0.280818	0.244211	0.158844	0.103119	0.028999	303188	Rai1	retinoic acid induced 1
NM_001302967.1	0.0287299	0.37306	0.858373	0.274248	3.12991	1.64612	up	0.619683	1.07014	0.885292	0.0623151	0.449305	0.311125	366474	Col16a1	collagen type XVI alpha 1 chain
NM_173116.1	0.0168469	0.371502	3.73914	1.20044	3.11481	1.63914	up	2.98787	3.93893	4.29061	1.29083	1.32811	0.982369	286896	Sgpl1	sphingosine-1-phosphate lyase 1
XM_017601766.1	0.0412692	0.373166	0.83718	0.268919	3.11313	1.63837	up	0.716401	1.03521	0.759924	0.236827	0.542337	0.0275915	54398	Ppt2	palmitoyl-protein thioesterase 2
XM_006250284.3	0.0422168	0.373166	0.519313	0.16691	3.11134	1.63754	up	0.571668	0.638952	0.347318	0.230924	0.106694	0.163111	289237	Slamf8	SLAM family member 8
NM_017133.1	0.0476871	0.373166	10.838	3.49042	3.10508	1.63463	up	8.3982	14.8878	9.22806	1.48691	5.80336	3.18098	29220	Thbs4	thrombospondin 4
NM_001039034.1	0.0395102	0.373122	4.848	1.5627	3.10233	1.63335	up	5.8818	5.14542	3.51678	1.72302	1.35212	1.61295	362093	Wdr5	WD repeat domain 5
XM_017589119.1	0.02207	0.373027	1.32426	0.427133	3.10034	1.63243	up	1.59433	1.24186	1.13659	0.406915	0.420608	0.453877	308453	Coq8b	coenzyme Q8B
XM_006256988.3	0.0248582	0.373027	1.10077	0.355358	3.09762	1.63116	up	0.941229	1.11394	1.24713	0.140829	0.256391	0.668855	79223	Gk	glycerol kinase
NM_145789.2	0.00609019	0.348321	12.7476	4.11662	3.09661	1.63069	up	12.1804	14.7141	11.3482	4.02323	4.9167	3.40993	252963	Il13ra1	interleukin 13 receptor subunit alpha 1
XM_008764706.2	0.00498469	0.337863	1.86235	0.601456	3.09641	1.6306	up	1.99413	2.03316	1.55976	0.732393	0.61669	0.455286	299117	Nin	ninein
XM_008773045.2	0.0126527	0.370001	11.5143	3.72074	3.09462	1.62976	up	11.0482	13.366	10.1287	3.5426	4.0812	3.53843	299312	LOC299312	similar to G protein-binding protein CRFG
NM_001009671.1	0.0161119	0.371502	49.9588	16.1509	3.09326	1.62913	up	54.3845	54.4133	41.0787	15.8725	15.59	16.9901	301416	Coq10b	coenzyme Q10B
XM_017595713.1	0.026444	0.37306	2.37133	0.769936	3.0799	1.62288	up	2.516	2.82199	1.77599	0.637205	0.705925	0.966679	363017	Taf1d	TATA-box binding protein associated factor, RNA polymerase I subunit D
XM_017599999.1	0.0216616	0.373027	0.447975	0.14548	3.07929	1.6226	up	0.422845	0.565247	0.355833	0.193292	0.205134	0.0380137	25486	Myo9b	myosin IXb
NM_001163736.1	0.021273	0.373027	1.91536	0.622357	3.07759	1.6218	up	2.08375	2.27373	1.3886	0.386645	0.961019	0.519408	497974	Myo19	myosin XIX
XM_006235870.2	0.011035	0.368994	7.00969	2.28363	3.06953	1.61802	up	5.46779	8.10007	7.46122	1.85858	3.31573	1.67659	117255	Ptpn12	protein tyrosine phosphatase, non-receptor type 12
XM_008769002.1	0.0188697	0.373027	15.7831	5.14209	3.06939	1.61795	up	13.7197	18.7407	14.8889	4.83647	5.26795	5.32185	690516	Smurf1	SMAD specific E3 ubiquitin protein ligase 1
XM_006233275.3	0.0338162	0.37306	0.140571	0.0457996	3.06927	1.6179	up	0.159868	0.0994893	0.162357	0.0324636	0.0168035	0.0881317	295461	Sec24b	SEC24 homolog B, COPII coat complex component
NM_012550.2	0.0108945	0.368994	1.64392	0.537023	3.06118	1.61409	up	1.43233	1.93753	1.56191	0.43699	0.625205	0.548874	24326	Ednra	endothelin receptor type A
XM_006240908.3	0.000911587	0.25109	0.625659	0.204444	3.06029	1.61367	up	0.67284	0.646974	0.557164	0.166003	0.190228	0.257103	314619	Sbno2	strawberry notch homolog 2
XM_006251255.3	0.00100887	0.252196	2.19522	0.718055	3.05717	1.6122	up	2.03824	2.31283	2.23459	0.725857	0.768958	0.659351	305451	Tnip2	TNFAIP3 interacting protein 2
XM_017590638.1	0.0100972	0.365843	2.44976	0.80179	3.05536	1.61134	up	2.0947	2.38369	2.87088	0.870535	0.624074	0.910761	25205	Il6st	interleukin 6 signal transducer
XM_017591971.1	0.00175839	0.27596	7.30837	2.39387	3.05295	1.6102	up	6.53984	8.1692	7.21608	2.82524	2.88839	1.46799	497010	Eng	endoglin
XM_017593155.1	0.0494119	0.373166	0.0438564	0.0143684	3.05228	1.60989	up	0.0366871	0.0473376	0.0475444	0.0145035	0.000405427	0.0281962	25323	Htr1d	5-hydroxytryptamine receptor 1D
XM_216388.8	0.0182126	0.373027	1.91445	0.627592	3.05046	1.60903	up	2.40549	1.79175	1.5461	0.28745	0.689683	0.905645	298020	Tmem245	transmembrane protein 245
XM_006234575.3	0.0223592	0.373027	0.274657	0.0901683	3.04605	1.60694	up	0.338491	0.207961	0.277521	0.0703595	0.129627	0.070518	311210	Tspan18	tetraspanin 18
XM_017600453.1	0.000345227	0.241202	6.95219	2.28335	3.04474	1.60632	up	7.04577	7.42309	6.3877	1.86318	2.75225	2.23461	24323	Edn1	endothelin 1
XM_003750171.2	0.0458689	0.373166	10.67	3.5065	3.04293	1.60546	up	13.7536	10.2056	8.05085	4.03961	3.49014	2.98974	314171	Prpf39	pre-mRNA processing factor 39
NM_001014058.1	0.00521271	0.342863	3.28054	1.07922	3.03975	1.60395	up	3.81855	2.8325	3.19057	0.602541	1.54762	1.08748	312688	Usp18	ubiquitin specific peptidase 18
NM_001034137.1	0.00807785	0.358732	6.45082	2.12692	3.03294	1.60072	up	6.4878	7.37425	5.49041	1.86848	2.55531	1.95697	301570	Sp110	SP110 nuclear body protein
NM_001109514.1	0.0270148	0.37306	878.126	289.587	3.03234	1.60043	up	717.952	1130.59	785.839	234.305	416.096	218.358	688790	Pmp2	peripheral myelin protein 2
XM_008770899.2	0.0269622	0.37306	0.572927	0.18897	3.03184	1.60019	up	0.403021	0.66653	0.64923	0.14864	0.28292	0.135349	85424	Elf1	E74 like ETS transcription factor 1
XM_008759599.2	0.0312181	0.37306	0.525548	0.173512	3.02889	1.59879	up	0.380258	0.651925	0.544459	0.13293	0.316096	0.0715103	116996	Il16	interleukin 16
XM_017599981.1	0.00399545	0.32963	9.53274	3.14841	3.02779	1.59827	up	9.91065	10.5428	8.14478	2.71144	4.67554	2.05826	117186	Sh3bp5	SH3-domain binding protein 5
XM_003749458.2	0.0343166	0.37306	70.8131	23.4248	3.02299	1.59598	up	57.0643	87.9375	67.4374	24.5253	22.7292	23.0201	100912604	LOC100912604	spermidine synthase-like
XM_003751127.4	0.042779	0.373166	0.0338973	0.0112192	3.02137	1.5952	up	0.0338124	0.0234725	0.044407	0.00755099	0.0188335	0.00727302	100910877	LOC100910877	cytochrome P450 3A1-like
XM_006242246.3	0.0495646	0.373166	2.97383	0.985568	3.01738	1.5933	up	2.07216	3.71374	3.13559	1.01153	1.12528	0.819901	689933	Syce3	synaptonemal complex central element protein 3
XM_017588784.1	0.0389053	0.37306	1.79376	0.595225	3.01358	1.59148	up	2.17416	1.92295	1.28417	0.578767	0.716074	0.490834	246239	Slc15a3	solute carrier family 15 member 3
NM_001107652.1	0.0308724	0.37306	50.855	16.8882	3.01127	1.59037	up	55.8997	58.3306	38.3348	18.5331	16.2827	15.8489	310097	Snx18	sorting nexin 18
NM_182674.3	0.0255002	0.37306	21.7008	7.21016	3.00975	1.58964	up	18.7301	26.4112	19.961	7.53342	6.9895	7.10755	359727	Bysl	bystin-like
XM_006241543.3	0.0134201	0.370723	3.05023	1.01354	3.00949	1.58952	up	2.73206	3.59589	2.82273	0.885466	1.03263	1.12252	315045	Pop1	POP1 homolog, ribonuclease P/MRP subunit
XM_006253555.2	0.0416627	0.373166	9.14588	3.04068	3.00784	1.58873	up	6.27972	9.39859	11.7593	4.36419	4.19231	0.565525	117282	Hnrnpk	heterogeneous nuclear ribonucleoprotein K
NM_178102.2	0.0162204	0.371502	4.40346	1.46632	3.00307	1.58644	up	4.55121	5.14885	3.51031	1.21063	1.80749	1.38084	289014	Mapkapk2	MAPK activated protein kinase 2
NM_001161512.1	0.0321666	0.37306	0.645897	0.215301	2.99997	1.58495	up	0.57218	0.849935	0.515577	0.360995	0.11391	0.170999	290741	Dctd	dCMP deaminase
XM_008772660.2	0.00195898	0.290501	0.399153	0.133148	2.99781	1.58391	up	0.349899	0.402895	0.444663	0.177582	0.116096	0.105765	307913	Gse1	Gse1 coiled-coil protein
XM_017590240.1	0.035571	0.37306	0.129586	0.0432658	2.9951	1.5826	up	0.147844	0.0882166	0.152696	0.0608894	0.0615409	0.00736721	679837	Adam12	ADAM metallopeptidase domain 12
XM_008769167.2	0.0181254	0.373027	0.667766	0.223225	2.99145	1.58085	up	0.769481	0.494635	0.739181	0.351451	0.214655	0.103568	116639	Cux1	cut-like homeobox 1
XM_017594071.1	0.00788251	0.358732	0.40462	0.135513	2.98583	1.57813	up	0.429374	0.389721	0.394764	0.103387	0.201296	0.101857	298867	Klhl29	kelch-like family member 29
XM_006255965.3	0.0321495	0.37306	4.26221	1.42898	2.98269	1.57661	up	4.0179	5.52391	3.24482	2.46313	1.19191	0.631913	361802	Hsd17b8	hydroxysteroid (17-beta) dehydrogenase 8
XM_017588754.1	0.0415116	0.373166	4.28275	1.43673	2.98089	1.57575	up	5.58395	4.0265	3.23779	1.76338	1.59187	0.954949	191572	Ahnak	AHNAK nucleoprotein
NM_001191785.1	0.0431549	0.373166	8.24082	2.76503	2.98038	1.57549	up	6.346	10.3972	7.97923	2.80941	2.76441	2.72126	314969	Nop2	NOP2 nucleolar protein
XM_006256156.2	0.000232656	0.241202	48.1095	16.2076	2.96833	1.56965	up	44.3823	50.0704	49.8757	14.1492	19.4311	15.0424	117062	Hmga1	high mobility group AT-hook 1
XM_008760736.2	0.00694949	0.352531	2.62535	0.885328	2.9654	1.56823	up	3.07502	2.57163	2.22941	1.02693	0.592003	1.03705	25205	Il6st	interleukin 6 signal transducer
XM_017591750.1	0.0283577	0.37306	2.41241	0.813663	2.96487	1.56797	up	1.79772	3.06954	2.36997	0.594415	1.29622	0.550351	311428	RGD1311739	similar to RIKEN cDNA 1700037H04
XM_008769166.2	0.00402565	0.32963	0.300874	0.101537	2.96319	1.56715	up	0.3486	0.266146	0.287878	0.130151	0.102831	0.0716304	116639	Cux1	cut-like homeobox 1
XM_006255847.3	0.00409983	0.32963	7.18842	2.42787	2.9608	1.56598	up	8.00335	7.55054	6.01138	1.84326	2.04442	3.39593	414792	RT1-CE10	RT1 class I, locus CE10
NM_001108718.1	0.0172288	0.371599	2.51245	0.849222	2.95853	1.56488	up	2.6231	2.70198	2.21227	0.379313	1.41993	0.748426	362766	Alkbh1	alkB homolog 1, histone H2A dioxygenase
XM_017591585.1	0.00726109	0.354027	1.00208	0.338849	2.95731	1.56429	up	1.06068	0.981858	0.963717	0.318256	0.483882	0.21441	296167	Pank2	pantothenate kinase 2
XM_003749118.4	0.016815	0.371502	13.6641	4.6248	2.95453	1.56293	up	12.148	16.0277	12.8165	4.56995	4.53594	4.76851	679127	Rrp12	ribosomal RNA processing 12 homolog
XM_006237372.2	0.044415	0.373166	4.59909	1.55759	2.9527	1.56204	up	4.35591	6.09359	3.34777	1.32769	2.31914	1.02593	362437	Iffo1	intermediate filament family orphan 1
XM_017592869.1	0.0481318	0.373166	28.9107	9.81307	2.94614	1.55883	up	24.4509	37.7146	24.5666	10.4416	9.0417	9.95587	64200	Hnrnpf	heterogeneous nuclear ribonucleoprotein F
XM_006249420.3	0.0439849	0.373166	0.421728	0.143194	2.94516	1.55835	up	0.405835	0.465519	0.393831	0.233903	0.185897	0.00978118	360817	Med13l	mediator complex subunit 13-like
NM_001106835.1	0.0276904	0.37306	12.2559	4.16661	2.94146	1.55653	up	10.5937	15.4066	10.7675	3.78709	5.10822	3.60451	300811	Bnip2	BCL2 interacting protein 2
XM_008763664.2	0.000591754	0.250846	0.2228	0.0758056	2.9391	1.55537	up	0.240355	0.22191	0.206134	0.072492	0.0670123	0.0879124	171501	Rnf38	ring finger protein 38
XM_017589346.1	0.0380727	0.37306	0.965564	0.328622	2.93822	1.55494	up	0.691357	1.25023	0.955107	0.105439	0.52154	0.358888	361493	Lilrb3l	leukocyte immunoglobulin-like receptor, subfamily B (with TM and ITIM domains), member 3-like
NM_080767.2	0.000280077	0.241202	11.0377	3.75724	2.93771	1.55469	up	11.8779	10.621	10.6142	2.92529	3.93375	4.41267	24968	Psmb8	proteasome 20S subunit beta 8
XM_008765513.2	0.0225951	0.373027	1.24161	0.422647	2.9377	1.55469	up	1.09353	1.57351	1.05779	0.488551	0.649122	0.130268	362924	St3gal1	ST3 beta-galactoside alpha-2,3-sialyltransferase 1
XM_006245420.2	0.0171275	0.371599	3.55218	1.21044	2.93462	1.55317	up	3.82225	3.55086	3.28343	1.96316	0.614401	1.05375	363278	Atg16l1	autophagy related 16-like 1
NM_022250.2	0.035625	0.37306	6.99512	2.38459	2.93347	1.55261	up	5.99484	9.06742	5.9231	1.70383	2.52972	2.92021	64016	Qtrt1	queuine tRNA-ribosyltransferase catalytic subunit 1
XM_017595602.1	0.0196055	0.373027	0.440463	0.150248	2.93157	1.55167	up	0.32491	0.504809	0.49167	0.133562	0.215485	0.101698	301085	Fyco1	FYVE and coiled-coil domain autophagy adaptor 1
NM_001107973.1	0.0415265	0.373166	8.42357	2.87437	2.93058	1.55118	up	8.67052	10.3172	6.28298	2.79593	2.97277	2.85442	313563	Exo5	exonuclease 5
XM_008770083.2	0.045739	0.373166	10.5639	3.60682	2.92886	1.55034	up	10.3556	13.6992	7.63691	3.10854	4.82151	2.89041	305633	Antxr2	ANTXR cell adhesion molecule 2
XM_006241709.3	0.0417815	0.373166	9.61726	3.29069	2.92257	1.54724	up	9.64524	11.9514	7.25512	3.16072	3.15046	3.56088	362924	St3gal1	ST3 beta-galactoside alpha-2,3-sialyltransferase 1
XM_001070157.7	0.0295111	0.37306	0.457266	0.156704	2.91803	1.545	up	0.41272	0.56989	0.389188	0.27083	0.165931	0.0333498	689257	Adgrd1	adhesion G protein-coupled receptor D1
NM_053966.2	0.0252236	0.373027	66.6027	22.8613	2.91334	1.54267	up	58.0661	84.0772	57.6647	21.5603	29.4047	17.6188	117036	Lamc1	laminin subunit gamma 1
XM_008771159.1	0.0192964	0.373027	0.0802623	0.0275551	2.91279	1.5424	up	0.0808247	0.0983132	0.061649	0.0223589	0.0163291	0.0439773	498582	Wdfy4	WDFY family member 4
NM_001169116.2	0.0333521	0.37306	1.48327	0.509735	2.90989	1.54097	up	1.90604	1.38104	1.16274	0.4544	0.686864	0.38794	314306	Mideas	mitotic deacetylase associated SANT domain protein
XM_228076.9	0.021794	0.373027	5.21509	1.79449	2.90618	1.53912	up	4.64398	6.4056	4.5957	1.47248	2.07687	1.8341	309673	Rrp1b	ribosomal RNA processing 1B
XM_575365.6	0.000580725	0.250846	16.7486	5.77637	2.8995	1.53581	up	18.0077	17.0001	15.238	4.66583	6.87181	5.79147	500011	Samd9	sterile alpha motif domain containing 9
XM_006243518.3	0.00277697	0.31303	4.06909	1.40869	2.88857	1.53036	up	3.95453	4.18708	4.06568	1.61047	1.00814	1.60746	363113	Syncrip	synaptotagmin binding, cytoplasmic RNA interacting protein
XM_006254855.3	0.00116105	0.258481	5.43628	1.88367	2.886	1.52907	up	6.00145	5.37837	4.92902	2.07547	2.1415	1.43404	117063	Ptpn2	protein tyrosine phosphatase, non-receptor type 2
XM_003750261.1	0.0222114	0.373027	13.659	4.73361	2.88553	1.52884	up	11.7589	17.4423	11.7757	4.20946	7.22344	2.76792	100911319	LOC100911319	zinc finger protein 36, C3H1 type-like 2-like
XM_017589733.1	0.0256342	0.37306	0.664559	0.230696	2.88067	1.52641	up	0.486858	0.795703	0.711115	0.250565	0.143938	0.297584	688721	Lrfn4	leucine rich repeat and fibronectin type III domain containing 4
XM_006238903.3	0.00812319	0.358893	4.7273	1.64269	2.87778	1.52496	up	4.99012	4.62545	4.56635	1.40548	1.15049	2.37211	681287	Map7d1	MAP7 domain containing 1
NM_021576.2	0.0336399	0.37306	15.2584	5.30485	2.87631	1.52422	up	19.563	13.7358	12.4764	6.63593	4.00921	5.26939	58813	Nt5e	5' nucleotidase, ecto
NM_021584.2	0.00474609	0.33419	41.6091	14.4733	2.87488	1.5235	up	45.5732	37.3486	41.9054	15.5802	14.5905	13.2493	83825	Dclk1	doublecortin-like kinase 1
NM_001106427.1	0.00496519	0.337863	11.7273	4.08113	2.87355	1.52283	up	12.8337	11.1899	11.1584	3.22136	5.989	3.03302	294981	Spry1	sprouty RTK signaling antagonist 1
XM_003750307.4	0.0309432	0.37306	3.27756	1.14192	2.87022	1.52116	up	3.38542	2.71389	3.73335	1.08106	0.302714	2.04198	100910056	LOC100910056	UHRF1-binding protein 1-like
XM_017588759.1	0.0317582	0.37306	1.71041	0.596025	2.8697	1.5209	up	1.6454	1.6645	1.82134	0.328789	1.04029	0.418991	191572	Ahnak	AHNAK nucleoprotein
NM_001025021.1	0.00654802	0.351084	6.30747	2.20007	2.86694	1.51951	up	6.30126	6.98234	5.63881	2.19153	2.35739	2.05129	362526	Dnajc25	DnaJ heat shock protein family (Hsp40) member C25
XM_006248107.3	0.0140639	0.370723	9.93311	3.4661	2.86579	1.51893	up	10.0766	11.3636	8.35918	3.13032	3.81751	3.45048	686326	Ifnar2	interferon alpha and beta receptor subunit 2
XM_006240787.3	0.0476729	0.373166	0.15266	0.0534348	2.85695	1.51448	up	0.181682	0.170199	0.1061	0.0565659	0.00702311	0.0967153	408200	Pan2	poly(A) specific ribonuclease subunit PAN2
XM_008770193.2	0.00174762	0.275948	1.63367	0.571832	2.8569	1.51445	up	1.82836	1.55067	1.52197	0.473508	0.68051	0.561478	679028	Rbpj	recombination signal binding protein for immunoglobulin kappa J region
NM_001107734.1	0.030487	0.37306	0.325576	0.114287	2.84875	1.51033	up	0.366012	0.228372	0.382344	0.191998	0.0938311	0.0570325	311118	Tlk1	tousled-like kinase 1
XM_006227971.3	0.0316341	0.37306	0.291929	0.10253	2.84725	1.50957	up	0.266056	0.243727	0.366003	0.0599281	0.190286	0.0573754	365153	Tcte3	t-complex-associated testis expressed 3
NM_031614.2	0.00961386	0.363515	63.5129	22.3391	2.84312	1.50748	up	72.167	60.5655	57.8061	22.5974	23.494	20.926	58819	Txnrd1	thioredoxin reductase 1
NM_053883.2	0.00203763	0.290847	33.7605	11.8748	2.84303	1.50743	up	33.9242	37.2891	30.0682	10.4125	14.3615	10.8505	116663	Dusp6	dual specificity phosphatase 6
XM_006250848.1	0.00423265	0.32963	6.58634	2.32205	2.83644	1.50408	up	6.43001	6.80923	6.51979	1.60064	2.81724	2.54827	83618	Rest	RE1-silencing transcription factor
NM_001309381.1	0.000589862	0.250846	16.0148	5.64772	2.83563	1.50367	up	16.5261	16.6513	14.8671	5.83931	6.8585	4.24534	54251	Flt1	Fms related receptor tyrosine kinase 1
XM_008763355.2	0.0187203	0.373027	1.40702	0.49684	2.83193	1.50179	up	1.64648	1.52191	1.05266	0.561414	0.653516	0.275592	24525	Kras	KRAS proto-oncogene, GTPase
XM_006251426.3	0.00650093	0.350726	0.287326	0.101465	2.83177	1.5017	up	0.340138	0.269766	0.252075	0.130834	0.0604289	0.113133	681361	Pisd	phosphatidylserine decarboxylase
XM_017592479.1	0.00470816	0.33419	2.23697	0.791965	2.82458	1.49804	up	1.96973	2.60016	2.14103	0.89985	1.00814	0.467902	25159	Gata2	GATA binding protein 2
NM_139194.2	0.0252219	0.373027	1.40876	0.499623	2.81965	1.49552	up	1.70082	1.38114	1.14432	0.546964	0.524875	0.42703	246097	Fas	Fas cell surface death receptor
XM_017594213.1	0.047038	0.373166	0.195614	0.0695417	2.8129	1.49206	up	0.183986	0.245915	0.156941	0.130497	0.066362	0.0117658	362696	Ttc7a	tetratricopeptide repeat domain 7A
XM_341726.7	0.0462356	0.373166	3.64454	1.29692	2.81015	1.49064	up	3.71447	2.5912	4.62797	0.908548	1.48718	1.49504	361448	Ginm1	glycoprotein integral membrane 1
NM_198134.2	0.0273822	0.37306	5.50651	1.96068	2.80847	1.48979	up	5.69704	4.64773	6.17475	1.07801	3.54465	1.25937	378947	Bst2	bone marrow stromal cell antigen 2
NM_134351.1	0.038217	0.37306	151.017	53.8206	2.80593	1.48848	up	190.322	138.382	124.347	50.5875	58.8333	52.041	171347	Mat2a	methionine adenosyltransferase 2A
NM_001109651.1	0.00971112	0.363827	8.0248	2.86612	2.79988	1.48537	up	8.21355	9.10263	6.75821	2.93656	3.27044	2.39136	691931	Fam241a	family with sequence similarity 241 member A
XM_017595672.1	0.00195232	0.290501	5.09125	1.81927	2.79851	1.48466	up	5.55565	4.98802	4.73009	1.49229	2.48496	1.48056	315883	Plscr2	phospholipid scramblase 2
XM_006233512.3	0.0213289	0.373027	0.125138	0.0447252	2.79793	1.48436	up	0.0984449	0.136092	0.140877	0.0513135	0.0428862	0.0399758	654496	Fubp1	far upstream element binding protein 1
XM_006240197.3	0.0325311	0.37306	19.1384	6.84067	2.79774	1.48426	up	22.8315	14.5647	20.0189	6.16861	7.79461	6.55879	29560	Hif1a	hypoxia inducible factor 1 subunit alpha
XM_006241425.2	3.44613e-05	0.143388	20.4234	7.31771	2.79096	1.48076	up	19.943	19.9901	21.3372	7.15628	8.17193	6.62493	299818	Llph	LLP homolog, long-term synaptic facilitation factor
XM_008763442.2	0.0269377	0.37306	0.0877032	0.0314325	2.79021	1.48037	up	0.0687931	0.0933479	0.100969	0.056706	0.0194858	0.0181057	500340	Styk1	serine/threonine/tyrosine kinase 1
XM_008771752.1	0.010467	0.3669	1.40097	0.502224	2.78954	1.48003	up	1.43818	1.58439	1.18034	0.488517	0.441022	0.577132	108348069	LOC108348069	HEAT repeat-containing protein 1
XM_017600629.1	0.010467	0.3669	1.40097	0.502224	2.78954	1.48003	up	1.43818	1.58439	1.18034	0.488517	0.441022	0.577132	361262	Heatr1	HEAT repeat containing 1
XM_017592679.1	0.0297974	0.37306	0.15821	0.0567265	2.789	1.47975	up	0.172892	0.177354	0.124384	0.0913233	0.0675816	0.0112746	362297	Rbm33	RNA binding motif protein 33
XM_006241312.2	0.0344872	0.37306	4.2726	1.54064	2.77325	1.47158	up	5.33591	4.00357	3.4783	1.36438	1.73701	1.52054	116670	Ppp1r12a	protein phosphatase 1, regulatory subunit 12A
XM_006249974.3	0.0010796	0.252196	2.10584	0.760867	2.76769	1.46868	up	2.31869	2.07963	1.91921	0.727912	0.630983	0.923704	54289	Rgs1	regulator of G-protein signaling 1
XM_006234573.3	0.0143314	0.370723	2.51866	0.910352	2.76669	1.46816	up	2.22706	3.04161	2.28731	1.43732	0.462472	0.831265	311210	Tspan18	tetraspanin 18
XM_218559.9	0.0133421	0.370723	0.195634	0.0707171	2.76644	1.46803	up	0.203422	0.229642	0.153838	0.0467967	0.096251	0.0691036	292913	Fam83e	family with sequence similarity 83, member E
XM_006239178.3	0.01351	0.370723	15.0717	5.46102	2.75987	1.4646	up	12.4101	15.7007	17.1043	5.8857	5.94097	4.5564	298586	Mrto4	MRT4 homolog, ribosome maturation factor
NM_022297.2	0.0392134	0.373074	20.5126	7.43949	2.75726	1.46324	up	17.8352	26.0944	17.6082	6.9086	8.41268	6.99721	64157	Ddah1	dimethylarginine dimethylaminohydrolase 1
NM_198731.2	0.0256389	0.37306	1.98375	0.720491	2.75333	1.46118	up	1.93878	1.56598	2.44649	0.91396	0.563247	0.684266	290551	Chdh	choline dehydrogenase
NM_001173427.1	0.0185193	0.373027	2.09193	0.761003	2.74892	1.45886	up	1.70434	2.58054	1.99092	0.748963	1.01718	0.516862	679937	Dram1	DNA-damage regulated autophagy modulator 1
NM_013046.3	0.040524	0.373166	6.51974	2.37684	2.74303	1.45577	up	5.72597	8.57666	5.25659	1.89378	3.30883	1.92791	25569	Trh	thyrotropin releasing hormone
XM_006240198.3	0.00104762	0.252196	19.0499	6.9639	2.73553	1.45182	up	19.247	17.7055	20.1973	8.88827	6.59086	5.41258	29560	Hif1a	hypoxia inducible factor 1 subunit alpha
NM_001012005.2	0.0228653	0.373027	17.3111	6.33378	2.73313	1.45056	up	17.1083	21.3004	13.5245	5.13015	8.61529	5.2559	302248	Nid2	nidogen 2
XM_017589861.1	0.0375395	0.37306	1.46829	0.538067	2.72883	1.44828	up	1.20077	1.67152	1.53259	0.662972	0.0826884	0.86854	309557	Epb41l2	erythrocyte membrane protein band 4.1-like 2
XM_006236519.3	0.030806	0.37306	0.347819	0.12778	2.72201	1.44467	up	0.314349	0.325658	0.40345	0.0785396	0.230081	0.0747203	362360	Osbpl3	oxysterol binding protein-like 3
NM_172019.2	0.00885769	0.361826	3.40533	1.25159	2.7208	1.44403	up	3.46924	3.80011	2.94665	0.978024	1.93011	0.846638	246208	Ifi47	interferon gamma inducible protein 47
NM_001015022.3	0.00776819	0.357801	15.139	5.57292	2.71653	1.44176	up	15.0926	17.1822	13.1422	6.2752	5.69672	4.74685	360968	Tbc1d10a	TBC1 domain family, member 10a
XM_008764016.2	0.000581868	0.250846	2.84798	1.04846	2.71636	1.44167	up	3.11522	2.70613	2.72261	0.899446	1.26491	0.981016	313582	Fhl3	four and a half LIM domains 3
XM_006241285.1	0.00622834	0.35016	160.66	59.2123	2.71328	1.44004	up	145.906	175.892	160.18	56.133	84.8166	36.6873	29139	Dcn	decorin
NM_001039587.1	0.0431992	0.373166	19.5162	7.19628	2.71198	1.43935	up	15.7122	24.9112	17.9252	0.932303	10.7679	9.88868	360682	Wdr45b	WD repeat domain 45B
NM_001039020.1	0.00418751	0.32963	18.347	6.76919	2.71037	1.43849	up	20.7625	17.2947	16.9838	6.60999	7.79232	5.90527	303763	Zfp207	zinc finger protein 207
NM_001009660.1	0.0496698	0.373166	6.15422	2.27148	2.70935	1.43795	up	6.61052	7.75914	4.09299	3.40725	2.69837	0.708805	297592	Spsb2	splA/ryanodine receptor domain and SOCS box containing 2
XM_017597531.1	0.00341882	0.327499	2.34223	0.865651	2.70575	1.43603	up	2.60184	2.0165	2.40836	0.647487	1.03066	0.91881	688298	Ccdc137	coiled-coil domain containing 137
NM_001010945.1	0.00309543	0.321691	28.6448	10.6047	2.70114	1.43357	up	26.7333	30.6679	28.533	10.2013	10.8897	10.7231	288591	Tmem120a	transmembrane protein 120A
XM_006232216.3	0.0190318	0.373027	3.79285	1.40484	2.69985	1.43288	up	4.26117	4.15174	2.96563	1.34141	1.17889	1.69421	294925	Fndc3b	fibronectin type III domain containing 3B
XM_008766520.2	0.00452981	0.33419	1.04315	0.386842	2.69657	1.43112	up	0.923553	1.04155	1.16434	0.554955	0.27603	0.329542	315936	Zbtb38	zinc finger and BTB domain containing 38
XM_006252872.3	0.0248675	0.373027	9.89036	3.67105	2.69415	1.42983	up	8.22853	12.4614	8.98111	3.38358	4.89415	2.73543	290655	Crlf1	cytokine receptor-like factor 1
XM_006230449.3	0.00864785	0.361826	0.232062	0.0861671	2.69317	1.4293	up	0.221031	0.21015	0.265006	0.0984288	0.118362	0.0417102	114767	Ptpre	protein tyrosine phosphatase, receptor type, E
NM_031818.1	0.00747586	0.354027	142.149	52.8517	2.68958	1.42738	up	138.801	158.825	128.82	56.5772	50.5117	51.4662	83718	Clic4	chloride intracellular channel 4
NM_183056.2	0.0164075	0.371502	18.8632	7.01512	2.68894	1.42704	up	21.9775	17.56	17.0523	7.27722	6.94305	6.82509	360230	Stk40	serine/threonine kinase 40
NM_001108933.1	0.0218499	0.373027	2.40729	0.896066	2.68651	1.42573	up	2.99865	1.97692	2.2463	1.02575	1.08238	0.580072	365583	Dse	dermatan sulfate epimerase
NM_053561.2	0.0246777	0.373027	22.4183	8.34511	2.6864	1.42567	up	22.793	22.2451	22.2168	8.39043	12.2768	4.36804	89825	Nap1l1	nucleosome assembly protein 1-like 1
NM_001033986.1	0.0412711	0.373166	23.064	8.59427	2.68366	1.4242	up	20.5612	23.0293	25.6017	1.49576	12.9895	11.2975	309607	RT1-CE5	RT1 class I, locus CE5
XM_008772815.2	0.0199522	0.373027	2.03981	0.762008	2.67689	1.42056	up	1.90026	1.96178	2.25739	0.395694	0.672903	1.21743	309639	Anks1a	ankyrin repeat and sterile alpha motif domain containing 1A
NM_001108750.1	0.0262249	0.37306	5.79475	2.16554	2.67588	1.42002	up	4.51916	6.53244	6.33264	2.35329	2.20919	1.93416	362988	Cpne8	copine 8
NM_001105928.1	0.0140176	0.370723	15.2723	5.71069	2.67433	1.41918	up	16.9275	16.4151	12.4741	6.61849	5.36776	5.14583	288659	Vps37b	VPS37B subunit of ESCRT-I
XM_006241459.3	0.0209252	0.373027	1.43785	0.537694	2.6741	1.41906	up	1.43809	1.36677	1.50869	0.539955	0.798072	0.275055	314910	Nab2	Ngfi-A binding protein 2
NM_001011980.1	0.0176998	0.373027	16.1564	6.0476	2.67154	1.41767	up	14.5595	19.0511	14.8586	6.18955	6.38299	5.57025	298699	Ppan	peter pan homolog
NM_001313843.1	0.022658	0.373027	13.4868	5.04934	2.671	1.41738	up	11.3174	17.0432	12.0998	7.31911	4.20241	3.62651	171061	Mrpl17	mitochondrial ribosomal protein L17
XM_006238965.3	0.0296514	0.37306	0.233711	0.0875149	2.67053	1.41713	up	0.290881	0.193897	0.216355	0.146209	0.0831494	0.0331858	500552	RGD1561149	similar to mKIAA1522 protein
NM_001135017.1	0.0376546	0.37306	97.6056	36.557	2.66996	1.41682	up	90.1384	123.514	79.1642	32.7752	43.3278	33.568	501203	Myl12a	myosin light chain 12A
XM_006231905.3	0.00358478	0.32963	5.34865	2.00736	2.66452	1.41388	up	4.69778	6.0798	5.26837	1.53895	2.50433	1.97878	294718	Dimt1	DIMT1 rRNA methyltransferase and ribosome maturation factor
XM_006239857.3	0.0459216	0.373166	0.286088	0.107378	2.6643	1.41376	up	0.292231	0.366501	0.199531	0.179863	0.0812696	0.061002	298867	Klhl29	kelch-like family member 29
NM_022509.1	0.0448684	0.373166	13.8898	5.21364	2.66414	1.41367	up	10.4539	17.0987	14.1169	5.51431	5.14739	4.97922	64301	Smn1	survival of motor neuron 1, telomeric
XM_006232936.2	0.0339885	0.37306	0.670308	0.251813	2.66193	1.41247	up	0.558464	0.851182	0.601278	0.29691	0.389896	0.0686312	295263	Gabpb2	GA binding protein transcription factor subunit beta 2
XM_008767239.2	0.00506059	0.337863	1.87107	0.703267	2.66053	1.41172	up	1.96634	2.00951	1.63734	1.01612	0.568372	0.525311	316516	Tmbim1	transmembrane BAX inhibitor motif containing 1
XM_006243024.3	0.0171394	0.371599	3.77478	1.42216	2.65427	1.40831	up	4.10875	4.30182	2.91378	1.89182	1.77221	0.602443	100151767	Nkapd1	NKAP domain containing 1
XM_008769488.2	0.0133361	0.370723	0.0277256	0.0104492	2.65338	1.40783	up	0.032014	0.0217562	0.0294067	0.0146512	0.0108049	0.00589142	498222	LOC498222	similar to specifically androgen-regulated protein
XM_017592511.1	0.0159995	0.371502	2.79376	1.05335	2.65227	1.40723	up	2.33909	3.32278	2.71941	0.905552	1.27156	0.982923	296751	Pus7	pseudouridine synthase 7
XM_017592512.1	0.0159995	0.371502	2.79376	1.05335	2.65227	1.40723	up	2.33909	3.32278	2.71941	0.905552	1.27156	0.982923	296751	Pus7	pseudouridine synthase 7
XM_341552.6	0.0188077	0.373027	2.80149	1.057	2.65042	1.40622	up	3.18987	2.61705	2.59754	1.29256	1.49372	0.384711	361269	Tasor2	transcription activation suppressor family member 2
NM_012875.2	0.040156	0.373166	7.1242	2.69171	2.64671	1.4042	up	7.21992	7.6117	6.54097	1.68673	4.74638	1.64203	25347	Rpl39	ribosomal protein L39
NM_019290.1	0.00973895	0.364121	10.9951	4.15672	2.64515	1.40335	up	12.011	12.0553	8.91917	3.3656	5.21196	3.89261	54230	Btg3	BTG anti-proliferation factor 3
NM_053669.1	0.0430598	0.373166	2.86128	1.08257	2.64303	1.40219	up	2.38535	3.76817	2.43031	0.749378	1.42754	1.0708	114203	Sh2b2	SH2B adaptor protein 2
NM_001100501.1	0.0181551	0.373027	3.37619	1.27794	2.6419	1.40158	up	3.32112	3.97467	2.83277	1.19305	1.45966	1.1811	288306	Usp16	ubiquitin specific peptidase 16
XM_006243516.1	0.00044131	0.241202	6.99414	2.64779	2.6415	1.40136	up	7.14546	7.41649	6.42047	2.41504	2.41491	3.11343	363113	Syncrip	synaptotagmin binding, cytoplasmic RNA interacting protein
XM_017598829.1	0.0283333	0.37306	6.68039	2.52943	2.64106	1.40112	up	7.9251	6.88181	5.23426	2.90072	2.31286	2.37472	304962	Atf6	activating transcription factor 6
XM_006245668.3	0.0355036	0.37306	3.30124	1.2502	2.64057	1.40085	up	2.81063	4.30297	2.7901	1.05723	1.77461	0.918753	501203	Myl12a	myosin light chain 12A
NM_031788.1	0.0410224	0.373166	4.33261	1.64166	2.63917	1.40008	up	5.39089	4.52135	3.08558	1.70144	2.11118	1.11235	83618	Rest	RE1-silencing transcription factor
XM_006252348.3	0.0256716	0.37306	2.43039	0.92124	2.63817	1.39954	up	2.23927	3.05409	1.99781	0.645442	1.50761	0.610673	85424	Elf1	E74 like ETS transcription factor 1
XM_006234521.1	0.0112872	0.368994	2.50932	0.951329	2.6377	1.39928	up	2.23965	2.97286	2.31545	1.14671	0.904986	0.802294	362160	Celf1	CUGBP, Elav-like family member 1
XM_017595137.1	0.00533972	0.344989	6.14141	2.33231	2.63318	1.39681	up	6.15538	6.88908	5.37975	3.27556	1.49041	2.23096	84607	Socs2	suppressor of cytokine signaling 2
XM_006247258.3	0.00395008	0.32963	5.7887	2.20218	2.62862	1.3943	up	5.26566	5.70261	6.39781	1.96428	3.06838	1.57388	25125	Stat3	signal transducer and activator of transcription 3
XM_006229244.3	0.024657	0.373027	0.155628	0.0592754	2.62551	1.3926	up	0.179506	0.16236	0.125018	0.0522788	0.0987059	0.0268415	171563	Nav2	neuron navigator 2
XM_006231246.3	0.0224317	0.373027	6.61438	2.5197	2.62507	1.39236	up	6.59579	7.49442	5.75294	3.78983	2.88173	0.887536	499339	Pum3	pumilio RNA-binding family member 3
XM_006254381.3	0.0325867	0.37306	1.35619	0.517109	2.62264	1.39102	up	1.11251	1.69589	1.26018	0.427782	0.518993	0.604553	317296	Mtmr1	myotubularin related protein 1
NM_199372.2	0.0117928	0.370001	269.425	102.797	2.62095	1.39009	up	248.958	306.388	252.929	105.251	102.535	100.604	287436	Eif4a1	eukaryotic translation initiation factor 4A1
NM_001037208.1	0.00319575	0.322547	15.588	5.95448	2.61786	1.38839	up	14.0659	15.0018	17.6962	5.27369	8.04159	4.54814	362978	Creld2	cysteine-rich with EGF-like domains 2
XM_008761797.2	0.0198508	0.373027	0.665481	0.254322	2.61669	1.38774	up	0.695716	0.79001	0.510717	0.333846	0.171406	0.257715	311880	Gapvd1	GTPase activating protein and VPS9 domains 1
XM_006231176.3	0.0483187	0.373166	0.66988	0.256074	2.61596	1.38734	up	0.48294	0.663388	0.863313	0.200738	0.123371	0.444113	115769	Tjp2	tight junction protein 2
XM_017595940.1	0.0477241	0.373166	1.84214	0.705085	2.61264	1.38551	up	1.60532	2.45259	1.46849	0.987052	0.632682	0.495521	84353	Ctnnb1	catenin beta 1
NM_001105879.1	0.0105665	0.3669	14.8724	5.69278	2.6125	1.38543	up	14.1823	17.4112	13.0236	5.62419	6.67624	4.77792	288093	Arhgap31	Rho GTPase activating protein 31
NM_053960.3	0.0464151	0.373166	17.0859	6.54289	2.61136	1.3848	up	21.6216	13.2676	16.3684	6.90143	6.96251	5.76473	117029	Ccr5	C-C motif chemokine receptor 5
XM_006252181.3	0.00361652	0.32963	2.50826	0.960768	2.61068	1.38443	up	2.32175	2.61145	2.59158	0.96173	0.957499	0.963075	305963	Pinx1	PIN2/TERF1 interacting, telomerase inhibitor 1
NM_001108516.1	0.0194084	0.373027	7.19246	2.75943	2.6065	1.38212	up	5.97203	8.87271	6.73262	3.27953	3.76383	1.23492	361711	Dpf2	double PHD fingers 2
NM_001100771.1	0.0425767	0.373166	1.62836	0.625178	2.60463	1.38108	up	1.6533	1.98537	1.2464	1.13647	0.289314	0.449749	366203	Esf1	ESF1 nucleolar pre-rRNA processing protein homolog
NM_017062.2	0.0225749	0.373027	31.9433	12.2702	2.60332	1.38035	up	33.0977	25.61	37.1222	13.9688	11.6282	11.2136	24915	Pdlim4	PDZ and LIM domain 4
XM_003751133.2	0.0271123	0.37306	1.1133	0.427752	2.60267	1.37999	up	1.13879	1.36847	0.832636	0.599257	0.248235	0.435765	498150	Brat1	BRCA1-associated ATM activator 1
NM_001008847.2	0.00231793	0.303881	14.1797	5.45749	2.5982	1.37751	up	15.5992	14.3686	12.5712	4.69426	7.26509	4.41312	294269	RT1-Da	RT1 class II, locus Da
XM_006231961.3	0.0236674	0.373027	0.802859	0.309099	2.59742	1.37708	up	0.851333	0.894963	0.662281	0.0959303	0.42732	0.404046	310375	Zfp131	zinc finger protein 131
XM_006230269.3	0.0357606	0.37306	0.755315	0.290799	2.59738	1.37706	up	0.719958	0.950372	0.595615	0.349321	0.294249	0.228827	308995	Itgal	integrin subunit alpha L
XM_006239223.3	0.0100644	0.365697	3.32342	1.27978	2.59687	1.37677	up	3.97281	3.01329	2.98415	1.35518	1.56715	0.917004	362630	Srsf10	serine and arginine rich splicing factor 10
XM_006236051.3	0.0418285	0.373166	0.735132	0.283182	2.59597	1.37627	up	0.818991	0.519848	0.866558	0.495547	0.210171	0.143828	368062	Ankib1	ankyrin repeat and IBR domain containing 1
XM_017601730.1	0.00199329	0.290501	3.39414	1.30997	2.59101	1.37351	up	3.62079	3.5176	3.04402	1.39002	1.4081	1.13179	414793	RT1-CE3	RT1 class I, locus CE3
XM_008769656.2	0.0128393	0.370001	1.19825	0.462549	2.59054	1.37325	up	1.33561	1.22199	1.03716	0.482205	0.451471	0.453972	360855	Smg7	SMG7 nonsense mediated mRNA decay factor
NM_053662.3	0.0385316	0.37306	21.2903	8.21928	2.59028	1.37311	up	25.2852	22.3003	16.2854	8.32343	8.27041	8.06401	114121	Ccnl1	cyclin L1
NM_001102408.1	0.0263926	0.37306	30.1426	11.638	2.59001	1.37296	up	30.1853	35.6644	24.5782	12.304	10.6944	11.9156	304944	Uck2	uridine-cytidine kinase 2
NM_012723.4	0.0329977	0.37306	0.0507738	0.0196173	2.58822	1.37196	up	0.0435643	0.0443778	0.0643793	0.0293811	0.00611598	0.0233548	25046	Pigr	polymeric immunoglobulin receptor
NM_013059.1	0.0248292	0.373027	1.10625	0.427434	2.58811	1.3719	up	1.31542	1.17602	0.827302	0.507462	0.503755	0.271086	25586	Alpl	alkaline phosphatase, biomineralization associated
XM_017599461.1	0.026483	0.37306	0.406411	0.157383	2.58231	1.36866	up	0.369786	0.512157	0.337289	0.242806	0.0761468	0.153196	305342	N4bp2	NEDD4 binding protein 2
XM_008771114.2	0.00520754	0.342863	1.69836	0.657865	2.58162	1.36828	up	1.55888	1.9216	1.61459	0.795112	0.375655	0.802828	306375	Csgalnact1	chondroitin sulfate N-acetylgalactosaminyltransferase 1
NM_001012014.1	0.0206104	0.373027	20.5385	7.96412	2.57888	1.36675	up	17.8287	24.3204	19.4665	7.37655	8.54974	7.96606	303608	Ftsj3	FtsJ RNA 2'-O-methyltransferase 3
XM_008767732.2	0.0029648	0.315071	41.0469	15.9547	2.57271	1.36329	up	41.1427	39.2089	42.7889	16.3906	11.7738	19.6998	103689931	LOC103689931	heterogeneous nuclear ribonucleoprotein A/B
NM_001164142.3	0.0068324	0.352506	1.00194	0.389476	2.57253	1.36319	up	1.18045	0.92766	0.897706	0.291571	0.511679	0.365177	57302	Cnr2	cannabinoid receptor 2
NM_175580.2	0.0162049	0.371502	27.8632	10.8395	2.57053	1.36207	up	26.5055	32.2477	24.8364	11.2791	10.5756	10.6637	290556	Gnl3	G protein nucleolar 3
XM_006231208.3	0.00550924	0.347749	19.5261	7.62224	2.56173	1.35712	up	18.27	21.5322	18.7761	7.6714	7.95977	7.23553	309301	Rcl1	RNA terminal phosphate cyclase-like 1
NM_198767.1	0.0146105	0.370723	1.42268	0.556083	2.5584	1.35524	up	1.36138	1.54713	1.35954	0.389508	0.840297	0.438443	308776	Pde8a	phosphodiesterase 8A
NM_001134884.1	0.0398734	0.373166	1.57516	0.616528	2.55489	1.35326	up	1.49551	1.19185	2.03814	0.617292	0.931099	0.301194	315174	Scube1	signal peptide, CUB domain and EGF like domain containing 1
NM_001106876.1	0.00536567	0.344989	3.93542	1.54054	2.55457	1.35308	up	4.2334	4.10902	3.46385	1.48068	1.70098	1.43996	301119	Mllt1	MLLT1, super elongation complex subunit
NM_001014113.2	0.0194953	0.373027	7.06939	2.76839	2.55361	1.35254	up	6.01614	8.30165	6.89039	3.00285	2.51807	2.78425	317579	Utp14a	UTP14A small subunit processome component
XM_006253730.3	0.0133596	0.370723	19.4096	7.6168	2.54826	1.34951	up	17.8263	23.5858	16.8166	4.41925	10.2372	8.19396	361224	Card19	caspase recruitment domain family, member 19
XM_008767080.2	0.0235759	0.373027	0.614821	0.241368	2.54724	1.34893	up	0.610672	0.72443	0.509361	0.368889	0.261981	0.0932335	301416	Coq10b	coenzyme Q10B
NM_001047110.1	0.0224489	0.373027	1.07508	0.422371	2.54534	1.34786	up	1.26669	1.15318	0.80536	0.244726	0.454018	0.568368	499770	Spout1	SPOUT domain containing methyltransferase 1
NM_178144.1	0.0041859	0.32963	1.22625	0.48198	2.54418	1.3472	up	1.39454	1.21784	1.06635	0.567273	0.542962	0.335705	316003	Amigo3	adhesion molecule with Ig like domain 3
XM_006245674.3	0.0131834	0.370723	0.29152	0.114595	2.54392	1.34705	up	0.311901	0.273128	0.28953	0.0702029	0.164643	0.108939	24166	Adcyap1	adenylate cyclase activating polypeptide 1
NM_013069.2	0.00450399	0.33419	27.7238	10.9044	2.54245	1.34622	up	31.3873	27.7167	24.0676	10.1121	14.7045	7.89657	25599	Cd74	CD74 molecule
XM_006233087.1	0.0378106	0.37306	6.8544	2.7004	2.53829	1.34386	up	6.11984	8.60455	5.83882	2.47393	2.59542	3.03184	310760	Cttnbp2nl	CTTNBP2 N-terminal like
NM_001108475.2	0.0313147	0.37306	15.2709	6.0175	2.53775	1.34355	up	15.1546	18.498	12.1601	5.89625	6.82207	5.33417	361517	Vasp	vasodilator-stimulated phosphoprotein
NM_001108769.1	0.0293092	0.37306	0.0462546	0.018229	2.53742	1.34336	up	0.0357715	0.055674	0.0473182	0.0068759	0.0279229	0.0198882	363083	Fbxl22	F-box and leucine-rich repeat protein 22
NM_017259.1	0.0239737	0.373027	33.595	13.2439	2.53665	1.34292	up	34.6313	40.6877	25.466	19.2152	11.238	9.27834	29619	Btg2	BTG anti-proliferation factor 2
XM_006238799.2	0.0395261	0.373122	1.83112	0.722362	2.53491	1.34193	up	1.74303	1.90968	1.84066	1.0046	0.243249	0.919242	298510	Pabpc4	poly(A) binding protein, cytoplasmic 4
XM_006240320.3	0.0274501	0.37306	2.49885	0.986533	2.53296	1.34083	up	2.49362	3.09417	1.90878	1.49948	0.813646	0.646471	192272	Acot2	acyl-CoA thioesterase 2
NM_199267.2	0.0237372	0.373027	19.5309	7.71731	2.5308	1.33959	up	20.2823	22.3593	15.9512	7.80772	7.97435	7.36985	309165	Rela	RELA proto-oncogene, NF-kB subunit
NM_001271057.1	0.0311538	0.37306	11.367	4.50355	2.524	1.33571	up	8.85706	14.4212	10.8226	3.31012	6.55775	3.64277	29497	Ptbp1	polypyrimidine tract binding protein 1
XM_008759637.2	0.00368957	0.32963	2.4444	0.969244	2.52196	1.33455	up	2.24753	2.73006	2.3556	0.83016	1.32889	0.748682	25423	Ctsc	cathepsin C
XM_006234486.3	0.0439591	0.373166	7.58576	3.01071	2.51959	1.33319	up	5.93294	9.7338	7.09055	3.35705	3.41859	2.25648	295707	Tnks1bp1	tankyrase 1 binding protein 1
NM_001106095.1	0.0371957	0.37306	1.58407	0.629281	2.51727	1.33186	up	2.0158	1.2843	1.45212	0.630768	0.768601	0.488473	290907	Lig4	DNA ligase 4
NM_013083.2	0.000211132	0.241202	291.815	115.993	2.5158	1.33102	up	296.002	273.804	305.64	109.344	129.368	109.267	25617	Hspa5	heat shock protein family A (Hsp70) member 5
NM_001168653.1	0.0197819	0.373027	8.05999	3.20608	2.51397	1.32997	up	6.79115	9.80448	7.58435	3.92698	3.11925	2.57202	690297	Pwp2	PWP2, small subunit processome component
NM_024403.2	0.0105648	0.3669	233.042	92.7451	2.51271	1.32925	up	261.031	230	208.095	90.9452	97.1297	90.1603	79255	Atf4	activating transcription factor 4
XM_006255620.3	0.0273028	0.37306	10.889	4.33365	2.51267	1.32922	up	9.86714	13.1811	9.61886	4.04152	4.60997	4.34946	292019	Sf3b3	splicing factor 3b, subunit 3
NM_001013938.1	0.0249278	0.373027	60.9678	24.2916	2.50983	1.32759	up	47.8855	69.908	65.11	22.0918	27.9427	22.8403	298683	Vwa1	von Willebrand factor A domain containing 1
XM_006234396.3	0.0433608	0.373166	15.1865	6.05599	2.50767	1.32635	up	19.7882	11.4831	14.288	4.57369	9.47406	4.12022	83619	Nfe2l2	nuclear factor, erythroid 2-like 2
XM_006240196.3	0.00749426	0.354027	26.2728	10.4775	2.50754	1.32627	up	23.7348	30.1153	24.9684	9.4115	9.98411	12.037	29560	Hif1a	hypoxia inducible factor 1 subunit alpha
NM_001109584.1	0.0152295	0.370723	2.17041	0.8658	2.50683	1.32586	up	1.71199	2.54473	2.25453	0.57927	1.15544	0.862693	690366	Vangl1	VANGL planar cell polarity protein 1
NM_001105736.2	0.0470864	0.373166	13.9376	5.57068	2.50196	1.32306	up	12.632	17.8267	11.3542	5.2771	6.3358	5.09915	83835	Chic2	cysteine-rich hydrophobic domain 2
NM_001309453.1	0.0162644	0.371502	2.05009	0.820369	2.49898	1.32134	up	2.27858	2.27319	1.5985	0.408802	0.974188	1.07812	310843	Sec24d	SEC24 homolog D, COPII coat complex component
NM_001127534.1	0.0222123	0.373027	7.90851	3.17296	2.49247	1.31758	up	7.30741	9.56967	6.84845	3.64934	3.11776	2.75176	303372	Nle1	notchless homolog 1
XM_008770679.1	0.00137139	0.265614	5.2558	2.10899	2.4921	1.31736	up	5.79053	5.09116	4.88572	2.46324	1.54235	2.32137	305896	Irf9	interferon regulatory factor 9
XM_006249421.3	0.0201648	0.373027	2.30383	0.924765	2.49126	1.31688	up	2.38674	1.79299	2.73177	0.85168	1.21348	0.709134	360817	Med13l	mediator complex subunit 13-like
NM_030989.3	0.0243055	0.373027	7.96935	3.19943	2.49086	1.31665	up	6.31657	9.19122	8.40027	3.65471	2.88704	3.05654	24842	Tp53	tumor protein p53
NM_053812.1	0.0218841	0.373027	6.67552	2.68312	2.48797	1.31497	up	7.82827	5.59459	6.60371	2.72585	2.44798	2.87553	116502	Bak1	BCL2-antagonist/killer 1
NM_021587.1	0.0290329	0.37306	4.49256	1.80919	2.48319	1.31219	up	4.218	5.52948	3.7302	1.7054	2.13403	1.58814	59107	Ltbp1	latent transforming growth factor beta binding protein 1
XM_008762797.1	0.0362083	0.37306	0.371223	0.149546	2.48234	1.3117	up	0.460338	0.272738	0.380593	0.0998538	0.151544	0.197239	362335	Nup205	nucleoporin 205
XM_008767891.2	0.00190554	0.28853	3.13613	1.26338	2.48232	1.31169	up	2.9608	3.29827	3.14931	1.24913	1.23738	1.30365	691777	Lrrc75a	leucine rich repeat containing 75A
XM_003750329.4	0.0399806	0.373166	5.1949	2.09586	2.47865	1.30956	up	3.87729	5.98021	5.72719	2.09687	2.27496	1.91573	679091	Mettl1	methyltransferase like 1
NM_001012471.1	0.0119454	0.370001	7.09931	2.86428	2.47857	1.30951	up	8.47619	6.17206	6.64968	2.37733	2.57803	3.63747	315936	Zbtb38	zinc finger and BTB domain containing 38
NM_001106040.1	0.0133389	0.370723	13.2681	5.35689	2.47682	1.30849	up	11.7386	15.2937	12.7719	5.04576	5.15185	5.87307	290235	Nop9	NOP9 nucleolar protein
XM_006245013.2	0.00374587	0.32963	9.74634	3.93972	2.47387	1.30677	up	9.734	10.5098	8.99527	4.09302	3.7283	3.99782	60373	Nop58	NOP58 ribonucleoprotein
NM_001009720.2	0.0131476	0.370723	87.3571	35.3165	2.47354	1.30658	up	98.7515	89.2258	74.0939	33.0963	39.4457	33.4077	494445	Srsf2	serine and arginine rich splicing factor 2
NM_138844.1	0.0250913	0.373027	0.425224	0.171942	2.47306	1.3063	up	0.486078	0.446402	0.343192	0.179318	0.176922	0.159586	192177	Unc13d	unc-13 homolog D
XM_017593329.1	0.0275853	0.37306	0.989039	0.400087	2.47206	1.30571	up	0.98449	0.795368	1.18726	0.140467	0.524071	0.535723	312947	Tgs1	trimethylguanosine synthase 1
XM_006230642.3	0.0180204	0.373027	4.69036	1.89762	2.47171	1.30551	up	3.671	5.07941	5.32068	2.00154	2.26337	1.42793	117855	Sf1	splicing factor 1
NM_001007707.1	0.0140616	0.370723	8.35759	3.38165	2.47146	1.30536	up	7.41683	9.54849	8.10746	3.21451	3.53162	3.39881	315094	Hgh1	HGH1 homolog
XM_017595591.1	0.00170688	0.273083	0.747561	0.302608	2.47039	1.30474	up	0.820724	0.685077	0.736883	0.226249	0.304201	0.377375	300963	Cep63	centrosomal protein 63
XM_017596176.1	0.00928594	0.362624	11.8933	4.82354	2.46568	1.30198	up	10.13	13.5008	12.0492	4.9657	5.47631	4.02863	315430	Amotl1	angiomotin-like 1
XM_008769858.1	0.0433999	0.373166	4.19875	1.70316	2.46527	1.30175	up	3.45111	5.42885	3.71631	2.15597	1.44098	1.51254	360886	Ahctf1	AT hook containing transcription factor 1
NM_001130536.1	0.0243668	0.373027	1.45998	0.593241	2.46102	1.29926	up	1.31547	1.82779	1.23668	0.779679	0.577323	0.422721	282581	Fzd6	frizzled class receptor 6
NM_001108707.1	0.0170631	0.371599	9.86259	4.01382	2.45715	1.29699	up	9.44138	11.4933	8.65306	3.99148	4.32616	3.72383	362728	Polr1f	RNA polymerase I subunit F
NM_013141.2	0.00195641	0.290501	9.44938	3.8479	2.45572	1.29615	up	10.065	9.56868	8.71443	4.06796	2.7809	4.69484	25682	Ppard	peroxisome proliferator-activated receptor delta
XM_006232707.2	0.010557	0.3669	14.4735	5.8969	2.45442	1.29538	up	12.2947	15.0254	16.1004	6.00487	6.50139	5.18446	361986	Slc39a1	solute carrier family 39 member 1
XM_017598692.1	0.0115602	0.369566	34.0168	13.8618	2.45399	1.29513	up	32.765	38.5612	30.7243	13.3888	14.6422	13.5544	289014	Mapkapk2	MAPK activated protein kinase 2
NM_001100634.2	0.0258726	0.37306	0.126707	0.0516633	2.45256	1.29429	up	0.149679	0.0966441	0.133799	0.0476943	0.0280225	0.0792731	24848	Tph1	tryptophan hydroxylase 1
XM_017602050.1	0.000874038	0.25109	0.532531	0.217232	2.45144	1.29363	up	0.531172	0.57027	0.49615	0.238931	0.213344	0.199422	317241	Rlim	ring finger protein, LIM domain interacting
XM_017602337.1	0.000874038	0.25109	0.532531	0.217232	2.45144	1.29363	up	0.531172	0.57027	0.49615	0.238931	0.213344	0.199422	108348168	Rlim	ring finger protein, LIM domain interacting
XM_006238208.3	0.0193943	0.373027	7.14078	2.91465	2.44996	1.29276	up	6.26461	8.69119	6.46656	2.7599	3.55991	2.42415	83515	Ptbp3	polypyrimidine tract binding protein 3
NM_017172.1	0.010967	0.368994	17.3205	7.07062	2.44965	1.29257	up	17.7114	16.7114	17.5387	7.35059	9.08378	4.7775	29344	Zfp36l1	zinc finger protein 36, C3H type-like 1
XM_006251345.3	0.0447494	0.373166	0.283126	0.115579	2.44963	1.29256	up	0.324274	0.297311	0.227794	0.195725	0.0384986	0.112515	498394	Msantd1	Myb/SANT DNA binding domain containing 1
NM_001039035.2	0.0229688	0.373027	24.8054	10.1626	2.44086	1.28739	up	19.8708	27.1885	27.3569	11.2331	9.77203	9.48249	362687	Srsf7	serine and arginine rich splicing factor 7
XM_006234328.3	0.0160838	0.371502	0.147756	0.0605409	2.4406	1.28724	up	0.166904	0.139435	0.13693	0.0930623	0.0450026	0.0435579	83624	Ppig	peptidylprolyl isomerase G
XM_017589686.1	0.0351148	0.37306	21.8943	8.98269	2.43739	1.28534	up	18.2229	27.0976	20.3624	9.94739	9.08985	7.91083	64681	Mvp	major vault protein
NM_024159.1	0.0231548	0.373027	12.2735	5.03775	2.43631	1.2847	up	14.9642	11.941	9.91536	5.03192	6.25747	3.82384	79128	Dab2	DAB adaptor protein 2
XM_006251540.3	0.0314741	0.37306	13.3516	5.4819	2.43559	1.28427	up	11.7243	11.7637	16.5669	4.79824	6.34511	5.30234	305577	Ahsa2	activator of HSP90 ATPase homolog 2
NM_001106762.1	0.0245679	0.373027	4.6123	1.89408	2.43511	1.28399	up	4.31292	5.64383	3.88015	1.65254	2.29306	1.73665	299356	Syne3	spectrin repeat containing, nuclear envelope family member 3
XM_003750763.4	0.00652197	0.350726	3.02107	1.2414	2.4336	1.28309	up	3.10114	3.18595	2.7761	1.71178	1.00084	1.01158	100911685	LOC100911685	eukaryotic peptide chain release factor GTP-binding subunit ERF3B-like
XM_006241227.3	0.0126233	0.370001	4.98161	2.0487	2.43159	1.2819	up	4.32125	5.63572	4.98785	1.87801	2.18935	2.07875	314713	Utp20	UTP20 small subunit processome component
XM_008767165.2	0.030904	0.37306	3.79383	1.56097	2.43042	1.28121	up	3.41171	4.83943	3.13034	1.04017	2.20642	1.43633	316452	Ccnyl1	cyclin Y-like 1
NM_053394.2	0.0442847	0.373166	3.33401	1.37207	2.4299	1.2809	up	4.38731	2.89083	2.72388	1.71637	1.7559	0.643952	84410	Klf5	Kruppel-like factor 5
XM_008771282.2	0.0216604	0.373027	2.89259	1.19225	2.42617	1.27868	up	3.04819	3.26773	2.36185	1.24323	1.24459	1.08893	64554	Slc7a2	solute carrier family 7 member 2
NM_139324.1	0.0197976	0.373027	26.2637	10.8301	2.42507	1.27802	up	28.307	28.8984	21.5856	11.1315	11.334	10.0248	192204	Ehd4	EH-domain containing 4
XM_006245750.3	0.0269271	0.37306	0.749589	0.309472	2.42215	1.27629	up	0.706438	0.913984	0.628344	0.178676	0.254103	0.495638	260416	Carhsp1	calcium regulated heat stable protein 1
XM_008769658.2	0.0125451	0.370001	0.974715	0.402606	2.42102	1.27561	up	0.867498	1.17558	0.881066	0.500135	0.464219	0.243462	360863	Suco	SUN domain containing ossification factor
NM_001005883.1	0.0151915	0.370723	10.1254	4.18267	2.4208	1.27548	up	9.45083	11.7769	9.1484	4.4836	4.2358	3.82861	305419	Pi4k2b	phosphatidylinositol 4-kinase type 2 beta
XM_017590057.1	0.0239554	0.373027	3.99937	1.65285	2.41968	1.27482	up	2.98679	4.57835	4.43296	0.90738	2.19204	1.85913	108348106	LOC108348106	alpha-ketoglutarate-dependent dioxygenase alkB homolog 6
XM_006229367.3	0.00341979	0.327499	7.4599	3.08313	2.41959	1.27476	up	6.79485	8.26175	7.32311	3.46486	2.7999	2.98463	293019	Arrdc4	arrestin domain containing 4
NM_031524.1	0.0346142	0.37306	6.05584	2.50291	2.41952	1.27472	up	7.09052	6.75635	4.32064	1.52151	3.31667	2.67053	24628	Pdgfb	platelet derived growth factor subunit B
XM_006246802.2	0.0144597	0.370723	32.2672	13.345	2.41791	1.27376	up	27.2849	33.4598	36.0568	14.5294	13.0624	12.4433	60571	Mybbp1a	MYB binding protein 1a
XM_008768998.2	0.00147643	0.271933	4.21393	1.74342	2.41704	1.27324	up	4.37833	3.91286	4.3506	1.62676	2.17829	1.42522	54251	Flt1	Fms related receptor tyrosine kinase 1
XM_017595101.1	0.0393439	0.373074	1.87093	0.774263	2.4164	1.27286	up	1.50887	2.42975	1.67417	0.597495	1.13955	0.585749	65170	Scamp4	secretory carrier membrane protein 4
NM_012598.2	0.00676468	0.352506	26.5132	10.9791	2.41487	1.27195	up	25.1992	30.3332	24.0071	9.39101	15.4166	8.12983	24539	Lpl	lipoprotein lipase
XM_006232675.3	0.0115032	0.369566	0.586855	0.243186	2.4132	1.27094	up	0.640175	0.539804	0.580585	0.224435	0.158209	0.346914	310695	Kirrel1	kirre like nephrin family adhesion molecule 1
XM_017596429.1	0.0313785	0.37306	1.14854	0.476923	2.40823	1.26797	up	1.19026	1.10118	1.15419	0.515617	0.680194	0.234959	316233	Tjap1	tight junction associated protein 1
XM_008764147.1	0.0336741	0.37306	32.1212	13.3452	2.40696	1.26721	up	31.6126	38.5145	26.2365	12.9652	13.5855	13.4848	313806	Rnf19b	ring finger protein 19B
XM_006233360.3	0.0335985	0.37306	2.54014	1.05772	2.40153	1.26395	up	2.93944	2.86352	1.81745	0.575917	1.40275	1.19448	81736	Nfkb1	nuclear factor kappa B subunit 1
NM_199099.2	0.031966	0.37306	63.7666	26.5586	2.40098	1.26362	up	51.8948	77.0473	62.3578	27.342	28.6761	23.6577	301005	Impdh2	inosine monophosphate dehydrogenase 2
XM_006252908.3	0.00615193	0.349515	19.7154	8.21816	2.399	1.26243	up	17.9274	21.5346	19.684	8.1672	8.6324	7.85489	361128	Nr2c2ap	nuclear receptor 2C2-associated protein
XM_017588937.1	0.0095299	0.363515	0.71239	0.297088	2.39791	1.26178	up	0.803405	0.734859	0.598904	0.242052	0.338063	0.31115	293038	Zfp592	zinc finger protein 592
XM_006250386.2	0.0301641	0.37306	1.18062	0.492525	2.39708	1.26128	up	1.36691	1.2777	0.897259	0.765823	0.467936	0.243816	360886	Ahctf1	AT hook containing transcription factor 1
XM_006242494.3	0.00529331	0.34492	26.6902	11.1375	2.39644	1.26089	up	25.605	30.5106	23.9551	9.50483	13.2746	10.6329	60371	Birc2	baculoviral IAP repeat-containing 2
NM_001106150.1	0.00526547	0.343707	5.83971	2.43748	2.3958	1.26051	up	6.45416	5.52164	5.54333	1.89181	3.34152	2.07911	291610	Spry4	sprouty RTK signaling antagonist 4
XM_006239718.3	0.0361398	0.37306	10.3228	4.31117	2.39444	1.25969	up	8.48524	9.46874	13.0145	4.71073	4.91093	3.31184	500616	Socs5	suppressor of cytokine signaling 5
XM_006235105.3	0.0196869	0.373027	4.25591	1.7797	2.39137	1.25783	up	3.37209	4.51956	4.87608	1.43821	1.80542	2.09546	366203	Esf1	ESF1 nucleolar pre-rRNA processing protein homolog
NM_001107456.1	0.0229027	0.373027	0.464719	0.194742	2.38633	1.25479	up	0.579253	0.413845	0.401058	0.262886	0.142677	0.178663	308106	Map3k4	mitogen activated protein kinase kinase kinase 4
XM_002727774.2	0.0164991	0.371502	16.233	6.80296	2.38616	1.25469	up	15.3764	18.6771	14.6454	6.71599	6.97256	6.72032	100360406	Tsr1	TSR1, ribosome maturation factor
NM_001079699.1	0.00278393	0.31303	21.0236	8.82799	2.38147	1.25185	up	21.502	22.7099	18.8589	9.88477	8.05213	8.54705	297784	Rrs1	ribosome biogenesis regulator 1 homolog
XM_008764260.2	0.0235149	0.373027	9.63271	4.04588	2.38087	1.25149	up	11.621	9.23034	8.04676	4.41817	4.416	3.30347	313729	Errfi1	ERBB receptor feedback inhibitor 1
NM_053699.1	0.0179424	0.373027	3.23791	1.36169	2.37787	1.24967	up	2.88147	3.80829	3.02399	1.44992	1.41623	1.21891	114491	Cited4	Cbp/p300-interacting transactivator, with Glu/Asp-rich carboxy-terminal domain, 4
XM_001074653.5	0.00327035	0.322547	3.47485	1.46268	2.37567	1.24834	up	3.42415	3.88338	3.11703	1.67783	1.49101	1.21921	690512	Ttll4	tubulin tyrosine ligase like 4
NM_031773.1	0.0383971	0.37306	8.71683	3.67694	2.37068	1.2453	up	7.58484	10.7558	7.80991	3.74467	3.71303	3.57311	83582	Polr1b	RNA polymerase I subunit B
NM_001106204.1	0.000556188	0.250846	10.619	4.48263	2.36891	1.24422	up	10.2572	10.4664	11.1333	4.79435	4.9836	3.66995	292188	Rnf217	ring finger protein 217
NM_001135708.1	0.00373276	0.32963	4.01366	1.69447	2.36869	1.24409	up	3.92159	4.52341	3.59599	1.43181	2.00823	1.64336	292087	Urb2	URB2 ribosome biogenesis homolog
XM_017595388.1	0.0152813	0.370723	1.76828	0.746557	2.36858	1.24402	up	1.96668	1.79109	1.54707	0.67975	1.10393	0.455989	100910885	LOC100910885	apolipoprotein L3-like
NM_001109598.1	0.0116829	0.370001	9.46853	4.00146	2.36627	1.24261	up	9.14988	10.6343	8.62136	3.98597	4.07352	3.94491	690516	Smurf1	SMAD specific E3 ubiquitin protein ligase 1
NM_001009640.1	0.0169424	0.371502	10.2113	4.31591	2.36596	1.24243	up	8.76697	11.8631	10.0038	3.93069	4.24255	4.77449	291987	Utp4	UTP4 small subunit processome component
NM_017361.1	0.00549952	0.34756	12.4737	5.27625	2.36412	1.2413	up	10.8575	14.2129	12.3505	3.99763	5.96997	5.86115	53372	Nup54	nucleoporin 54
XM_017593542.1	0.013426	0.370723	0.500247	0.211667	2.36337	1.24085	up	0.49137	0.512633	0.496738	0.281851	0.19306	0.160089	366478	Pigv	phosphatidylinositol glycan anchor biosynthesis, class V
XM_006256923.3	0.00651233	0.350726	1.75546	0.74347	2.36117	1.2395	up	1.62587	1.95036	1.69015	0.585049	0.612443	1.03292	501560	Rps6ka3	ribosomal protein S6 kinase A3
NM_001107454.1	0.0215463	0.373027	3.36373	1.42641	2.35817	1.23767	up	2.72444	3.80642	3.56034	1.44212	1.56761	1.26951	308068	Nkd2	NKD inhibitor of WNT signaling pathway 2
NM_001105720.2	0.000410945	0.241202	75.004	31.8259	2.3567	1.23677	up	78.2016	77.4107	69.3997	35.3048	28.2951	31.8777	25493	Nfkbia	NFKB inhibitor alpha
XM_017600091.1	0.0174859	0.371956	4.98697	2.11947	2.35293	1.23446	up	5.52419	5.5515	3.88522	1.74779	2.77018	1.84046	306347	Ell	elongation factor for RNA polymerase II
XM_017593810.1	0.012187	0.370001	38.6923	16.4525	2.35176	1.23374	up	36.2709	45.8591	33.947	14.6323	20.2763	14.4489	108348080	LOC108348080	probable rRNA-processing protein EBP2
NM_031981.2	0.0220523	0.373027	16.0861	6.8403	2.35166	1.23368	up	14.0173	19.4554	14.7855	7.30792	7.58106	5.63192	83809	Nsfl1c	NSFL1 cofactor
XM_574086.7	0.00457894	0.33419	3.07359	1.30702	2.3516	1.23364	up	3.09438	2.6775	3.44888	1.09228	1.73013	1.09865	498803	Otud1	OTU deubiquitinase 1
XM_006246161.2	0.012017	0.370001	3.40951	1.45173	2.34858	1.23179	up	2.98727	3.16084	4.08044	1.85275	0.9305	1.57195	100911235	Med7	mediator complex subunit 7
NM_001107069.1	0.0302114	0.37306	8.15869	3.47474	2.348	1.23143	up	8.75207	9.2744	6.44959	3.20914	3.61919	3.59588	303700	Usp36	ubiquitin specific peptidase 36
NM_001107705.1	0.0317632	0.37306	13.2085	5.62552	2.34797	1.23141	up	11.2958	16.1259	12.204	5.2559	6.2302	5.39047	310720	Wdr3	WD repeat domain 3
NM_001191609.1	0.0184584	0.373027	5.36996	2.2871	2.34793	1.23139	up	4.76673	6.59247	4.75066	1.75848	3.24755	1.85526	140433	Lama5	laminin subunit alpha 5
XM_017597823.1	0.0257837	0.37306	6.31975	2.69746	2.34285	1.22826	up	7.02192	7.0913	4.84602	2.26519	3.28155	2.54565	303735	Rnf213	ring finger protein 213
XM_008763239.2	0.00196498	0.290501	0.369106	0.157664	2.34109	1.22718	up	0.36826	0.367132	0.371925	0.143355	0.177455	0.152183	312647	Atg7	autophagy related 7
NM_199083.2	0.00656056	0.351391	20.7845	8.88652	2.33889	1.22582	up	19.6737	23.0454	19.6345	9.33712	8.42588	8.89655	289809	Pno1	partner of NOB1 homolog
XM_008762388.2	0.0294816	0.37306	0.467043	0.20003	2.33486	1.22334	up	0.372896	0.501206	0.527025	0.0990178	0.188909	0.312163	83805	Src	SRC proto-oncogene, non-receptor tyrosine kinase
NM_001106340.1	0.0188047	0.373027	14.5106	6.21603	2.33438	1.22304	up	13.4048	16.952	13.175	6.01389	6.62028	6.01392	293828	Mphosph10	M-phase phosphoprotein 10
NM_022615.1	0.00541017	0.345295	28.6533	12.2788	2.33357	1.22254	up	27.1166	31.7331	27.1104	11.9237	13.1769	11.7357	64550	Top1	DNA topoisomerase I
NM_001107293.1	0.00523201	0.343259	11.5551	4.95265	2.33311	1.22225	up	12.5032	11.4814	10.6806	4.77168	5.04247	5.0438	306261	Eaf1	ELL associated factor 1
XM_006251861.3	0.0471545	0.373166	1.62331	0.696304	2.33132	1.22115	up	1.15607	2.02161	1.69226	0.899306	0.882896	0.306711	290046	Hnrnpc	heterogeneous nuclear ribonucleoprotein C
XM_006227873.3	0.0255263	0.37306	2.87961	1.23536	2.33099	1.22094	up	2.38143	3.46624	2.79115	1.22363	1.84603	0.636412	308106	Map3k4	mitogen activated protein kinase kinase kinase 4
XM_006256379.3	0.00365505	0.32963	1.1333	0.486446	2.32976	1.22018	up	1.2697	1.0779	1.05232	0.329959	0.55145	0.577928	361838	Hnrnph3	heterogeneous nuclear ribonucleoprotein H3
NM_001270802.1	0.018573	0.373027	11.7652	5.0537	2.32804	1.21911	up	10.7494	13.9651	10.5811	4.37136	5.4088	5.38094	85245	Kpna2	karyopherin subunit alpha 2
XM_017600964.1	0.0348571	0.37306	3.1384	1.34922	2.32608	1.2179	up	2.59418	2.80761	4.01343	1.927	1.27837	0.842298	307505	Ctnna1	catenin alpha 1
NM_053727.2	0.021814	0.373027	18.0219	7.75599	2.32362	1.21637	up	19.52	20.6012	13.9446	9.52311	5.91117	7.83369	114519	Nfil3	nuclear factor, interleukin 3 regulated
NM_001107465.1	0.0298141	0.37306	14.0886	6.06388	2.32337	1.21622	up	12.6002	17.1344	12.5312	6.38605	6.37668	5.42893	308215	Chd1	chromodomain helicase DNA binding protein 1
NM_001105735.2	0.00136649	0.265614	47.6409	20.5332	2.32019	1.21424	up	52.4065	46.7067	43.8094	24.1041	16.556	20.9396	65161	Litaf	lipopolysaccharide-induced TNF factor
NM_021835.3	0.00939243	0.363259	70.1474	30.2545	2.31858	1.21324	up	79.6613	65.0146	65.7664	32.5947	30.3818	27.7871	24516	Jun	Jun proto-oncogene, AP-1 transcription factor subunit
XM_006231922.2	0.0367532	0.37306	7.58687	3.2723	2.31851	1.2132	up	6.30023	9.60525	6.85513	2.45353	3.88657	3.47681	294734	Gpbp1	GC-rich promoter binding protein 1
XM_006256359.3	0.0429907	0.373166	2.3155	0.998856	2.31815	1.21298	up	2.9322	2.29963	1.71467	0.651908	1.41466	0.929998	171120	Jmjd1c	jumonji domain containing 1C
NM_001029915.1	0.0126852	0.370001	18.0745	7.80378	2.31612	1.21171	up	16.1665	20.6276	17.4293	7.90984	8.28728	7.21421	294799	Brix1	biogenesis of ribosomes BRX1
XM_006255482.3	0.0478147	0.373166	1.08975	0.470917	2.3141	1.21045	up	0.796359	1.39172	1.08116	0.424019	0.673796	0.314935	29501	Slc12a4	solute carrier family 12 member 4
XM_006231109.3	0.0380045	0.37306	3.24429	1.40268	2.31292	1.20972	up	3.44329	3.84432	2.44527	1.45384	1.59155	1.16266	100912573	Ms4a6e	membrane spanning 4-domains A6E
XM_017599949.1	0.0336985	0.37306	0.270956	0.117262	2.31069	1.20832	up	0.304538	0.303377	0.204953	0.0532036	0.123674	0.174909	290322	Ints9	integrator complex subunit 9
NM_130812.3	0.0127169	0.370001	1.91622	0.829647	2.30968	1.20769	up	1.76341	2.0604	1.92486	0.81224	1.14352	0.533182	25164	Cdkn2b	cyclin-dependent kinase inhibitor 2B
XM_008762010.2	0.00789941	0.358732	0.516737	0.223884	2.30806	1.20668	up	0.580954	0.536648	0.432611	0.240477	0.168847	0.262329	362160	Celf1	CUGBP, Elav-like family member 1
XM_017596609.1	0.0216489	0.373027	0.531709	0.230462	2.30714	1.20611	up	0.549339	0.59039	0.455398	0.337745	0.23389	0.119752	501195	Macir	macrophage immunometabolism regulator
NM_001012041.1	0.0191973	0.373027	4.16028	1.80466	2.30529	1.20495	up	5.05287	3.632	3.79596	0.956828	2.12892	2.32824	305896	Irf9	interferon regulatory factor 9
XM_006243775.2	0.000125475	0.227341	81.3233	35.2929	2.30424	1.20429	up	84.3889	78.0004	81.5808	31.6721	39.4817	34.7248	315989	Manf	mesencephalic astrocyte-derived neurotrophic factor
XM_006232970.1	0.0301632	0.37306	1.07195	0.465223	2.30417	1.20425	up	1.26608	0.801705	1.14807	0.582175	0.486285	0.327209	361995	Prpf3	pre-mRNA processing factor 3
NM_001107107.1	0.008074	0.358732	20.9508	9.09807	2.30277	1.20337	up	24.224	19.8388	18.7895	7.97401	10.7735	8.54673	304063	Ets2	ETS proto-oncogene 2, transcription factor
XM_006236590.3	0.0304755	0.37306	0.0937254	0.0407663	2.29909	1.20106	up	0.0917779	0.116189	0.0732098	0.0383116	0.0578823	0.0261051	502784	Gprin3	GPRIN family member 3
XM_008765997.2	0.0497335	0.373166	3.69038	1.60633	2.29741	1.20001	up	4.5758	3.69573	2.79961	1.64746	1.77801	1.39351	689844	Maml2	mastermind-like transcriptional coactivator 2
XM_008765097.2	0.0113217	0.368994	4.67996	2.03721	2.29725	1.19991	up	4.58521	4.65737	4.79731	2.16317	1.44336	2.5051	314623	Midn	midnolin
NM_001004210.2	0.00313146	0.321691	67.2634	29.3097	2.29492	1.19845	up	61.9805	74.8333	64.9764	27.3268	33.3954	27.2068	289754	Xbp1	X-box binding protein 1
XM_008773435.2	0.0444639	0.373166	4.48091	1.95321	2.29413	1.19795	up	3.29279	5.61888	4.53105	1.43262	2.60698	1.82002	66027	Drp2	dystrophin related protein 2
NM_001008320.1	0.00682097	0.352506	4.98366	2.17256	2.29392	1.19781	up	5.36127	5.07023	4.51947	1.86889	2.963	1.68577	299145	Rhoj	ras homolog family member J
NM_001013074.1	0.020327	0.373027	4.91459	2.14307	2.29325	1.1974	up	5.73113	3.90995	5.1027	1.85928	2.65256	1.91736	294322	Pknox1	PBX/knotted 1 homeobox 1
XM_008764138.1	0.0302055	0.37306	7.09884	3.09559	2.29321	1.19737	up	6.39689	8.93787	5.96175	3.07105	4.0133	2.20243	313024	Wasf2	WASP family member 2
XM_006239276.3	0.0373946	0.37306	1.22403	0.53433	2.29077	1.19583	up	1.30269	1.38618	0.98321	0.3414	0.88315	0.378439	94204	Ece1	endothelin converting enzyme 1
XM_017601149.1	0.0071766	0.353	0.208885	0.0912898	2.28816	1.19419	up	0.192306	0.24294	0.191411	0.0834315	0.112467	0.0779708	102552911	LOC102552911	uncharacterized LOC102552911
NM_001007741.1	0.0281724	0.37306	11.1146	4.8651	2.28456	1.19191	up	10.0498	13.3021	9.99194	4.76314	5.09429	4.73787	361977	Isg20l2	interferon stimulated exonuclease gene 20-like 2
XM_017590934.1	0.0101477	0.365843	1.51149	0.66198	2.28329	1.19112	up	1.63393	1.5771	1.32345	0.654351	0.69791	0.633678	310849	Sgms2	sphingomyelin synthase 2
NM_031675.2	0.0430253	0.373166	35.2082	15.4301	2.28179	1.19017	up	33.1487	43.9398	28.5362	15.6158	17.199	13.4754	63836	Actn4	actinin alpha 4
XM_006230902.3	0.0228026	0.373027	2.18671	0.958617	2.28111	1.18974	up	2.34517	2.50681	1.70816	0.755891	1.13485	0.985109	688405	Cdk2ap2	cyclin-dependent kinase 2 associated protein 2
XM_006230784.3	0.0253307	0.373027	4.46973	1.96008	2.28038	1.18927	up	3.80556	5.24829	4.35534	1.26402	3.05295	1.56328	309139	Tpcn2	two pore segment channel 2
XM_017596110.1	0.0193309	0.373027	15.3681	6.73997	2.28014	1.18912	up	13.0699	18.3582	14.6761	7.6535	7.08509	5.48133	100910069	LOC100910069	uncharacterized LOC100910069
NM_001007641.1	0.000638053	0.250846	20.5728	9.04125	2.27543	1.18614	up	21.2454	19.8869	20.586	9.2579	10.1565	7.70932	295588	Rnd3	Rho family GTPase 3
XM_017591866.1	0.0462324	0.373166	0.976813	0.42974	2.27303	1.18462	up	0.699575	1.2145	1.01636	0.263496	0.61357	0.412155	360161	Nek6	NIMA-related kinase 6
NM_001108301.1	0.0278743	0.37306	1.37192	0.603993	2.27142	1.18359	up	1.49873	1.03462	1.58241	0.472787	0.772968	0.566223	360640	Map3k14	mitogen-activated protein kinase kinase kinase 14
XM_003751197.2	0.00431278	0.330491	2.27383	1.00278	2.26754	1.18113	up	2.46866	2.17841	2.17442	0.728752	1.26966	1.00992	100910735	Oas1g	2'-5' oligoadenylate synthetase 1G
NM_001006962.1	0.0175698	0.372253	11.2393	4.95668	2.26751	1.18111	up	12.089	12.109	9.51998	4.85585	4.90571	5.1085	290232	Tinf2	TERF1 interacting nuclear factor 2
NM_001013153.1	0.00284288	0.313227	9.32473	4.11328	2.26698	1.18077	up	8.39136	10.1109	9.47193	3.74627	4.59544	3.99814	309373	Ubtd1	ubiquitin domain containing 1
XM_006240993.2	0.0232426	0.373027	0.701529	0.309787	2.26455	1.17923	up	0.662555	0.582137	0.859895	0.445184	0.269201	0.214977	64391	Dapk3	death-associated protein kinase 3
NM_199256.2	0.0200271	0.373027	56.0321	24.7581	2.26318	1.17835	up	51.1901	66.0298	50.8763	23.5386	27.1186	23.6172	80843	Sec61a1	SEC61 translocon subunit alpha 1
XM_008767274.2	0.00607147	0.348321	2.46669	1.09079	2.26139	1.17721	up	2.69927	2.19971	2.5011	0.904253	1.48064	0.887467	363284	Ube2f	ubiquitin-conjugating enzyme E2F (putative)
XM_008760933.2	0.0182428	0.373027	5.86267	2.59354	2.26049	1.17664	up	5.39613	7.14585	5.04604	2.62813	3.36717	1.78531	361935	Spata5	spermatogenesis associated 5
NM_031118.1	0.0147136	0.370723	24.3016	10.7564	2.25927	1.17585	up	24.9796	28.0967	19.8285	10.7097	13.0868	8.47268	81782	Soat1	sterol O-acyltransferase 1
XM_006239473.3	0.0301535	0.37306	0.550444	0.243679	2.25889	1.17561	up	0.558446	0.57496	0.517925	0.123441	0.323381	0.284215	500592	Tnfrsf25	TNF receptor superfamily member 25
XM_006248918.2	0.0165086	0.371502	29.5575	13.0955	2.25708	1.17446	up	30.9929	32.5694	25.1103	13.8096	12.8735	12.6034	25266	Pdgfa	platelet derived growth factor subunit A
XM_006229585.3	0.0265573	0.37306	1.12882	0.500538	2.25522	1.17327	up	1.13407	1.22076	1.03163	0.370584	0.760799	0.370231	309295	Ikbkg	inhibitor of nuclear factor kappa B kinase regulatory subunit gamma
XM_017602449.1	0.0377816	0.37306	2.28348	1.01258	2.25512	1.1732	up	2.22705	2.18866	2.43472	1.51984	0.54964	0.968254	100310845	Uty	ubiquitously transcribed tetratricopeptide repeat containing, Y-linked
XM_008762892.2	0.0347047	0.37306	0.919471	0.407739	2.25505	1.17316	up	0.827589	1.0975	0.833322	0.621474	0.184406	0.417338	312372	Kbtbd2	kelch repeat and BTB domain containing 2
XM_006245376.3	0.046317	0.373166	0.0793433	0.0352049	2.25375	1.17233	up	0.100387	0.0592346	0.0784086	0.0526507	0.032385	0.0205792	301606	Espnl	espin-like
XM_006250426.3	0.0363813	0.37306	49.3404	21.9198	2.25095	1.17053	up	43.3242	60.3976	44.2994	22.9148	20.4661	22.3786	289352	Eprs	glutamyl-prolyl-tRNA synthetase
XM_017591394.1	0.000325734	0.241202	1.05877	0.470529	2.25018	1.17004	up	1.08826	1.09883	0.989229	0.50139	0.51337	0.396828	310631	Mex3a	mex-3 RNA binding family member A
NM_001024869.1	0.0260518	0.37306	31.354	13.935	2.25002	1.16994	up	25.8083	38.8379	29.4157	12.756	18.7074	10.3415	295062	Wwtr1	WW domain containing transcription regulator 1
NM_001008348.1	0.0114487	0.368994	16.86	7.49702	2.24889	1.16921	up	18.4802	14.4276	17.6722	7.14072	8.25627	7.09407	309172	Frmd8	FERM domain containing 8
NM_001270598.1	0.00251321	0.30865	1.2363	0.549837	2.24849	1.16895	up	1.21287	1.31262	1.18341	0.538635	0.548078	0.562798	303824	Igf2bp2	insulin-like growth factor 2 mRNA binding protein 2
NM_001270599.1	0.00251321	0.30865	1.2363	0.549837	2.24849	1.16895	up	1.21287	1.31262	1.18341	0.538635	0.548078	0.562798	303824	Igf2bp2	insulin-like growth factor 2 mRNA binding protein 2
XM_017594638.1	0.0136504	0.370723	1.78545	0.794644	2.24685	1.16791	up	2.14096	1.58671	1.62868	0.54437	0.793708	1.04585	171090	Giot1	gonadotropin inducible ovarian transcription factor 1
NM_001107604.2	0.02334	0.373027	11.6603	5.20061	2.2421	1.16485	up	10.055	13.9453	10.9805	4.9283	5.92143	4.75209	309458	Pdcd11	programmed cell death 11
XM_008772105.2	0.0322316	0.37306	0.218283	0.0973866	2.2414	1.1644	up	0.271755	0.175756	0.207336	0.0496183	0.125472	0.117069	291439	Mbd1	methyl-CpG binding domain protein 1
NM_012992.4	0.047589	0.373166	321.059	143.344	2.23978	1.16336	up	269.74	402.267	291.17	148.985	147.76	133.286	25498	Npm1	nucleophosmin 1
NM_017022.2	0.025895	0.37306	154.347	69.1009	2.23366	1.15941	up	147.844	182.488	132.711	72.0035	71.1073	64.1917	24511	Itgb1	integrin subunit beta 1
XM_008764657.2	0.0270514	0.37306	5.40628	2.42047	2.23357	1.15935	up	5.3877	6.24245	4.5887	1.30053	3.63664	2.32424	314140	LOC314140	ribose-phosphate pyrophosphokinase I -like
XM_008772532.2	0.0280728	0.37306	0.11835	0.053034	2.23159	1.15807	up	0.0927809	0.124613	0.137656	0.0683424	0.0249832	0.0657764	688429	Arhgap10	Rho GTPase activating protein 10
NM_013106.1	0.0237889	0.373027	56.243	25.2121	2.2308	1.15756	up	51.5154	67.7907	49.4229	24.6658	28.8549	22.1155	25643	Gnai3	G protein subunit alpha i3
XM_006242100.3	0.00826935	0.361028	1.83854	0.824398	2.23016	1.15714	up	1.94447	1.6967	1.87444	0.602787	1.09357	0.776837	362965	Rangap1	RAN GTPase activating protein 1
NM_001107624.1	0.000765086	0.25109	5.6695	2.5435	2.22902	1.15641	up	5.68602	6.08436	5.23813	2.24681	2.86845	2.51523	309728	Arid5b	AT-rich interaction domain 5B
NM_001105668.1	0.00563442	0.348321	7.04282	3.15974	2.22892	1.15635	up	6.0968	7.17195	7.8597	3.21178	3.66609	2.60135	362325	Mdfic	MyoD family inhibitor domain containing
NM_001014155.1	0.0379036	0.37306	2.57004	1.15332	2.22839	1.156	up	2.32221	3.17391	2.214	1.18393	1.02845	1.24757	361420	Taf1c	TATA-box binding protein associated factor, RNA polymerase 1 subunit C
NM_053713.1	0.00182994	0.282045	8.99825	4.04232	2.22601	1.15446	up	9.95891	8.6859	8.34995	4.10257	3.2175	4.80688	114505	Klf4	Kruppel like factor 4
NM_021844.2	0.00964534	0.363515	3.12391	1.40345	2.22587	1.15437	up	3.53813	2.59787	3.23571	1.77733	0.972897	1.46013	60427	Kitlg	KIT ligand
XM_017601126.1	0.0181307	0.373027	5.93887	2.6687	2.22538	1.15405	up	5.47407	7.21231	5.13023	1.87324	3.61752	2.51534	100911798	Seh1l	SEH1-like nucleoporin
XM_006230647.3	0.0468371	0.373166	3.61357	1.62382	2.22535	1.15403	up	3.43945	4.63885	2.76241	2.14472	0.937945	1.78881	117855	Sf1	splicing factor 1
XM_017588702.1	0.0468371	0.373166	3.61357	1.62382	2.22535	1.15403	up	3.43945	4.63885	2.76241	2.14472	0.937945	1.78881	117855	Sf1	splicing factor 1
XM_017597271.1	0.0230367	0.373027	0.711552	0.319759	2.22528	1.15399	up	0.84102	0.598912	0.694724	0.297314	0.362485	0.299477	303188	Rai1	retinoic acid induced 1
NM_133565.1	0.00871087	0.361826	24.9059	11.1933	2.22506	1.15384	up	23.45	27.6259	23.6417	11.0481	11.5683	10.9636	171092	G3bp1	G3BP stress granule assembly factor 1
XM_006247644.3	0.0264251	0.37306	0.811896	0.364996	2.2244	1.15341	up	0.884876	0.613718	0.937095	0.493787	0.314968	0.286233	102546698	LOC102546698	uncharacterized LOC102546698
NM_024359.1	0.00208728	0.290847	19.9064	8.96394	2.22072	1.15102	up	19.6855	19.9946	20.039	10.1208	8.30631	8.46476	29560	Hif1a	hypoxia inducible factor 1 subunit alpha
NM_001006976.1	0.00577764	0.348321	9.23689	4.1611	2.21982	1.15044	up	10.3882	8.69894	8.62352	3.9788	5.46913	3.03536	294810	Tars1	threonyl-tRNA synthetase 1
NM_001004206.1	0.0295721	0.37306	50.3247	22.697	2.21724	1.14876	up	44.0527	60.026	46.8954	22.9907	23.2	21.9005	288778	Pa2g4	proliferation-associated 2G4
NM_001127483.1	0.0239763	0.373027	5.97149	2.69513	2.21566	1.14774	up	5.14422	7.31091	5.45935	2.97061	2.04036	3.0744	306103	Dis3	DIS3 homolog, exosome endoribonuclease and 3'-5' exoribonuclease
XM_008765747.2	0.0217462	0.373027	1.04055	0.470152	2.21323	1.14615	up	0.937911	1.26241	0.921336	0.297313	0.674103	0.439039	315333	Atf7	activating transcription factor 7
NM_001011997.1	0.00604518	0.348321	26.177	11.8562	2.20788	1.14266	up	25.4692	29.5279	23.5339	11.5237	13.4717	10.5731	300838	Tmod3	tropomodulin 3
XM_006249543.3	0.0151042	0.370723	1.3363	0.605386	2.20735	1.14231	up	1.12748	1.46697	1.41445	0.857735	0.389634	0.568789	304555	Hps4	HPS4, biogenesis of lysosomal organelles complex 3 subunit 2
NM_134402.3	0.0389629	0.37306	21.4659	9.73589	2.20482	1.14066	up	16.8688	25.1635	22.3653	9.20777	9.82792	10.172	171439	Bzw2	basic leucine zipper and W2 domains 2
NM_001108134.2	0.00892977	0.361826	6.3874	2.90201	2.20103	1.13818	up	6.21078	6.41662	6.53482	3.66743	2.61334	2.42527	315554	Pus3	pseudouridine synthase 3
XM_017591182.1	0.01229	0.370001	8.13925	3.70094	2.19924	1.137	up	6.85166	8.71504	8.85107	3.76704	4.0785	3.25728	365661	Erbin	erbb2 interacting protein
NM_023955.1	0.000161663	0.238489	18.2407	8.30588	2.19612	1.13496	up	18.6478	18.4505	17.6237	7.99935	9.23238	7.6859	65168	Scamp2	secretory carrier membrane protein 2
NM_001105837.1	0.0134386	0.370723	152.855	69.6905	2.19334	1.13313	up	159.736	171.771	127.057	72.2538	78.4517	58.3661	287703	Eif1	eukaryotic translation initiation factor 1
NM_001108373.1	0.0072059	0.353	33.1667	15.1225	2.1932	1.13304	up	32.9583	37.4177	29.1242	12.7641	16.5124	16.0912	361028	Mapk1ip1l	mitogen-activated protein kinase 1 interacting protein 1-like
NM_001109270.1	0.00713056	0.353	3.65839	1.66907	2.19187	1.13216	up	3.67441	3.18619	4.11457	1.50855	1.94488	1.55378	500563	Fam110d	family with sequence similarity 110, member D
XM_008761823.2	0.00446848	0.33419	1.79306	0.818121	2.19168	1.13204	up	1.87936	1.57357	1.92623	1.03123	0.598816	0.824318	499797	Fmnl2	formin-like 2
NM_001025043.1	0.00259427	0.308763	2.68213	1.22458	2.19025	1.13109	up	2.48388	2.6556	2.90692	1.27342	1.28034	1.11998	499885	Itpripl1	ITPRIP like 1
NM_001007745.1	0.0433768	0.373166	20.8547	9.52531	2.1894	1.13054	up	17.3726	26.0942	19.0973	9.4797	10.7759	8.32029	362401	Tmem43	transmembrane protein 43
XM_006245026.3	0.0346992	0.37306	0.4721	0.215769	2.18799	1.1296	up	0.366785	0.541899	0.507615	0.234434	0.190273	0.222601	316440	Ino80d	INO80 complex subunit D
XM_006230029.3	0.0128149	0.370001	12.0313	5.49953	2.1877	1.12941	up	11.17	13.8302	11.0936	6.02337	5.33695	5.13827	29657	Arntl	aryl hydrocarbon receptor nuclear translocator-like
XM_006255629.3	0.018395	0.373027	0.581101	0.265722	2.18687	1.12887	up	0.666271	0.606705	0.470327	0.230209	0.318531	0.248427	25414	Bcar1	BCAR1 scaffold protein, Cas family member
NM_001004084.2	0.0184959	0.373027	4.34367	1.98778	2.18518	1.12775	up	4.45672	5.00025	3.57406	2.11121	2.6964	1.15574	309622	RT1-Bb	RT1 class II, locus Bb
XM_006231928.3	0.0417693	0.373166	41.5952	19.0957	2.17824	1.12316	up	31.7388	46.8384	46.2082	20.362	19.2952	17.63	25205	Il6st	interleukin 6 signal transducer
XM_006230168.3	0.0334923	0.37306	2.33701	1.07427	2.17544	1.12131	up	2.78	2.452	1.77903	1.34734	0.969267	0.906198	361640	Polr3e	RNA polymerase III subunit E
NM_001134873.1	0.038333	0.37306	60.0815	27.6244	2.17494	1.12098	up	54.9824	75.5854	49.6767	34.4799	23.3684	25.0248	313560	Ctps1	CTP synthase 1
XM_008759598.1	0.00597992	0.348321	3.41885	1.57803	2.16653	1.11538	up	3.22588	3.92182	3.10884	1.66195	1.81187	1.26028	499179	LOC499179	similar to topoisomerase (DNA) I
NM_001024368.1	0.012698	0.370001	6.34101	2.92882	2.16504	1.11439	up	6.10041	7.4824	5.44022	2.12367	3.44694	3.21585	501665	Slc10a3	solute carrier family 10, member 3
NM_001134555.1	0.00714736	0.353	24.1511	11.1561	2.16483	1.11426	up	22.1762	28.0194	22.2578	10.3215	14.057	9.08988	312705	C1r	complement C1r
NM_032060.1	0.0239253	0.373027	0.445168	0.205654	2.16464	1.11413	up	0.540938	0.366287	0.428277	0.135639	0.28182	0.199504	84007	C3ar1	complement C3a receptor 1
XM_017595714.1	0.00499284	0.337863	3.46288	1.59989	2.16445	1.114	up	3.56675	3.37685	3.44503	1.70697	1.83451	1.25818	363017	Taf1d	TATA-box binding protein associated factor, RNA polymerase I subunit D
XM_008769336.2	0.00763242	0.35647	1.71681	0.793566	2.16341	1.11331	up	1.5516	1.73842	1.86041	1.06557	0.693794	0.621334	304577	Ung	uracil-DNA glycosylase
NM_001014244.1	0.0217604	0.373027	17.5621	8.12335	2.16193	1.11232	up	15.0999	21.4734	16.1132	7.56567	10.9949	5.80945	365345	Cyb5r2	cytochrome b5 reductase 2
NM_022005.2	0.0400282	0.373166	31.7278	14.6824	2.16095	1.11166	up	24.0746	38.8779	32.2309	9.2758	21.6292	13.142	63847	Fxyd6	FXYD domain-containing ion transport regulator 6
XM_017602052.1	0.0191307	0.373027	0.529711	0.245245	2.15993	1.11098	up	0.580638	0.593007	0.415489	0.16654	0.31782	0.251375	317241	Rlim	ring finger protein, LIM domain interacting
XM_017602338.1	0.0191307	0.373027	0.529711	0.245245	2.15993	1.11098	up	0.580638	0.593007	0.415489	0.16654	0.31782	0.251375	108348168	Rlim	ring finger protein, LIM domain interacting
NM_001013865.1	0.0257534	0.37306	8.69568	4.02931	2.15811	1.10977	up	8.69057	10.0757	7.3208	3.80649	4.20164	4.07981	288092	Tmem39a	transmembrane protein 39a
XM_003751156.4	0.0390329	0.37306	2.79338	1.29489	2.15723	1.10918	up	2.419	3.50995	2.45118	1.56783	1.19465	1.12219	686310	Ephb4	EPH receptor B4
XM_017595813.1	0.0439429	0.373166	0.953955	0.442611	2.15529	1.10788	up	1.16955	0.973226	0.719095	0.40902	0.660107	0.258706	498675	LOC498675	hypothetical LOC498675
XM_008771351.2	0.00566961	0.348321	16.9191	7.85254	2.1546	1.10742	up	15.3235	16.5855	18.8483	7.37627	8.73644	7.4449	29502	Slc20a2	solute carrier family 20 member 2
NM_053328.1	0.014461	0.370723	24.0618	11.1868	2.15092	1.10495	up	27.5966	23.0726	21.5162	12.1168	10.4361	11.0073	79431	Bhlhe40	basic helix-loop-helix family, member e40
XM_017593316.1	0.0107279	0.368193	14.7865	6.8759	2.15048	1.10466	up	16.4986	15.1478	12.7132	6.42412	7.73921	6.46436	298686	Ccnl2	cyclin L2
XM_006239275.3	0.0015621	0.273083	22.1014	10.2807	2.14979	1.1042	up	20.1242	23.5714	22.6085	11.4541	9.95394	9.4341	94204	Ece1	endothelin converting enzyme 1
NM_001008344.1	0.00469521	0.33419	49.3776	22.9686	2.14979	1.10419	up	49.7389	52.4408	45.9531	23.1551	22.5899	23.1608	307503	Etf1	eukaryotic translation termination factor 1
NM_139186.2	0.0207642	0.373027	24.6913	11.4935	2.14828	1.10318	up	23.4684	29.1114	21.4941	10.495	11.1021	12.8834	246042	Nifk	nucleolar protein interacting with the FHA domain of MKI67
XM_017601276.1	0.0466399	0.373166	1.37995	0.642941	2.14631	1.10186	up	1.00827	1.43342	1.69816	0.447232	0.658866	0.822724	307652	Psme3ip1	proteasome activator subunit 3 interacting protein 1
NM_001106391.2	0.0054023	0.345219	26.237	12.2245	2.14626	1.10183	up	23.9628	28.2424	26.5059	12.8189	11.7794	12.0753	294436	Rpf2	ribosome production factor 2 homolog
XM_017594540.1	0.0398644	0.373166	5.21572	2.43021	2.1462	1.10178	up	4.44364	6.60477	4.59873	2.37083	3.01323	1.90657	366669	Syne2	spectrin repeat containing nuclear envelope protein 2
NM_012851.2	0.0307175	0.37306	0.512079	0.238898	2.14351	1.09997	up	0.579447	0.441995	0.514795	0.116356	0.265861	0.334476	25322	Hsd17b1	hydroxysteroid (17-beta) dehydrogenase 1
NM_001127570.1	0.00234054	0.303881	5.75938	2.68705	2.14338	1.09989	up	5.2874	6.38994	5.60079	2.9008	3.05959	2.10075	686323	Trip6	thyroid hormone receptor interactor 6
XM_017601532.1	0.034414	0.37306	3.81638	1.78139	2.14237	1.09921	up	2.92963	4.34079	4.17873	2.06075	1.7195	1.5639	117062	Hmga1	high mobility group AT-hook 1
XM_006256997.3	0.000117039	0.227341	2.59045	1.20973	2.14136	1.09853	up	2.63818	2.63146	2.50172	1.28948	1.08609	1.25361	24941	Atp7a	ATPase copper transporting alpha
NM_001271089.2	0.0127566	0.370001	120.052	56.1006	2.13993	1.09757	up	118.763	134.9	106.492	55.5937	59.5814	53.1269	50567	Slc3a2	solute carrier family 3 member 2
NM_012749.2	0.0331816	0.37306	96.9118	45.2946	2.13959	1.09733	up	78.3404	116.858	95.537	51.3643	45.9039	38.6157	25135	Ncl	nucleolin
XM_006255737.3	0.00608749	0.348321	4.55031	2.12913	2.13717	1.0957	up	5.0943	3.94103	4.61559	2.09323	2.51719	1.77697	292060	Irf8	interferon regulatory factor 8
XM_008771180.2	0.0221313	0.373027	0.836718	0.391533	2.13703	1.09561	up	0.866317	0.781923	0.861914	0.251354	0.39209	0.531155	103693914	LOC103693914	uncharacterized LOC103693914
XM_574892.7	0.0102961	0.3669	6.52639	3.05397	2.13701	1.0956	up	5.46498	7.15815	6.95603	3.30438	3.35669	2.50084	116651	E2f5	E2F transcription factor 5
XM_008770416.2	0.00284383	0.313227	0.140172	0.0656604	2.1348	1.0941	up	0.147236	0.150061	0.123219	0.0792438	0.0585153	0.0592222	24329	Egfr	epidermal growth factor receptor
XM_006256128.3	0.0357481	0.37306	11.747	5.50424	2.13417	1.09367	up	11.7467	14.1303	9.36385	6.02326	5.83248	4.65698	114851	Cdkn1a	cyclin-dependent kinase inhibitor 1A
NM_001107196.1	0.0140439	0.370723	11.9232	5.58837	2.13358	1.09328	up	11.8591	13.8249	10.0858	5.75087	6.441	4.57324	304962	Atf6	activating transcription factor 6
XM_006248736.3	0.00648199	0.350726	4.0745	1.91662	2.12588	1.08806	up	4.50732	4.24686	3.46932	2.04625	2.26743	1.43617	288416	N4bp2l2	NEDD4 binding protein 2-like 2
NM_031330.2	0.00521972	0.342888	85.8448	40.4104	2.12432	1.087	up	76.1238	95.9073	85.5033	38.3319	46.742	36.1574	83498	Hnrnpab	heterogeneous nuclear ribonucleoprotein A/B
NM_031591.1	0.0456226	0.373166	12.799	6.02632	2.12385	1.08668	up	15.8032	12.1065	10.4872	5.6858	6.62306	5.77009	29583	Pecam1	platelet and endothelial cell adhesion molecule 1
NM_001134514.2	0.0074062	0.354027	6.3644	3.00075	2.12094	1.0847	up	7.09088	5.57481	6.42751	3.23192	2.59469	3.17564	295678	Sestd1	SEC14 and spectrin domain containing 1
NM_024388.2	0.00180466	0.27982	9.81017	4.6272	2.12011	1.08414	up	9.77539	10.5778	9.07728	4.50811	5.05926	4.31424	79240	Nr4a1	nuclear receptor subfamily 4, group A, member 1
NM_130411.2	0.0316826	0.37306	16.1068	7.61622	2.11481	1.08053	up	15.2172	19.9779	13.1255	6.44612	10.1794	6.22308	155151	Coro1a	coronin 1A
XM_017596996.1	0.0219125	0.373027	3.89618	1.84234	2.1148	1.08052	up	4.22796	4.02924	3.43135	1.73675	2.62301	1.16726	24420	Gspt1	G1 to S phase transition 1
XM_006229296.3	0.0201897	0.373027	1.18489	0.561114	2.11168	1.07839	up	1.17617	1.39577	0.982737	0.450468	0.600923	0.631951	308667	Nipa2	NIPA magnesium transporter 2
XM_008771542.1	0.0168496	0.371502	0.146318	0.0693073	2.11114	1.07802	up	0.133351	0.176062	0.12954	0.0609698	0.09099	0.0559621	361219	Fbxw17	F-box and WD-40 domain protein 17
XM_006251192.1	0.0016331	0.273083	6.85429	3.24819	2.11019	1.07737	up	6.91755	7.41425	6.23108	3.70608	3.42953	2.60895	289724	Nop14	NOP14 nucleolar protein
NM_001109509.1	0.00573166	0.348321	2.61442	1.24031	2.10789	1.0758	up	2.43513	2.98854	2.4196	0.996934	1.37482	1.34916	688730	Gpr84	G protein-coupled receptor 84
XM_008762813.2	0.014742	0.370723	1.93163	0.916839	2.10684	1.07508	up	1.92484	2.07994	1.7901	0.585394	1.172	0.993125	500057	Zfp800	zinc finger protein 800
NM_001106074.1	0.02892	0.37306	23.8924	11.3565	2.10385	1.07303	up	18.3427	26.9197	26.415	10.8502	13.8973	9.32206	290655	Crlf1	cytokine receptor-like factor 1
NM_182824.2	0.0237115	0.373027	5.62975	2.67994	2.1007	1.07087	up	5.33851	6.85223	4.69852	2.28455	3.53703	2.21825	315716	Cd276	Cd276 molecule
XM_008772530.2	0.0250317	0.373027	0.588385	0.28017	2.1001	1.07046	up	0.617631	0.687523	0.46	0.267349	0.35542	0.21774	688429	Arhgap10	Rho GTPase activating protein 10
NM_001106228.1	0.00127575	0.263291	21.8702	10.4155	2.09977	1.07023	up	22.7947	21.5118	21.304	10.3611	10.5705	10.3149	292673	Ercc1	ERCC excision repair 1, endonuclease non-catalytic subunit
NM_012488.2	0.0141168	0.370723	24.8207	11.8266	2.09873	1.06951	up	22.6215	22.9674	28.8733	12.5535	12.6697	10.2566	24153	A2m	alpha-2-macroglobulin
NM_001191700.1	0.0391462	0.373074	1.02658	0.489509	2.09716	1.06843	up	0.756256	1.15435	1.16912	0.352863	0.70897	0.406693	307774	Otud4	OTU deubiquitinase 4
NM_053596.2	0.00978789	0.364769	6.26394	2.99348	2.09252	1.06524	up	6.73266	6.85687	5.20228	2.19903	3.08902	3.69241	94204	Ece1	endothelin converting enzyme 1
XM_017591506.1	0.0128162	0.370001	0.702894	0.336434	2.08925	1.06298	up	0.765577	0.590604	0.752502	0.245938	0.458666	0.304699	266709	Pkig	cAMP-dependent protein kinase inhibitor gamma
NM_024385.1	0.0293626	0.37306	1.09616	0.525075	2.08763	1.06186	up	1.15896	1.2838	0.845731	0.516468	0.715769	0.342989	79237	Hhex	hematopoietically expressed homeobox
NM_024489.1	0.0310274	0.37306	6.81571	3.2656	2.08713	1.06152	up	6.03359	8.11301	6.30055	3.35636	3.31081	3.12961	80338	Zbtb10	zinc finger and BTB domain containing 10
XM_006253130.3	0.0353547	0.37306	8.04079	3.85348	2.08663	1.06118	up	9.79406	7.68612	6.64219	3.68964	3.43138	4.43942	25402	Casp3	caspase 3
XM_008762646.2	0.0192285	0.373027	14.1442	6.78359	2.08506	1.06009	up	15.6005	15.2847	11.5473	6.45624	7.7653	6.12922	296787	Sema3c	semaphorin 3C
NM_001130540.1	0.00813248	0.358893	10.637	5.10327	2.08435	1.0596	up	11.2485	11.3816	9.28094	5.29723	5.4092	4.60338	299907	Ext1	exostosin glycosyltransferase 1
XM_017590410.1	0.0205389	0.373027	3.19627	1.53477	2.08257	1.05836	up	2.7347	3.80137	3.05273	1.25601	1.72478	1.62352	100911700	LOC100911700	bifunctional protein NCOAT-like
XM_006228752.3	0.0166772	0.371502	0.20253	0.0973069	2.08135	1.05752	up	0.24066	0.185148	0.181782	0.0613668	0.122576	0.107979	102552698	LOC102552698	zinc finger protein 568-like
XM_008759227.2	0.0166772	0.371502	0.20253	0.0973069	2.08135	1.05752	up	0.24066	0.185148	0.181782	0.0613668	0.122576	0.107979	499123	Zfp569	zinc finger protein 569
XM_006246417.3	0.02825	0.37306	1.2051	0.579135	2.08086	1.05718	up	1.14325	1.47947	0.992579	0.637999	0.711385	0.388022	114509	Mapk7	mitogen-activated protein kinase 7
XM_006246555.3	0.02825	0.37306	1.2051	0.579135	2.08086	1.05718	up	1.14325	1.47947	0.992579	0.637999	0.711385	0.388022	100912585	LOC100912585	mitogen-activated protein kinase 7-like
XM_006231826.3	0.0162084	0.371502	3.39645	1.6329	2.08	1.05659	up	3.97648	3.0428	3.17006	2.17603	1.04697	1.67572	25675	Hmgcr	3-hydroxy-3-methylglutaryl-CoA reductase
NM_023090.1	0.0233978	0.373027	33.5712	16.1465	2.07916	1.056	up	33.3843	38.7678	28.5615	16.3632	17.1055	14.9709	29452	Epas1	endothelial PAS domain protein 1
XM_006238901.3	0.010522	0.3669	8.11439	3.90793	2.07639	1.05408	up	8.7586	7.24257	8.342	3.95742	3.96663	3.79975	681287	Map7d1	MAP7 domain containing 1
XM_017591707.1	0.0396577	0.373166	9.59357	4.62045	2.07633	1.05404	up	9.25809	11.3539	8.16869	5.0241	6.61273	2.22451	311146	Itprid2	ITPR interacting domain containing 2
XM_017593908.1	0.00748595	0.354027	8.81125	4.25183	2.07234	1.05126	up	8.16154	9.71616	8.55604	4.2599	4.44555	4.05003	362498	Mdn1	midasin AAA ATPase 1
XM_006246302.2	0.0248036	0.373027	3.00288	1.44915	2.07216	1.05114	up	3.25444	3.26964	2.48457	1.389	2.06586	0.892593	360526	P4ha2	prolyl 4-hydroxylase subunit alpha 2
NM_001012143.2	1.83642e-05	0.143388	10.6688	5.16035	2.06746	1.04786	up	10.6685	10.9298	10.4081	5.41498	5.2224	4.84368	360665	Jmjd6	jumonji domain containing 6, arginine demethylase and lysine hydroxylase
XM_008770367.1	0.0367433	0.37306	1.9684	0.952538	2.06647	1.04717	up	1.68492	1.76781	2.45246	0.516269	1.21622	1.12512	685462	Emid1	EMI domain containing 1
NM_001109274.1	0.0419458	0.373166	33.5483	16.2444	2.06523	1.0463	up	32.6201	40.3489	27.6761	16.4462	15.7344	16.5526	500616	Socs5	suppressor of cytokine signaling 5
NM_012801.1	0.004811	0.334854	9.9076	4.80371	2.06249	1.04439	up	10.5312	10.6308	8.56082	5.81821	4.72873	3.86419	25266	Pdgfa	platelet derived growth factor subunit A
NM_139096.1	0.0450262	0.373166	12.8902	6.2508	2.06218	1.04417	up	10.6896	16.41	11.5712	4.86386	8.0204	5.86814	245955	Lgals3bp	galectin 3 binding protein
NM_001109647.1	0.00535217	0.344989	3.46673	1.68454	2.05797	1.04122	up	3.61286	3.14681	3.64052	1.603	1.70749	1.74313	691729	Spata5l1	spermatogenesis associated 5-like 1
NM_001108143.2	0.00408441	0.32963	22.7549	11.0652	2.05643	1.04014	up	24.4372	23.3696	20.4577	10.3723	12.0891	10.7343	315634	Rbm7	RNA binding motif protein 7
NM_001009702.1	0.00327984	0.322547	15.9187	7.74121	2.05635	1.04009	up	14.8291	16.908	16.019	7.41587	7.95906	7.8487	360895	Rrp15	ribosomal RNA processing 15 homolog
NM_001105777.2	0.0124339	0.370001	30.8708	15.018	2.05559	1.03955	up	27.6121	35.0077	29.9927	13.7356	16.0222	15.2961	287191	Rars1	arginyl-tRNA synthetase 1
NM_001008840.1	0.00490307	0.337097	2.05231	0.999659	2.05301	1.03774	up	2.30205	1.97274	1.88213	0.861032	1.06027	1.07767	414779	RT1-CE2	RT1 class I, locus CE2
XM_006238186.3	0.00440552	0.333534	12.5702	6.12365	2.05274	1.03755	up	13.5643	12.664	11.4825	5.8927	6.5493	5.92896	298024	Akap2	A-kinase anchoring protein 2
NM_012512.2	0.0431914	0.373166	286.078	139.456	2.05138	1.03659	up	295.301	337.185	225.748	131.081	147.591	139.698	24223	B2m	beta-2 microglobulin
NM_001100810.1	0.00253746	0.30865	3.40441	1.66135	2.04918	1.03505	up	3.62818	3.24481	3.34025	1.30022	1.79685	1.88699	691538	Rnpc3	RNA-binding region (RNP1, RRM) containing 3
NM_001271345.1	0.0432919	0.373166	12.1649	5.94289	2.04697	1.03349	up	11.2553	15.0126	10.2268	5.95081	6.58114	5.29671	100360427	E2f4	E2F transcription factor 4
XM_006255402.3	0.0061466	0.349515	14.081	6.88154	2.04621	1.03295	up	14.7606	14.9045	12.578	6.52807	7.36716	6.74938	307774	Otud4	OTU deubiquitinase 4
NM_001033891.1	0.0311953	0.37306	23.3242	11.3991	2.04615	1.03291	up	21.3336	28.1133	20.5258	12.2054	11.8808	10.1111	297387	Mob1a	MOB kinase activator 1A
XM_006231332.3	0.0155256	0.370723	7.29815	3.569	2.04487	1.03201	up	6.13994	7.96476	7.78975	3.02706	4.94565	2.73428	368042	Btaf1	B-TFIID TATA-box binding protein associated factor 1
NM_001134577.1	8.22943e-05	0.212455	58.4567	28.612	2.04308	1.03075	up	55.889	59.5093	59.9717	29.2769	29.9018	26.6574	361986	Slc39a1	solute carrier family 39 member 1
XM_008766660.2	0.0185652	0.373027	1.0974	0.537786	2.04059	1.02899	up	0.905275	1.28195	1.10499	0.489073	0.721392	0.402893	367181	Gadl1	glutamate decarboxylase-like 1
NM_001106689.1	0.00042806	0.241202	9.26444	4.54724	2.03738	1.02671	up	9.71865	8.64292	9.43176	4.0808	5.08334	4.47757	298546	Zfp593	zinc finger protein 593
NM_001100895.1	0.0200795	0.373027	16.941	8.31609	2.03714	1.02655	up	15.0577	19.5507	16.2148	8.76197	7.81865	8.36765	315305	Atf1	activating transcription factor 1
XM_006230548.3	0.0212921	0.373027	0.263669	0.129443	2.03695	1.02641	up	0.260937	0.216877	0.313192	0.120915	0.171033	0.0963801	293628	Chid1	chitinase domain containing 1
XM_006230603.3	0.0212921	0.373027	0.263669	0.129443	2.03695	1.02641	up	0.260937	0.216877	0.313192	0.120915	0.171033	0.0963801	100911881	LOC100911881	chitinase domain-containing protein 1-like
XM_006230436.3	0.0127762	0.370001	0.818837	0.402019	2.03681	1.02631	up	0.797443	0.88985	0.769219	0.439401	0.499232	0.267425	309069	Edrf1	erythroid differentiation regulatory factor 1
XM_008769853.2	0.032321	0.37306	2.59122	1.27515	2.03209	1.02296	up	2.51702	3.17333	2.0833	1.23381	1.67891	0.912726	305064	Ptpn14	protein tyrosine phosphatase, non-receptor type 14
NM_001137646.1	0.0139839	0.370723	15.6755	7.71409	2.03206	1.02294	up	15.3265	17.7043	13.9956	7.64575	8.20467	7.29185	500989	Zpr1	ZPR1 zinc finger
XM_006235326.3	0.0449672	0.373166	3.98809	1.96271	2.03193	1.02285	up	3.42273	3.9634	4.57813	1.46963	3.05949	1.35902	362242	Snta1	syntrophin, alpha 1
XM_006256142.3	0.00599457	0.348321	9.53673	4.69548	2.03104	1.02222	up	10.2851	10.0775	8.24757	3.61135	5.82268	4.65243	81649	Mapk14	mitogen activated protein kinase 14
XM_006243660.3	0.012909	0.370001	35.133	17.3132	2.02926	1.02095	up	32.2862	39.7296	33.3831	16.7175	16.8166	18.4055	315970	Cdv3	CDV3 homolog
XM_006250880.3	0.0112944	0.368994	3.11577	1.53644	2.02792	1.02	up	2.58779	3.33492	3.42459	1.80014	1.22492	1.58425	25267	Pdgfra	platelet derived growth factor receptor alpha
XM_006256240.2	0.0033794	0.326164	1.02101	0.503806	2.0266	1.01906	up	1.03784	0.949418	1.07579	0.521713	0.489213	0.500491	246773	Lrrc3	leucine rich repeat containing 3
XM_006250996.3	0.0115814	0.369582	6.73715	3.32686	2.02508	1.01798	up	6.87576	7.67705	5.65865	3.34574	4.04955	2.5853	289632	Pgm2	phosphoglucomutase 2
NM_199380.1	0.00875261	0.361826	79.3754	39.2056	2.02459	1.01763	up	71.5209	88.4595	78.1457	39.2761	42.1033	36.2373	296302	Eif2s2	eukaryotic translation initiation factor 2 subunit beta
XM_006241391.3	0.015485	0.370723	0.587291	0.290144	2.02413	1.0173	up	0.594557	0.680487	0.486828	0.212304	0.349552	0.308576	314862	Dyrk2	dual specificity tyrosine phosphorylation regulated kinase 2
NM_053559.1	0.0127235	0.370001	2.48481	1.22857	2.02253	1.01616	up	2.86828	2.48831	2.09785	0.900867	1.47556	1.30927	89823	Trpc6	transient receptor potential cation channel, subfamily C, member 6
NM_001008829.1	0.0228499	0.373027	64.0029	31.6515	2.02211	1.01586	up	65.0578	75.3232	51.6276	23.8114	32.9297	38.2134	24974	RT1-A2	RT1 class Ia, locus A2
NM_001039339.1	0.0420451	0.373166	5.47904	2.71138	2.02075	1.01489	up	4.71579	6.69995	5.02137	2.60521	2.94558	2.58336	362613	Zdhhc18	zinc finger DHHC-type palmitoyltransferase 18
XM_006253789.3	0.0381752	0.37306	8.6051	4.25851	2.02068	1.01484	up	7.01376	10.2663	8.53519	4.55215	4.3732	3.85018	291061	Riok1	RIO kinase 1
NM_001107779.1	0.00654236	0.351084	8.48341	4.19998	2.01987	1.01426	up	7.89373	9.51676	8.03973	4.39355	3.74934	4.45704	311441	Trmt6	tRNA methyltransferase 6
NM_001025036.1	0.0163267	0.371502	18.0887	8.95794	2.01929	1.01385	up	14.8454	20.366	19.0547	8.07943	8.08165	10.7127	499339	Pum3	pumilio RNA-binding family member 3
XM_235398.7	0.0263018	0.37306	3.07718	1.52463	2.01832	1.01316	up	2.38837	3.43834	3.40484	1.25206	1.92392	1.3979	315055	Dennd3	DENN domain containing 3
XM_017595727.1	0.00856669	0.361826	1.52755	0.756985	2.01794	1.01288	up	1.72619	1.31483	1.54163	0.800238	0.558871	0.911846	363040	St3gal4	ST3 beta-galactoside alpha-2,3-sialyltransferase 4
NM_001012030.1	0.00963243	0.363515	15.1282	7.50968	2.01449	1.01041	up	16.7681	15.429	13.1873	7.39124	8.30767	6.83014	305083	Zfp281	zinc finger protein 281
NM_001024269.1	0.0350928	0.37306	10.4764	5.20262	2.01368	1.00983	up	13.0377	9.60276	8.78872	5.20906	6.55183	3.84696	360503	Luc7l	LUC7-like
NM_199111.1	0.0138018	0.370723	6.39691	3.17788	2.01295	1.00931	up	6.76652	6.98816	5.43605	3.4364	3.24847	2.84878	316241	Nfkbie	NFKB inhibitor epsilon
XM_008766347.2	0.0285574	0.37306	2.90932	1.4463	2.01157	1.00832	up	2.67073	3.55932	2.49792	1.7388	0.889505	1.71059	84424	Tle3	TLE family member 3, transcriptional corepressor
NM_001105926.2	0.0285932	0.37306	5.70364	2.83556	2.01147	1.00825	up	5.24216	6.73248	5.13627	2.77407	2.98668	2.74592	288647	Dhx37	DEAH-box helicase 37
NM_001044288.1	0.00646498	0.350726	15.371	7.64241	2.01127	1.00811	up	14.6998	15.9765	15.4366	8.12959	8.90648	5.89116	685656	Kti12	KTI12 chromatin associated homolog
NM_001034922.1	0.0147579	0.370723	19.3503	9.6286	2.00967	1.00696	up	17.5342	21.7257	18.7911	9.34891	9.63876	9.89813	298682	Atad3a	ATPase family, AAA domain containing 3A
XM_006238801.2	0.0370852	0.37306	0.971822	0.483996	2.00791	1.0057	up	0.932122	1.09445	0.888895	0.243206	0.620905	0.587875	298510	Pabpc4	poly(A) binding protein, cytoplasmic 4
NM_198770.2	0.0350267	0.37306	14.7885	7.37132	2.00622	1.00448	up	11.4587	15.5163	17.3905	5.91466	8.63789	7.5614	311791	Zmynd19	zinc finger, MYND-type containing 19
XM_006246179.2	0.0331653	0.37306	1.75819	0.876479	2.00597	1.0043	up	1.93584	1.4276	1.91113	0.863319	0.873917	0.892202	303090	Irgm	immunity-related GTPase M
NM_001271323.1	0.0453873	0.373166	23.6727	11.8201	2.00275	1.00198	up	20.1285	29.19	21.6997	12.4764	10.5486	12.4353	100361269	Snrpa1	small nuclear ribonucleoprotein polypeptide A'
NM_001100511.1	0.0117208	0.370001	9.4261	4.70951	2.0015	1.00108	up	10.3182	9.70107	8.25903	4.38398	4.80325	4.94131	291061	Riok1	RIO kinase 1
NM_001033696.1	0.0174893	0.371956	12.8544	6.42365	2.0011	1.00079	up	15.2879	11.7169	11.5584	6.60672	7.4889	5.17534	305178	Hnrnpdl	heterogeneous nuclear ribonucleoprotein D-like
XM_008765688.2	0.00864692	0.361826	5.54624	11.0946	0.499906	-1.00027	down	5.74794	4.32554	6.56523	11.4887	10.7999	10.9951	300146	Ppp6r2	protein phosphatase 6, regulatory subunit 2
NM_001100778.1	0.000917807	0.25109	1.06227	2.12505	0.499878	-1.00035	down	1.01071	1.20828	0.967811	2.1613	2.2582	1.95565	399489	E2f1	E2F transcription factor 1
XM_006254595.2	0.0217773	0.373027	4.16956	8.34602	0.499586	-1.00119	down	4.06508	4.01002	4.43357	7.81416	9.68713	7.53676	338475	Nrep	neuronal regeneration related protein
NM_183327.1	0.00730118	0.354027	0.229663	0.459744	0.499544	-1.00132	down	0.297727	0.199724	0.191537	0.490408	0.474731	0.414093	29709	Gabrg2	gamma-aminobutyric acid type A receptor subunit gamma 2
XM_008773195.2	0.0413535	0.373166	0.351834	0.704468	0.499432	-1.00164	down	0.177094	0.486054	0.392354	0.607419	0.66275	0.843235	678739	Phka2	phosphorylase kinase regulatory subunit alpha 2
XM_006248575.3	0.0493893	0.373166	5.03196	10.0767	0.499364	-1.00184	down	6.20874	2.48836	6.39878	9.39197	10.5836	10.2547	287990	Vps8	VPS8 subunit of CORVET complex
XM_017593073.1	0.0469314	0.373166	6.39279	12.8161	0.498811	-1.00344	down	7.12303	3.60181	8.45354	12.7753	12.9477	12.7252	678772	Casd1	CAS1 domain containing 1
XM_008763085.2	0.0278266	0.37306	0.361853	0.725793	0.498563	-1.00415	down	0.354165	0.338397	0.392997	0.6801	0.859743	0.637535	103692170	LOC103692170	coiled-coil domain-containing protein 142
XM_232111.8	0.0278266	0.37306	0.361853	0.725793	0.498563	-1.00415	down	0.354165	0.338397	0.392997	0.6801	0.859743	0.637535	297380	Ccdc142	coiled-coil domain containing 142
XM_006255233.2	0.0405754	0.373166	1.02777	2.0617	0.498507	-1.00431	down	1.02929	0.92863	1.1254	2.35218	1.60132	2.2316	288908	Cc2d1a	coiled-coil and C2 domain containing 1A
NM_173330.1	0.0427079	0.373166	1.7357	3.48301	0.498335	-1.00481	down	1.71245	1.03119	2.46348	3.55881	3.64237	3.24784	286996	Zfp689	zinc finger protein 689
XM_006243311.3	0.0356873	0.37306	1.31415	2.64071	0.497651	-1.00679	down	1.87687	0.809424	1.25617	2.41643	2.85811	2.6476	363085	Ca12	carbonic anhydrase 12
XM_008773295.2	0.0473833	0.373166	6.72968	13.5232	0.497639	-1.00683	down	7.87853	3.07911	9.2314	15.8822	11.1451	13.5423	100912165	LOC100912165	rho guanine nucleotide exchange factor 9-like
NM_134406.1	0.0168142	0.371502	1.65876	3.33345	0.497612	-1.00691	down	1.84017	1.18383	1.95229	3.97349	2.92573	3.10112	171444	Pacs1	phosphofurin acidic cluster sorting protein 1
NM_001108486.1	0.00972596	0.363899	2.30225	4.62972	0.497277	-1.00788	down	2.41223	1.60213	2.89241	5.13514	4.38959	4.36444	361588	Lrrc28	leucine rich repeat containing 28
XM_017592812.1	0.0384332	0.37306	0.817726	1.64491	0.497126	-1.00832	down	0.918348	0.455311	1.07952	1.31005	1.99287	1.6318	500219	Lrrtm4	leucine rich repeat transmembrane neuronal 4
NM_001007737.1	0.0189238	0.373027	4.99083	10.0435	0.496921	-1.00891	down	5.7159	3.35702	5.89959	10.3626	9.58899	10.179	361740	RGD1359158	similar to RIKEN cDNA 1110059E24
XM_006249937.2	0.032533	0.37306	1.94453	3.91635	0.496515	-1.01009	down	1.93903	1.20663	2.68793	4.4676	4.23516	3.04629	289052	Zbtb41	zinc finger and BTB domain containing 41
XM_006235831.2	0.0169659	0.371502	4.98029	10.0459	0.495751	-1.01231	down	5.25667	3.59085	6.09333	9.81072	9.98369	10.3434	311703	Cables2	Cdk5 and Abl enzyme substrate 2
NM_001107530.1	0.0259589	0.37306	2.75887	5.56566	0.495695	-1.01248	down	3.02977	1.6191	3.62773	5.72835	5.00898	5.95966	308765	Arpin	actin-related protein 2/3 complex inhibitor
XM_006232250.3	0.0323209	0.37306	0.553668	1.1178	0.495321	-1.01357	down	0.551796	0.347001	0.762208	1.28046	1.20642	0.866508	294924	Mecom	MDS1 and EVI1 complex locus
XM_017597519.1	0.047727	0.373166	3.46015	6.98905	0.495081	-1.01426	down	3.43009	1.97343	4.97693	7.42359	6.87316	6.6704	64039	Fbxl20	F-box and leucine-rich repeat protein 20
NM_001107932.1	0.00710741	0.353	0.495237	1.00039	0.495043	-1.01437	down	0.543902	0.36704	0.574769	0.934744	1.14793	0.918497	313228	Invs	inversin
NM_001130559.1	0.0330826	0.37306	3.57991	7.23671	0.494687	-1.01541	down	4.25062	1.92643	4.56267	7.7208	7.43967	6.54965	362899	Nipal2	NIPA-like domain containing 2
XM_008765589.2	0.0429519	0.373166	2.56345	5.18202	0.494682	-1.01543	down	2.93448	1.40346	3.35241	5.36238	5.2233	4.96038	366954	Zfp251	zinc finger protein 251
NM_012829.2	0.0386534	0.37306	20.7742	42.0038	0.494579	-1.01573	down	21.3065	12.6733	28.3428	41.3244	40.987	43.7	25298	Cck	cholecystokinin
NM_001024741.1	0.0258958	0.37306	0.470486	0.951302	0.49457	-1.01575	down	0.622849	0.280345	0.508264	0.933213	0.882263	1.03843	288242	Chaf1b	chromatin assembly factor 1 subunit B
NM_001107322.2	0.00263695	0.308763	5.90121	11.9324	0.494553	-1.0158	down	5.37095	5.38789	6.9448	11.7554	12.388	11.6539	306570	Ank1	ankyrin 1
XM_006240327.2	0.0442478	0.373166	3.59015	7.25977	0.494526	-1.01588	down	4.67616	1.8042	4.29007	8.45905	5.51785	7.8024	299194	Ptgr2	prostaglandin reductase 2
NM_001025714.1	0.0356766	0.37306	3.71652	7.51803	0.494348	-1.0164	down	3.96279	1.96438	5.2224	6.24577	8.26211	8.04621	317630	Bloc1s6	biogenesis of lysosomal organelles complex 1 subunit 6
XM_006248957.3	0.00770137	0.356501	3.21328	6.50154	0.494234	-1.01673	down	3.5272	2.3906	3.72205	7.35389	6.51808	5.63265	498153	Gpr146	G protein-coupled receptor 146
XM_006251538.1	0.0140832	0.370723	9.85345	19.9423	0.494097	-1.01713	down	11.3988	6.32601	11.8356	19.0317	23.133	17.6624	289827	Ugp2	UDP-glucose pyrophosphorylase 2
XM_006229553.3	0.0454454	0.373166	2.67111	5.40734	0.493979	-1.01748	down	3.696	1.36748	2.94985	6.67457	4.45065	5.09678	25179	Idh3g	isocitrate dehydrogenase (NAD(+)) 3 non-catalytic subunit gamma
XM_017598077.1	0.0266826	0.37306	16.7166	33.8466	0.493894	-1.01773	down	17.4715	10.481	22.1974	32.7023	36.2446	32.593	79559	Alcam	activated leukocyte cell adhesion molecule
NM_001107819.1	0.021763	0.373027	10.9297	22.143	0.493596	-1.0186	down	10.8862	7.55726	14.3455	23.2805	21.3051	21.8433	311800	Tmem203	transmembrane protein 203
XM_017591556.1	0.0411121	0.373166	1.5582	3.15839	0.493351	-1.01931	down	1.61282	1.2848	1.77697	3.93291	2.83369	2.70857	295930	RGD1309540	similar to hypothetical protein MGC40841; similar to hypothetical protein MGC4707
NM_001009705.1	0.0254949	0.37306	7.31263	14.8232	0.493323	-1.0194	down	7.73894	4.5494	9.64954	15.7992	14.8129	13.8575	361520	Dmac2	distal membrane arm assembly complex 2
XM_220236.8	0.0165616	0.371502	3.29429	6.6797	0.493179	-1.01982	down	3.3397	2.21826	4.3249	6.49062	7.26619	6.2823	302986	Telo2	telomere maintenance 2
XM_006235892.3	0.0352584	0.37306	4.91418	9.9812	0.492344	-1.02226	down	4.46248	5.35082	4.92925	11.909	9.79767	8.23691	296741	Fastk	Fas-activated serine/threonine kinase
XM_006242315.3	0.00254653	0.30865	0.649935	1.32034	0.492249	-1.02254	down	0.529079	0.693561	0.727165	1.30825	1.45458	1.19818	29381	Acvr1b	activin A receptor type 1B
XM_017602062.1	0.0225118	0.373027	0.571361	1.16114	0.492068	-1.02307	down	0.418099	0.804873	0.49111	0.961837	1.17335	1.34824	317368	Porcn	porcupine O-acyltransferase
XM_006248068.3	0.0492331	0.373166	4.68363	9.52136	0.491908	-1.02354	down	5.40535	2.2138	6.43173	8.65791	10.2361	9.67006	360698	Tmem50b	transmembrane protein 50B
XM_008770611.1	0.03355	0.37306	1.54536	3.14306	0.491673	-1.02423	down	1.35562	1.08271	2.19774	3.44558	2.40519	3.57839	102552640	LOC102552640	REST corepressor 2-like
XM_017589436.1	0.0438885	0.373166	1.90853	3.88264	0.491554	-1.02458	down	2.08878	1.17984	2.45697	3.92375	4.77722	2.94696	361694	Pitpnm1	phosphatidylinositol transfer protein, membrane-associated 1
NM_001109200.1	0.0442702	0.373166	0.103226	0.210148	0.491207	-1.0256	down	0.139614	0.0522162	0.117848	0.199725	0.203479	0.22724	499818	Ppp1r1c	protein phosphatase 1, regulatory (inhibitor) subunit 1C
NM_019140.2	0.0431288	0.373166	25.1158	51.1581	0.490945	-1.02637	down	28.9312	12.5539	33.8623	49.9369	55.688	47.8495	25529	Ptprs	protein tyrosine phosphatase, receptor type, S
XM_006253385.3	0.016898	0.371502	0.612055	1.24701	0.490817	-1.02674	down	0.627827	0.391453	0.816885	1.30784	1.07567	1.35752	306594	Mcph1	microcephalin 1
XM_003749312.4	0.0355533	0.37306	3.45316	7.03603	0.490783	-1.02684	down	3.75485	2.0728	4.53184	7.27049	6.86222	6.97538	361974	Gatb	glutamyl-tRNA amidotransferase subunit B
NM_023988.1	0.0366507	0.37306	3.76523	7.67227	0.490757	-1.02692	down	4.16071	2.11461	5.02035	7.1683	7.91195	7.93658	78972	Zfp354c	zinc finger protein 354C
XM_006255703.3	0.0432556	0.373166	0.221707	0.452096	0.490399	-1.02797	down	0.190887	0.144702	0.329533	0.480617	0.420692	0.454979	170928	Necab2	N-terminal EF-hand calcium binding protein 2
XM_006233869.3	0.0373669	0.37306	0.857443	1.7486	0.49036	-1.02809	down	1.14461	0.454288	0.973431	1.75548	1.87844	1.61187	685169	Fam163b	family with sequence similarity 163, member B
NM_001047893.3	0.0402371	0.373166	1.27651	2.60348	0.490309	-1.02824	down	1.94882	0.840985	1.03973	3.09725	2.19015	2.52304	317435	Shroom2	shroom family member 2
XM_006246529.2	0.0332532	0.37306	3.93858	8.034	0.490238	-1.02844	down	4.8467	2.04836	4.92067	8.21338	6.45963	9.429	65183	Aldh3a2	aldehyde dehydrogenase 3 family, member A2
NM_001013115.2	0.0225553	0.373027	25.0417	51.094	0.49011	-1.02882	down	26.1651	15.4178	33.5421	46.5055	55.4506	51.3258	303179	Guk1	guanylate kinase 1
XM_017594497.1	0.0407155	0.373166	0.0650037	0.132633	0.490101	-1.02885	down	0.0754066	0.0339746	0.0856298	0.105474	0.161764	0.130661	299255	Kif4b	kinesin family member 4B
NM_012895.3	0.0127418	0.370001	6.42663	13.1228	0.48973	-1.02994	down	8.36332	4.43213	6.48444	14.2633	13.0232	12.0819	25368	Adk	adenosine kinase
XM_006229414.3	0.0193164	0.373027	0.362069	0.739453	0.489645	-1.03019	down	0.342339	0.502388	0.241481	0.685574	0.674582	0.858202	293047	Kif7	kinesin family member 7
XM_008761136.2	0.0401168	0.373166	0.127731	0.260946	0.489491	-1.03065	down	0.0737438	0.16227	0.147179	0.315129	0.269331	0.198379	295248	Zbtb7b	zinc finger and BTB domain containing 7B
XM_006231731.2	0.0124166	0.370001	1.34094	2.73965	0.489457	-1.03075	down	1.42984	1.06997	1.523	3.19826	2.61928	2.4014	499497	Mef2c	myocyte enhancer factor 2C
NM_001108717.1	0.00677069	0.352506	1.61605	3.30387	0.48914	-1.03168	down	1.98257	1.16658	1.69901	3.68237	2.9112	3.31804	362765	Angel1	angel homolog 1
XM_017599625.1	0.0218823	0.373027	4.56304	9.33004	0.48907	-1.03189	down	6.25419	2.78452	4.65042	9.57767	7.9152	10.4972	290303	Spryd7	SPRY domain containing 7
XM_008766454.2	0.0349581	0.37306	4.33089	8.85548	0.489063	-1.03191	down	3.34271	3.28581	6.36414	8.62516	10.7315	7.20976	64618	Zic1	Zic family member 1
NM_001108116.1	0.0430545	0.373166	0.452459	0.925192	0.489043	-1.03197	down	0.66448	0.261978	0.430918	0.846637	1.14555	0.783389	315341	Hoxc5	homeo box C5
XM_006246140.2	0.00506471	0.337863	7.87297	16.107	0.488793	-1.0327	down	7.08029	7.15252	9.38611	16.4898	16.1225	15.7086	360514	Ublcp1	ubiquitin-like domain containing CTD phosphatase 1
XM_008761496.2	0.0291038	0.37306	2.13766	4.37435	0.48868	-1.03304	down	2.41905	1.24358	2.75036	4.67841	4.2698	4.17485	295446	Tbck	TBC1 domain containing kinase
XM_006229089.2	0.0185902	0.373027	1.79695	3.67973	0.488339	-1.03405	down	1.683	1.21326	2.4946	3.26384	4.10067	3.67468	308593	Tmem143	transmembrane protein 143
NM_001004218.1	0.039054	0.37306	7.72146	15.8157	0.488215	-1.03441	down	9.62263	3.56498	9.97678	17.2757	13.3131	16.8584	292485	Fuca2	alpha-L-fucosidase 2
XM_229242.7	0.0125988	0.370001	0.797413	1.63339	0.488196	-1.03447	down	0.564352	0.90228	0.925607	1.79944	1.76082	1.33991	316820	Etaa1	ETAA1 activator of ATR kinase
XM_006227853.3	0.0216204	0.373027	1.55973	3.19501	0.488175	-1.03453	down	1.71838	0.901514	2.05928	3.15386	3.63761	2.79356	499010	Syne1	spectrin repeat containing nuclear envelope protein 1
NM_001108507.2	0.0290253	0.37306	1.91441	3.9229	0.48801	-1.03502	down	2.47343	1.08543	2.18437	4.24783	3.73714	3.78371	361671	Pwwp2b	PWWP domain containing 2B
NM_001170404.1	0.00515716	0.340511	2.34143	4.79834	0.487967	-1.03514	down	2.99816	2.09048	1.93566	4.49353	4.55536	5.34614	360775	Zfp157	zinc finger protein 157
XM_017591539.1	0.0261111	0.37306	0.475504	0.974643	0.487875	-1.03542	down	0.649429	0.411992	0.365091	1.06789	1.10132	0.75472	295596	Orc4	origin recognition complex, subunit 4
NM_031130.1	0.0483429	0.373166	2.74765	5.63435	0.48766	-1.03605	down	2.49621	1.76921	3.97753	5.37574	7.09399	4.43333	81808	Nr2f1	nuclear receptor subfamily 2, group F, member 1
NM_030843.2	0.0402102	0.373166	4.68355	9.60463	0.487635	-1.03613	down	5.7169	2.25206	6.0817	9.1748	10.6581	8.98098	81022	Stxbp5	syntaxin binding protein 5
NM_001007702.1	0.0449022	0.373166	5.94848	12.1997	0.487594	-1.03625	down	6.76216	3.25159	7.83169	12.2272	12.3688	12.003	313155	RGD1359108	similar to RIKEN cDNA 3110043O21
XM_006247155.3	0.0370424	0.37306	1.17105	2.40253	0.487424	-1.03675	down	1.23891	0.851017	1.42323	2.00772	2.19203	3.00783	360602	Luc7l3	LUC7-like 3 pre-mRNA splicing factor
XM_006257224.2	0.0422537	0.373166	1.57963	3.24082	0.487417	-1.03677	down	1.7154	1.13419	1.8893	2.81671	4.10875	2.79701	317183	Pcdh19	protocadherin 19
XM_342675.7	0.0449258	0.373166	3.78436	7.76416	0.487414	-1.03678	down	3.02589	2.54448	5.78271	7.93639	6.05893	9.29715	362353	Tcaf1	TRPM8 channel-associated factor 1
NM_001106246.1	0.0042016	0.32963	2.09147	4.29095	0.487414	-1.03678	down	2.50562	2.13408	1.63471	4.43166	4.67915	3.76205	292810	Gpatch1	G patch domain containing 1
XM_008766432.1	0.0380723	0.37306	6.13873	12.5954	0.487381	-1.03688	down	7.55424	3.00685	7.8551	13.9426	11.6707	12.1727	81735	Neo1	neogenin 1
XM_006244518.3	0.0352943	0.37306	1.74046	3.57122	0.487355	-1.03695	down	2.16333	0.832644	2.22539	3.25819	3.31774	4.13775	316228	Cul9	cullin 9
NM_139084.2	0.0307321	0.37306	3.68633	7.56604	0.487221	-1.03735	down	4.04554	2.13897	4.87448	7.67179	7.97127	7.05505	245903	Magi3	membrane associated guanylate kinase, WW and PDZ domain containing 3
NM_001109193.2	0.0350569	0.37306	6.79047	13.938	0.48719	-1.03744	down	8.59934	3.27601	8.49606	14.7981	11.9153	15.1007	499716	Dnajb14	DnaJ heat shock protein family (Hsp40) member B14
NM_001109067.1	0.0256549	0.37306	1.76805	3.62954	0.487129	-1.03762	down	2.01503	1.46365	1.82548	3.07948	3.44758	4.36154	498193	Fam222a	family with sequence similarity 222, member A
XM_006246227.3	0.0231803	0.373027	0.656981	1.34872	0.487115	-1.03766	down	0.94355	0.476311	0.551081	1.58802	1.28738	1.17075	24522	Zfp354a	zinc finger protein 354A
XM_006241854.2	0.0442258	0.373166	2.48304	5.09815	0.487046	-1.03787	down	2.89857	1.31689	3.23365	5.08079	5.27444	4.93924	366954	Zfp251	zinc finger protein 251
XM_017592394.1	0.034135	0.37306	5.27829	10.8379	0.48702	-1.03795	down	7.06782	2.62228	6.14478	10.42	12.7926	9.30123	116654	Exoc4	exocyst complex component 4
NM_199383.2	0.0414053	0.373166	10.6915	21.9578	0.486911	-1.03827	down	12.0148	5.02905	15.0306	18.5096	22.7504	24.6133	298312	Yipf1	Yip1 domain family, member 1
XM_006239547.3	0.0233847	0.373027	1.96993	4.04954	0.486458	-1.03961	down	1.80528	1.7313	2.37321	4.82028	3.96734	3.361	298687	Aurkaip1	aurora kinase A interacting protein 1
XM_006240850.3	0.0175342	0.371956	4.46447	9.17789	0.486438	-1.03967	down	5.0793	3.35237	4.96175	10.4401	9.68598	7.40761	29228	Nfic	nuclear factor I/C
XM_006231706.3	0.0415341	0.373166	3.11643	6.41043	0.48615	-1.04053	down	2.73222	1.91361	4.70346	6.50547	7.62953	5.09629	361871	Rfesd	Rieske (Fe-S) domain containing
NM_001108736.2	0.026498	0.37306	3.02797	6.22989	0.486038	-1.04086	down	3.88666	1.80375	3.39348	6.58093	6.264	5.84475	362838	Pwwp3a	PWWP domain containing 3A, DNA repair factor
NM_181088.1	0.0263867	0.37306	3.37713	6.95188	0.485786	-1.04161	down	4.24192	1.80878	4.08069	8.23982	6.08332	6.53251	313255	Whrn	whirlin
XM_006245082.3	0.0154379	0.370723	0.936855	1.92912	0.485639	-1.04204	down	1.28242	0.643188	0.88496	1.70711	2.14422	1.93603	102553119	Mettl21a	methyltransferase like 21A
XM_008759516.2	0.0485121	0.373166	0.44063	0.907347	0.485625	-1.04209	down	0.269265	0.682758	0.369867	1.00733	0.880523	0.834189	308708	Ttc23	tetratricopeptide repeat domain 23
XM_002729891.5	0.0424151	0.373166	14.261	29.3675	0.485604	-1.04215	down	17.6217	7.25006	17.9111	31.1396	28.8584	28.1044	300517	Hepacam	hepatic and glial cell adhesion molecule
XM_006236303.3	0.00262488	0.308763	2.20797	4.549	0.485376	-1.04283	down	2.24384	1.7443	2.63578	4.91113	4.42962	4.30624	296988	Mkrn1	makorin ring finger protein 1
XM_017599387.1	0.0148653	0.370723	0.258477	0.532618	0.485295	-1.04307	down	0.314551	0.158291	0.302588	0.476852	0.53702	0.583981	79208	Epha5	EPH receptor A5
XM_006233488.1	0.0200145	0.373027	4.08887	8.42602	0.485267	-1.04315	down	5.10419	2.33778	4.82464	7.55531	9.4241	8.29866	295549	Dnajb4	DnaJ heat shock protein family (Hsp40) member B4
XM_006236741.3	0.0160288	0.371502	0.764514	1.57592	0.485121	-1.04358	down	0.941937	0.462147	0.889456	1.5944	1.72536	1.40802	297408	Alms1	ALMS1, centrosome and basal body associated protein
XM_017589965.1	0.0459433	0.373166	1.8911	3.89826	0.485113	-1.04361	down	1.93289	0.936722	2.80368	3.3576	4.2237	4.1135	499071	Ccdc106	coiled-coil domain containing 106
XM_008766703.2	0.0498286	0.373166	4.74808	9.78988	0.484999	-1.04395	down	4.90397	2.58601	6.75427	9.47546	10.1082	9.78594	687022	Sec22c	SEC22 homolog C, vesicle trafficking protein
XM_006234737.2	0.0306906	0.37306	4.37317	9.01807	0.484935	-1.04414	down	5.51681	2.40375	5.19896	8.80267	10.8771	7.37447	296086	Ndufaf1	NADH:ubiquinone oxidoreductase complex assembly factor 1
NM_001139483.1	0.0223937	0.373027	0.943421	1.94563	0.484893	-1.04426	down	0.806342	0.765953	1.25797	1.53125	2.07011	2.23552	361843	Aifm2	apoptosis inducing factor, mitochondria associated 2
XM_017597546.1	0.037418	0.37306	3.24684	6.69667	0.484843	-1.04441	down	3.12971	1.89216	4.71864	7.02773	7.83289	5.2294	79433	Myh10	myosin heavy chain 10
XM_006245413.3	0.0270395	0.37306	12.2274	25.2277	0.48468	-1.0449	down	13.735	6.78487	16.1623	24.8655	23.0618	27.7559	363272	Pde6d	phosphodiesterase 6D
NM_001014274.1	0.0398711	0.373166	10.7117	22.1014	0.484663	-1.04495	down	12.4822	5.923	13.73	22.4985	21.3991	22.4066	367903	Armcx2	armadillo repeat containing, X-linked 2
XM_017602115.1	0.0354379	0.37306	0.484472	0.999922	0.484509	-1.0454	down	0.571714	0.535161	0.34654	1.01679	1.21016	0.772809	363516	Abcd1	ATP binding cassette subfamily D member 1
XM_006242937.3	0.0444014	0.373166	13.1191	27.0794	0.484466	-1.04553	down	14.3366	6.87461	18.146	26.2229	26.2241	28.7914	315600	Vps11	VPS11 core subunit of CORVET and HOPS complexes
NM_001191639.1	0.0127448	0.370001	4.88377	10.0844	0.484289	-1.04606	down	5.83171	3.25374	5.56584	10.4063	9.35776	10.4891	192276	Coro7	coronin 7
XM_006254510.3	0.0490346	0.373166	3.18704	6.58145	0.484246	-1.04619	down	4.28387	1.29244	3.98481	5.30169	7.27422	7.16845	24205	Apc	APC regulator of WNT signaling pathway
NM_001044244.2	0.0201511	0.373027	13.1486	27.1592	0.484132	-1.04653	down	14.9647	7.53621	16.9449	30.7223	26.3114	24.4438	311621	Tomm34	translocase of outer mitochondrial membrane 34
XM_008768426.2	0.0314233	0.37306	3.57731	7.38927	0.484122	-1.04656	down	4.45343	1.75982	4.51868	6.48169	8.61182	7.07429	100911734	LOC100911734	exocyst complex component 7-like
XM_006244538.3	0.0333945	0.37306	1.26636	2.61798	0.483716	-1.04777	down	1.43946	0.63119	1.72842	2.75974	2.94235	2.15185	316238	Rsph9	radial spoke head component 9
XM_578498.6	0.0485497	0.373166	6.13655	12.6925	0.483478	-1.04848	down	6.75411	3.00569	8.64984	13.4532	12.8694	11.7549	502990	Nipal3	NIPA-like domain containing 3
XM_017600633.1	0.00355271	0.32963	2.60182	5.38288	0.48335	-1.04886	down	2.71005	1.96921	3.1262	5.51606	5.769	4.86359	361282	Plxdc2	plexin domain containing 2
XM_006235038.3	0.0298726	0.37306	2.58633	5.35154	0.483286	-1.04905	down	2.91021	1.43126	3.41751	5.1686	5.05734	5.82869	499893	Ap5s1	adaptor related protein complex 5 subunit sigma 1
XM_006235423.3	0.013244	0.370723	1.05195	2.17769	0.483057	-1.04973	down	1.31885	0.696293	1.1407	2.18087	1.847	2.5052	362260	Dhx35	DEAH-box helicase 35
XM_017595070.1	0.0387708	0.37306	0.697216	1.44336	0.48305	-1.04975	down	0.778875	0.391441	0.921332	1.7311	1.50144	1.09753	58979	Gng7	G protein subunit gamma 7
NM_001107197.1	0.038322	0.37306	0.100018	0.207069	0.483017	-1.04985	down	0.141102	0.110525	0.0484269	0.187262	0.238758	0.195188	304982	Igsf9	immunoglobulin superfamily, member 9
NM_001024908.1	0.0152698	0.370723	2.69737	5.58593	0.482887	-1.05024	down	2.59391	2.03638	3.46183	5.64747	5.3775	5.73282	500899	Mfsd3	major facilitator superfamily domain containing 3
NM_001024760.1	0.0451773	0.373166	7.10087	14.7081	0.482785	-1.05055	down	7.37225	3.57621	10.3542	13.4715	16.21	14.4429	300675	Ift46	intraflagellar transport 46
NM_001108587.1	0.0110976	0.368994	0.973252	2.0162	0.482716	-1.05075	down	0.807711	0.791113	1.32093	2.17744	1.808	2.06315	362187	Ccdc34	coiled-coil domain containing 34
NM_001014061.1	0.0357424	0.37306	7.14887	14.8129	0.482613	-1.05106	down	7.70868	4.00882	9.72912	14.9937	15.5682	13.8767	312863	Ccdc91	coiled-coil domain containing 91
XM_017597237.1	0.0336773	0.37306	1.54115	3.19442	0.482449	-1.05155	down	1.92056	1.44739	1.25549	3.05603	2.59493	3.93231	303016	Crebrf	CREB3 regulatory factor
NM_181473.2	0.019825	0.373027	14.3708	29.7884	0.482428	-1.05162	down	15.6965	9.22897	18.1868	30.2561	31.0775	28.0316	303803	Klhl24	kelch-like family member 24
NM_022512.2	0.0143421	0.370723	4.54691	9.4274	0.482308	-1.05197	down	5.45268	3.12978	5.05826	9.31999	9.10128	9.86093	64304	Acads	acyl-CoA dehydrogenase short chain
XM_006238841.3	0.048245	0.373166	2.34367	4.8617	0.482068	-1.05269	down	3.01102	0.984801	3.03518	5.45846	4.43454	4.69209	100294508	LOC100294508	dyslexia susceptibility 2-like
NM_001108374.1	0.0342822	0.37306	10.1249	21.0373	0.481285	-1.05504	down	11.513	5.83185	13.0299	21.8303	20.8047	20.4767	361032	Armh4	armadillo-like helical domain containing 4
XM_017599918.1	0.0351409	0.37306	2.45477	5.10105	0.481229	-1.05521	down	3.0276	1.15982	3.17689	5.17443	5.69089	4.43783	306117	Tbc1d4	TBC1 domain family, member 4
XM_008759865.2	0.0161575	0.371502	1.72995	3.5949	0.481224	-1.05522	down	1.36609	1.50454	2.31922	3.29207	4.29295	3.19967	25618	Acadsb	acyl-CoA dehydrogenase, short/branched chain
NM_001109232.2	0.0364799	0.37306	4.31818	8.97528	0.481119	-1.05553	down	4.65387	2.18519	6.11549	9.67417	9.46807	7.78361	500117	Ccdc126	coiled-coil domain containing 126
XM_232051.9	0.0271931	0.37306	15.5617	32.366	0.480805	-1.05648	down	17.1449	8.64559	20.8947	33.5874	34.5544	28.9564	312439	Rmnd5a	required for meiotic nuclear division 5 homolog A
XM_006253930.2	0.0216601	0.373027	1.91638	3.98675	0.480689	-1.05682	down	1.82837	1.47109	2.4497	4.14292	4.64835	3.16897	306934	Ripor2	RHO family interacting cell polarization regulator 2
NM_001108162.1	0.00169538	0.273083	1.02519	2.13401	0.480407	-1.05767	down	1.03114	0.834716	1.20971	2.28079	1.94565	2.17557	315762	Rasl12	RAS-like, family 12
NM_001101011.2	0.0324592	0.37306	33.1252	68.9661	0.480311	-1.05796	down	39.8206	17.6098	41.9452	63.5232	72.6612	70.7138	64539	Ndufv3	NADH:ubiquinone oxidoreductase subunit V3
XM_006240972.3	0.021209	0.373027	5.49155	11.4441	0.479858	-1.05932	down	4.48215	4.36191	7.63059	11.1897	12.1845	10.9581	362837	Ndufs7	NADH:ubiquinone oxidoreductase core subunit S7
XM_017597397.1	0.0270403	0.37306	4.91164	10.2363	0.479824	-1.05942	down	5.27794	3.15698	6.29998	9.98788	10.3131	10.408	360629	Nt5c3b	5'-nucleotidase, cytosolic IIIB
XM_017598257.1	0.0139184	0.370723	1.0551	2.19954	0.47969	-1.05983	down	1.20978	0.651017	1.3045	2.11566	2.54137	1.94158	24598	Nos1	nitric oxide synthase 1
NM_001107842.1	0.00500729	0.337863	1.27056	2.65301	0.478911	-1.06217	down	1.07271	1.19118	1.54777	2.54688	2.73472	2.67743	311919	Golga1	golgin A1
XM_008773688.2	0.034405	0.37306	0.59179	1.23608	0.478762	-1.06262	down	0.774312	0.502496	0.498562	0.921672	1.38038	1.4062	100312983	Kdm5d	lysine demethylase 5D
XM_008767936.2	0.0263161	0.37306	4.37493	9.14116	0.478597	-1.06312	down	5.55671	2.27431	5.29378	8.08952	9.15209	10.1819	140670	Ap2b1	adaptor related protein complex 2 subunit beta 1
NM_001108542.1	0.00405242	0.32963	0.385144	0.804898	0.4785	-1.06341	down	0.326294	0.339814	0.489324	0.806487	0.884774	0.723432	361882	Arhgef28	Rho guanine nucleotide exchange factor 28
XM_006238270.3	0.0245944	0.373027	0.242437	0.506684	0.478477	-1.06348	down	0.282914	0.220766	0.22363	0.610414	0.448448	0.46119	313264	Trim32	tripartite motif-containing 32
XM_008762241.2	0.00875567	0.361826	0.518513	1.08388	0.478388	-1.06375	down	0.57588	0.346821	0.632839	1.19206	1.04941	1.01016	102552199	Tgm7	transglutaminase 7
XM_008758644.2	0.0246212	0.373027	0.0493662	0.103221	0.478258	-1.06414	down	0.0648942	0.0558643	0.0273402	0.105858	0.0843391	0.119466	309550	L3mbtl3	L3MBTL histone methyl-lysine binding protein 3
XM_006243008.3	0.0407977	0.373166	0.593461	1.2412	0.478137	-1.0645	down	0.613234	0.350417	0.816732	1.45312	1.35578	0.914682	315639	Usp28	ubiquitin specific peptidase 28
XM_006249584.3	0.00781926	0.35847	0.321637	0.672755	0.478089	-1.06465	down	0.387716	0.244634	0.33256	0.64734	0.698655	0.672269	304558	Ttc28	tetratricopeptide repeat domain 28
NM_001107126.2	0.0388437	0.37306	3.94471	8.25192	0.478035	-1.06481	down	4.76708	2.26497	4.80207	9.52763	6.07073	9.1574	304330	Cox19	cytochrome c oxidase assembly factor COX19
XM_006231498.3	0.0490215	0.373166	0.252684	0.52865	0.47798	-1.06498	down	0.202329	0.259459	0.296265	0.663871	0.507374	0.414706	309451	Gbf1	golgi brefeldin A resistant guanine nucleotide exchange factor 1
NM_199394.1	0.0106747	0.367967	4.02733	8.42656	0.477933	-1.06512	down	5.07761	2.78699	4.21739	8.59468	7.802	8.88301	314312	Entpd5	ectonucleoside triphosphate diphosphohydrolase 5
XM_006234723.3	0.000159851	0.238489	2.0973	4.39219	0.477507	-1.06641	down	1.92447	2.136	2.23143	4.61632	4.21378	4.34647	246142	Bmf	Bcl2 modifying factor
NM_001033692.1	0.0436763	0.373166	14.1975	29.7325	0.477506	-1.06641	down	19.0311	7.3631	16.1981	29.5569	28.7323	30.9084	295956	Commd9	COMM domain containing 9
XM_008760659.2	0.0146334	0.370723	0.398473	0.834611	0.477435	-1.06662	down	0.547054	0.274868	0.373496	0.747925	0.836693	0.919217	25513	Pik3r1	phosphoinositide-3-kinase regulatory subunit 1
NM_019219.2	0.0378355	0.37306	0.868075	1.81835	0.477396	-1.06674	down	1.04237	0.456462	1.10539	1.38629	2.17284	1.89593	29459	Rbbp9	RB binding protein 9, serine hydrolase
NM_001163492.1	0.00771236	0.356501	1.74269	3.65209	0.477177	-1.0674	down	2.2186	1.24107	1.76841	3.62069	3.97215	3.36343	287388	Zswim7	zinc finger, SWIM-type containing 7
XM_006252953.3	0.0455766	0.373166	1.47518	3.09151	0.47717	-1.06743	down	2.12924	0.683279	1.61301	2.53908	2.95479	3.78066	94172	Slc27a1	solute carrier family 27 member 1
XM_008772506.2	0.0161154	0.371502	3.26477	6.84397	0.477029	-1.06785	down	4.44207	2.37687	2.97536	6.76006	7.34448	6.42736	307833	Ist1	IST1 factor associated with ESCRT-III
XM_017597522.1	0.0450851	0.373166	2.44132	5.11977	0.476842	-1.06842	down	2.37274	1.26602	3.68521	4.61843	5.68134	5.05955	64226	Mlst8	MTOR associated protein, LST8 homolog
XM_017601263.1	0.0457749	0.373166	2.9362	6.15924	0.476715	-1.0688	down	2.94097	1.54168	4.32597	5.13655	7.70852	5.63265	304670	Tnpo2	transportin 2
XM_008765029.2	0.0346719	0.37306	0.704171	1.47734	0.476649	-1.069	down	0.908528	0.37377	0.830215	1.4867	1.55831	1.387	362813	Nabp2	nucleic acid binding protein 2
XM_006240325.3	0.0285421	0.37306	0.259783	0.545555	0.47618	-1.07042	down	0.357333	0.259207	0.162809	0.552133	0.570173	0.514361	299188	Zfyve1	zinc finger FYVE-type containing 1
XM_006251529.3	0.0288662	0.37306	2.1535	4.52485	0.475927	-1.07119	down	2.48607	1.10251	2.87192	4.8518	3.94386	4.7789	686117	Meis1	Meis homeobox 1
NM_001107287.1	0.0192256	0.373027	1.62787	3.4226	0.475624	-1.07211	down	1.37251	1.18502	2.32608	3.27483	3.81847	3.17449	306183	Farp1	FERM, ARH/RhoGEF and pleckstrin domain protein 1
NM_001271079.2	0.0441238	0.373166	5.57606	11.729	0.475409	-1.07276	down	6.3	2.92076	7.50742	11.5672	11.5218	12.0979	314897	Ppm1h	protein phosphatase, Mg2+/Mn2+ dependent, 1H
XM_017595783.1	0.0460309	0.373166	8.68964	18.2928	0.47503	-1.07391	down	6.53649	5.68523	13.8472	22.1786	15.5196	17.1802	367073	Trappc4	trafficking protein particle complex 4
NM_001034941.1	0.00815281	0.359483	2.78367	5.86114	0.474937	-1.07419	down	3.11796	1.93154	3.30151	5.32768	6.77469	5.48105	363006	Tarbp2	TARBP2 subunit of RISC loading complex
NM_001031655.1	0.0374253	0.37306	3.42525	7.21211	0.47493	-1.07421	down	4.44158	1.67745	4.15672	7.81391	6.73789	7.08454	310864	Manba	mannosidase beta
NM_001034147.1	0.0434956	0.373166	4.17477	8.79043	0.474922	-1.07424	down	5.07539	1.77535	5.67356	9.12625	7.60942	9.63563	308718	Pex7	peroxisomal biogenesis factor 7
XM_017596434.1	0.0269968	0.37306	2.25713	4.75439	0.474747	-1.07477	down	2.86357	1.21481	2.69302	5.37668	3.74013	5.14637	316275	Paqr8	progestin and adipoQ receptor family member 8
XM_340769.8	0.0310084	0.37306	3.3387	7.03564	0.474541	-1.07539	down	3.94631	1.66767	4.40213	7.74274	6.29664	7.06755	360495	Lmf1	lipase maturation factor 1
XM_006237855.3	0.0422029	0.373166	1.03927	2.19034	0.47448	-1.07558	down	1.42202	0.752769	0.943032	1.82461	1.94972	2.79669	312981	Asph	aspartate-beta-hydroxylase
NM_001106785.1	0.028014	0.37306	2.95251	6.22489	0.474308	-1.0761	down	2.24623	2.16675	4.44455	6.34415	5.37369	6.95682	299811	Cpsf6	cleavage and polyadenylation specific factor 6
NM_053951.2	0.0478456	0.373166	2.75794	5.81576	0.474218	-1.07638	down	3.20486	1.20812	3.86083	6.2213	5.99973	5.22624	117020	Mcf2l	MCF.2 cell line derived transforming sequence-like
NM_001007756.1	0.0085167	0.361826	6.61932	13.9708	0.473797	-1.07766	down	7.8156	4.45673	7.58561	14.8594	12.825	14.228	363462	Gemin8	gem (nuclear organelle) associated protein 8
XM_006256171.3	0.0332785	0.37306	12.401	26.174	0.473789	-1.07768	down	10.1273	11.0647	16.0109	19.6417	30.2827	28.5977	294291	Smim29	small integral membrane protein 29
NM_001108766.1	0.0176116	0.372528	8.38755	17.717	0.473418	-1.07881	down	8.60537	5.16216	11.3951	18.0982	15.6738	19.379	363074	RGD1309779	similar to ENSANGP00000021391
NM_001109054.1	0.04053	0.373166	3.5431	7.48715	0.473224	-1.0794	down	4.56763	1.48369	4.57797	6.21026	8.23783	8.01335	498095	Tctex1d2	Tctex1 domain containing 2
NM_001191584.1	0.0173044	0.371956	0.0587912	0.124305	0.472958	-1.08022	down	0.0455382	0.0726468	0.0581885	0.100959	0.14438	0.127577	316740	Myom1	myomesin 1
XM_017594220.1	0.0480213	0.373166	1.68299	3.55926	0.472847	-1.08055	down	2.05923	0.679145	2.31059	4.02257	3.25992	3.39529	362734	Stxbp6	syntaxin binding protein 6
NM_001173511.1	0.0356239	0.37306	10.2683	21.7353	0.472426	-1.08184	down	12.7294	4.91408	13.1614	21.1638	23.8923	20.1497	312083	Vps50	VPS50 subunit of EARP/GARPII complex
XM_006249565.3	0.0243778	0.373027	0.889998	1.88395	0.472411	-1.08188	down	0.600303	0.815218	1.25447	1.55823	2.26355	1.83007	360827	Ulk1	unc-51 like autophagy activating kinase 1
NM_001107355.1	0.0455366	0.373166	35.2268	74.5745	0.472371	-1.08201	down	38.9726	17.9834	48.7244	71.4001	76.3103	76.0131	306991	Vps41	VPS41 subunit of HOPS complex
XM_017595054.1	0.012844	0.370001	0.519533	1.10013	0.472246	-1.08239	down	0.623877	0.465657	0.469065	1.28387	1.06515	0.951382	500901	Arhgap39	Rho GTPase activating protein 39
NM_001108049.1	0.0384175	0.37306	1.73657	3.67948	0.471962	-1.08326	down	2.26753	0.834981	2.1072	3.98611	3.60093	3.45139	314386	Gpr68	G protein-coupled receptor 68
XM_017591008.1	0.0380264	0.37306	1.9951	4.22923	0.471741	-1.08393	down	2.89622	2.02992	1.05917	3.43746	4.08565	5.16459	366995	Tbca	tubulin folding cofactor A
NM_001079940.1	0.0410648	0.373166	21.9775	46.5959	0.471661	-1.08418	down	26.0021	9.628	30.3024	42.3653	52.6493	44.7731	361196	Habp4	hyaluronan binding protein 4
NM_001316333.1	0.0378768	0.37306	99.7847	211.693	0.471365	-1.08508	down	129.802	51.297	118.255	218.542	199.419	217.117	24534	Ldhb	lactate dehydrogenase B
NM_012595.2	0.0378768	0.37306	99.7847	211.693	0.471365	-1.08508	down	129.802	51.297	118.255	218.542	199.419	217.117	24534	Ldhb	lactate dehydrogenase B
NM_001024783.1	0.039189	0.373074	7.99762	16.9672	0.471357	-1.08511	down	8.46242	4.48619	11.0442	17.4832	17.0286	16.3899	312638	Creld1	cysteine-rich with EGF-like domains 1
XM_017589053.1	0.032863	0.37306	1.0563	2.24102	0.47135	-1.08513	down	1.56775	0.592991	1.00817	1.82783	2.60837	2.28684	29409	Mag	myelin-associated glycoprotein
XM_006242458.3	0.0140013	0.370723	1.47735	3.13488	0.471262	-1.0854	down	1.58496	1.46558	1.38151	2.7686	3.55528	3.08077	685834	Znf740	zinc finger protein 740
NM_001106280.2	0.03397	0.37306	12.7829	27.132	0.471138	-1.08578	down	14.6946	6.43345	17.2207	24.9711	29.4736	26.9512	293114	Tmem126b	transmembrane protein 126B
XM_006255769.2	0.0110872	0.368994	2.87198	6.0999	0.470825	-1.08674	down	3.72605	2.50146	2.38844	7.13543	5.88951	5.27475	307973	Def8	differentially expressed in FDCP 8 homolog
XM_006254343.1	0.0456252	0.373166	6.18257	13.1315	0.470819	-1.08675	down	6.37482	4.45843	7.71448	12.6839	16.5591	10.1516	307170	Acbd5	acyl-CoA binding domain containing 5
NM_001270626.1	0.0136962	0.370723	3.10071	6.58857	0.470619	-1.08737	down	3.70628	1.94051	3.65533	5.54701	7.60307	6.61563	117536	Nsmf	NMDA receptor synaptonuclear signaling and neuronal migration factor
XM_017589204.1	0.0384047	0.37306	19.7843	42.0741	0.470226	-1.08858	down	22.7464	9.98023	26.6263	39.5072	44.6199	42.0951	308942	Dennd5a	DENN domain containing 5A
NM_001134834.1	0.0250285	0.373027	8.38301	17.8298	0.470168	-1.08875	down	9.8334	4.38143	10.9342	17.4128	19.8919	16.1848	296131	Fahd2a	fumarylacetoacetate hydrolase domain containing 2A
NM_017356.2	0.0182039	0.373027	5.7455	12.2225	0.470075	-1.08904	down	5.19752	3.91832	8.12064	10.2324	14.0725	12.3626	50871	Hpcal1	hippocalcin-like 1
XM_017599363.1	0.0410632	0.373166	0.796694	1.69581	0.469801	-1.08988	down	0.800868	0.38639	1.20282	1.86623	1.81205	1.40917	60447	Clock	clock circadian regulator
XM_006238667.3	0.0122247	0.370001	4.2629	9.07503	0.46974	-1.09007	down	3.1885	4.03757	5.56263	10.3029	9.43748	7.48468	313536	B4galt2	beta-1,4-galactosyltransferase 2
NM_001134463.1	0.0317721	0.37306	3.52787	7.51347	0.46954	-1.09068	down	3.82689	1.81013	4.9466	7.01218	8.40314	7.1251	299521	Camkmt	calmodulin-lysine N-methyltransferase
XM_006255624.3	0.0160376	0.371502	1.34262	2.8615	0.4692	-1.09172	down	1.31496	0.871613	1.84128	2.51746	3.35078	2.71627	307848	Fcsk	fucose kinase
XM_001059437.6	0.0169417	0.371502	0.945107	2.01517	0.468997	-1.09235	down	1.04098	0.869149	0.925188	1.68035	2.17912	2.18603	680915	Mbd4	methyl-CpG binding domain 4 DNA glycosylase
NM_001039023.1	0.0183715	0.373027	3.68705	7.86263	0.468933	-1.09255	down	3.00802	4.99749	3.05564	7.96497	9.23902	6.38391	307098	Net1	neuroepithelial cell transforming 1
XM_006250209.3	0.0239233	0.373027	92.9839	198.315	0.468871	-1.09274	down	97.5006	60.5202	120.931	197.795	193.255	203.894	289197	Mgst3	microsomal glutathione S-transferase 3
NM_001271152.1	0.0150882	0.370723	8.63241	18.4113	0.468866	-1.09275	down	9.34625	5.64061	10.9104	19.4641	17.3939	18.3758	315904	Paqr9	progestin and adipoQ receptor family member 9
XM_006253329.3	0.0163951	0.371502	0.843753	1.80156	0.468346	-1.09435	down	0.895033	0.841883	0.794344	1.6448	1.68585	2.07404	364654	Rnf170	ring finger protein 170
XM_006251462.3	0.0235921	0.373027	0.59124	1.26242	0.468339	-1.09438	down	0.719182	0.418814	0.635726	1.42969	1.38216	0.975415	360980	Tns3	tensin 3
XM_006231471.3	0.0466655	0.373166	1.58305	3.38066	0.468267	-1.0946	down	1.74098	0.79302	2.21516	3.29383	3.5185	3.32963	294014	Cnnm2	cyclin and CBS domain divalent metal cation transport mediator 2
XM_008763105.2	0.0181545	0.373027	0.56076	1.19852	0.467877	-1.0958	down	0.501625	0.394457	0.786198	1.20979	1.09885	1.28692	103690139	LOC103690139	probable N-acetyltransferase CML6
NM_001015037.1	0.0154641	0.370723	3.73555	7.9899	0.467534	-1.09686	down	4.29294	2.15822	4.75548	7.24536	9.05413	7.67021	541589	Kyat3	kynurenine aminotransferase 3
XM_006228776.3	0.0331534	0.37306	9.29861	19.8946	0.467394	-1.09729	down	10.3704	4.42658	13.0989	17.7498	19.0871	22.8467	361542	U2af1l4	U2 small nuclear RNA auxiliary factor 1-like 4
NM_022185.2	0.0380369	0.37306	7.22516	15.4594	0.467363	-1.09738	down	7.19176	4.0887	10.395	15.1461	16.4125	14.8197	29741	Pik3r2	phosphoinositide-3-kinase regulatory subunit 2
XM_008767031.2	0.0259637	0.37306	1.40958	3.01627	0.467327	-1.0975	down	1.58915	0.7562	1.8834	3.02826	3.27987	2.74068	316351	Npas2	neuronal PAS domain protein 2
NM_001014134.2	0.0109068	0.368994	1.36796	2.92957	0.46695	-1.09866	down	1.386	0.924543	1.79334	2.77397	3.20883	2.80591	360912	Helq	helicase, POLQ-like
XM_017600148.1	0.0353117	0.37306	2.43515	5.21939	0.466558	-1.09987	down	2.86285	1.09722	3.34537	5.97683	4.789	4.89234	306570	Ank1	ankyrin 1
XM_006233988.3	0.0431017	0.373166	3.70256	7.93597	0.466554	-1.09989	down	4.34227	1.93331	4.83209	8.51908	9.49017	5.79867	407765	St6galnac6	ST6 N-acetylgalactosaminide alpha-2,6-sialyltransferase 6
XM_008768481.2	0.0437452	0.373166	6.81621	14.6102	0.466537	-1.09994	down	5.99918	3.69711	10.7523	16.195	15.2661	12.3696	60433	Rfng	RFNG O-fucosylpeptide 3-beta-N-acetylglucosaminyltransferase
XM_006245736.3	0.0477893	0.373166	0.587059	1.25907	0.466264	-1.10078	down	0.610077	0.411947	0.739154	1.04844	1.10291	1.62587	689142	Snx29	sorting nexin 29
NM_001014203.1	0.037109	0.37306	1.19263	2.56067	0.465748	-1.10238	down	1.28778	0.551331	1.73877	2.11637	2.64174	2.9239	362994	Ccdc65	coiled-coil domain containing 65
NM_019362.1	0.0374607	0.37306	8.35793	17.9473	0.465693	-1.10255	down	9.51492	3.7861	11.7728	19.4202	15.5465	18.8752	54348	Stk39	serine threonine kinase 39
XM_002729938.5	0.0488843	0.373166	2.13979	4.59734	0.465442	-1.10333	down	2.2409	1.54658	2.63191	4.74515	3.36777	5.6791	300822	Tex9	testis expressed 9
XM_006256421.3	0.025244	0.373027	0.809257	1.73897	0.465366	-1.10356	down	0.814464	0.45085	1.16246	1.79676	1.48086	1.93929	365567	Micu1	mitochondrial calcium uptake 1
XM_008766595.2	0.0473984	0.373166	1.53869	3.30718	0.465258	-1.1039	down	1.75523	0.665906	2.19494	3.84262	2.46122	3.61768	686298	Ppm1m	protein phosphatase, Mg2+/Mn2+ dependent, 1M
XM_006254813.3	0.000622179	0.250846	9.19346	19.7628	0.465189	-1.10411	down	10.4851	7.75529	9.34002	20.3632	18.5387	20.3866	307403	Csf1r	colony stimulating factor 1 receptor
XM_008766441.1	0.0178814	0.373027	0.157835	0.339302	0.465175	-1.10416	down	0.17691	0.132819	0.163775	0.299299	0.402117	0.316491	300880	Cep162	centrosomal protein 162
NM_001013911.1	0.0289987	0.37306	8.93083	19.2002	0.465144	-1.10425	down	10.2969	4.84329	11.6523	20.5563	18.6365	18.4077	295106	Ift80	intraflagellar transport 80
NM_199389.1	0.012847	0.370001	5.82575	12.5265	0.465073	-1.10447	down	6.48361	3.6302	7.36345	13.7337	11.8898	11.956	303183	Snap47	synaptosome associated protein 47
XM_006242326.3	0.0106197	0.36776	1.59339	3.4266	0.465005	-1.10468	down	1.53031	1.13565	2.11421	3.48453	3.64611	3.14917	315286	Tmem106c	transmembrane protein 106C
NM_001107772.1	0.0490808	0.373166	1.24207	2.67256	0.464747	-1.10548	down	1.55859	0.526578	1.64103	2.62408	2.53342	2.86019	311415	Zc3h6	zinc finger CCCH type containing 6
XM_017591785.1	0.0496921	0.373166	2.11783	4.55742	0.4647	-1.10563	down	3.14208	0.896937	2.31447	5.19945	3.41468	5.05813	311575	Phf20	PHD finger protein 20
NM_001014161.1	0.0128625	0.370001	19.5592	42.113	0.464446	-1.10642	down	24.0942	11.6418	22.9416	38.6734	47.1805	40.4852	361596	Idh2	isocitrate dehydrogenase (NADP(+)) 2
XM_017594510.1	0.0264064	0.37306	3.253	7.00732	0.464228	-1.10709	down	3.20542	1.81783	4.73574	5.90537	7.41917	7.69741	299295	Setd3	SET domain containing 3, actin histidine methyltransferase
XM_017598272.1	0.0482945	0.373166	2.33517	5.03074	0.464179	-1.10725	down	2.70718	0.997546	3.30077	4.6928	5.46528	4.93414	25372	Grk3	G protein-coupled receptor kinase 3
NM_001135698.1	0.0425564	0.373166	56.0986	120.954	0.463801	-1.10842	down	59.0907	29.7972	79.4079	119.321	117.806	125.734	293491	Ypel3	yippee-like 3
XM_006253330.3	0.0167729	0.371502	2.57114	5.54521	0.463668	-1.10884	down	2.41698	1.93906	3.35737	4.45603	6.41038	5.76922	364654	Rnf170	ring finger protein 170
NM_001012066.1	0.0461659	0.373166	3.38545	7.30324	0.463554	-1.10919	down	3.75516	1.3691	5.03208	8.20872	5.8717	7.8293	308589	Sphk2	sphingosine kinase 2
NM_001109505.1	0.0263915	0.37306	1.39511	3.0099	0.463508	-1.10933	down	1.84147	0.67676	1.6671	3.01667	3.44449	2.56853	688555	Atg10	autophagy related 10
XM_006231263.1	0.0478903	0.373166	1.24044	2.67684	0.463396	-1.10968	down	1.78543	0.51715	1.41873	1.99809	2.98532	3.04711	114104	Asah2	N-acylsphingosine amidohydrolase 2
NM_001108777.1	0.0109034	0.368994	1.22137	2.63612	0.463321	-1.10992	down	1.33517	0.762265	1.56667	2.28343	2.80191	2.823	363131	Pik3r4	phosphoinositide-3-kinase, regulatory subunit 4
NM_001013980.1	0.0180152	0.373027	1.70697	3.68584	0.463115	-1.11056	down	1.40198	1.77482	1.9441	3.96509	4.11566	2.97676	304138	Cyyr1	cysteine and tyrosine rich 1
XM_002728083.5	0.01865	0.373027	4.01291	8.66546	0.463093	-1.11063	down	3.96808	2.90854	5.16212	8.66938	8.73867	8.58831	100361238	Rasgef1b	RasGEF domain family, member 1B
NM_001105903.1	0.041586	0.373166	7.92026	17.106	0.463011	-1.11088	down	8.89722	4.00032	10.8633	16.6761	17.9002	16.7416	288371	Mcoln1	mucolipin 1
XM_003749384.4	0.0134557	0.370723	1.48307	3.20344	0.46296	-1.11104	down	1.94596	0.97252	1.53072	3.39552	2.9487	3.26611	100912479	LOC100912479	vascular cell adhesion protein 1-like
XM_017591986.1	0.031931	0.37306	7.49287	16.1865	0.462907	-1.1112	down	10.2633	3.93825	8.2771	17.4991	15.5105	15.5501	499891	RGD1565616	RGD1565616
XM_008763514.1	0.00626174	0.35016	1.20196	2.59704	0.462818	-1.11148	down	0.910313	1.16237	1.53318	2.68004	2.40763	2.70345	366300	Pcmtd1	protein-L-isoaspartate (D-aspartate) O-methyltransferase domain containing 1
NM_001029911.1	0.0367232	0.37306	1.23828	2.67685	0.46259	-1.11219	down	1.66438	0.614379	1.43609	2.48922	2.79995	2.74137	83620	Cit	citron rho-interacting serine/threonine kinase
XM_008760587.2	0.0284176	0.37306	11.364	24.5727	0.462466	-1.11258	down	12.0523	7.05047	14.9894	24.2147	25.0026	24.5008	307992	Atrnl1	attractin like 1
NM_001039010.2	0.011645	0.370001	3.30885	7.16004	0.462127	-1.11364	down	3.75914	2.02304	4.14437	8.28726	6.57348	6.61936	298490	Ppcs	phosphopantothenoylcysteine synthetase
XM_008759840.2	0.0348777	0.37306	1.20243	2.60269	0.461996	-1.11405	down	1.49853	0.531349	1.57741	2.27793	2.69005	2.84009	684189	Trim68	tripartite motif containing 68
NM_001037191.1	0.0430182	0.373166	1.25145	2.71029	0.461739	-1.11485	down	1.34873	0.61741	1.7882	2.68957	2.56612	2.87518	304285	Tecpr1	tectonin beta-propeller repeat containing 1
XM_008763779.2	0.01747	0.371956	4.16612	9.02356	0.461694	-1.11499	down	3.88128	3.20276	5.41433	10.4355	9.42063	7.21456	313323	Psip1	PC4 and SFRS1 interacting protein 1
NM_017052.2	0.00912504	0.362426	7.92971	17.1844	0.461449	-1.11576	down	8.51924	5.83598	9.43392	17.5546	17.4191	16.5794	24788	Sord	sorbitol dehydrogenase
XM_008764194.2	0.0419194	0.373166	0.695397	1.50723	0.461374	-1.11599	down	0.805998	0.34453	0.935662	1.11446	1.80964	1.59759	682865	Rab42	RAB42, member RAS oncogene family
XM_017596885.1	0.0242897	0.373027	0.580388	1.25805	0.461337	-1.11611	down	0.732747	0.367702	0.640714	0.967834	1.35597	1.45036	108348229	LOC108348229	zinc finger protein 431-like
XM_006242164.3	0.00472907	0.33419	0.567855	1.23094	0.461319	-1.11616	down	0.557831	0.593133	0.552602	1.12498	1.30488	1.26296	362976	Trmu	tRNA 5-methylaminomethyl-2-thiouridylate methyltransferase
XM_017593239.1	0.0145496	0.370723	3.62347	7.85519	0.461284	-1.11627	down	4.4235	2.1278	4.31911	8.55508	7.87536	7.13513	298033	Snx30	sorting nexin family member 30
NM_001127554.1	0.0231304	0.373027	4.47549	9.7034	0.461229	-1.11645	down	5.12479	2.65394	5.64773	11.8993	8.47594	8.73497	363129	Nudt16	nudix hydrolase 16
XM_006240414.3	0.0285148	0.37306	1.04164	2.25889	0.461132	-1.11675	down	0.754329	0.880194	1.49041	2.42561	2.62959	1.72147	192225	Spata7	spermatogenesis associated 7
NM_173095.3	0.0482743	0.373166	34.7895	75.4502	0.461092	-1.11687	down	42.1099	15.9333	46.3252	77.5063	73.1018	75.7425	24520	Kcna1	potassium voltage-gated channel subfamily A member 1
XM_341438.7	0.0350772	0.37306	2.07318	4.4992	0.460789	-1.11782	down	2.3696	0.929037	2.92089	4.56668	5.03359	3.89731	361153	Fam149a	family with sequence similarity 149, member A
NM_001014187.1	0.0227618	0.373027	6.15152	13.3527	0.460695	-1.11812	down	7.35161	3.11363	7.98933	11.7752	13.1791	15.1038	362375	Lancl2	LanC like 2
NM_001271284.1	0.0239854	0.373027	11.2693	24.4641	0.460646	-1.11827	down	12.47	6.96391	14.374	24.4324	29.4129	19.547	301563	Mff	mitochondrial fission factor
NM_001106313.2	0.0350052	0.37306	6.04398	13.1313	0.460271	-1.11945	down	9.26248	3.21569	5.65376	13.7618	14.7416	10.8906	293615	Sirt3	sirtuin 3
NM_001025775.1	0.0173729	0.371956	5.63994	12.2553	0.460203	-1.11966	down	5.96259	3.62562	7.3316	11.7261	12.9643	12.0755	501194	Ppip5k2	diphosphoinositol pentakisphosphate kinase 2
XM_006240586.3	0.0311778	0.37306	0.856587	1.86202	0.46003	-1.1202	down	0.454553	1.27622	0.838984	2.12979	1.65372	1.80255	314453	Wdr20	WD repeat domain 20
NM_012808.1	0.0290174	0.37306	26.1811	56.926	0.459914	-1.12056	down	32.5162	13.6062	32.4209	53.367	60.7721	56.6389	25274	Tst	thiosulfate sulfurtransferase
NM_001109677.2	0.0258102	0.37306	1.59819	3.47601	0.459777	-1.12099	down	2.17172	0.835061	1.78779	3.23636	3.85279	3.33888	100125361	Zfp867	zinc finger protein 867
NM_001011992.1	0.0462687	0.373166	22.0738	48.0764	0.459141	-1.12299	down	24.1151	10.7851	31.3214	46.6312	49.9719	47.6262	299971	Atp6v1c1	ATPase H+ transporting V1 subunit C1
XM_017600495.1	0.00579506	0.348321	0.621575	1.35426	0.458979	-1.1235	down	0.56277	0.482204	0.819752	1.26302	1.52717	1.27258	291320	Mindy3	MINDY lysine 48 deubiquitinase 3
XM_017601152.1	0.0386881	0.37306	0.457676	0.997357	0.458889	-1.12378	down	0.623893	0.182317	0.566818	1.05795	0.818118	1.116	498819	Greb1l	GREB1 like retinoic acid receptor coactivator
NM_001024780.1	0.00323434	0.322547	6.35298	13.8481	0.458763	-1.12418	down	6.40834	4.9245	7.7261	12.9859	14.5698	13.9885	311130	Prkra	protein activator of interferon induced protein kinase EIF2AK2
NM_001004262.1	0.0347254	0.37306	5.28694	11.5268	0.458663	-1.12449	down	5.95376	2.58563	7.32142	11.367	12.5006	10.7129	310411	Cog6	component of oligomeric golgi complex 6
XM_006257072.3	0.0390812	0.37306	1.44388	3.15153	0.458154	-1.12609	down	1.59808	0.984148	1.74942	3.71065	3.44702	2.29691	312108	Ophn1	oligophrenin 1
XM_017598364.1	0.00382357	0.32963	2.12826	4.6458	0.458103	-1.12626	down	2.36765	1.54609	2.47103	4.06276	5.04524	4.82939	353256	Gtf2i	general transcription factor II I
XM_006236323.2	0.012241	0.370001	0.271824	0.5934	0.458079	-1.12633	down	0.274674	0.200688	0.34011	0.585889	0.499896	0.694416	312251	Luc7l2	LUC7-like 2 pre-mRNA splicing factor
XM_017597102.1	0.044649	0.373166	1.24455	2.71711	0.458044	-1.12644	down	1.82599	0.496792	1.41088	3.07796	2.37245	2.70091	287466	Wscd1	WSC domain containing 1
XM_017595049.1	0.0187834	0.373027	0.297407	0.649799	0.457691	-1.12755	down	0.207016	0.291514	0.393692	0.560656	0.599835	0.788906	500843	RGD1565498	similar to Hypothetical protein LOC270802
NM_022858.2	0.0188796	0.373027	0.530919	1.1601	0.45765	-1.12768	down	0.729227	0.295968	0.567563	1.25889	1.23847	0.982941	64826	Foxq1	forkhead box Q1
XM_008768352.2	0.03471	0.37306	0.365299	0.798737	0.457346	-1.12864	down	0.411153	0.187252	0.497493	0.754939	0.844287	0.796985	303599	Tanc2	tetratricopeptide repeat, ankyrin repeat and coiled-coil containing 2
NM_017188.1	0.0151714	0.370723	4.58795	10.0355	0.457171	-1.12919	down	3.33065	3.83824	6.59497	8.93841	11.2405	9.92761	29402	Unc119	unc-119 lipid binding chaperone
NM_001106129.1	0.0274854	0.37306	2.68829	5.8838	0.456898	-1.13006	down	3.27593	1.32406	3.46489	5.54277	6.5049	5.60373	291403	Zadh2	zinc binding alcohol dehydrogenase, domain containing 2
XM_006230524.3	0.0328277	0.37306	5.51813	12.086	0.456571	-1.13109	down	6.29875	2.46032	7.79533	12.8288	10.0903	13.339	293589	Paox	polyamine oxidase
XM_006245259.3	0.027665	0.37306	0.613544	1.34406	0.456484	-1.13136	down	0.718252	0.327023	0.795356	1.25799	1.42196	1.35224	363265	Col4a3	collagen type IV alpha 3 chain
XM_017597064.1	0.020968	0.373027	1.81246	3.97205	0.456305	-1.13193	down	2.29634	1.04348	2.09758	3.98815	4.7124	3.2156	287110	Tbc1d24	TBC1 domain family, member 24
XM_006229968.1	0.0450755	0.373166	2.20486	4.83308	0.456202	-1.13225	down	3.01226	0.823833	2.77849	5.47206	4.63831	4.38886	245979	Lmo1	LIM domain only 1
NM_001127571.1	0.0354393	0.37306	3.24369	7.11086	0.45616	-1.13239	down	3.31404	1.67378	4.74324	5.39439	8.1417	7.79648	688318	Lrrc45	leucine rich repeat containing 45
XM_017594134.1	0.0477493	0.373166	11.414	25.0228	0.456142	-1.13245	down	13.6663	5.02178	15.5539	23.7589	25.6971	25.6125	314046	Ankmy2	ankyrin repeat and MYND domain containing 2
NM_001011559.1	0.0238452	0.373027	1.46587	3.21639	0.455751	-1.13368	down	1.76383	0.724888	1.9089	3.36594	2.79648	3.48675	294329	Trpm2	transient receptor potential cation channel, subfamily M, member 2
XM_006246649.2	0.0484754	0.373166	1.80259	3.95609	0.455648	-1.13401	down	1.7044	1.82693	1.87643	4.66199	4.2153	2.99098	287450	Slc16a11	solute carrier family 16, member 11
NM_001106760.1	0.0382707	0.37306	5.5035	12.0807	0.455562	-1.13428	down	3.81646	3.90403	8.79003	9.54707	14.1365	12.5585	299346	Nudt14	nudix hydrolase 14
XM_017598513.1	0.04834	0.373166	2.57934	5.66426	0.455371	-1.13489	down	2.75359	1.29253	3.6919	4.84314	4.82411	7.32552	108348169	LOC108348169	probable peptide chain release factor C12orf65 homolog, mitochondrial
NM_001106780.1	0.0319442	0.37306	2.49616	5.48159	0.455371	-1.13489	down	2.48645	1.30835	3.69367	5.19134	6.14783	5.1056	299737	Ntn4	netrin 4
XM_006230731.1	0.0318917	0.37306	4.84409	10.6391	0.45531	-1.13508	down	5.50277	2.55734	6.47217	7.97243	12.0697	11.8752	293652	Ndufs8	NADH:ubiquinone oxidoreductase core subunit S8
XM_006241015.3	0.010815	0.368697	5.69718	12.5163	0.455182	-1.13549	down	6.78011	4.10066	6.21076	12.8454	12.1905	12.513	81825	Cirbp	cold inducible RNA binding protein
XM_006229431.1	0.0365739	0.37306	10.5997	23.2882	0.455154	-1.13557	down	12.2811	5.42997	14.088	29.3459	21.308	19.2107	308758	Hddc3	HD domain containing 3
XM_008768611.2	0.0304431	0.37306	0.411863	0.905165	0.455014	-1.13602	down	0.461968	0.204959	0.568661	0.820452	0.782078	1.11296	288240	Hlcs	holocarboxylase synthetase
XM_017589796.1	0.00530571	0.344989	1.61875	3.55816	0.454941	-1.13625	down	1.44807	1.42148	1.98671	3.4554	3.65068	3.5684	84495	Xrcc1	X-ray repair cross complementing 1
XM_008768832.2	0.0496254	0.373166	4.46495	9.82	0.454679	-1.13708	down	5.25497	1.55116	6.58871	8.2288	11.7254	9.50582	100360487	Fam131a	family with sequence similarity 131, member A
NM_001170396.2	0.047513	0.373166	0.112854	0.248224	0.454646	-1.13718	down	0.0425475	0.160966	0.135049	0.241277	0.305109	0.198288	288751	Lrrc43	leucine rich repeat containing 43
NM_001108410.1	0.0408285	0.373166	15.0039	33.0064	0.454577	-1.1374	down	17.216	6.08945	21.7064	29.4938	37.7226	31.8027	361226	Cd83	CD83 molecule
XM_003751193.4	0.0353251	0.37306	4.90909	10.8023	0.45445	-1.13781	down	5.70928	2.34588	6.6721	9.92433	11.2885	11.194	687424	Dtx1	deltex E3 ubiquitin ligase 1
XM_017597390.1	0.0153695	0.370723	0.399283	0.879403	0.454039	-1.13911	down	0.496595	0.241421	0.459835	1.05103	0.771259	0.815919	360600	Spag9	sperm associated antigen 9
XM_008764768.2	0.0313424	0.37306	0.361785	0.796922	0.453979	-1.1393	down	0.409211	0.278504	0.397642	0.976912	0.769896	0.643956	314245	Zbtb25	zinc finger and BTB domain containing 25
XM_008769227.2	0.0173336	0.371956	0.557016	1.22715	0.453912	-1.13952	down	0.780617	0.408258	0.482174	1.21727	1.30796	1.15621	304474	Pitpnm2	phosphatidylinositol transfer protein, membrane-associated 2
XM_006237149.3	0.0282898	0.37306	4.19594	9.26239	0.453008	-1.14239	down	4.25769	2.21532	6.11481	11.2181	8.13635	8.43273	297530	Washc2c	WASH complex subunit 2C
XM_006250675.3	0.0266201	0.37306	2.48597	5.48842	0.452949	-1.14258	down	2.82724	1.20834	3.42234	4.84712	5.51114	6.10698	498332	Coq2	coenzyme Q2, polyprenyltransferase
XM_006243096.3	0.0195591	0.373027	0.199885	0.441424	0.452819	-1.14299	down	0.209087	0.122417	0.268152	0.454668	0.458811	0.410793	315673	Tnfaip8l3	TNF alpha induced protein 8 like 3
XM_006230753.3	0.0266092	0.37306	3.7842	8.35874	0.452724	-1.1433	down	4.61135	2.17476	4.5665	8.53295	8.46352	8.07977	293694	Map4k2	mitogen activated protein kinase kinase kinase kinase 2
XM_006256692.3	0.046698	0.373166	0.973219	2.14984	0.452695	-1.14339	down	0.976351	0.508502	1.43481	2.09712	2.18463	2.16776	497078	Xk	X-linked Kx blood group
XM_006253634.3	0.0212154	0.373027	1.94358	4.2934	0.452691	-1.1434	down	2.2613	1.48803	2.08142	4.65017	4.86078	3.36924	361212	Rnf44	ring finger protein 44
NM_001191102.1	0.0363613	0.37306	9.08916	20.0784	0.452683	-1.14343	down	10.0351	4.48381	12.7485	18.6336	20.5211	21.0805	252962	Phtf1	putative homeodomain transcription factor 1
NM_001107347.1	0.0488334	0.373166	7.24673	16.0127	0.452562	-1.14381	down	8.5214	2.88462	10.3342	15.2181	15.3844	17.4356	306868	Bloc1s5	biogenesis of lysosomal organelles complex 1 subunit 5
NM_001109310.1	0.0134978	0.370723	11.9385	26.3833	0.452504	-1.144	down	14.7993	7.28092	13.7354	24.4736	26.4771	28.1991	501181	Efhd1	EF-hand domain family, member D1
NM_001013085.1	0.0299145	0.37306	9.51833	21.0403	0.452385	-1.14438	down	12.7338	5.65099	10.1702	20.8534	21.4214	20.8462	297096	Snx10	sorting nexin 10
NM_001106491.2	0.0364694	0.37306	7.95034	17.5753	0.452358	-1.14446	down	8.94497	4.27773	10.6283	17.5631	17.7598	17.4032	295952	Iftap	intraflagellar transport associated protein
XM_008773014.2	0.0135713	0.370723	1.21455	2.68515	0.45232	-1.14458	down	1.50252	0.755691	1.38543	2.55472	2.62655	2.87419	361853	Fam184a	family with sequence similarity 184, member A
NM_001108656.1	0.0246319	0.373027	1.62742	3.60044	0.452005	-1.14559	down	1.7334	0.890086	2.25877	3.63658	3.2872	3.87756	362485	Ccne2	cyclin E2
XM_006248252.3	0.0486457	0.373166	4.682	10.3606	0.451904	-1.14591	down	5.34072	1.92615	6.77912	10.4934	9.54944	11.0389	681096	Nxpe3	neurexophilin and PC-esterase domain family, member 3
XM_008773548.2	0.0480102	0.373166	0.479492	1.06129	0.4518	-1.14624	down	0.447882	0.22207	0.768524	1.18807	1.18576	0.810043	103694513	LOC103694513	teneurin-1-like
XM_006243378.3	0.0419538	0.373166	2.04266	4.52261	0.451655	-1.14671	down	2.13713	1.08289	2.90797	4.59707	4.50403	4.46675	315789	Fam81a	family with sequence similarity 81, member A
NM_175708.3	0.0282686	0.37306	12.4347	27.5334	0.451622	-1.14681	down	13.3137	6.097	17.8934	26.8865	31.2886	24.425	308588	Ca11	carbonic anhydrase 11
XM_006230398.3	0.00839713	0.361826	1.01649	2.25106	0.451559	-1.14701	down	0.784525	0.903459	1.36148	2.13704	2.18671	2.42944	309025	Tacc2	transforming, acidic coiled-coil containing protein 2
XM_017593298.1	0.0265995	0.37306	2.66469	5.90119	0.451552	-1.14704	down	2.79595	1.42471	3.77342	7.16054	4.97356	5.56947	298573	Eif4g3	eukaryotic translation initiation factor 4 gamma, 3
XM_006245811.3	0.0415824	0.373166	22.9588	50.8515	0.451487	-1.14724	down	29.0612	8.9603	30.8548	54.1011	44.7499	53.7034	360480	Cdip1	cell death-inducing p53 target 1
NM_031040.1	0.0420957	0.373166	1.34248	2.97446	0.451336	-1.14773	down	1.79262	0.587684	1.64715	2.77382	3.11544	3.03412	81672	Grm7	glutamate metabotropic receptor 7
NM_001127681.1	0.0476371	0.373166	6.57874	14.584	0.451094	-1.1485	down	9.78178	2.92441	7.03003	14.5709	15.5785	13.6024	308009	Dennd10	DENN domain containing 10
XM_008771897.2	0.0194383	0.373027	0.573392	1.27126	0.451042	-1.14867	down	0.449723	0.476769	0.793682	1.20928	1.53997	1.06453	683460	Proser2	proline and serine rich 2
XM_017600820.1	0.047153	0.373166	0.391318	0.867952	0.450852	-1.14927	down	0.285973	0.315488	0.572494	0.674023	1.1186	0.811235	116741	Pcdha4	protocadherin alpha 4
NM_199373.1	0.0367566	0.37306	15.9019	35.2812	0.45072	-1.1497	down	19.1423	7.99521	20.5683	35.0627	34.3155	36.4654	288233	Get1	guided entry of tail-anchored proteins factor 1
XM_006236304.3	0.00164911	0.273083	4.06028	9.01269	0.450506	-1.15038	down	3.45258	3.911	4.81725	9.13985	9.28821	8.61002	296988	Mkrn1	makorin ring finger protein 1
XM_017593478.1	0.0222772	0.373027	0.93437	2.0746	0.450385	-1.15077	down	0.9032	1.34559	0.554316	2.29827	1.95359	1.97194	362533	Tle1	TLE family member 1, transcriptional corepressor
NM_001014249.1	0.020477	0.373027	3.66209	8.13105	0.450383	-1.15077	down	3.93705	1.95638	5.09285	8.09104	9.15305	7.14906	365592	Pdss2	decaprenyl diphosphate synthase subunit 2
NM_001107918.1	0.00248625	0.30865	0.654028	1.45358	0.449944	-1.15218	down	0.587867	0.717021	0.657196	1.45913	1.57856	1.32304	313098	Usp45	ubiquitin specific peptidase 45
XM_008760294.2	0.0137069	0.370723	0.0444079	0.0987218	0.449829	-1.15255	down	0.0615902	0.0313479	0.0402857	0.100787	0.113705	0.0816731	293874	Trpm6	transient receptor potential cation channel, subfamily M, member 6
NM_019342.1	0.0475997	0.373166	3.49973	7.78034	0.449817	-1.15259	down	4.59962	1.45585	4.44373	8.1804	7.69018	7.47046	54295	Rgs6	regulator of G-protein signaling 6
XM_008767690.2	0.0312968	0.37306	1.04301	2.31901	0.449765	-1.15276	down	1.37203	0.70853	1.04846	1.86809	2.89593	2.193	360520	Tbc1d9b	TBC1 domain family member 9B
XM_017598013.1	0.0145572	0.370723	1.21499	2.70218	0.449633	-1.15318	down	1.27089	0.719587	1.65449	3.12657	2.35078	2.62918	304055	C2cd2	C2 calcium-dependent domain containing 2
XM_008771698.1	0.0268674	0.37306	2.35382	5.23997	0.449206	-1.15455	down	2.51078	1.22213	3.32856	4.71176	5.34314	5.665	291211	Ggps1	geranylgeranyl diphosphate synthase 1
XM_006243123.3	0.0139008	0.370723	1.85596	4.1334	0.449016	-1.15516	down	2.4175	1.04589	2.10449	4.62442	3.57914	4.19664	315696	Snx33	sorting nexin 33
XM_003750241.2	0.023811	0.373027	7.8514	17.4949	0.448783	-1.15591	down	7.77143	4.33022	11.4526	19.4897	17.6077	15.3872	100910275	LOC100910275	integral membrane protein DGCR2/IDD-like
XM_006250059.3	0.0428337	0.373166	3.25601	7.256	0.448733	-1.15607	down	4.79578	1.40749	3.56475	7.72621	6.52944	7.51234	304885	Fam20b	FAM20B, glycosaminoglycan xylosylkinase
NM_001007796.1	0.025601	0.37306	3.71161	8.27433	0.44857	-1.1566	down	4.75357	1.75684	4.62443	7.8347	9.28013	7.70814	362302	Abcb8	ATP binding cassette subfamily B member 8
XM_006233165.1	0.0464067	0.373166	6.91001	15.4097	0.44842	-1.15708	down	11.0822	3.91237	5.73548	11.3268	16.9412	17.9611	362013	Ahcyl1	adenosylhomocysteinase-like 1
XM_006236210.2	0.0263339	0.37306	6.82866	15.2364	0.448181	-1.15785	down	6.1278	4.69622	9.66196	15.3101	11.9659	18.4331	362329	Impdh1	inosine monophosphate dehydrogenase 1
XM_008769984.2	0.0285396	0.37306	1.05431	2.35382	0.447916	-1.1587	down	1.339	0.508601	1.31534	1.92474	2.26916	2.86756	170641	Adgrl3	adhesion G protein-coupled receptor L3
NM_001082410.1	0.0262861	0.37306	2.94012	6.56467	0.447871	-1.15885	down	3.81639	1.32198	3.682	5.61006	7.36441	6.71953	500636	Rnf144a	ring finger protein 144A
XM_006253073.3	0.00934911	0.362949	0.251552	0.562407	0.447278	-1.16076	down	0.307191	0.184781	0.262684	0.463534	0.625189	0.598496	84360	Clcn3	chloride voltage-gated channel 3
NM_001191093.1	0.00817944	0.360042	2.82681	6.32129	0.44719	-1.16104	down	3.07646	2.06644	3.33754	6.50152	7.15346	5.30889	364983	Rnf150	ring finger protein 150
NM_133299.2	0.0349283	0.37306	5.26942	11.7868	0.447059	-1.16146	down	5.97371	2.67242	7.16213	11.5189	12.3682	11.4735	113956	Pecr	peroxisomal trans-2-enoyl-CoA reductase
NM_001106304.1	0.0364551	0.37306	14.1199	31.6029	0.44679	-1.16233	down	16.9446	6.91442	18.5006	32.9731	30.692	31.1438	293546	Gprc5b	G protein-coupled receptor, class C, group 5, member B
NM_001013042.1	0.00251512	0.30865	0.773474	1.73186	0.446613	-1.1629	down	0.832634	0.573268	0.914519	1.68978	1.63732	1.8685	287796	Slc39a11	solute carrier family 39, member 11
XM_017593605.1	0.0426102	0.373166	0.303025	0.678821	0.446399	-1.16359	down	0.286133	0.142391	0.480552	0.815156	0.543781	0.677525	60664	Pik3r3	phosphoinositide-3-kinase regulatory subunit 3
NM_001109134.1	0.0175326	0.371956	11.8198	26.4819	0.446334	-1.1638	down	15.7091	6.2716	13.4786	29.8649	23.7747	25.8061	498967	RGD1559896	similar to RIKEN cDNA 2310022B05
NM_001007746.1	0.0120509	0.370001	5.2312	11.7206	0.446326	-1.16383	down	4.64517	3.66903	7.37941	11.0424	13.1066	11.0128	362483	MGC94199	similar to RIKEN cDNA 2610301B20; EST AI428449
NM_001025720.1	0.0358693	0.37306	1.91521	4.29358	0.446065	-1.16468	down	2.40896	0.847914	2.48877	4.10519	4.65594	4.1196	361272	Dhtkd1	dehydrogenase E1 and transketolase domain containing 1
XM_008762586.1	0.0132308	0.370723	1.53433	3.43973	0.446061	-1.16469	down	1.03511	1.38614	2.18175	3.83843	3.06694	3.41383	311703	Cables2	Cdk5 and Abl enzyme substrate 2
XM_017593200.1	0.0141564	0.370723	2.32846	5.22225	0.445873	-1.1653	down	2.91083	1.30943	2.76511	5.6543	5.33941	4.67303	29227	Nfib	nuclear factor I/B
NM_001110493.1	0.0300529	0.37306	5.35852	12.0202	0.445793	-1.16555	down	5.95232	2.70982	7.41342	11.0932	12.7204	12.247	501174	Pid1	phosphotyrosine interaction domain containing 1
NM_001126373.2	0.0261835	0.37306	3.01946	6.77359	0.44577	-1.16563	down	2.90044	1.77938	4.37856	7.14442	6.96196	6.21439	363481	Hdac8	histone deacetylase 8
XM_006249845.1	0.0301087	0.37306	4.86987	10.9295	0.44557	-1.16628	down	5.39162	2.21225	7.00573	10.4419	13.0415	9.30514	266772	Klhl12	kelch-like family member 12
XM_006233581.2	0.0247286	0.373027	1.6099	3.61494	0.445347	-1.167	down	2.29759	0.933096	1.59902	3.83946	3.32713	3.67823	296545	C8g	complement C8 gamma chain
XM_006233679.3	0.0427636	0.373166	16.6803	37.4574	0.445313	-1.16711	down	20.5958	6.84185	22.6031	35.7485	36.1856	40.438	296583	Nacc2	NACC family member 2
XM_006241847.3	0.0131284	0.370723	2.37493	5.33401	0.445243	-1.16734	down	2.06113	1.7314	3.33226	4.93307	5.76395	5.30502	362950	Rbfox2	RNA binding fox-1 homolog 2
XM_006241704.3	0.0484709	0.373166	0.929598	2.08991	0.444802	-1.16876	down	1.30512	0.352631	1.13105	2.15174	1.918	2.20001	29241	Adcy8	adenylate cyclase 8
XM_006246673.2	0.0196826	0.373027	7.04484	15.8479	0.444529	-1.16965	down	8.03492	4.11631	8.9833	14.9057	16.3466	16.2914	287524	Rpa1	replication protein A1
XM_017598938.1	0.0427112	0.373166	0.647698	1.4576	0.444358	-1.17021	down	0.85066	0.305254	0.78718	1.81676	1.46719	1.08886	690745	Mtarc1	mitochondrial amidoxime reducing component 1
XM_017600354.1	0.035701	0.37306	0.0734868	0.165448	0.444168	-1.17082	down	0.035454	0.0938463	0.09116	0.157652	0.169683	0.169009	103693936	LOC103693936	palladin-like
NM_053519.1	0.0493799	0.373166	11.7275	26.4162	0.443952	-1.17153	down	15.0181	4.88762	15.2768	26.954	26.0984	26.1963	300652	Sorl1	sortilin related receptor 1
XM_006241348.3	0.0373057	0.37306	2.73918	6.17046	0.443919	-1.17163	down	2.68707	1.43919	4.0913	6.4077	7.44278	4.66091	299800	Tmem19	transmembrane protein 19
XM_217630.9	0.0386954	0.37306	8.65439	19.4989	0.44384	-1.17189	down	10.7056	3.94817	11.3094	18.532	20.3513	19.6133	302863	Slc9a6	solute carrier family 9 member A6
XM_003749031.4	0.0310452	0.37306	2.9161	6.57208	0.44371	-1.17231	down	3.56976	1.78668	3.39186	6.87983	4.93861	7.89781	309150	Carns1	carnosine synthase 1
XM_008761055.1	0.0419661	0.373166	4.51103	10.1745	0.443365	-1.17343	down	4.69195	2.29345	6.5477	10.4405	10.2166	9.86655	361956	Rsrc1	arginine and serine rich coiled-coil 1
NM_001108274.1	0.0497825	0.373166	3.48796	7.8687	0.44327	-1.17374	down	4.19162	1.13749	5.13476	8.97142	7.05384	7.58085	360520	Tbc1d9b	TBC1 domain family member 9B
NM_001163156.3	0.0370855	0.37306	2.26767	5.11654	0.443203	-1.17396	down	2.85631	0.906976	3.03971	5.50095	4.53592	5.31276	362733	Etv1	ETS variant transcription factor 1
NM_001106341.1	0.0083438	0.361727	7.91637	17.863	0.443172	-1.17406	down	6.89645	6.40926	10.4434	20.2152	14.9607	18.4131	293829	Mcee	methylmalonyl CoA epimerase
NM_001107841.1	0.00755891	0.356239	7.06852	15.9557	0.44301	-1.17459	down	6.8509	4.86191	9.49276	16.3735	17.3789	14.1147	311911	Rabgap1	RAB GTPase activating protein 1
NM_001017960.1	0.0216068	0.373027	5.11504	11.5468	0.442982	-1.17468	down	5.74901	2.72049	6.87562	11.0291	10.973	12.6384	81812	Thra	thyroid hormone receptor alpha
NM_001100697.2	0.0448755	0.373166	26.0965	58.9272	0.44286	-1.17508	down	28.9455	10.9512	38.3927	57.6644	55.3498	63.7673	310261	Eif5a2	eukaryotic translation initiation factor 5A2
XM_006240879.3	0.041721	0.373166	2.16032	4.87899	0.442779	-1.17534	down	2.81422	0.770156	2.89657	4.22003	5.19831	5.21863	299611	Apc2	APC regulator of WNT signaling pathway 2
XM_006248552.3	0.0171715	0.371599	0.0589883	0.133269	0.442627	-1.17584	down	0.0608197	0.0348042	0.081341	0.150388	0.142326	0.107092	81811	Thpo	thrombopoietin
XM_017590251.1	0.0118013	0.370001	0.596553	1.34793	0.44257	-1.17602	down	0.511926	0.432285	0.845448	1.51397	1.13122	1.39859	100911365	LOC100911365	Parkinson disease 7 domain-containing protein 1-like
NM_001013164.3	0.0388646	0.37306	3.64708	8.24257	0.442469	-1.17635	down	4.95717	1.47755	4.50651	7.47389	8.36899	8.88482	311844	Kyat1	kynurenine aminotransferase 1
XM_575783.7	0.0318074	0.37306	13.3444	30.174	0.442249	-1.17707	down	16.5771	6.37202	17.0841	29.832	28.5648	32.125	500420	Tstd3	thiosulfate sulfurtransferase like domain containing 3
NM_053992.1	0.0478228	0.373166	5.73746	12.9737	0.442238	-1.1771	down	6.67407	2.22591	8.31239	13.0598	13.8774	11.9838	117096	Nlgn2	neuroligin 2
NM_001007704.1	0.000655154	0.25109	2.16635	4.89891	0.442211	-1.17719	down	2.11647	1.89154	2.49105	5.20053	5.00025	4.49596	313843	Galm	galactose mutarotase
XM_008763952.2	0.0282449	0.37306	0.331354	0.749427	0.442143	-1.17742	down	0.428587	0.265611	0.299863	0.905749	0.760312	0.582219	689537	Calr4	calreticulin 4
XM_006235727.3	0.0353706	0.37306	0.449156	1.01589	0.442133	-1.17745	down	0.587615	0.167651	0.592203	0.87638	0.991945	1.17933	170848	Kcnq2	potassium voltage-gated channel subfamily Q member 2
XM_006235006.3	0.0367617	0.37306	6.50179	14.7102	0.441991	-1.17791	down	7.36358	3.088	9.05379	14.3882	14.1318	15.6107	25167	Ptpra	protein tyrosine phosphatase, receptor type, A
XM_008772699.2	0.0048965	0.337097	0.773635	1.75051	0.441949	-1.17805	down	0.822292	0.541844	0.956768	1.58335	1.99073	1.67744	499401	Znrd1as1	ZNRD1 antisense RNA 1
NM_134458.2	0.0261983	0.37306	1.91705	4.33819	0.441901	-1.1782	down	1.13838	2.37409	2.23869	4.60575	5.11392	3.29492	140938	Psmc3ip	PSMC3 interacting protein
NM_001191595.1	0.0152874	0.370723	0.417763	0.945994	0.441612	-1.17915	down	0.417981	0.292859	0.542449	1.0398	1.05046	0.74772	289486	Fras1	Fraser extracellular matrix complex subunit 1
XM_006247342.3	0.00603249	0.348321	1.3042	2.95381	0.441531	-1.17941	down	1.53291	0.900242	1.47944	3.38584	2.87516	2.60043	360612	Scrn2	secernin 2
NM_001034999.1	0.0448487	0.373166	8.82144	19.9924	0.44124	-1.18036	down	10.131	3.58535	12.7479	19.6533	21.5608	18.763	619581	Nicn1	nicolin 1
XM_017597246.1	0.00395655	0.32963	0.845309	1.91652	0.441065	-1.18094	down	1.02543	0.9268	0.583696	1.71777	2.00893	2.02286	303024	Fbxw11	F-box and WD repeat domain containing 11
XM_008760534.1	0.0407045	0.373166	6.3351	14.366	0.44098	-1.18122	down	4.18605	4.28216	10.5371	17.1603	13.3689	12.5686	29653	Gpam	glycerol-3-phosphate acyltransferase, mitochondrial
NM_001011998.1	0.0392961	0.373074	18.8682	42.7936	0.440913	-1.18143	down	19.8284	8.80888	27.9675	39.3441	45.4001	43.6365	300849	Fbxo9	f-box protein 9
XM_008768034.2	0.033689	0.37306	1.5557	3.52952	0.440769	-1.18191	down	1.65683	0.674403	2.33588	3.17405	4.19923	3.21529	303382	Rasl10b	RAS-like, family 10, member B
XM_006245119.3	0.0290497	0.37306	0.53097	1.20466	0.440764	-1.18192	down	0.494137	0.346145	0.752628	0.939631	1.19695	1.47739	301476	Ikzf2	IKAROS family zinc finger 2
XM_008761134.2	0.0373269	0.37306	1.69965	3.85745	0.440616	-1.18241	down	1.12432	1.27991	2.69473	4.74649	3.78889	3.03696	295234	Lamtor2	late endosomal/lysosomal adaptor, MAPK and MTOR activator 2
XM_017599241.1	0.0479934	0.373166	0.208444	0.47317	0.440527	-1.1827	down	0.321218	0.120103	0.184012	0.598549	0.469274	0.351686	305544	Aftph	aftiphilin
XM_017601164.1	0.0484412	0.373166	0.373078	0.84716	0.440387	-1.18316	down	0.230282	0.538159	0.350793	0.60787	1.06425	0.869361	116699	Inpp4b	inositol polyphosphate-4-phosphatase type II B
NM_001024968.1	0.029973	0.37306	1.40576	3.19428	0.440087	-1.18414	down	2.04585	0.798932	1.37251	2.52228	3.90989	3.15068	288454	Slc46a3	solute carrier family 46, member 3
XM_017591951.1	0.0466488	0.373166	0.845601	1.92211	0.439933	-1.18464	down	1.10678	0.297934	1.13209	1.49179	1.88276	2.39179	366214	Nkx2-2	NK2 homeobox 2
NM_001271220.1	0.0210808	0.373027	0.126421	0.287365	0.439931	-1.18465	down	0.095437	0.139512	0.144313	0.236854	0.279504	0.345735	685357	Baiap2l2	BAI1-associated protein 2-like 2
NM_001014147.1	0.0431927	0.373166	13.2973	30.2384	0.439749	-1.18525	down	15.0838	6.20202	18.6061	29.635	30.2184	30.8618	361301	Tpgs2	tubulin polyglutamylase complex subunit 2
XM_006246997.3	0.00535405	0.344989	1.15089	2.61807	0.439595	-1.18575	down	0.8675	1.0478	1.53737	2.7068	2.33064	2.81677	303375	Rad51d	RAD51 paralog D
NM_133521.1	0.022023	0.373027	4.00871	9.12636	0.439245	-1.1869	down	4.84974	1.96669	5.20968	9.50363	8.12067	9.75479	171043	Fbxo32	F-box protein 32
XM_002728856.5	0.0342513	0.37306	7.28597	16.6033	0.438828	-1.18827	down	8.09961	3.59586	10.1624	16.922	17.2338	15.654	100361939	Rnaseh2c	ribonuclease H2, subunit C
XM_006248395.3	0.00979866	0.364769	2.89854	6.61574	0.438129	-1.19057	down	3.54386	1.70973	3.44204	7.66677	6.04336	6.13708	303915	Iqcb1	IQ motif containing B1
XM_006247924.2	0.0407002	0.373166	2.64543	6.03872	0.438078	-1.19074	down	2.55973	1.35729	4.01926	6.42818	5.80743	5.88053	688318	Lrrc45	leucine rich repeat containing 45
XM_006250894.3	0.0125166	0.370001	3.41977	7.81079	0.437826	-1.19157	down	3.83375	1.95042	4.47513	7.35672	7.33853	8.73713	289590	Ociad1	OCIA domain containing 1
NM_053536.1	0.0333083	0.37306	1.57145	3.58928	0.437817	-1.1916	down	1.73683	0.650572	2.32694	4.18125	3.48261	3.10398	85497	Klf15	Kruppel-like factor 15
NM_001012740.1	0.00788281	0.358732	2.18199	4.9854	0.437675	-1.19207	down	2.29979	1.45704	2.78913	5.23103	4.59375	5.13143	291388	Cbln2	cerebellin 2 precursor
XM_006246010.3	0.0162182	0.371502	2.26098	5.16663	0.437612	-1.19228	down	1.94044	1.56152	3.28097	5.49703	4.64879	5.35408	360505	Nprl3	NPR3-like, GATOR1 complex subunit
NM_001013963.1	0.0283057	0.37306	1.33457	3.05373	0.437028	-1.1942	down	1.54751	0.583497	1.87269	3.0575	2.68555	3.41814	302890	Cpped1	calcineurin-like phosphoesterase domain containing 1
NM_001009639.1	0.041	0.373166	52.2602	119.594	0.436981	-1.19436	down	71.5493	16.9716	68.2597	137.064	97.4255	124.292	291966	Tppp3	tubulin polymerization-promoting protein family member 3
NM_001270591.1	0.0131893	0.370723	2.86434	6.56319	0.436425	-1.19619	down	3.60608	1.57043	3.41652	7.45646	6.71456	5.51854	171411	Tmem176b	transmembrane protein 176B
NM_017220.1	0.0429956	0.373166	4.08236	9.3571	0.436285	-1.19666	down	4.9955	1.60415	5.64743	10.0144	9.30323	8.75369	29498	Pts	6-pyruvoyl-tetrahydropterin synthase
XM_006239885.3	0.0368906	0.37306	2.33822	5.36012	0.436226	-1.19685	down	3.25565	0.980523	2.77849	5.73578	4.90144	5.44312	503018	Wdr35	WD repeat domain 35
NM_001109562.2	0.0469826	0.373166	13.1506	30.1775	0.435775	-1.19835	down	14.7064	5.36247	19.3829	30.7907	31.5365	28.2053	689984	Gpr137	G protein-coupled receptor 137
XM_017595728.1	0.0460752	0.373166	0.132727	0.304742	0.435539	-1.19913	down	0.158716	0.043255	0.196209	0.279012	0.349283	0.28593	363058	Cadm1	cell adhesion molecule 1
NM_031751.2	0.0236826	0.373027	0.390615	0.896877	0.435528	-1.19916	down	0.495858	0.197944	0.478044	1.10434	0.777215	0.809074	78957	Shank1	SH3 and multiple ankyrin repeat domains 1
NM_001103355.1	0.0109271	0.368994	0.107447	0.246879	0.43522	-1.20018	down	0.119876	0.102478	0.0999853	0.258958	0.21032	0.271357	100125363	Fbxl13	F-box and leucine-rich repeat protein 13
XM_017599239.1	0.00373384	0.32963	0.87523	2.01108	0.435203	-1.20024	down	0.734404	0.753552	1.13773	2.25446	1.9843	1.79449	305544	Aftph	aftiphilin
NM_001014790.1	0.00539687	0.345219	3.15742	7.25605	0.435143	-1.20044	down	3.79731	2.48202	3.19294	7.50785	8.06538	6.19494	310486	Rarres1	retinoic acid receptor responder 1
XM_017601259.1	0.0348457	0.37306	1.48287	3.40883	0.435008	-1.20089	down	0.946522	1.24835	2.25373	3.56392	3.38436	3.2782	304670	Tnpo2	transportin 2
NM_032106.2	0.0399103	0.373166	0.674126	1.54999	0.434923	-1.20117	down	0.98866	0.232038	0.801681	1.69656	1.6941	1.25932	84409	Robo2	roundabout guidance receptor 2
NM_001044701.1	0.049188	0.373166	9.52032	21.8923	0.434871	-1.20134	down	11.8832	3.59174	13.086	23.0137	21.4427	21.2205	312270	Dennd11	DENN domain containing 11
NM_001034938.1	0.039164	0.373074	5.24696	12.0684	0.434769	-1.20168	down	4.90322	2.64871	8.18896	10.9889	12.9368	12.2794	362100	Endog	endonuclease G
[truncated: 2,464 more rows]

## Sheet: 3464个
LOC680920
LOC102546567
Tgm1
LOC108350113
Lif
LOC100911733
Rtn4rl2
Il31ra
Lilrb3l
Acod1
LOC102552784
Ankrd1
LOC108353314
LOC108353315
Ly49si3
Mtfr1
Loxl4
Nfe2
Ttll10
Synpo
Anapc10
Sec16b
Mfap3l
A4galt
Npepo
Csf3
Il6
Lilrb3a
Cxcl2
Slfn13
Trem1
Cxcl3
Samsn1
Fcgr2b
Serpine1
Tfpi2
Cxcl6
Has1
Haus8
Cxcl1
Gcnt1
Mdfi
Fosl1
Ccl2
Il11
LOC103691841
Fga
Plaur
Artn
Lypd8
Ptx3
RGD1559482
Hmga1
Lrrc14
Il1rn
Upp1
Ano6
Dio3
Slc16a3
Socs3
Mmp8
LOC102555330
LOC103694571
Ccl7
Osm
Ptges
Mab21l3
Il1b
Tnfrsf22
Igsf7
Gprc5a
Cxcl11
Ppig
Stfa2
Sphk1
Plin2
Mavs
Hk3
LOC108348044
Rin1
Pear1
Cxcl10
Mdm2
Ppp1r12b
Nlrp3
Csf2rb
Plau
Pram1
Hmox1
LOC681325
Mocos
Clec4d
Fpr1
Ccr6
Klhl40
Parp3
Il1r1
LOC100910978
Lilrb4
Bcl3
Cemip2
Nusap1
Hbegf
Map3k6
LOC108348108
Prdm1
Inmt
LOC100909605
Steap1
Ptpn7
Xirp1
Osmr
Trim30c
Rbm47
Lcn2
Nlrp12
Tmprss6
Spats2l
Myo7a
Cxcl9
Myc
Itga5
Procr
Sbno2
Zfp217
Csrnp1
Egfl8
Taf1c
Trpv4
P4ha3
Birc3
Tnfaip3
MGC95210
Sirpb2l1
Fblim1
Fosb
Dusp5
Slc37a2
Sec31a
Ginm1
Itgax
Anxa7
Plscr1
Grk5
Epcam
Pi15
Tnfaip6
Lrrfip2
Lmo7
Tyrp1
Adamts9
Fgl2
Rai14
Maff
Ptk2b
Mier2
Cd14
Ripk3
Tnfrsf12a
Lrrc15
Bcl2a1
Slc18a2
Ifitm1
Cxcl13
Senp1
Igtp
Sdc1
Fam53a
Fv1
Tnfrsf18
Sypl2
Rbpj
Lims2
Gpx2
Ocstamp
Fnip2
Tnip3
Arhgap8
Oas1k
LOC103690129
LOC100909849
Slamf1
Akap12
F7
Atp8b1
Uaca
LOC103693389
Fxyd5
Il22ra1
Sgms2
Hnrnph3
Batf3
Arhgap22
Plaat5
Rnf125
Rell1
Rnf111
Osbpl3
Zfp18
Tnc
Ets2
Gadd45b
Msr1
Cd44
Junb
Gimap5
Cldn14
Ier3
Etv4
Emsy
Olr1
Cmklr1
Ahsa2
Runx1
Tead4
Rtp3
Icam1
Zc3h12a
Tgif1
Zbtb24
Gnat2
Zswim4
Cebpd
Pvr
Tubb6
Pdpn
Cth
Tgif2
Ptgir
Slc66a2
Elf4
Socs1
Hk2
Rgs1
Nfkbiz
C1qtnf1
Mtmr1
Daxx
Rnh1
Angptl4
Lrrc23
LOC100911585
LOC102554096
Enpp3
Hcar2
Spsb2
Hspa1b
Itpkc
LOC100911548
Glycam1
Il15ra
Dysf
Mfsd13a
Fosl2
Flnc
Lgals3
Tfec
Hnrnpa3
Mapk1
Il10rb
Nr5a2
Niban2
Thbd
LOC498276
Rbm39
Adamts1
Capg
Cpne8
Ppp1r3b
Cyp27b1
Kdm6b
Birc2
Nlrc5
LOC103690020
Ddx19a
Taf4b
Areg
Pard3
Nr4a2
Polr1g
Ifit3
Spry2
Tigit
Hmga2
Anxa1
Fhod1
Phlda1
Kncn
Gja5
LOC102550614
Cd300e
Eva1c
Clca2
Tnfrsf10b
Mtdh
Pla1a
LOC108352198
Rbms1
Marchf3
Acp5
Runx2
Gk
F2rl1
Zbtb38
Angpt2
Nav2
Pmfbp1
Rcc1
Gcsam
Derl3
Slc38a5
Zfp672
Ier5
LOC108352829
LOC103694538
Gdf15
Gzmb
Tnip1
Aanat
Nos3
Fn1
Klhl29
Trib3
Socs5
Slfn4
Themis2
Trib1
Sox7
Crp
Rd3l
Cbr3
Gsap
Wnt2
Slfn2
Ifih1
Parp9
Rhbdf2
Ets1
Map3k8
Pprc1
Tjp2
Slc39a5
Spidr
Sh3bp2
Il4r
Fut7
Ptprh
Ahrr
Stk11
Pphln1
Ncf2
Il6r
Ifnlr1
Zfp36
Cers6
Slc1a5
Mt1
Olr1584
Ldha
Zfp384
Lgals2
Clic1
Cebpb
Ggta1
Cd200r1
Jmjd1c
Ptrh1
Gas7
Cxcl16
Prxl2a
Tgm2
LOC108348069
Heatr1
Stc1
Manf
Krt75
Ipo5
Tram2
Igfbp3
Aqp5
Glis3
Srxn1
Adcy7
Uap1
Crem
Mt1m
Abl2
Stam
Pgd
Ggn
Psmd11
Anxa5
Gpr4
Nes
Aim2
Cflar
St6gal1
Dusp14
Gbp6
Rdh10
Akap2
Parp14
Ccn1
Gadd45a
Rgs16
Iqgap2
Nfya
Cyp1b1
Apol9a
Rara
Dgkh
Satb2
Linc00176
LOC689800
Arhgdib
Wars1
Baz1a
Cacna1c
Mt2A
Odc1
Pak1ip1
Cdhr5
A3galt2
Rcan1
Adamts7
LOC691418
Adamts8
Ctsc
Col7a1
Foxp1
Irf7
Ptprc
Csf1
Gadd45g
Stard13
Ptpn12
Treml4
Prss23
Pfkfb3
LOC108349511
Tmem150b
Ezr
Cd93
LOC108348082
Car15
LOC103693605
Ptpre
Lmna
Arhgap25
Met
Abi3bp
Xrn1
Arid5a
Tmbim1
Ptger1
Rbm33
Fcgrt
Piezo1
Gar1
Bpifa6
Chi3l1
LOC103691715
Ptprb
Relb
LOC685067
Tead1
Taf1d
Fam118b
Il2ra
Cnot2
Cdkn1a
NEWGENE_1565505
Mgat1
Eef1akmt4
Dusp2
Ampd1
Vegfa
Ppp1r15a
Nfkb2
Nudt9
Myl6
Ncapg2
Sp5
Ahnak
Tlr1
Pdzk1
Lyar
Gnrh1
Stra6
Rps6ka3
Tcim
Armc8
Msn
Rasal2
Trim25
Tlr13
Srgap1
LOC100911068
Stk17b
Cd40
Nlrc4
Myd88
LOC100360218
Sdc4
Snca
Plekhg3
Abhd5
Mdfic
Stat3
Thbs2
Ifrd1
Npm3
Zmynd19
RT1-S3
Card10
Smim3
Cux1
Rrp9
Snorc
RT1-CE3
Gjb3
Odf2
Gls
Fpgs
Scyl3
Gypa
Bcor
Accsl
RT1-CE4
Zfp385b
Frmpd1
Gcnt6
Cgas
Ier5l
Baiap2
Gbp5
Dll4
Fhl3
Col4a1
Susd6
Clec4a2
Ier2
Bicra
Bpifb5
Ptpn2
Cep44
Adcy4
Ptbp3
Cryab
Cep89
Ddx21
Hck
Lpar3
Axl
Ticam1
Eda
Sertad1
Cd63
Ccl20
Krt16
Epha2
Rrbp1
Irf1
Hbb-bs
Mtpap
Ttc7a
Resf1
Tasor2
Chsy1
Has2
Rassf1
Itgam
Rtp4
Pinx1
Klf6
Plekha4
Nabp1
Rbbp8
Creb1
Rbm3
Ngfr
Actn1
Spg21
Eif4ebp1
RGD1309350
Il33
Zfp496
Trim47
Zglp1
Susd3
LOC498222
Carm1
Ptbp1
Adora2a
Pan2
Tmem88
Slc4a7
Flnb
Nampt
Fyttd1
Eif4enif1
Arc
Zfp180
Sh3pxd2b
Brd2
Wdr43
Ece2
Slamf9
Rel
H6pd
Zfp951
Sash3
Vamp5
Aff1
Crabp2
Phtf2
Ifitm3
Cemip
Itpr3
Ager
Brd4
Errfi1
Satb1
Smad1
Ntaq1
Mcl1
Wdr12
Pmaip1
Gpr65
Kin
Fbl
Zmiz1
Il13ra2
Lmcd1
Bag3
Nip7
Tinagl1
Bnc2
B3galnt1
Slc39a14
Rhoc
Wapl
Clec10a
Ube2d3
Htr2b
Qtrt2
Frmd6
Lrrc8e
Lrrc8d
Ralb
Cd9
Pik3r5
Tnip2
Rab32
Dusp11
Col4a2
Fbln2
Pmepa1
Dennd2d
Gpnmb
Mapre1
Flt4
Fzd6
Podxl
Mink1
Gmfg
Eif1a
Nepro
Cd27
Cdh5
Ccnl1
Vsig10
Rcl1
Stambpl1
Tet3
Zfand2a
Laptm5
Cd274
Cttnbp2nl
Wdr89
Supt20h
Fndc3a
Slc25a35
Klhl15
Il1rap
Cdh17
Casp8
Nop58
R3hdm1
Gpr3
Myof
Tinf2
Glipr2
Fgf2
Ubtd2
Ptpn1
Cnot6l
Otulinl
Hnrnpf
Naa16
Zyx
Itgb1
Bdkrb2
Iqcf1
Rnps1
Mafk
Gdf6
Fmo5
RGD1563365
Col16a1
Pars2
Ackr1
Myh9l1
Vcan
Cdca4
Rbm12
Cp
Ccdc168
Mob3c
Suv39h1l1
Chdh
Fcmr
Tuba1c
Zc3hav1
Midn
Sh2d4a
Triobp
Egfl7
Rnft1
Lvrn
Trim26
Ddx39a
Kcne4
Nek6
Bend3
Sowahc
Bcap29
Pus7
Themis
Gtpbp4
Aaas
Srpx
Slc20a1
Oasl2
Spsb1
Arrdc4
Tuft1
Tle3
Lrrc32
Plekhj1
Tma16
Wdr4
LOC108353263
Mga
Sorbs1
Arl15
Id3
Dot1l
Bag6
Aen
Ctnnb1
Polr1e
Ripk1
Nfkb1
Ccdc86
Ms4a6a
Lims1
Prag1
Xpo7
Ddi2
Tax1bp3
Gask1b
Fbxl12
B3gnt2
Tead3
Ell
Magoh
Jak2
Drp2
Ccdc71l
Ddx18
Pcgf5
Lyn
Eng
Adgrg1
Spred3
Sema4a
Il17ra
Utrn
Alkbh8
LOC102547059
Mlip
Muc2
Klf10
Nek10
Man2b1
Ankrd23
Lipogenin
Nav1
Pabpc4
Parp12
Helz2
Wiz
LOC685025
Zfp598
Marchf8
St3gal1
Inhba
Irgm
Sinhcaf
LOC103690178
Lsmem2
Myo9b
Asl
LOC100909441
Rai1
Sgpl1
Ppt2
Slamf8
Thbs4
Wdr5
Coq8b
Il13ra1
Nin
LOC299312
Coq10b
Myo19
Smurf1
Sec24b
Ednra
Il6st
Htr1d
Tmem245
Tspan18
Edn1
Prpf39
Usp18
Sp110
Pmp2
Elf1
Il16
Sh3bp5
LOC100912604
LOC100910877
Syce3
Slc15a3
Snx18
Bysl
Pop1
Hnrnpk
Mapkapk2
Dctd
Gse1
Adam12
Hsd17b8
Nop2
RGD1311739
RT1-CE10
Alkbh1
Pank2
Rrp12
Iffo1
Med13l
Bnip2
Rnf38
Psmb8
Atg16l1
Qtrt1
Fyco1
Exo5
Antxr2
Adgrd1
Lamc1
Wdfy4
Mideas
Rrp1b
Samd9
Syncrip
LOC100911319
Lrfn4
Map7d1
Nt5e
Dclk1
Spry1
LOC100910056
Dnajc25
Ifnar2
Tlk1
Tcte3
Txnrd1
Dusp6
Rest
Flt1
Kras
Pisd
Gata2
Fas
Bst2
Mat2a
Fam241a
Plscr2
Fubp1
Hif1a
Llph
Styk1
Ppp1r12a
Fam83e
Mrto4
Ddah1
Dram1
Trh
Nid2
Epb41l2
Ifi47
Tbc1d10a
Dcn
Wdr45b
Zfp207
Ccdc137
Tmem120a
Fndc3b
Crlf1
Clic4
Stk40
Dse
Nap1l1
RT1-CE5
Anks1a
Vps37b
Nab2
Ppan
Mrpl17
RGD1561149
Myl12a
Dimt1
Smn1
Gabpb2
Nkapd1
Rpl39
Btg3
Sh2b2
Usp16
Atf6
Celf1
Socs2
Pum3
Eif4a1
Creld2
Gapvd1
Arhgap31
Ccr5
Dpf2
Esf1
Pdlim4
Brat1
RT1-Da
Zfp131
Itgal
Srsf10
Ankib1
Smg7
Uck2
Pigr
Alpl
N4bp2
Csgalnact1
Ftsj3
LOC103689931
Cnr2
Gnl3
Pde8a
Scube1
Mllt1
Utp14a
Card19
Spout1
Amigo3
Adcyap1
Cd74
Vasp
Fbxl22
Btg2
Acot2
Rela
Tnks1bp1
Lig4
Hspa5
Pwp2
Atf4
Sf3b3
Vwa1
Nfe2l2
Vangl1
Chic2
Sec24d
Nle1
Irf9
Tp53
Bak1
Ltbp1
Nup205
Lrrc75a
Mettl1
Nop9
Srsf2
Unc13d
Tgs1
Sf1
Hgh1
Cep63
Amotl1
Ahctf1
Polr1f
Ppard
Slc39a1
Tph1
Rlim
Zfp36l1
Msantd1
Srsf7
Mvp
Dab2
Syne3
LOC100911685
Utp20
Ccnyl1
Klf5
Slc7a2
Ehd4
Carhsp1
Suco
Pi4k2b
LOC108348106
Pdgfb
Mybbp1a
Scamp4
Lpl
Kirrel1
Tjap1
Rnf19b
Impdh2
Nr2c2ap
Zfp592
Spry4
Map3k4
Tsr1
Rrs1
Cited4
Ttll4
Polr1b
Rnf217
Urb2
LOC100910885
Utp4
Nup54
Pigv
Nkd2
Nfkbia
LOC108348080
Nsfl1c
Otud1
Med7
Usp36
Wdr3
Lama5
Rnf213
Atg7
Pno1
Src
Mphosph10
Top1
Eaf1
Hnrnpc
Kpna2
Ctnna1
Nfil3
Chd1
Litaf
Jun
Gpbp1
Brix1
Slc12a4
Ms4a6e
Ints9
Cdkn2b
Macir
Prpf3
Gprin3
Maml2
Xbp1
Rhoj
Pknox1
Wasf2
Ece1
LOC102552911
Isg20l2
Actn4
Cdk2ap2
Tpcn2
LOC100910069
Rnd3
Map3k14
Oas1g
Ubtd1
Dapk3
Sec61a1
Ube2f
Spata5
Soat1
Tnfrsf25
Pdgfa
Ikbkg
Uty
Kbtbd2
Espnl
Eprs
Mex3a
Wwtr1
Frmd8
Igf2bp2
Giot1
Pdcd11
Mbd1
Npm1
LOC314140
Arhgap10
Gnai3
Rangap1
Arid5b
Klf4
Kitlg
Seh1l
G3bp1
LOC102546698
Tars1
Pa2g4
Dis3
Atf7
Tmod3
Hps4
Bzw2
Pus3
Erbin
Scamp2
Eif1
Mapk1ip1l
Fam110d
Fmnl2
Itpripl1
Tmem43
Ino80d
Arntl
Bcar1
RT1-Bb
Polr3e
Ctps1
LOC499179
Slc10a3
C1r
C3ar1
Ung
Cyb5r2
Fxyd6
Tmem39a
Ephb4
LOC498675
Slc20a2
Bhlhe40
Ccnl2
Etf1
Nifk
Psme3ip1
Rpf2
Syne2
Hsd17b1
Trip6
Atp7a
Slc3a2
Ncl
Irf8
LOC103693914
E2f5
Egfr
N4bp2l2
Hnrnpab
Pecam1
Sestd1
Nr4a1
Coro1a
Gspt1
Nipa2
Fbxw17
Nop14
Gpr84
Zfp800
Cd276
Ercc1
A2m
Otud4
Pkig
Hhex
Zbtb10
Casp3
Sema3c
Ext1
LOC100911700
LOC102552698
Zfp569
Mapk7
LOC100912585
Hmgcr
Epas1
Itprid2
Mdn1
P4ha2
Jmjd6
Emid1
Lgals3bp
Spata5l1
Rbm7
Rrp15
Rars1
RT1-CE2
B2m
Rnpc3
E2f4
Mob1a
Btaf1
Gadl1
Zfp593
Atf1
Chid1
LOC100911881
Edrf1
Ptpn14
Zpr1
Snta1
Mapk14
Cdv3
Pdgfra
Lrrc3
Pgm2
Eif2s2
Dyrk2
Trpc6
RT1-A2
Zdhhc18
Riok1
Trmt6
Dennd3
St3gal4
Zfp281
Luc7l
Nfkbie
Dhx37
Kti12
Atad3a
Snrpa1
Hnrnpdl
Ppp6r2
E2f1
Nrep
Gabrg2
Phka2
Vps8
Casd1
LOC103692170
Ccdc142
Cc2d1a
Zfp689
Ca12
LOC100912165
Pacs1
Lrrc28
Lrrtm4
RGD1359158
Zbtb41
Cables2
Arpin
Mecom
Fbxl20
Invs
Nipal2
Zfp251
Cck
Chaf1b
Ank1
Ptgr2
Bloc1s6
Gpr146
Ugp2
Idh3g
Alcam
Tmem203
RGD1309540
Dmac2
Telo2
Fastk
Acvr1b
Porcn
Tmem50b
LOC102552640
Pitpnm1
Ppp1r1c
Ptprs
Mcph1
Gatb
Zfp354c
Necab2
Fam163b
Shroom2
Aldh3a2
Guk1
Kif4b
Adk
Kif7
Zbtb7b
Mef2c
Angel1
Spryd7
Zic1
Hoxc5
Ublcp1
Tbck
Tmem143
Fuca2
Etaa1
Syne1
Pwwp2b
Zfp157
Orc4
Nr2f1
Stxbp5
RGD1359108
Luc7l3
Pcdh19
Tcaf1
Gpatch1
Neo1
Cul9
Magi3
Dnajb14
Fam222a
Zfp354a
Exoc4
Yipf1
Aurkaip1
Nfic
Rfesd
Pwwp3a
Whrn
Mettl21a
Ttc23
Hepacam
Mkrn1
Epha5
Dnajb4
Alms1
Ccdc106
Sec22c
Ndufaf1
Aifm2
Myh10
Pde6d
Armcx2
Abcd1
Vps11
Coro7
Apc
Tomm34
LOC100911734
Rsph9
Nipal3
Plxdc2
Ap5s1
Dhx35
Gng7
Igsf9
Mfsd3
Ift46
Ccdc34
Ccdc91
Crebrf
Klhl24
Acads
LOC100294508
Armh4
Tbc1d4
Acadsb
Ccdc126
Rmnd5a
Ripor2
Rasl12
Ndufv3
Ndufs7
Nt5c3b
Nos1
Golga1
Kdm5d
Ap2b1
Arhgef28
Trim32
Tgm7
L3mbtl3
Usp28
Ttc28
Cox19
Gbf1
Entpd5
Bmf
Commd9
Pik3r1
Rbbp9
Zswim7
Slc27a1
Ist1
Mlst8
Tnpo2
Nabp2
Zfyve1
Meis1
Farp1
Ppm1h
Trappc4
Tarbp2
Manba
Pex7
Paqr8
Lmf1
Asph
Cpsf6
Mcf2l
Gemin8
Smim29
RGD1309779
Tctex1d2
Myom1
Stxbp6
Vps50
Ulk1
Vps41
Arhgap39
Gpr68
Tbca
Habp4
Ldhb
Creld1
Mag
Znf740
Tmem126b
Def8
Acbd5
Nsmf
Dennd5a
Fahd2a
Hpcal1
Clock
B4galt2
Camkmt
Fcsk
Mbd4
Net1
Mgst3
Paqr9
Rnf170
Tns3
Cnnm2
LOC103690139
Kyat3
U2af1l4
Pik3r2
Npas2
Helq
St6galnac6
Rfng
Snx29
Ccdc65
Stk39
Tex9
Micu1
Ppm1m
Csf1r
Cep162
Ift80
Snap47
Tmem106c
Zc3h6
Phf20
Idh2
Setd3
Grk3
Ypel3
Sphk2
Atg10
Asah2
Pik3r4
Cyyr1
Rasgef1b
Mcoln1
LOC100912479
RGD1565616
Pcmtd1
Cit
Atrnl1
Ppcs
Trim68
Tecpr1
Psip1
Sord
Rab42
LOC108348229
Trmu
Snx30
Nudt16
Spata7
Kcna1
Fam149a
Lancl2
Mff
Sirt3
Ppip5k2
Wdr20
Tst
Zfp867
Atp6v1c1
Mindy3
Greb1l
Prkra
Cog6
Ophn1
Gtf2i
Luc7l2
Wscd1
RGD1565498
Foxq1
Tanc2
Unc119
Zadh2
Paox
Col4a3
Tbc1d24
Lmo1
Lrrc45
Ankmy2
Trpm2
Slc16a11
Nudt14
LOC108348169
Ntn4
Ndufs8
Cirbp
Hddc3
Hlcs
Xrcc1
Fam131a
Lrrc43
Cd83
Dtx1
Spag9
Zbtb25
Pitpnm2
Washc2c
Coq2
Tnfaip8l3
Map4k2
Xk
Rnf44
Phtf1
Bloc1s5
Efhd1
Snx10
Iftap
Fam184a
Ccne2
Nxpe3
LOC103694513
Fam81a
Ca11
Tacc2
Eif4g3
Cdip1
Grm7
Dennd10
Proser2
Pcdha4
Get1
Tle1
Pdss2
Usp45
Trpm6
Rgs6
Tbc1d9b
C2cd2
Ggps1
Snx33
LOC100910275
Fam20b
Abcb8
Ahcyl1
Impdh1
Adgrl3
Rnf144a
Clcn3
Rnf150
Pecr
Gprc5b
Slc39a11
Pik3r3
RGD1559896
MGC94199
Dhtkd1
Nfib
Pid1
Hdac8
Klhl12
C8g
Nacc2
Rbfox2
Adcy8
Rpa1
Mtarc1
LOC103693936
Sorl1
Tmem19
Slc9a6
Carns1
Rsrc1
Etv1
Mcee
Rabgap1
Thra
Eif5a2
Apc2
Thpo
LOC100911365
Kyat1
Tstd3
Nlgn2
Galm
Calr4
Kcnq2
Ptpra
Znrd1as1
Psmc3ip
Fras1
Scrn2
Nicn1
Fbxw11
Gpam
Fbxo9
Rasl10b
Ikzf2
Lamtor2
Aftph
Inpp4b
Slc46a3
Nkx2-2
Baiap2l2
Tpgs2
Rad51d
Fbxo32
Rnaseh2c
Iqcb1
Ociad1
Klf15
Cbln2
Nprl3
Cpped1
Tppp3
Tmem176b
Pts
Wdr35
Gpr137
Cadm1
Shank1
Fbxl13
Rarres1
Robo2
Dennd11
Endog
Frat1
Carmil3
Hmgxb4
Septin5
Ago1
LOC103689983
Tacstd2
Vnn1
Trpc1
Tm6sf1
Pigz
Kctd15
Cdkn1c
Wdr54
Dach1
Cdk5rap2
Plpp4
Smoc1
Nmbr
Tmed4
Cacna1a
Lcat
Dock10
Slc38a1
Akap11
Pls1
Ldhd
Cd34
Dis3l2
Zfp865
Nmnat2
Ift172
LOC108351956
Cables1
Tmeff1
Tubb3
Sacs
Cntd1
Eme2
Chst7
Paqr4
Pmel
Rusc1
Ubr4
Polr3gl
Msrb2
Acss1
LOC100910438
Tmem229b
Atp9b
Crb2
Triqk
Cbx7
Golgb1
Hibch
Myh7b
Nprl2
NEWGENE_2813
Trappc12
Bicd1
Siae
Pias3
Ints10
Grik4
Fsbp
B3gat1
Slc12a6
Zfp560
Nol3
Inpp5b
Tbc1d32
Carf
Klhdc8b
Sdsl
LOC100910506
Mb21d2
Fn3k
Bcat1
Tpbgl
Nrbp1
Alg11
Rab11fip3
Hcn4
Slc25a10
Lrp3
RGD1306063
Tmub2
Arhgap20
Aard
Stau2
Coasy
Nnt
Echs1
Dpysl3
Zfp13
Eid2b
Rnf152
Dnah5
LOC681355
Xkr7
Fbxl16
Dzip3
LOC102557071
Cfap52
Gas1
Rtl8b
Ascl1
Adcy9
Pde1a
Ttc33
Ampd2
Entpd4
Nme3
Slc25a27
Ccser2
Eml2
Pcyt1b
Ccdc28b
Rufy2
Ppm1k
Cbx8
Apbb1
Dact3
Map3k9
Rab37
LOC103691238
Mapk12
Nt5m
Klhl36
LOC100363314
Thsd4
Tnnt1
Lyrm9
Rnf14
Opa1
Oxld1
Rasgrp2
G3bp2
Sdr42e1
Dclk3
Zcchc12
Prkaca
Tbl1xr1
Mettl26
Lcmt1
Prrt2
Acss3
Plekhb2
Hydin
Lsm11
Fam13b
Gyg1
Amacr
Mpp2
Cdkl2
Slc25a12
Rims2
Tlr3
Aak1
Sfxn4
Ddit4
Amhr2
Eml5
Atxn7l3
Zfp446
NEWGENE_1308624
Neu4
Trim13
Slc4a2
Tsc22d3
Nr1d2
Cacng2
Zfp827
Arpp21
Mybpc2
Bhlhb9
Dchs1
Klc2
Zswim5
Dtnb
Fam43b
Bmper
Cavin2
Acot13
LOC108348125
Plxnb3
Crat
Actr8
Plpp7
Sytl1
Tmem8b
Zc4h2
Anxa6
Mtus2
Pamr1
Thnsl2
Gmpr
Caprin2
Wls
Akap8
Acyp2
P2rx6
Ttl
Trem2
Hdlbp
Tmem121b
Polr2k
LOC100910996
Zfp94
Zfp612
Abcg1
Lonrf3
Tubg1
Tmem176a
Cnbd2
Zbtb7a
Fam155a
Dgkg
Cbx6
Tnk2
Cdk5
Dennd6b
Tubgcp6
Grin2b
Letm2
Impa1
Prkg2
Ctps2
Mtm1
Atpaf1
Tyro3
Mtss2
Ttll11
Rspo2
Ttbk2
Lingo2
Kidins220
Kcna6
Dpp6
LOC103693260
LOC102547753
Fhod3
Ssbp2
LOC100909998
Map7d2
Papss2
Limk1
Repin1
Lrrc49
Phactr2
Pld3
Srrm3
Sec23a
Grm3
Nudt8
Tmem9
Arse
Pfn2
Ret
Syngr1
Wscd2
Pak1
Fam166c
Pnma1
Pja2
Gucy1a2
Rpusd1
Hlf
Qrsl1
Nrap
Hoxb9
Cyp2d4
Sgk1
Phactr1
Sez6
Rundc3a
Grb10
LOC102555038
Asgr2
Agtpbp1
Lpar1
Cldn5
Dvl1
Mapt
Tub
LOC108349816
Dnajc4
Zfp316
Cryl1
Tceal1
Entpd6
Ndufc1
Mccc1
Wwc1
Cacna1d
Gdpd2
Sema6b
LOC103690114
LOC103690163
Ankrd45
Paip2b
Pbx1
Kif21b
Nlgn1
Ppp2r2b
Sephs2
Tcea2
LOC689081
Ccdc92
RGD1560883
Egf
Arhgef26
Pnkd
Gpr88
Slc41a3
LOC100909455
Irx1
Dmrt3
Tbc1d16
Camsap1
[truncated: 1,646 more rows]
