# Supplementary material for: Bioinformatics-Based Analysis of the lncRNA-miRNA-mRNA Network and TF Regulatory Network to Explore the Regulation Mechanism in Spinal Cord Ischemia/Reperfusion Injury
Source: Front Genet. 2021 Apr 27;12:650180. doi: 10.3389/fgene.2021.650180 (PMC8110913; doi:10.3389/fgene.2021.650180)
Supplement: Supplementary Table 3 — The interactions between the DEmiRNAs and DElncRNAs. [file Table_3.XLSX]

## Sheet: Sheet1
miRNA	lncRNA_ID	SCII_mean	sham_mean	FoldChange
rno-miR-181b-5p	NONRATT018585.2	0.797393	1.82e-70	4.38128e+69
rno-miR-291a-3p	NONRATT018585.2	0.797393	1.82e-70	4.38128e+69
rno-miR-497-5p	NONRATT018585.2	0.797393	1.82e-70	4.38128e+69
rno-miR-130b-3p	NONRATT004687.2	0.85459	9.9e-46	8.63223e+44
rno-miR-148a-3p	NONRATT004687.2	0.85459	9.9e-46	8.63223e+44
rno-miR-1188-3p	NONRATT004687.2	0.85459	9.9e-46	8.63223e+44
rno-miR-743b-3p	NONRATT004687.2	0.85459	9.9e-46	8.63223e+44
rno-miR-181b-5p	NONRATT008157.2	0.915808	3.72333e-30	2.45964e+29
rno-miR-291a-3p	NONRATT008157.2	0.915808	3.72333e-30	2.45964e+29
rno-miR-375-5p	NONRATT008157.2	0.915808	3.72333e-30	2.45964e+29
rno-miR-181b-5p	NONRATT030653.2	1.96824	4.17333e-29	4.71622e+28
rno-miR-381-3p	NONRATT030653.2	1.96824	4.17333e-29	4.71622e+28
rno-miR-487b-3p	NONRATT030653.2	1.96824	4.17333e-29	4.71622e+28
rno-miR-129-2-3p	NONRATT030653.2	1.96824	4.17333e-29	4.71622e+28
rno-miR-129-1-3p	NONRATT030653.2	1.96824	4.17333e-29	4.71622e+28
rno-miR-125b-2-3p	NONRATT030653.2	1.96824	4.17333e-29	4.71622e+28
rno-miR-154-3p	NONRATT030653.2	1.96824	4.17333e-29	4.71622e+28
rno-let-7f-5p	NONRATT000088.2	0.0435974	2.03667e-30	2.14062e+28
rno-miR-352	NONRATT000088.2	0.0435974	2.03667e-30	2.14062e+28
rno-miR-182	NONRATT000088.2	0.0435974	2.03667e-30	2.14062e+28
rno-miR-182	NONRATT000088.2	0.0435974	2.03667e-30	2.14062e+28
rno-miR-214-3p	NONRATT000088.2	0.0435974	2.03667e-30	2.14062e+28
rno-miR-214-3p	NONRATT000088.2	0.0435974	2.03667e-30	2.14062e+28
rno-miR-98-5p	NONRATT000088.2	0.0435974	2.03667e-30	2.14062e+28
rno-miR-377-5p	NONRATT016569.2	1.14042	6.11533e-29	1.86485e+28
rno-miR-497-5p	NONRATT016569.2	1.14042	6.11533e-29	1.86485e+28
rno-miR-19a-3p	NONRATT016569.2	1.14042	6.11533e-29	1.86485e+28
rno-miR-214-3p	NONRATT016569.2	1.14042	6.11533e-29	1.86485e+28
rno-miR-21-5p	NONRATT025082.2	0.931091	5.3e-29	1.75678e+28
rno-miR-499-5p	NONRATT025082.2	0.931091	5.3e-29	1.75678e+28
rno-miR-21-5p	NONRATT024837.2	0.713758	4.13333e-29	1.72683e+28
rno-miR-21-5p	NONRATT024837.2	0.713758	4.13333e-29	1.72683e+28
rno-miR-1839-5p	NONRATT024837.2	0.713758	4.13333e-29	1.72683e+28
rno-miR-381-3p	NONRATT019898.2	0.174665	1.33e-29	1.31327e+28
rno-let-7f-5p	NONRATT019898.2	0.174665	1.33e-29	1.31327e+28
rno-miR-98-5p	NONRATT019898.2	0.174665	1.33e-29	1.31327e+28
rno-miR-125b-5p	NONRATT010037.2	0.275689	3.55495e-24	7.75508e+22
rno-miR-291a-3p	NONRATT010037.2	0.275689	3.55495e-24	7.75508e+22
rno-miR-20b-5p	NONRATT010037.2	0.275689	3.55495e-24	7.75508e+22
rno-miR-377-5p	NONRATT005575.2	0.300543	1.2297e-22	2.44404e+21
rno-miR-1839-5p	NONRATT005575.2	0.300543	1.2297e-22	2.44404e+21
rno-miR-98-5p	NONRATT005575.2	0.300543	1.2297e-22	2.44404e+21
rno-miR-291a-3p	NONRATT019268.2	0.148926	2.20667e-22	6.7489e+20
rno-miR-291a-3p	NONRATT019268.2	0.148926	2.20667e-22	6.7489e+20
rno-miR-20b-5p	NONRATT019268.2	0.148926	2.20667e-22	6.7489e+20
rno-miR-20b-5p	NONRATT019268.2	0.148926	2.20667e-22	6.7489e+20
rno-miR-497-5p	NONRATT019268.2	0.148926	2.20667e-22	6.7489e+20
rno-miR-497-5p	NONRATT019268.2	0.148926	2.20667e-22	6.7489e+20
rno-miR-497-5p	NONRATT019268.2	0.148926	2.20667e-22	6.7489e+20
rno-miR-1306-5p	NONRATT019268.2	0.148926	2.20667e-22	6.7489e+20
rno-miR-214-3p	NONRATT019268.2	0.148926	2.20667e-22	6.7489e+20
rno-miR-98-5p	NONRATT019268.2	0.148926	2.20667e-22	6.7489e+20
rno-miR-199a-3p	NONRATT008675.2	0.468742	4.4e-18	1.06532e+17
rno-miR-146a-5p	NONRATT008675.2	0.468742	4.4e-18	1.06532e+17
rno-miR-201-5p	NONRATT008675.2	0.468742	4.4e-18	1.06532e+17
rno-miR-19a-3p	NONRATT008675.2	0.468742	4.4e-18	1.06532e+17
rno-miR-499-5p	NONRATT008675.2	0.468742	4.4e-18	1.06532e+17
rno-miR-19b-3p	NONRATT008675.2	0.468742	4.4e-18	1.06532e+17
rno-miR-125b-5p	NONRATT001430.2	1.64272	4.57647e-14	35894996868035
rno-miR-182	NONRATT001430.2	1.64272	4.57647e-14	35894996868035
rno-miR-214-3p	NONRATT001430.2	1.64272	4.57647e-14	35894996868035
rno-miR-199a-3p	NONRATT027945.2	0.308123	4.66667e-12	6.60263e+10
rno-miR-130b-3p	NONRATT027945.2	0.308123	4.66667e-12	6.60263e+10
rno-miR-497-5p	NONRATT027945.2	0.308123	4.66667e-12	6.60263e+10
rno-miR-497-5p	NONRATT027945.2	0.308123	4.66667e-12	6.60263e+10
rno-miR-1188-3p	NONRATT027945.2	0.308123	4.66667e-12	6.60263e+10
rno-miR-1188-3p	NONRATT027945.2	0.308123	4.66667e-12	6.60263e+10
rno-miR-214-3p	NONRATT027945.2	0.308123	4.66667e-12	6.60263e+10
rno-miR-499-5p	NONRATT027945.2	0.308123	4.66667e-12	6.60263e+10
rno-miR-146a-5p	NONRATT012181.2	1.27689	2.48667e-05	51349.4
rno-miR-144-5p	NONRATT012181.2	1.27689	2.48667e-05	51349.4
rno-miR-201-5p	NONRATT012181.2	1.27689	2.48667e-05	51349.4
rno-miR-125b-2-3p	NONRATT012181.2	1.27689	2.48667e-05	51349.4
rno-miR-1188-3p	NONRATT012181.2	1.27689	2.48667e-05	51349.4
rno-miR-1298	NONRATT028940.2	8.99102	0.00339559	2647.85
rno-miR-1188-3p	NONRATT028940.2	8.99102	0.00339559	2647.85
rno-miR-214-3p	NONRATT028940.2	8.99102	0.00339559	2647.85
rno-miR-181b-5p	NONRATT032307.1	0.430222	0.000600746	716.146
rno-miR-291a-3p	NONRATT032307.1	0.430222	0.000600746	716.146
rno-miR-291a-3p	NONRATT032307.1	0.430222	0.000600746	716.146
rno-miR-154-3p	NONRATT032307.1	0.430222	0.000600746	716.146
rno-miR-125b-5p	NONRATT009530.2	16.827	0.0473324	355.507
rno-miR-181b-5p	NONRATT009530.2	16.827	0.0473324	355.507
rno-miR-1298	NONRATT009530.2	16.827	0.0473324	355.507
rno-miR-291a-3p	NONRATT009530.2	16.827	0.0473324	355.507
rno-miR-291a-3p	NONRATT009530.2	16.827	0.0473324	355.507
rno-miR-129-2-3p	NONRATT009530.2	16.827	0.0473324	355.507
rno-miR-129-1-3p	NONRATT009530.2	16.827	0.0473324	355.507
rno-miR-20b-5p	NONRATT009530.2	16.827	0.0473324	355.507
rno-miR-130b-3p	NONRATT009530.2	16.827	0.0473324	355.507
rno-miR-743a-3p	NONRATT009530.2	16.827	0.0473324	355.507
rno-miR-497-5p	NONRATT009530.2	16.827	0.0473324	355.507
rno-miR-148a-3p	NONRATT009530.2	16.827	0.0473324	355.507
rno-miR-19a-3p	NONRATT009530.2	16.827	0.0473324	355.507
rno-miR-19a-3p	NONRATT009530.2	16.827	0.0473324	355.507
rno-miR-214-3p	NONRATT009530.2	16.827	0.0473324	355.507
rno-miR-19b-3p	NONRATT009530.2	16.827	0.0473324	355.507
rno-miR-19b-3p	NONRATT009530.2	16.827	0.0473324	355.507
rno-miR-125b-5p	NONRATT023367.2	4.36245	0.0287619	151.675
rno-miR-21-5p	NONRATT023367.2	4.36245	0.0287619	151.675
rno-let-7f-5p	NONRATT023367.2	4.36245	0.0287619	151.675
rno-miR-1839-5p	NONRATT023367.2	4.36245	0.0287619	151.675
rno-miR-1839-5p	NONRATT023367.2	4.36245	0.0287619	151.675
rno-miR-98-5p	NONRATT023367.2	4.36245	0.0287619	151.675
rno-miR-199a-3p	NONRATT005632.2	3.98058	0.0373929	106.453
rno-miR-181b-5p	NONRATT005632.2	3.98058	0.0373929	106.453
rno-miR-99a-3p	NONRATT005632.2	3.98058	0.0373929	106.453
rno-miR-291a-3p	NONRATT005632.2	3.98058	0.0373929	106.453
rno-miR-144-5p	NONRATT005632.2	3.98058	0.0373929	106.453
rno-miR-20b-5p	NONRATT005632.2	3.98058	0.0373929	106.453
rno-miR-743a-3p	NONRATT005632.2	3.98058	0.0373929	106.453
rno-miR-542-5p	NONRATT005632.2	3.98058	0.0373929	106.453
rno-miR-291a-3p	NONRATT000346.2	9.72617	0.192856	50.4322
rno-miR-1839-5p	NONRATT000346.2	9.72617	0.192856	50.4322
rno-miR-499-5p	NONRATT000394.2	0.978405	0.0212439	46.0559
rno-miR-1298	NONRATT008953.2	4.97362	0.140264	35.4589
rno-miR-182	NONRATT004734.2	26.5203	0.853729	31.064
rno-miR-743b-3p	NONRATT004734.2	26.5203	0.853729	31.064
rno-let-7f-5p	NONRATT017613.2	2.83865	0.0952664	29.797
rno-miR-1306-5p	NONRATT017613.2	2.83865	0.0952664	29.797
rno-miR-214-3p	NONRATT017613.2	2.83865	0.0952664	29.797
rno-miR-743b-3p	NONRATT017613.2	2.83865	0.0952664	29.797
rno-miR-146a-5p	NONRATT021222.2	0.505885	0.017199	29.4137
rno-let-7f-5p	NONRATT021222.2	0.505885	0.017199	29.4137
rno-let-7f-5p	NONRATT021222.2	0.505885	0.017199	29.4137
rno-let-7f-5p	NONRATT021222.2	0.505885	0.017199	29.4137
rno-miR-1839-5p	NONRATT021222.2	0.505885	0.017199	29.4137
rno-miR-98-5p	NONRATT021222.2	0.505885	0.017199	29.4137
rno-miR-98-5p	NONRATT021222.2	0.505885	0.017199	29.4137
rno-miR-499-5p	NONRATT017791.2	0.988795	0.0369195	26.7825
rno-miR-98-5p	NONRATT017791.2	0.988795	0.0369195	26.7825
rno-miR-493-5p	TCONS_00012228	19.1759	0.737194	26.012
rno-miR-21-5p	NONRATT006253.2	2.21902	0.0879407	25.2332
rno-miR-377-5p	NONRATT006253.2	2.21902	0.0879407	25.2332
rno-miR-28-5p	NONRATT006253.2	2.21902	0.0879407	25.2332
rno-miR-214-3p	NONRATT006253.2	2.21902	0.0879407	25.2332
rno-miR-377-5p	NONRATT010333.2	7.90031	0.315865	25.0117
rno-miR-497-5p	NONRATT010333.2	7.90031	0.315865	25.0117
rno-miR-214-3p	NONRATT010333.2	7.90031	0.315865	25.0117
rno-miR-743b-3p	NONRATT010333.2	7.90031	0.315865	25.0117
rno-miR-497-5p	NONRATT015225.2	1.87623	0.0766887	24.4655
rno-miR-1839-5p	NONRATT019232.2	1.59996	0.0667304	23.9764
rno-miR-125b-2-3p	NONRATT020346.2	15.7892	0.681501	23.1683
rno-miR-214-3p	NONRATT020346.2	15.7892	0.681501	23.1683
rno-miR-146a-5p	NONRATT026805.2	0.812881	0.0356224	22.8194
rno-miR-21-5p	NONRATT026805.2	0.812881	0.0356224	22.8194
rno-miR-144-5p	NONRATT026805.2	0.812881	0.0356224	22.8194
rno-miR-20b-5p	NONRATT026805.2	0.812881	0.0356224	22.8194
rno-miR-20b-5p	NONRATT026805.2	0.812881	0.0356224	22.8194
rno-miR-130b-3p	NONRATT026805.2	0.812881	0.0356224	22.8194
rno-let-7f-5p	NONRATT026805.2	0.812881	0.0356224	22.8194
rno-let-7f-5p	NONRATT026805.2	0.812881	0.0356224	22.8194
rno-let-7f-5p	NONRATT026805.2	0.812881	0.0356224	22.8194
rno-miR-352	NONRATT026805.2	0.812881	0.0356224	22.8194
rno-miR-352	NONRATT026805.2	0.812881	0.0356224	22.8194
rno-miR-1306-5p	NONRATT026805.2	0.812881	0.0356224	22.8194
rno-miR-1839-5p	NONRATT026805.2	0.812881	0.0356224	22.8194
rno-miR-19b-3p	NONRATT026805.2	0.812881	0.0356224	22.8194
rno-miR-98-5p	NONRATT026805.2	0.812881	0.0356224	22.8194
rno-miR-98-5p	NONRATT026805.2	0.812881	0.0356224	22.8194
rno-miR-98-5p	NONRATT026805.2	0.812881	0.0356224	22.8194
rno-miR-98-5p	NONRATT026805.2	0.812881	0.0356224	22.8194
rno-miR-743b-3p	NONRATT026805.2	0.812881	0.0356224	22.8194
rno-miR-125b-5p	NONRATT010334.2	1.94798	0.0880542	22.1225
rno-miR-199a-3p	NONRATT010334.2	1.94798	0.0880542	22.1225
rno-miR-210-3p	NONRATT010334.2	1.94798	0.0880542	22.1225
rno-miR-291a-3p	NONRATT010334.2	1.94798	0.0880542	22.1225
rno-miR-291a-3p	NONRATT010334.2	1.94798	0.0880542	22.1225
rno-miR-20b-5p	NONRATT010334.2	1.94798	0.0880542	22.1225
rno-miR-125b-2-3p	NONRATT010334.2	1.94798	0.0880542	22.1225
rno-miR-28-5p	NONRATT010334.2	1.94798	0.0880542	22.1225
rno-miR-19a-3p	NONRATT010334.2	1.94798	0.0880542	22.1225
rno-miR-182	NONRATT010334.2	1.94798	0.0880542	22.1225
rno-miR-214-3p	NONRATT010334.2	1.94798	0.0880542	22.1225
rno-miR-19b-3p	NONRATT010334.2	1.94798	0.0880542	22.1225
rno-miR-21-5p	NONRATT007487.2	6.81862	0.329037	20.723
rno-miR-375-5p	NONRATT007487.2	6.81862	0.329037	20.723
rno-miR-214-3p	NONRATT007487.2	6.81862	0.329037	20.723
rno-miR-125b-5p	NONRATT019513.2	6.41957	0.317036	20.2487
rno-miR-146a-5p	NONRATT019513.2	6.41957	0.317036	20.2487
rno-miR-493-5p	NONRATT019513.2	6.41957	0.317036	20.2487
rno-miR-129-2-3p	NONRATT019513.2	6.41957	0.317036	20.2487
rno-miR-129-1-3p	NONRATT019513.2	6.41957	0.317036	20.2487
rno-miR-148a-3p	NONRATT019513.2	6.41957	0.317036	20.2487
rno-let-7f-5p	NONRATT019513.2	6.41957	0.317036	20.2487
rno-miR-214-3p	NONRATT019513.2	6.41957	0.317036	20.2487
rno-miR-1839-5p	NONRATT019513.2	6.41957	0.317036	20.2487
rno-miR-125b-2-3p	NONRATT001868.2	0.838535	0.0431335	19.4404
rno-miR-19a-3p	NONRATT001868.2	0.838535	0.0431335	19.4404
rno-miR-19b-3p	NONRATT001868.2	0.838535	0.0431335	19.4404
rno-miR-381-3p	NONRATT031740.1	0.890406	0.0459274	19.3873
rno-miR-291a-3p	NONRATT031740.1	0.890406	0.0459274	19.3873
rno-miR-201-5p	NONRATT031740.1	0.890406	0.0459274	19.3873
rno-miR-201-5p	NONRATT031740.1	0.890406	0.0459274	19.3873
rno-miR-20b-5p	NONRATT031740.1	0.890406	0.0459274	19.3873
rno-miR-542-5p	NONRATT031740.1	0.890406	0.0459274	19.3873
rno-miR-21-5p	NONRATT013753.2	20.9957	1.0887	19.2851
rno-miR-144-5p	NONRATT013753.2	20.9957	1.0887	19.2851
rno-miR-130b-3p	NONRATT013753.2	20.9957	1.0887	19.2851
rno-miR-497-5p	NONRATT013753.2	20.9957	1.0887	19.2851
rno-let-7f-5p	NONRATT013753.2	20.9957	1.0887	19.2851
rno-miR-125b-2-3p	NONRATT013753.2	20.9957	1.0887	19.2851
rno-miR-1188-3p	NONRATT013753.2	20.9957	1.0887	19.2851
rno-miR-182	NONRATT013753.2	20.9957	1.0887	19.2851
rno-miR-182	NONRATT013753.2	20.9957	1.0887	19.2851
rno-miR-214-3p	NONRATT013753.2	20.9957	1.0887	19.2851
rno-miR-98-5p	NONRATT013753.2	20.9957	1.0887	19.2851
rno-miR-154-3p	NONRATT013753.2	20.9957	1.0887	19.2851
rno-miR-144-5p	NONRATT024868.2	0.568234	0.0320048	17.7547
rno-miR-20b-5p	NONRATT024868.2	0.568234	0.0320048	17.7547
rno-miR-497-5p	NONRATT024868.2	0.568234	0.0320048	17.7547
rno-miR-497-5p	NONRATT024868.2	0.568234	0.0320048	17.7547
rno-miR-214-3p	NONRATT024868.2	0.568234	0.0320048	17.7547
rno-miR-214-3p	NONRATT024868.2	0.568234	0.0320048	17.7547
rno-miR-146a-5p	NONRATT010592.2	0.661948	0.0388633	17.0327
rno-miR-129-2-3p	NONRATT010592.2	0.661948	0.0388633	17.0327
rno-miR-497-5p	NONRATT010592.2	0.661948	0.0388633	17.0327
rno-miR-497-5p	NONRATT010592.2	0.661948	0.0388633	17.0327
rno-miR-497-5p	NONRATT010592.2	0.661948	0.0388633	17.0327
rno-miR-1306-5p	NONRATT010592.2	0.661948	0.0388633	17.0327
rno-miR-182	NONRATT010592.2	0.661948	0.0388633	17.0327
rno-miR-214-3p	NONRATT010592.2	0.661948	0.0388633	17.0327
rno-miR-3547	NONRATT010592.2	0.661948	0.0388633	17.0327
rno-miR-743b-3p	NONRATT010592.2	0.661948	0.0388633	17.0327
rno-miR-125b-5p	NONRATT034042.1	1.34198	0.0801131	16.751
rno-miR-28-5p	NONRATT014548.2	0.660799	0.0397049	16.6428
rno-miR-352	NONRATT021594.2	9.78513	0.589958	16.5861
rno-miR-182	NONRATT021594.2	9.78513	0.589958	16.5861
rno-miR-199a-3p	TCONS_00021415	3.45482	0.209273	16.5087
rno-miR-210-3p	TCONS_00021415	3.45482	0.209273	16.5087
rno-miR-210-3p	TCONS_00021415	3.45482	0.209273	16.5087
rno-miR-493-5p	TCONS_00021415	3.45482	0.209273	16.5087
rno-miR-493-5p	TCONS_00021415	3.45482	0.209273	16.5087
rno-miR-493-5p	TCONS_00021415	3.45482	0.209273	16.5087
rno-miR-181b-5p	TCONS_00021415	3.45482	0.209273	16.5087
rno-miR-381-3p	TCONS_00021415	3.45482	0.209273	16.5087
rno-miR-1298	TCONS_00021415	3.45482	0.209273	16.5087
rno-miR-20b-5p	TCONS_00021415	3.45482	0.209273	16.5087
rno-miR-130b-3p	TCONS_00021415	3.45482	0.209273	16.5087
rno-miR-352	TCONS_00021415	3.45482	0.209273	16.5087
rno-miR-493-5p	NONRATT033703.1	0.0584784	0.00362148	16.1476
rno-miR-493-5p	NONRATT033703.1	0.0584784	0.00362148	16.1476
rno-miR-493-5p	NONRATT033703.1	0.0584784	0.00362148	16.1476
rno-miR-377-5p	NONRATT033703.1	0.0584784	0.00362148	16.1476
rno-miR-125b-2-3p	NONRATT033703.1	0.0584784	0.00362148	16.1476
rno-miR-375-5p	NONRATT033703.1	0.0584784	0.00362148	16.1476
rno-miR-182	NONRATT033703.1	0.0584784	0.00362148	16.1476
rno-miR-214-3p	NONRATT033703.1	0.0584784	0.00362148	16.1476
rno-miR-499-5p	NONRATT033703.1	0.0584784	0.00362148	16.1476
rno-miR-1298	NONRATT003602.2	0.241886	0.0153915	15.7155
rno-miR-377-5p	NONRATT020296.2	27.6468	1.84764	14.9633
rno-miR-129-2-3p	NONRATT020296.2	27.6468	1.84764	14.9633
rno-miR-129-1-3p	NONRATT020296.2	27.6468	1.84764	14.9633
rno-miR-28-5p	NONRATT020296.2	27.6468	1.84764	14.9633
rno-miR-375-5p	NONRATT020296.2	27.6468	1.84764	14.9633
rno-miR-1188-3p	NONRATT020296.2	27.6468	1.84764	14.9633
rno-miR-19b-3p	NONRATT020296.2	27.6468	1.84764	14.9633
rno-miR-291a-3p	NONRATT003009.2	1.92e-15	1.3667e-16	14.0484
rno-miR-377-5p	NONRATT003009.2	1.92e-15	1.3667e-16	14.0484
rno-miR-19a-3p	NONRATT003009.2	1.92e-15	1.3667e-16	14.0484
rno-miR-19b-3p	NONRATT003009.2	1.92e-15	1.3667e-16	14.0484
rno-miR-743a-3p	NONRATT009325.2	11.5289	0.828356	13.9178
rno-miR-497-5p	NONRATT009325.2	11.5289	0.828356	13.9178
rno-miR-214-3p	NONRATT009325.2	11.5289	0.828356	13.9178
rno-miR-743b-3p	NONRATT009325.2	11.5289	0.828356	13.9178
rno-miR-125b-5p	NONRATT003422.2	0.317096	0.0246422	12.868
rno-miR-497-5p	NONRATT003422.2	0.317096	0.0246422	12.868
rno-miR-19b-3p	NONRATT003422.2	0.317096	0.0246422	12.868
rno-miR-181b-5p	NONRATT022969.2	10.3229	0.810091	12.7429
rno-miR-291a-3p	NONRATT022969.2	10.3229	0.810091	12.7429
rno-miR-291a-3p	NONRATT022969.2	10.3229	0.810091	12.7429
rno-miR-497-5p	NONRATT026058.2	3.63217	0.295785	12.2798
rno-miR-336-5p	NONRATT026058.2	3.63217	0.295785	12.2798
rno-miR-1306-5p	NONRATT026058.2	3.63217	0.295785	12.2798
rno-miR-1306-5p	NONRATT026058.2	3.63217	0.295785	12.2798
rno-miR-214-3p	NONRATT026058.2	3.63217	0.295785	12.2798
rno-miR-125b-5p	NONRATT030308.2	0.661682	0.054315	12.1823
rno-miR-125b-5p	NONRATT030308.2	0.661682	0.054315	12.1823
rno-miR-497-5p	NONRATT030308.2	0.661682	0.054315	12.1823
rno-miR-1306-5p	NONRATT030308.2	0.661682	0.054315	12.1823
rno-miR-1306-5p	NONRATT030308.2	0.661682	0.054315	12.1823
rno-miR-214-3p	NONRATT030308.2	0.661682	0.054315	12.1823
rno-miR-542-5p	NONRATT030308.2	0.661682	0.054315	12.1823
rno-miR-181b-5p	NONRATT007980.2	0.739356	0.0607504	12.1704
rno-miR-210-3p	NONRATT000393.2	0.662376	0.0544834	12.1574
rno-miR-1306-5p	NONRATT000393.2	0.662376	0.0544834	12.1574
rno-miR-125b-5p	TCONS_00000738	1.57648	0.133472	11.8113
rno-miR-125b-5p	TCONS_00000738	1.57648	0.133472	11.8113
rno-miR-21-5p	TCONS_00000738	1.57648	0.133472	11.8113
rno-miR-1298	TCONS_00000738	1.57648	0.133472	11.8113
rno-miR-291a-3p	TCONS_00000738	1.57648	0.133472	11.8113
rno-miR-377-5p	TCONS_00000738	1.57648	0.133472	11.8113
rno-miR-377-5p	TCONS_00000738	1.57648	0.133472	11.8113
rno-miR-201-5p	TCONS_00000738	1.57648	0.133472	11.8113
rno-miR-20b-5p	TCONS_00000738	1.57648	0.133472	11.8113
rno-miR-497-5p	TCONS_00000738	1.57648	0.133472	11.8113
rno-miR-497-5p	TCONS_00000738	1.57648	0.133472	11.8113
rno-miR-336-5p	TCONS_00000738	1.57648	0.133472	11.8113
rno-miR-148a-3p	TCONS_00000738	1.57648	0.133472	11.8113
rno-let-7f-5p	TCONS_00000738	1.57648	0.133472	11.8113
rno-miR-125b-2-3p	TCONS_00000738	1.57648	0.133472	11.8113
rno-miR-125b-2-3p	TCONS_00000738	1.57648	0.133472	11.8113
rno-miR-182	TCONS_00000738	1.57648	0.133472	11.8113
rno-miR-214-3p	TCONS_00000738	1.57648	0.133472	11.8113
rno-miR-214-3p	TCONS_00000738	1.57648	0.133472	11.8113
rno-miR-214-3p	TCONS_00000738	1.57648	0.133472	11.8113
rno-miR-214-3p	TCONS_00000738	1.57648	0.133472	11.8113
rno-miR-3547	TCONS_00000738	1.57648	0.133472	11.8113
rno-miR-3547	TCONS_00000738	1.57648	0.133472	11.8113
rno-miR-98-5p	TCONS_00000738	1.57648	0.133472	11.8113
rno-miR-743b-3p	TCONS_00000738	1.57648	0.133472	11.8113
rno-miR-146a-5p	NONRATT029962.2	7.5307	0.642545	11.7201
rno-miR-21-5p	NONRATT029962.2	7.5307	0.642545	11.7201
rno-miR-125b-2-3p	NONRATT029962.2	7.5307	0.642545	11.7201
rno-miR-493-5p	NONRATT002354.2	11.6974	1.02677	11.3923
rno-miR-99a-3p	NONRATT002354.2	11.6974	1.02677	11.3923
rno-miR-291a-3p	NONRATT002354.2	11.6974	1.02677	11.3923
rno-miR-130b-3p	NONRATT002354.2	11.6974	1.02677	11.3923
rno-miR-148a-3p	NONRATT002354.2	11.6974	1.02677	11.3923
rno-miR-148a-3p	NONRATT002354.2	11.6974	1.02677	11.3923
rno-miR-19a-3p	NONRATT002354.2	11.6974	1.02677	11.3923
rno-miR-19b-3p	NONRATT002354.2	11.6974	1.02677	11.3923
rno-miR-146a-5p	NONRATT005459.2	0.505188	0.0453575	11.1379
rno-miR-201-5p	NONRATT005459.2	0.505188	0.0453575	11.1379
rno-miR-148a-3p	NONRATT009364.2	4.82888	0.434176	11.1219
rno-miR-1188-3p	NONRATT009364.2	4.82888	0.434176	11.1219
rno-miR-743b-3p	NONRATT009364.2	4.82888	0.434176	11.1219
rno-miR-291a-3p	NONRATT010517.2	0.523635	0.0472962	11.0714
rno-miR-20b-5p	NONRATT010517.2	0.523635	0.0472962	11.0714
rno-miR-28-5p	NONRATT010517.2	0.523635	0.0472962	11.0714
rno-miR-542-5p	NONRATT010517.2	0.523635	0.0472962	11.0714
rno-miR-499-5p	NONRATT004551.2	0.364738	0.0334136	10.9159
rno-miR-497-5p	NONRATT005114.2	1.22049	0.114724	10.6385
rno-miR-1839-5p	NONRATT005114.2	1.22049	0.114724	10.6385
rno-miR-3547	NONRATT005114.2	1.22049	0.114724	10.6385
rno-miR-125b-5p	NONRATT017198.2	4.09833	0.387392	10.5793
rno-miR-125b-5p	NONRATT017198.2	4.09833	0.387392	10.5793
rno-miR-210-3p	NONRATT017198.2	4.09833	0.387392	10.5793
rno-miR-28-5p	NONRATT017198.2	4.09833	0.387392	10.5793
rno-miR-182	NONRATT017198.2	4.09833	0.387392	10.5793
rno-miR-125b-2-3p	NONRATT010014.2	24.334	2.31719	10.5015
rno-miR-497-5p	NONRATT000733.2	0.853268	0.0817082	10.4429
rno-miR-336-5p	NONRATT000733.2	0.853268	0.0817082	10.4429
rno-miR-210-3p	NONRATT000508.2	3.84585	0.368371	10.4402
rno-miR-181b-5p	NONRATT000508.2	3.84585	0.368371	10.4402
rno-miR-125b-2-3p	NONRATT000508.2	3.84585	0.368371	10.4402
rno-miR-125b-2-3p	NONRATT000508.2	3.84585	0.368371	10.4402
rno-miR-28-5p	NONRATT000508.2	3.84585	0.368371	10.4402
rno-miR-3547	NONRATT000508.2	3.84585	0.368371	10.4402
rno-miR-98-5p	NONRATT000508.2	3.84585	0.368371	10.4402
rno-miR-210-3p	TCONS_00024122	2.6667	0.258616	10.3114
rno-miR-129-2-3p	TCONS_00024122	2.6667	0.258616	10.3114
rno-miR-129-1-3p	TCONS_00024122	2.6667	0.258616	10.3114
rno-miR-1306-5p	TCONS_00024122	2.6667	0.258616	10.3114
rno-miR-182	TCONS_00024122	2.6667	0.258616	10.3114
rno-miR-3547	TCONS_00024122	2.6667	0.258616	10.3114
rno-miR-743b-3p	TCONS_00024122	2.6667	0.258616	10.3114
rno-miR-199a-3p	NONRATT025981.2	49.1968	4.96192	9.91486
rno-miR-129-2-3p	NONRATT025981.2	49.1968	4.96192	9.91486
rno-miR-129-1-3p	NONRATT025981.2	49.1968	4.96192	9.91486
rno-miR-19a-3p	NONRATT025981.2	49.1968	4.96192	9.91486
rno-miR-1839-5p	NONRATT025981.2	49.1968	4.96192	9.91486
rno-miR-743b-3p	NONRATT025981.2	49.1968	4.96192	9.91486
rno-miR-377-5p	NONRATT008954.2	1.87	0.188878	9.90056
rno-miR-125b-2-3p	NONRATT008954.2	1.87	0.188878	9.90056
rno-miR-182	NONRATT008954.2	1.87	0.188878	9.90056
rno-miR-125b-5p	TCONS_00000736	1.84662	0.187889	9.82824
rno-miR-125b-5p	TCONS_00000736	1.84662	0.187889	9.82824
rno-miR-210-3p	TCONS_00000736	1.84662	0.187889	9.82824
rno-miR-146a-5p	TCONS_00000736	1.84662	0.187889	9.82824
rno-miR-493-5p	TCONS_00000736	1.84662	0.187889	9.82824
rno-miR-21-5p	TCONS_00000736	1.84662	0.187889	9.82824
rno-miR-291a-3p	TCONS_00000736	1.84662	0.187889	9.82824
rno-miR-201-5p	TCONS_00000736	1.84662	0.187889	9.82824
rno-miR-201-5p	TCONS_00000736	1.84662	0.187889	9.82824
rno-miR-20b-5p	TCONS_00000736	1.84662	0.187889	9.82824
rno-miR-743a-3p	TCONS_00000736	1.84662	0.187889	9.82824
rno-miR-497-5p	TCONS_00000736	1.84662	0.187889	9.82824
rno-miR-148a-3p	TCONS_00000736	1.84662	0.187889	9.82824
rno-miR-125b-2-3p	TCONS_00000736	1.84662	0.187889	9.82824
rno-miR-28-5p	TCONS_00000736	1.84662	0.187889	9.82824
rno-miR-182	TCONS_00000736	1.84662	0.187889	9.82824
rno-miR-214-3p	TCONS_00000736	1.84662	0.187889	9.82824
rno-miR-214-3p	TCONS_00000736	1.84662	0.187889	9.82824
rno-miR-214-3p	TCONS_00000736	1.84662	0.187889	9.82824
rno-miR-1839-5p	TCONS_00000736	1.84662	0.187889	9.82824
rno-miR-743b-3p	TCONS_00000736	1.84662	0.187889	9.82824
rno-miR-542-5p	TCONS_00000736	1.84662	0.187889	9.82824
rno-miR-199a-3p	NONRATT005876.2	0.965826	0.0995927	9.69777
rno-miR-146a-5p	NONRATT005876.2	0.965826	0.0995927	9.69777
rno-miR-499-5p	NONRATT005876.2	0.965826	0.0995927	9.69777
rno-miR-542-5p	NONRATT028807.2	2.23341	0.232316	9.61366
rno-miR-125b-5p	TCONS_00000737	2.46628	0.259617	9.49966
rno-miR-125b-5p	TCONS_00000737	2.46628	0.259617	9.49966
rno-miR-493-5p	TCONS_00000737	2.46628	0.259617	9.49966
rno-miR-1298	TCONS_00000737	2.46628	0.259617	9.49966
rno-miR-1298	TCONS_00000737	2.46628	0.259617	9.49966
rno-miR-130b-3p	TCONS_00000737	2.46628	0.259617	9.49966
rno-miR-130b-3p	TCONS_00000737	2.46628	0.259617	9.49966
rno-miR-497-5p	TCONS_00000737	2.46628	0.259617	9.49966
rno-miR-497-5p	TCONS_00000737	2.46628	0.259617	9.49966
rno-miR-336-5p	TCONS_00000737	2.46628	0.259617	9.49966
rno-miR-148a-3p	TCONS_00000737	2.46628	0.259617	9.49966
rno-let-7f-5p	TCONS_00000737	2.46628	0.259617	9.49966
rno-miR-28-5p	TCONS_00000737	2.46628	0.259617	9.49966
rno-miR-28-5p	TCONS_00000737	2.46628	0.259617	9.49966
rno-miR-19a-3p	TCONS_00000737	2.46628	0.259617	9.49966
rno-miR-1306-5p	TCONS_00000737	2.46628	0.259617	9.49966
rno-miR-1306-5p	TCONS_00000737	2.46628	0.259617	9.49966
rno-miR-214-3p	TCONS_00000737	2.46628	0.259617	9.49966
rno-miR-1839-5p	TCONS_00000737	2.46628	0.259617	9.49966
rno-miR-499-5p	TCONS_00000737	2.46628	0.259617	9.49966
rno-miR-499-5p	TCONS_00000737	2.46628	0.259617	9.49966
rno-miR-499-5p	TCONS_00000737	2.46628	0.259617	9.49966
rno-miR-3547	TCONS_00000737	2.46628	0.259617	9.49966
rno-miR-3547	TCONS_00000737	2.46628	0.259617	9.49966
rno-miR-98-5p	TCONS_00000737	2.46628	0.259617	9.49966
rno-miR-154-3p	TCONS_00000737	2.46628	0.259617	9.49966
rno-miR-743b-3p	TCONS_00000737	2.46628	0.259617	9.49966
rno-miR-146a-5p	NONRATT025635.2	0.0479812	0.00507811	9.44864
rno-miR-291a-3p	NONRATT025635.2	0.0479812	0.00507811	9.44864
rno-miR-497-5p	NONRATT025635.2	0.0479812	0.00507811	9.44864
rno-miR-336-5p	NONRATT025635.2	0.0479812	0.00507811	9.44864
rno-miR-336-5p	NONRATT025635.2	0.0479812	0.00507811	9.44864
rno-miR-214-3p	NONRATT025635.2	0.0479812	0.00507811	9.44864
rno-miR-99a-3p	NONRATT000054.2	0.824587	0.0880645	9.36344
rno-miR-352	NONRATT000054.2	0.824587	0.0880645	9.36344
rno-miR-743b-3p	NONRATT000054.2	0.824587	0.0880645	9.36344
rno-miR-336-5p	NONRATT002421.2	0.346854	0.0373362	9.29002
rno-miR-148a-3p	NONRATT002421.2	0.346854	0.0373362	9.29002
rno-miR-28-5p	NONRATT002421.2	0.346854	0.0373362	9.29002
rno-miR-1188-3p	NONRATT002421.2	0.346854	0.0373362	9.29002
rno-miR-1306-5p	NONRATT002421.2	0.346854	0.0373362	9.29002
rno-miR-499-5p	NONRATT002421.2	0.346854	0.0373362	9.29002
rno-miR-125b-5p	NONRATT001368.2	1.12549	0.124754	9.02167
rno-miR-493-5p	NONRATT001368.2	1.12549	0.124754	9.02167
rno-miR-129-2-3p	NONRATT001368.2	1.12549	0.124754	9.02167
rno-miR-129-1-3p	NONRATT001368.2	1.12549	0.124754	9.02167
rno-miR-336-5p	NONRATT001368.2	1.12549	0.124754	9.02167
rno-let-7f-5p	NONRATT001368.2	1.12549	0.124754	9.02167
rno-miR-1306-5p	NONRATT001368.2	1.12549	0.124754	9.02167
rno-miR-1306-5p	NONRATT001368.2	1.12549	0.124754	9.02167
rno-miR-1306-5p	NONRATT001368.2	1.12549	0.124754	9.02167
rno-miR-214-3p	NONRATT001368.2	1.12549	0.124754	9.02167
rno-miR-214-3p	NONRATT001368.2	1.12549	0.124754	9.02167
rno-miR-1839-5p	NONRATT001368.2	1.12549	0.124754	9.02167
rno-miR-98-5p	NONRATT001368.2	1.12549	0.124754	9.02167
rno-miR-542-5p	NONRATT001368.2	1.12549	0.124754	9.02167
rno-miR-291a-3p	NONRATT023284.2	0.79772	0.088586	9.00503
rno-miR-377-5p	NONRATT023284.2	0.79772	0.088586	9.00503
rno-miR-3547	NONRATT023284.2	0.79772	0.088586	9.00503
rno-miR-743b-3p	NONRATT023284.2	0.79772	0.088586	9.00503
rno-miR-743b-3p	NONRATT023284.2	0.79772	0.088586	9.00503
rno-miR-199a-3p	NONRATT027325.2	0.116505	0.0132344	8.80322
rno-miR-377-5p	NONRATT027325.2	0.116505	0.0132344	8.80322
rno-miR-144-5p	NONRATT027325.2	0.116505	0.0132344	8.80322
rno-miR-130b-3p	NONRATT027325.2	0.116505	0.0132344	8.80322
rno-miR-336-5p	NONRATT027325.2	0.116505	0.0132344	8.80322
rno-miR-148a-3p	NONRATT027325.2	0.116505	0.0132344	8.80322
rno-let-7f-5p	NONRATT027325.2	0.116505	0.0132344	8.80322
rno-miR-28-5p	NONRATT027325.2	0.116505	0.0132344	8.80322
rno-miR-19a-3p	NONRATT027325.2	0.116505	0.0132344	8.80322
rno-miR-1306-5p	NONRATT027325.2	0.116505	0.0132344	8.80322
rno-miR-19b-3p	NONRATT027325.2	0.116505	0.0132344	8.80322
rno-miR-98-5p	NONRATT027325.2	0.116505	0.0132344	8.80322
rno-miR-542-5p	NONRATT027325.2	0.116505	0.0132344	8.80322
rno-miR-542-5p	NONRATT027325.2	0.116505	0.0132344	8.80322
rno-miR-125b-5p	NONRATT029216.2	2.95119	0.349412	8.44617
rno-miR-21-5p	NONRATT029216.2	2.95119	0.349412	8.44617
rno-miR-99a-3p	NONRATT029216.2	2.95119	0.349412	8.44617
rno-miR-291a-3p	NONRATT029216.2	2.95119	0.349412	8.44617
rno-miR-20b-5p	NONRATT029216.2	2.95119	0.349412	8.44617
rno-miR-497-5p	NONRATT029216.2	2.95119	0.349412	8.44617
rno-let-7f-5p	NONRATT029216.2	2.95119	0.349412	8.44617
rno-miR-125b-2-3p	NONRATT029216.2	2.95119	0.349412	8.44617
rno-miR-1188-3p	NONRATT029216.2	2.95119	0.349412	8.44617
rno-miR-1839-5p	NONRATT029216.2	2.95119	0.349412	8.44617
rno-miR-98-5p	NONRATT029216.2	2.95119	0.349412	8.44617
rno-miR-199a-3p	NONRATT017203.2	6.56829	0.788295	8.33228
rno-miR-28-5p	NONRATT017203.2	6.56829	0.788295	8.33228
rno-miR-28-5p	NONRATT017203.2	6.56829	0.788295	8.33228
rno-miR-199a-3p	NONRATT000808.2	4.92789	0.599892	8.21463
rno-miR-21-5p	NONRATT000808.2	4.92789	0.599892	8.21463
rno-let-7f-5p	NONRATT000808.2	4.92789	0.599892	8.21463
rno-miR-1306-5p	NONRATT000808.2	4.92789	0.599892	8.21463
rno-miR-98-5p	NONRATT000808.2	4.92789	0.599892	8.21463
rno-miR-493-5p	NONRATT019817.2	0.181974	0.0221898	8.20077
rno-miR-28-5p	NONRATT019817.2	0.181974	0.0221898	8.20077
rno-miR-19a-3p	NONRATT019817.2	0.181974	0.0221898	8.20077
rno-miR-182	NONRATT019817.2	0.181974	0.0221898	8.20077
rno-miR-19b-3p	NONRATT019817.2	0.181974	0.0221898	8.20077
rno-miR-743b-3p	NONRATT019817.2	0.181974	0.0221898	8.20077
rno-miR-210-3p	NONRATT001336.2	0.835692	0.102338	8.166
rno-miR-181b-5p	NONRATT001336.2	0.835692	0.102338	8.166
rno-miR-99a-3p	NONRATT001336.2	0.835692	0.102338	8.166
rno-miR-497-5p	NONRATT001336.2	0.835692	0.102338	8.166
rno-miR-497-5p	NONRATT001336.2	0.835692	0.102338	8.166
rno-miR-214-3p	NONRATT001336.2	0.835692	0.102338	8.166
rno-miR-542-5p	NONRATT001336.2	0.835692	0.102338	8.166
rno-miR-125b-5p	TCONS_00024876	5.13254	0.630398	8.14175
rno-miR-493-5p	TCONS_00024876	5.13254	0.630398	8.14175
rno-miR-181b-5p	TCONS_00024876	5.13254	0.630398	8.14175
rno-miR-99a-3p	TCONS_00024876	5.13254	0.630398	8.14175
rno-miR-1298	TCONS_00024876	5.13254	0.630398	8.14175
rno-miR-291a-3p	TCONS_00024876	5.13254	0.630398	8.14175
rno-miR-497-5p	TCONS_00024876	5.13254	0.630398	8.14175
rno-miR-497-5p	TCONS_00024876	5.13254	0.630398	8.14175
rno-miR-497-5p	TCONS_00024876	5.13254	0.630398	8.14175
rno-miR-336-5p	TCONS_00024876	5.13254	0.630398	8.14175
rno-let-7f-5p	TCONS_00024876	5.13254	0.630398	8.14175
rno-miR-1306-5p	TCONS_00024876	5.13254	0.630398	8.14175
rno-miR-182	TCONS_00024876	5.13254	0.630398	8.14175
rno-miR-214-3p	TCONS_00024876	5.13254	0.630398	8.14175
rno-miR-214-3p	TCONS_00024876	5.13254	0.630398	8.14175
rno-miR-214-3p	TCONS_00024876	5.13254	0.630398	8.14175
rno-miR-214-3p	TCONS_00024876	5.13254	0.630398	8.14175
rno-miR-3547	TCONS_00024876	5.13254	0.630398	8.14175
rno-miR-19b-3p	TCONS_00024876	5.13254	0.630398	8.14175
rno-miR-154-3p	TCONS_00024876	5.13254	0.630398	8.14175
rno-miR-743b-3p	TCONS_00024876	5.13254	0.630398	8.14175
rno-miR-291a-3p	NONRATT009739.2	14.1484	1.74797	8.09417
rno-miR-377-5p	NONRATT009739.2	14.1484	1.74797	8.09417
rno-miR-743a-3p	NONRATT009739.2	14.1484	1.74797	8.09417
rno-miR-28-5p	NONRATT009739.2	14.1484	1.74797	8.09417
rno-miR-98-5p	NONRATT009739.2	14.1484	1.74797	8.09417
rno-miR-743b-3p	NONRATT009739.2	14.1484	1.74797	8.09417
rno-miR-125b-5p	NONRATT016279.2	4.1333	0.512403	8.06649
rno-miR-199a-3p	NONRATT016279.2	4.1333	0.512403	8.06649
rno-miR-146a-5p	NONRATT016279.2	4.1333	0.512403	8.06649
rno-miR-493-5p	NONRATT016279.2	4.1333	0.512403	8.06649
rno-miR-181b-5p	NONRATT016279.2	4.1333	0.512403	8.06649
rno-miR-381-3p	NONRATT016279.2	4.1333	0.512403	8.06649
rno-miR-291a-3p	NONRATT016279.2	4.1333	0.512403	8.06649
rno-miR-144-5p	NONRATT016279.2	4.1333	0.512403	8.06649
rno-miR-20b-5p	NONRATT016279.2	4.1333	0.512403	8.06649
rno-miR-20b-5p	NONRATT016279.2	4.1333	0.512403	8.06649
rno-miR-20b-5p	NONRATT016279.2	4.1333	0.512403	8.06649
rno-miR-130b-3p	NONRATT016279.2	4.1333	0.512403	8.06649
rno-miR-743a-3p	NONRATT016279.2	4.1333	0.512403	8.06649
rno-miR-336-5p	NONRATT016279.2	4.1333	0.512403	8.06649
rno-let-7f-5p	NONRATT016279.2	4.1333	0.512403	8.06649
rno-let-7f-5p	NONRATT016279.2	4.1333	0.512403	8.06649
rno-miR-19a-3p	NONRATT016279.2	4.1333	0.512403	8.06649
rno-miR-19a-3p	NONRATT016279.2	4.1333	0.512403	8.06649
rno-miR-1306-5p	NONRATT016279.2	4.1333	0.512403	8.06649
rno-miR-182	NONRATT016279.2	4.1333	0.512403	8.06649
rno-miR-214-3p	NONRATT016279.2	4.1333	0.512403	8.06649
rno-miR-1839-5p	NONRATT016279.2	4.1333	0.512403	8.06649
rno-miR-19b-3p	NONRATT016279.2	4.1333	0.512403	8.06649
rno-miR-743b-3p	NONRATT016279.2	4.1333	0.512403	8.06649
rno-miR-542-5p	NONRATT016279.2	4.1333	0.512403	8.06649
rno-miR-210-3p	NONRATT021813.2	0.148553	0.0185409	8.01218
rno-miR-201-5p	NONRATT021813.2	0.148553	0.0185409	8.01218
rno-let-7f-5p	NONRATT021813.2	0.148553	0.0185409	8.01218
rno-miR-28-5p	NONRATT021813.2	0.148553	0.0185409	8.01218
rno-miR-98-5p	NONRATT021813.2	0.148553	0.0185409	8.01218
rno-miR-125b-5p	NONRATT022652.2	4.0318	0.507364	7.94656
rno-miR-336-5p	NONRATT022652.2	4.0318	0.507364	7.94656
rno-miR-28-5p	NONRATT022652.2	4.0318	0.507364	7.94656
rno-miR-1839-5p	NONRATT022652.2	4.0318	0.507364	7.94656
rno-miR-743b-3p	NONRATT022652.2	4.0318	0.507364	7.94656
rno-miR-336-5p	NONRATT004557.2	2.1318	0.269223	7.91834
rno-let-7f-5p	NONRATT004557.2	2.1318	0.269223	7.91834
rno-miR-1839-5p	NONRATT004557.2	2.1318	0.269223	7.91834
rno-miR-98-5p	NONRATT004557.2	2.1318	0.269223	7.91834
rno-miR-199a-3p	NONRATT019484.2	36.6733	4.68792	7.82293
rno-miR-144-5p	NONRATT019484.2	36.6733	4.68792	7.82293
rno-miR-181b-5p	TCONS_00017370	138.078	17.6567	7.82013
rno-miR-129-2-3p	NONRATT017220.2	51.8492	6.65986	7.78534
rno-miR-129-1-3p	NONRATT017220.2	51.8492	6.65986	7.78534
rno-miR-125b-2-3p	NONRATT017220.2	51.8492	6.65986	7.78534
rno-miR-743b-3p	NONRATT017220.2	51.8492	6.65986	7.78534
rno-miR-381-3p	NONRATT021867.2	11.2428	1.48639	7.56384
rno-miR-148a-3p	NONRATT021867.2	11.2428	1.48639	7.56384
rno-miR-210-3p	NONRATT021343.2	1.51139	0.200574	7.53534
rno-miR-181b-5p	NONRATT001474.2	0.867107	0.117406	7.38556
rno-miR-1298	NONRATT001474.2	0.867107	0.117406	7.38556
rno-miR-377-5p	NONRATT001474.2	0.867107	0.117406	7.38556
rno-miR-125b-2-3p	NONRATT001474.2	0.867107	0.117406	7.38556
rno-miR-154-3p	NONRATT001474.2	0.867107	0.117406	7.38556
rno-miR-743b-3p	NONRATT001474.2	0.867107	0.117406	7.38556
rno-miR-352	NONRATT003637.2	3.09824	0.419773	7.38076
rno-miR-19a-3p	NONRATT003637.2	3.09824	0.419773	7.38076
rno-miR-499-5p	NONRATT003637.2	3.09824	0.419773	7.38076
rno-miR-19b-3p	NONRATT003637.2	3.09824	0.419773	7.38076
rno-miR-377-5p	NONRATT029746.2	0.372355	0.0508999	7.31543
rno-miR-129-2-3p	NONRATT029746.2	0.372355	0.0508999	7.31543
rno-miR-129-1-3p	NONRATT029746.2	0.372355	0.0508999	7.31543
rno-miR-125b-5p	NONRATT027195.2	1.02761	0.141337	7.27068
rno-miR-201-5p	NONRATT027195.2	1.02761	0.141337	7.27068
rno-miR-20b-5p	NONRATT027195.2	1.02761	0.141337	7.27068
rno-miR-125b-2-3p	NONRATT027195.2	1.02761	0.141337	7.27068
rno-miR-19a-3p	NONRATT027195.2	1.02761	0.141337	7.27068
rno-miR-182	NONRATT027195.2	1.02761	0.141337	7.27068
rno-miR-214-3p	NONRATT027195.2	1.02761	0.141337	7.27068
rno-miR-214-3p	NONRATT027195.2	1.02761	0.141337	7.27068
rno-miR-19b-3p	NONRATT027195.2	1.02761	0.141337	7.27068
rno-miR-743b-3p	NONRATT027195.2	1.02761	0.141337	7.27068
rno-miR-130b-3p	TCONS_00020622	43.3182	6.05216	7.15748
rno-miR-148a-3p	TCONS_00020622	43.3182	6.05216	7.15748
rno-miR-1188-3p	TCONS_00020622	43.3182	6.05216	7.15748
rno-miR-214-3p	TCONS_00020622	43.3182	6.05216	7.15748
rno-miR-214-3p	TCONS_00020622	43.3182	6.05216	7.15748
rno-miR-1839-5p	TCONS_00020622	43.3182	6.05216	7.15748
rno-miR-743b-3p	TCONS_00020622	43.3182	6.05216	7.15748
rno-miR-743b-3p	TCONS_00020622	43.3182	6.05216	7.15748
rno-miR-201-5p	NONRATT022764.2	5.34328	0.747958	7.14383
rno-miR-1306-5p	NONRATT022764.2	5.34328	0.747958	7.14383
rno-miR-1306-5p	NONRATT022764.2	5.34328	0.747958	7.14383
rno-miR-214-3p	NONRATT022764.2	5.34328	0.747958	7.14383
rno-miR-129-2-3p	NONRATT015380.2	0.439154	0.0615767	7.13182
rno-miR-129-1-3p	NONRATT015380.2	0.439154	0.0615767	7.13182
rno-miR-199a-3p	NONRATT003193.2	7.97037	1.11775	7.1307
rno-miR-381-3p	NONRATT003193.2	7.97037	1.11775	7.1307
rno-miR-1298	NONRATT003193.2	7.97037	1.11775	7.1307
rno-let-7f-5p	NONRATT003193.2	7.97037	1.11775	7.1307
rno-miR-181b-5p	TCONS_00017371	128.69	18.2553	7.04944
rno-miR-377-5p	NONRATT023686.2	9.47179	1.36464	6.94086
rno-miR-130b-3p	NONRATT023686.2	9.47179	1.36464	6.94086
rno-miR-28-5p	NONRATT023686.2	9.47179	1.36464	6.94086
rno-miR-19a-3p	NONRATT023686.2	9.47179	1.36464	6.94086
rno-miR-1306-5p	NONRATT023686.2	9.47179	1.36464	6.94086
rno-miR-19b-3p	NONRATT023686.2	9.47179	1.36464	6.94086
rno-miR-1306-5p	NONRATT019896.2	2.47783	0.358045	6.92043
rno-miR-154-3p	NONRATT019896.2	2.47783	0.358045	6.92043
rno-miR-181b-5p	NONRATT006513.2	0.636945	0.092645	6.87512
rno-miR-21-5p	NONRATT006513.2	0.636945	0.092645	6.87512
rno-miR-291a-3p	NONRATT006513.2	0.636945	0.092645	6.87512
rno-miR-497-5p	NONRATT006513.2	0.636945	0.092645	6.87512
rno-miR-1188-3p	NONRATT006513.2	0.636945	0.092645	6.87512
rno-let-7f-5p	NONRATT024253.2	0.177049	0.0260465	6.79741
rno-miR-98-5p	NONRATT024253.2	0.177049	0.0260465	6.79741
rno-miR-210-3p	NONRATT022479.2	1.21063	0.178644	6.77674
rno-miR-291a-3p	NONRATT022479.2	1.21063	0.178644	6.77674
rno-miR-20b-5p	NONRATT022479.2	1.21063	0.178644	6.77674
rno-miR-493-5p	NONRATT026619.2	0.179504	0.0269744	6.65461
rno-miR-493-5p	NONRATT026619.2	0.179504	0.0269744	6.65461
rno-miR-493-5p	NONRATT026619.2	0.179504	0.0269744	6.65461
rno-miR-493-5p	NONRATT026619.2	0.179504	0.0269744	6.65461
rno-miR-493-5p	NONRATT026619.2	0.179504	0.0269744	6.65461
rno-miR-493-5p	NONRATT026619.2	0.179504	0.0269744	6.65461
rno-miR-181b-5p	NONRATT026619.2	0.179504	0.0269744	6.65461
rno-miR-181b-5p	NONRATT026619.2	0.179504	0.0269744	6.65461
rno-miR-181b-5p	NONRATT026619.2	0.179504	0.0269744	6.65461
rno-miR-181b-5p	NONRATT026619.2	0.179504	0.0269744	6.65461
rno-miR-291a-3p	NONRATT026619.2	0.179504	0.0269744	6.65461
rno-miR-144-5p	NONRATT026619.2	0.179504	0.0269744	6.65461
rno-miR-20b-5p	NONRATT026619.2	0.179504	0.0269744	6.65461
rno-miR-130b-3p	NONRATT026619.2	0.179504	0.0269744	6.65461
rno-miR-19a-3p	NONRATT026619.2	0.179504	0.0269744	6.65461
rno-miR-19b-3p	NONRATT026619.2	0.179504	0.0269744	6.65461
rno-miR-21-5p	NONRATT015274.2	2.37099	0.3653	6.49051
rno-miR-21-5p	NONRATT015274.2	2.37099	0.3653	6.49051
rno-miR-1306-5p	NONRATT015274.2	2.37099	0.3653	6.49051
rno-miR-214-3p	NONRATT015274.2	2.37099	0.3653	6.49051
rno-miR-743b-3p	NONRATT015274.2	2.37099	0.3653	6.49051
rno-miR-493-5p	NONRATT000043.2	0.294384	0.0457919	6.42873
rno-miR-181b-5p	NONRATT000043.2	0.294384	0.0457919	6.42873
rno-miR-181b-5p	NONRATT000043.2	0.294384	0.0457919	6.42873
rno-miR-743a-3p	NONRATT000043.2	0.294384	0.0457919	6.42873
rno-let-7f-5p	NONRATT000043.2	0.294384	0.0457919	6.42873
rno-miR-125b-2-3p	NONRATT000043.2	0.294384	0.0457919	6.42873
rno-miR-499-5p	NONRATT000043.2	0.294384	0.0457919	6.42873
rno-miR-3547	NONRATT000043.2	0.294384	0.0457919	6.42873
rno-miR-98-5p	NONRATT000043.2	0.294384	0.0457919	6.42873
rno-miR-743b-3p	NONRATT000043.2	0.294384	0.0457919	6.42873
rno-miR-743b-3p	NONRATT000043.2	0.294384	0.0457919	6.42873
rno-miR-146a-5p	NONRATT030097.2	1.42763	0.222432	6.41828
rno-miR-125b-2-3p	NONRATT030097.2	1.42763	0.222432	6.41828
rno-miR-542-5p	NONRATT030097.2	1.42763	0.222432	6.41828
rno-miR-125b-5p	NONRATT003846.2	3.60739	0.562716	6.41067
rno-miR-28-5p	NONRATT003846.2	3.60739	0.562716	6.41067
rno-miR-3547	NONRATT003846.2	3.60739	0.562716	6.41067
rno-miR-146a-5p	NONRATT010559.2	5.03175	0.788934	6.37791
rno-miR-493-5p	NONRATT010559.2	5.03175	0.788934	6.37791
rno-miR-144-5p	NONRATT010559.2	5.03175	0.788934	6.37791
rno-miR-20b-5p	NONRATT010559.2	5.03175	0.788934	6.37791
rno-miR-20b-5p	NONRATT010559.2	5.03175	0.788934	6.37791
rno-miR-130b-3p	NONRATT010559.2	5.03175	0.788934	6.37791
rno-miR-130b-3p	NONRATT010559.2	5.03175	0.788934	6.37791
rno-miR-19a-3p	NONRATT010559.2	5.03175	0.788934	6.37791
rno-miR-19a-3p	NONRATT010559.2	5.03175	0.788934	6.37791
rno-miR-182	NONRATT010559.2	5.03175	0.788934	6.37791
rno-miR-19b-3p	NONRATT010559.2	5.03175	0.788934	6.37791
rno-miR-381-3p	NONRATT034100.1	1.35672	0.212733	6.37758
rno-miR-1298	NONRATT034100.1	1.35672	0.212733	6.37758
rno-miR-144-5p	NONRATT034100.1	1.35672	0.212733	6.37758
rno-miR-125b-2-3p	NONRATT034100.1	1.35672	0.212733	6.37758
rno-miR-1306-5p	NONRATT034100.1	1.35672	0.212733	6.37758
rno-miR-214-3p	NONRATT034100.1	1.35672	0.212733	6.37758
rno-miR-20b-5p	NONRATT017195.2	25.5327	4.00694	6.37213
rno-miR-497-5p	NONRATT017195.2	25.5327	4.00694	6.37213
rno-miR-497-5p	NONRATT017195.2	25.5327	4.00694	6.37213
rno-miR-214-3p	NONRATT017195.2	25.5327	4.00694	6.37213
rno-miR-214-3p	NONRATT017195.2	25.5327	4.00694	6.37213
rno-miR-181b-5p	NONRATT004966.2	0.742427	0.116716	6.36099
rno-miR-201-5p	NONRATT004966.2	0.742427	0.116716	6.36099
rno-miR-497-5p	NONRATT011441.2	0.742624	0.117867	6.30053
rno-miR-499-5p	NONRATT011441.2	0.742624	0.117867	6.30053
rno-miR-181b-5p	NONRATT014125.2	6.36847	1.01124	6.29771
rno-miR-381-3p	NONRATT014125.2	6.36847	1.01124	6.29771
rno-miR-214-3p	NONRATT014125.2	6.36847	1.01124	6.29771
rno-miR-199a-3p	TCONS_00026304	13.9631	2.23401	6.25027
rno-miR-99a-3p	TCONS_00026304	13.9631	2.23401	6.25027
rno-miR-146a-5p	NONRATT022294.2	5.49584	0.882963	6.22431
rno-miR-181b-5p	NONRATT022294.2	5.49584	0.882963	6.22431
rno-miR-381-3p	NONRATT022294.2	5.49584	0.882963	6.22431
rno-miR-291a-3p	NONRATT022294.2	5.49584	0.882963	6.22431
rno-miR-377-5p	NONRATT022294.2	5.49584	0.882963	6.22431
rno-miR-377-5p	NONRATT022294.2	5.49584	0.882963	6.22431
rno-miR-144-5p	NONRATT022294.2	5.49584	0.882963	6.22431
rno-miR-743a-3p	NONRATT022294.2	5.49584	0.882963	6.22431
rno-miR-497-5p	NONRATT022294.2	5.49584	0.882963	6.22431
rno-miR-336-5p	NONRATT022294.2	5.49584	0.882963	6.22431
rno-miR-125b-2-3p	NONRATT022294.2	5.49584	0.882963	6.22431
rno-miR-28-5p	NONRATT022294.2	5.49584	0.882963	6.22431
rno-miR-1306-5p	NONRATT022294.2	5.49584	0.882963	6.22431
rno-miR-1306-5p	NONRATT022294.2	5.49584	0.882963	6.22431
rno-miR-19b-3p	NONRATT022294.2	5.49584	0.882963	6.22431
rno-miR-743b-3p	NONRATT022294.2	5.49584	0.882963	6.22431
rno-miR-743b-3p	NONRATT022294.2	5.49584	0.882963	6.22431
rno-miR-199a-3p	NONRATT017566.2	0.562383	0.0909106	6.18611
rno-miR-377-5p	NONRATT017566.2	0.562383	0.0909106	6.18611
rno-miR-743b-3p	NONRATT017566.2	0.562383	0.0909106	6.18611
rno-miR-125b-5p	NONRATT022653.2	9.83773	1.59143	6.18168
rno-miR-125b-5p	NONRATT022653.2	9.83773	1.59143	6.18168
rno-miR-210-3p	NONRATT022653.2	9.83773	1.59143	6.18168
rno-miR-210-3p	NONRATT022653.2	9.83773	1.59143	6.18168
rno-miR-144-5p	NONRATT022653.2	9.83773	1.59143	6.18168
rno-miR-1839-5p	NONRATT022653.2	9.83773	1.59143	6.18168
rno-miR-125b-5p	NONRATT020730.2	0.664152	0.107811	6.16031
rno-miR-146a-5p	NONRATT020730.2	0.664152	0.107811	6.16031
rno-miR-28-5p	NONRATT020730.2	0.664152	0.107811	6.16031
rno-miR-1188-3p	NONRATT020730.2	0.664152	0.107811	6.16031
rno-miR-336-5p	NONRATT014686.2	5.66811	0.920828	6.15545
rno-miR-129-2-3p	NONRATT012797.2	5.16582	0.840413	6.14676
rno-miR-129-1-3p	NONRATT012797.2	5.16582	0.840413	6.14676
rno-miR-377-5p	NONRATT005118.2	0.848545	0.138546	6.12466
rno-miR-497-5p	NONRATT005118.2	0.848545	0.138546	6.12466
rno-miR-28-5p	NONRATT005118.2	0.848545	0.138546	6.12466
rno-miR-28-5p	NONRATT005118.2	0.848545	0.138546	6.12466
rno-miR-19a-3p	NONRATT005118.2	0.848545	0.138546	6.12466
rno-miR-1306-5p	NONRATT005118.2	0.848545	0.138546	6.12466
rno-miR-214-3p	NONRATT005118.2	0.848545	0.138546	6.12466
rno-miR-214-3p	NONRATT005118.2	0.848545	0.138546	6.12466
rno-miR-19b-3p	NONRATT005118.2	0.848545	0.138546	6.12466
rno-miR-743b-3p	NONRATT005118.2	0.848545	0.138546	6.12466
rno-miR-20b-5p	NONRATT004684.2	0.544894	0.0891371	6.11299
rno-miR-146a-5p	NONRATT030423.2	2.80032	0.459981	6.0879
rno-miR-493-5p	NONRATT030423.2	2.80032	0.459981	6.0879
rno-miR-181b-5p	NONRATT030423.2	2.80032	0.459981	6.0879
rno-miR-21-5p	NONRATT030423.2	2.80032	0.459981	6.0879
rno-miR-381-3p	NONRATT030423.2	2.80032	0.459981	6.0879
rno-miR-144-5p	NONRATT030423.2	2.80032	0.459981	6.0879
rno-miR-144-5p	NONRATT030423.2	2.80032	0.459981	6.0879
rno-miR-28-5p	NONRATT030423.2	2.80032	0.459981	6.0879
rno-miR-19a-3p	NONRATT030423.2	2.80032	0.459981	6.0879
rno-miR-743b-3p	NONRATT030423.2	2.80032	0.459981	6.0879
rno-miR-743b-3p	NONRATT030423.2	2.80032	0.459981	6.0879
rno-miR-210-3p	NONRATT014062.2	0.130047	0.0214058	6.07532
rno-miR-214-3p	NONRATT014062.2	0.130047	0.0214058	6.07532
rno-miR-1298	NONRATT009083.2	1.77611	0.29447	6.03156
rno-miR-148a-3p	NONRATT009083.2	1.77611	0.29447	6.03156
rno-miR-1306-5p	NONRATT009083.2	1.77611	0.29447	6.03156
rno-miR-497-5p	NONRATT029659.2	0.966096	0.160741	6.01025
rno-let-7f-5p	NONRATT029659.2	0.966096	0.160741	6.01025
rno-miR-28-5p	NONRATT029659.2	0.966096	0.160741	6.01025
rno-miR-201-5p	NONRATT008401.2	0.339484	0.0566945	5.98795
rno-miR-499-5p	NONRATT008401.2	0.339484	0.0566945	5.98795
rno-miR-743b-3p	NONRATT008401.2	0.339484	0.0566945	5.98795
rno-miR-497-5p	NONRATT013585.2	0.564672	0.0945358	5.97311
rno-miR-19a-3p	NONRATT013585.2	0.564672	0.0945358	5.97311
rno-miR-214-3p	NONRATT013585.2	0.564672	0.0945358	5.97311
rno-miR-19b-3p	NONRATT013585.2	0.564672	0.0945358	5.97311
rno-miR-98-5p	NONRATT013585.2	0.564672	0.0945358	5.97311
rno-miR-125b-5p	NONRATT014355.2	0.402183	0.0678498	5.92755
rno-miR-181b-5p	NONRATT014355.2	0.402183	0.0678498	5.92755
rno-miR-336-5p	NONRATT014355.2	0.402183	0.0678498	5.92755
rno-miR-125b-2-3p	NONRATT014355.2	0.402183	0.0678498	5.92755
rno-miR-28-5p	NONRATT014355.2	0.402183	0.0678498	5.92755
rno-miR-214-3p	NONRATT014355.2	0.402183	0.0678498	5.92755
rno-miR-214-3p	NONRATT014355.2	0.402183	0.0678498	5.92755
rno-miR-3547	NONRATT014355.2	0.402183	0.0678498	5.92755
rno-miR-3547	NONRATT013389.2	5.22485	0.88775	5.88549
rno-miR-493-5p	NONRATT015762.2	0.707526	0.120258	5.88338
rno-miR-130b-3p	NONRATT015762.2	0.707526	0.120258	5.88338
rno-miR-743b-3p	NONRATT015762.2	0.707526	0.120258	5.88338
rno-miR-493-5p	NONRATT026981.2	1.30877	0.223202	5.86359
rno-let-7f-5p	NONRATT026981.2	1.30877	0.223202	5.86359
rno-miR-182	NONRATT026981.2	1.30877	0.223202	5.86359
rno-miR-199a-3p	NONRATT019736.2	3.1501	0.542954	5.80177
rno-miR-743a-3p	NONRATT019736.2	3.1501	0.542954	5.80177
rno-miR-182	NONRATT019736.2	3.1501	0.542954	5.80177
rno-miR-743b-3p	NONRATT019736.2	3.1501	0.542954	5.80177
rno-miR-743b-3p	NONRATT019736.2	3.1501	0.542954	5.80177
rno-miR-210-3p	NONRATT011539.2	0.623272	0.109788	5.67707
rno-miR-493-5p	NONRATT011539.2	0.623272	0.109788	5.67707
rno-miR-291a-3p	NONRATT011539.2	0.623272	0.109788	5.67707
rno-miR-125b-5p	NONRATT017564.2	0.944458	0.166553	5.67061
rno-miR-497-5p	NONRATT017564.2	0.944458	0.166553	5.67061
rno-miR-28-5p	NONRATT017564.2	0.944458	0.166553	5.67061
rno-miR-28-5p	NONRATT017564.2	0.944458	0.166553	5.67061
rno-miR-352	NONRATT017564.2	0.944458	0.166553	5.67061
rno-miR-181b-5p	NONRATT029153.2	0.698682	0.124909	5.59351
rno-miR-19a-3p	NONRATT008818.2	2.03432	0.366475	5.55103
rno-miR-19b-3p	NONRATT008818.2	2.03432	0.366475	5.55103
rno-miR-493-5p	NONRATT029856.2	3.08397	0.555645	5.55026
rno-miR-377-5p	NONRATT029856.2	3.08397	0.555645	5.55026
rno-miR-144-5p	NONRATT029856.2	3.08397	0.555645	5.55026
rno-miR-129-2-3p	NONRATT029856.2	3.08397	0.555645	5.55026
rno-miR-129-1-3p	NONRATT029856.2	3.08397	0.555645	5.55026
rno-miR-743a-3p	NONRATT029856.2	3.08397	0.555645	5.55026
rno-miR-28-5p	NONRATT029856.2	3.08397	0.555645	5.55026
rno-miR-1306-5p	NONRATT029856.2	3.08397	0.555645	5.55026
rno-miR-214-3p	NONRATT029856.2	3.08397	0.555645	5.55026
rno-miR-499-5p	NONRATT029856.2	3.08397	0.555645	5.55026
rno-miR-542-5p	NONRATT001929.2	3.48238	0.644319	5.40475
rno-miR-199a-3p	NONRATT028808.2	3.62778	0.674211	5.38077
rno-miR-381-3p	NONRATT028808.2	3.62778	0.674211	5.38077
rno-miR-130b-3p	NONRATT028808.2	3.62778	0.674211	5.38077
rno-miR-743b-3p	NONRATT028808.2	3.62778	0.674211	5.38077
rno-miR-542-5p	NONRATT028808.2	3.62778	0.674211	5.38077
rno-miR-125b-5p	NONRATT029218.2	1.46746	0.272859	5.3781
rno-miR-199a-3p	NONRATT029218.2	1.46746	0.272859	5.3781
rno-miR-381-3p	NONRATT029218.2	1.46746	0.272859	5.3781
rno-miR-381-3p	NONRATT029218.2	1.46746	0.272859	5.3781
rno-miR-487b-3p	NONRATT029218.2	1.46746	0.272859	5.3781
rno-miR-291a-3p	NONRATT029218.2	1.46746	0.272859	5.3781
rno-miR-201-5p	NONRATT029218.2	1.46746	0.272859	5.3781
rno-miR-20b-5p	NONRATT029218.2	1.46746	0.272859	5.3781
rno-miR-130b-3p	NONRATT029218.2	1.46746	0.272859	5.3781
rno-miR-743a-3p	NONRATT029218.2	1.46746	0.272859	5.3781
rno-miR-743a-3p	NONRATT029218.2	1.46746	0.272859	5.3781
rno-miR-497-5p	NONRATT029218.2	1.46746	0.272859	5.3781
rno-miR-125b-2-3p	NONRATT029218.2	1.46746	0.272859	5.3781
rno-miR-28-5p	NONRATT029218.2	1.46746	0.272859	5.3781
rno-miR-1188-3p	NONRATT029218.2	1.46746	0.272859	5.3781
rno-miR-1188-3p	NONRATT029218.2	1.46746	0.272859	5.3781
rno-miR-182	NONRATT029218.2	1.46746	0.272859	5.3781
rno-miR-154-3p	NONRATT029218.2	1.46746	0.272859	5.3781
rno-miR-542-5p	NONRATT029218.2	1.46746	0.272859	5.3781
rno-miR-125b-5p	NONRATT013040.2	2.03953	0.384076	5.31024
rno-miR-146a-5p	NONRATT013040.2	2.03953	0.384076	5.31024
rno-miR-21-5p	NONRATT013040.2	2.03953	0.384076	5.31024
rno-miR-21-5p	NONRATT013040.2	2.03953	0.384076	5.31024
rno-miR-21-5p	NONRATT013040.2	2.03953	0.384076	5.31024
rno-miR-99a-3p	NONRATT013040.2	2.03953	0.384076	5.31024
rno-miR-497-5p	NONRATT013040.2	2.03953	0.384076	5.31024
rno-miR-148a-3p	NONRATT013040.2	2.03953	0.384076	5.31024
rno-miR-148a-3p	NONRATT013040.2	2.03953	0.384076	5.31024
rno-miR-125b-2-3p	NONRATT013040.2	2.03953	0.384076	5.31024
rno-miR-1188-3p	NONRATT013040.2	2.03953	0.384076	5.31024
rno-miR-499-5p	NONRATT013040.2	2.03953	0.384076	5.31024
rno-miR-144-5p	NONRATT013473.2	3.71415	0.700824	5.29969
rno-miR-199a-3p	NONRATT010017.2	1.04365	0.197233	5.29147
rno-miR-1298	NONRATT010017.2	1.04365	0.197233	5.29147
rno-miR-182	NONRATT010017.2	1.04365	0.197233	5.29147
rno-miR-146a-5p	NONRATT017249.2	2.82111	0.535618	5.26701
rno-miR-181b-5p	NONRATT017249.2	2.82111	0.535618	5.26701
rno-miR-291a-3p	NONRATT017249.2	2.82111	0.535618	5.26701
rno-miR-20b-5p	NONRATT017249.2	2.82111	0.535618	5.26701
rno-miR-743a-3p	NONRATT017249.2	2.82111	0.535618	5.26701
rno-miR-743a-3p	NONRATT017249.2	2.82111	0.535618	5.26701
rno-miR-28-5p	NONRATT017249.2	2.82111	0.535618	5.26701
rno-miR-1306-5p	NONRATT017249.2	2.82111	0.535618	5.26701
rno-miR-1306-5p	NONRATT017249.2	2.82111	0.535618	5.26701
rno-miR-214-3p	NONRATT017249.2	2.82111	0.535618	5.26701
rno-miR-214-3p	NONRATT017249.2	2.82111	0.535618	5.26701
rno-miR-214-3p	NONRATT017249.2	2.82111	0.535618	5.26701
rno-miR-743b-3p	NONRATT017249.2	2.82111	0.535618	5.26701
rno-miR-125b-5p	NONRATT013479.2	2.6188	0.498251	5.25598
rno-miR-336-5p	NONRATT013479.2	2.6188	0.498251	5.25598
rno-miR-214-3p	NONRATT013479.2	2.6188	0.498251	5.25598
rno-miR-28-5p	NONRATT033013.1	1.04618	0.20086	5.20852
rno-miR-743b-3p	NONRATT033013.1	1.04618	0.20086	5.20852
rno-miR-210-3p	NONRATT007747.2	2.16591	0.417897	5.18287
rno-miR-99a-3p	NONRATT007747.2	2.16591	0.417897	5.18287
rno-miR-129-2-3p	NONRATT007747.2	2.16591	0.417897	5.18287
rno-miR-129-1-3p	NONRATT007747.2	2.16591	0.417897	5.18287
rno-miR-497-5p	NONRATT007747.2	2.16591	0.417897	5.18287
rno-let-7f-5p	NONRATT007747.2	2.16591	0.417897	5.18287
rno-miR-214-3p	NONRATT007747.2	2.16591	0.417897	5.18287
rno-miR-214-3p	NONRATT007747.2	2.16591	0.417897	5.18287
rno-miR-3547	NONRATT007747.2	2.16591	0.417897	5.18287
rno-miR-98-5p	NONRATT007747.2	2.16591	0.417897	5.18287
rno-miR-98-5p	NONRATT007747.2	2.16591	0.417897	5.18287
rno-miR-743b-3p	NONRATT007747.2	2.16591	0.417897	5.18287
rno-miR-743b-3p	NONRATT007747.2	2.16591	0.417897	5.18287
rno-miR-291a-3p	NONRATT000147.2	17.3333	3.46669	4.99996
rno-miR-497-5p	NONRATT000147.2	17.3333	3.46669	4.99996
rno-miR-336-5p	NONRATT000147.2	17.3333	3.46669	4.99996
rno-miR-214-3p	NONRATT000147.2	17.3333	3.46669	4.99996
rno-miR-336-5p	NONRATT028803.2	15.2816	3.06452	4.98662
rno-miR-336-5p	NONRATT028803.2	15.2816	3.06452	4.98662
rno-miR-375-5p	NONRATT028803.2	15.2816	3.06452	4.98662
rno-miR-214-3p	NONRATT028803.2	15.2816	3.06452	4.98662
rno-miR-3547	NONRATT028803.2	15.2816	3.06452	4.98662
rno-miR-21-5p	NONRATT008381.2	10.0908	2.04674	4.93019
rno-miR-144-5p	NONRATT008381.2	10.0908	2.04674	4.93019
rno-miR-144-5p	NONRATT008381.2	10.0908	2.04674	4.93019
rno-miR-20b-5p	NONRATT008381.2	10.0908	2.04674	4.93019
rno-miR-130b-3p	NONRATT008381.2	10.0908	2.04674	4.93019
rno-let-7f-5p	NONRATT008381.2	10.0908	2.04674	4.93019
rno-miR-182	NONRATT008381.2	10.0908	2.04674	4.93019
rno-miR-98-5p	NONRATT008381.2	10.0908	2.04674	4.93019
rno-miR-146a-5p	NONRATT008371.2	18.7547	3.80838	4.92458
rno-miR-291a-3p	NONRATT008371.2	18.7547	3.80838	4.92458
rno-miR-144-5p	NONRATT008371.2	18.7547	3.80838	4.92458
rno-miR-1306-5p	NONRATT008371.2	18.7547	3.80838	4.92458
rno-miR-182	NONRATT008371.2	18.7547	3.80838	4.92458
rno-miR-542-5p	NONRATT008371.2	18.7547	3.80838	4.92458
rno-miR-146a-5p	NONRATT028185.2	1.83736	0.374351	4.90813
rno-miR-181b-5p	NONRATT028185.2	1.83736	0.374351	4.90813
rno-miR-199a-3p	NONRATT032126.1	0.0858745	0.017528	4.89929
rno-miR-181b-5p	NONRATT032126.1	0.0858745	0.017528	4.89929
rno-miR-181b-5p	NONRATT032126.1	0.0858745	0.017528	4.89929
rno-miR-381-3p	NONRATT032126.1	0.0858745	0.017528	4.89929
rno-miR-1298	NONRATT032126.1	0.0858745	0.017528	4.89929
rno-miR-20b-5p	NONRATT032126.1	0.0858745	0.017528	4.89929
rno-miR-125b-2-3p	NONRATT032126.1	0.0858745	0.017528	4.89929
rno-miR-352	NONRATT032126.1	0.0858745	0.017528	4.89929
rno-miR-1839-5p	NONRATT032126.1	0.0858745	0.017528	4.89929
rno-miR-154-3p	NONRATT032126.1	0.0858745	0.017528	4.89929
rno-miR-201-5p	NONRATT006035.2	1.21203	0.248384	4.87966
rno-miR-1188-3p	NONRATT006035.2	1.21203	0.248384	4.87966
rno-miR-1306-5p	NONRATT006035.2	1.21203	0.248384	4.87966
rno-miR-199a-3p	NONRATT003083.2	1.55349	0.319155	4.86749
rno-miR-181b-5p	NONRATT003083.2	1.55349	0.319155	4.86749
rno-miR-1298	NONRATT003083.2	1.55349	0.319155	4.86749
rno-miR-497-5p	NONRATT003083.2	1.55349	0.319155	4.86749
rno-let-7f-5p	NONRATT003083.2	1.55349	0.319155	4.86749
rno-miR-98-5p	NONRATT003083.2	1.55349	0.319155	4.86749
rno-miR-20b-5p	NONRATT022431.2	3.32263	0.68781	4.83073
rno-miR-20b-5p	NONRATT022431.2	3.32263	0.68781	4.83073
rno-miR-336-5p	NONRATT022431.2	3.32263	0.68781	4.83073
rno-miR-125b-2-3p	NONRATT022431.2	3.32263	0.68781	4.83073
rno-miR-146a-5p	NONRATT008375.2	10.6259	2.20133	4.82702
rno-miR-291a-3p	NONRATT008375.2	10.6259	2.20133	4.82702
rno-miR-129-2-3p	NONRATT008375.2	10.6259	2.20133	4.82702
rno-miR-129-1-3p	NONRATT008375.2	10.6259	2.20133	4.82702
rno-miR-1306-5p	NONRATT008375.2	10.6259	2.20133	4.82702
rno-miR-182	NONRATT008375.2	10.6259	2.20133	4.82702
rno-miR-125b-5p	NONRATT005821.2	6.75673	1.39992	4.8265
rno-miR-181b-5p	NONRATT005821.2	6.75673	1.39992	4.8265
rno-miR-291a-3p	NONRATT005821.2	6.75673	1.39992	4.8265
rno-miR-743a-3p	NONRATT005821.2	6.75673	1.39992	4.8265
rno-miR-497-5p	NONRATT005821.2	6.75673	1.39992	4.8265
rno-miR-336-5p	NONRATT005821.2	6.75673	1.39992	4.8265
rno-let-7f-5p	NONRATT005821.2	6.75673	1.39992	4.8265
rno-miR-28-5p	NONRATT005821.2	6.75673	1.39992	4.8265
rno-miR-1188-3p	NONRATT005821.2	6.75673	1.39992	4.8265
rno-miR-1188-3p	NONRATT005821.2	6.75673	1.39992	4.8265
rno-miR-182	NONRATT005821.2	6.75673	1.39992	4.8265
rno-miR-214-3p	NONRATT005821.2	6.75673	1.39992	4.8265
rno-miR-214-3p	NONRATT005821.2	6.75673	1.39992	4.8265
rno-miR-1839-5p	NONRATT005821.2	6.75673	1.39992	4.8265
rno-miR-1839-5p	NONRATT005821.2	6.75673	1.39992	4.8265
rno-miR-3547	NONRATT005821.2	6.75673	1.39992	4.8265
rno-miR-98-5p	NONRATT005821.2	6.75673	1.39992	4.8265
rno-miR-154-3p	NONRATT005821.2	6.75673	1.39992	4.8265
rno-miR-743b-3p	NONRATT005821.2	6.75673	1.39992	4.8265
rno-miR-743b-3p	NONRATT005821.2	6.75673	1.39992	4.8265
rno-miR-181b-5p	NONRATT017621.2	1.72286	0.357223	4.82292
rno-miR-381-3p	NONRATT017621.2	1.72286	0.357223	4.82292
rno-miR-1298	NONRATT017621.2	1.72286	0.357223	4.82292
rno-let-7f-5p	NONRATT017621.2	1.72286	0.357223	4.82292
rno-miR-1306-5p	NONRATT017621.2	1.72286	0.357223	4.82292
rno-miR-1306-5p	NONRATT017621.2	1.72286	0.357223	4.82292
rno-miR-214-3p	NONRATT017621.2	1.72286	0.357223	4.82292
rno-miR-98-5p	NONRATT017621.2	1.72286	0.357223	4.82292
rno-miR-291a-3p	NONRATT015791.2	0.875527	0.182567	4.79564
rno-miR-144-5p	NONRATT015791.2	0.875527	0.182567	4.79564
rno-miR-1188-3p	NONRATT014110.2	1.02834	0.215259	4.77725
rno-miR-210-3p	NONRATT019094.2	0.720604	0.151589	4.75368
rno-miR-130b-3p	NONRATT019094.2	0.720604	0.151589	4.75368
rno-miR-497-5p	NONRATT019094.2	0.720604	0.151589	4.75368
rno-miR-148a-3p	NONRATT019094.2	0.720604	0.151589	4.75368
rno-miR-28-5p	NONRATT019094.2	0.720604	0.151589	4.75368
rno-miR-28-5p	NONRATT019094.2	0.720604	0.151589	4.75368
rno-miR-19a-3p	NONRATT019094.2	0.720604	0.151589	4.75368
rno-miR-1188-3p	NONRATT019094.2	0.720604	0.151589	4.75368
rno-miR-214-3p	NONRATT019094.2	0.720604	0.151589	4.75368
rno-miR-214-3p	NONRATT019094.2	0.720604	0.151589	4.75368
rno-miR-214-3p	NONRATT019094.2	0.720604	0.151589	4.75368
rno-miR-214-3p	NONRATT019094.2	0.720604	0.151589	4.75368
rno-miR-19b-3p	NONRATT019094.2	0.720604	0.151589	4.75368
rno-miR-3547	TCONS_00021531	7.68094	1.61985	4.74174
rno-miR-336-5p	NONRATT022806.2	13.717	2.89486	4.7384
rno-miR-214-3p	NONRATT022806.2	13.717	2.89486	4.7384
rno-miR-3547	NONRATT022806.2	13.717	2.89486	4.7384
rno-miR-125b-5p	NONRATT018055.2	4.65752	0.984363	4.73151
rno-miR-381-3p	NONRATT018055.2	4.65752	0.984363	4.73151
rno-miR-743a-3p	NONRATT018055.2	4.65752	0.984363	4.73151
rno-miR-497-5p	NONRATT018055.2	4.65752	0.984363	4.73151
rno-miR-125b-2-3p	NONRATT018055.2	4.65752	0.984363	4.73151
rno-miR-28-5p	NONRATT018055.2	4.65752	0.984363	4.73151
rno-miR-352	NONRATT018055.2	4.65752	0.984363	4.73151
rno-miR-182	NONRATT018055.2	4.65752	0.984363	4.73151
rno-miR-214-3p	NONRATT018055.2	4.65752	0.984363	4.73151
rno-miR-493-5p	NONRATT003413.2	0.410733	0.0871894	4.71082
rno-miR-181b-5p	NONRATT003413.2	0.410733	0.0871894	4.71082
rno-miR-20b-5p	NONRATT003413.2	0.410733	0.0871894	4.71082
rno-miR-497-5p	NONRATT003413.2	0.410733	0.0871894	4.71082
rno-miR-125b-5p	NONRATT008958.2	1.09249	0.23274	4.69402
rno-miR-181b-5p	NONRATT008958.2	1.09249	0.23274	4.69402
rno-miR-381-3p	NONRATT008958.2	1.09249	0.23274	4.69402
rno-miR-19a-3p	NONRATT008958.2	1.09249	0.23274	4.69402
rno-miR-19b-3p	NONRATT008958.2	1.09249	0.23274	4.69402
rno-miR-99a-3p	NONRATT025060.2	1.79587	0.383123	4.68745
rno-miR-129-2-3p	NONRATT025060.2	1.79587	0.383123	4.68745
rno-miR-21-5p	NONRATT034015.1	0.324032	0.0691565	4.68549
rno-miR-125b-2-3p	NONRATT034015.1	0.324032	0.0691565	4.68549
rno-miR-125b-2-3p	NONRATT034015.1	0.324032	0.0691565	4.68549
rno-miR-182	NONRATT034015.1	0.324032	0.0691565	4.68549
rno-miR-499-5p	NONRATT034015.1	0.324032	0.0691565	4.68549
rno-miR-129-2-3p	NONRATT012182.2	6.86624	1.48193	4.63331
rno-miR-129-1-3p	NONRATT012182.2	6.86624	1.48193	4.63331
rno-miR-125b-2-3p	NONRATT012182.2	6.86624	1.48193	4.63331
rno-miR-1188-3p	NONRATT012182.2	6.86624	1.48193	4.63331
rno-miR-214-3p	NONRATT012182.2	6.86624	1.48193	4.63331
rno-miR-125b-2-3p	NONRATT010181.2	5.62897	1.22206	4.60614
rno-miR-1298	NONRATT016850.2	9.38504	2.07681	4.51896
rno-miR-487b-3p	NONRATT016850.2	9.38504	2.07681	4.51896
rno-miR-125b-2-3p	NONRATT016850.2	9.38504	2.07681	4.51896
rno-miR-493-5p	NONRATT015578.2	0.146507	0.032423	4.51862
rno-miR-144-5p	NONRATT015578.2	0.146507	0.032423	4.51862
rno-miR-19a-3p	NONRATT015578.2	0.146507	0.032423	4.51862
rno-miR-3547	NONRATT015578.2	0.146507	0.032423	4.51862
rno-miR-19b-3p	NONRATT015578.2	0.146507	0.032423	4.51862
rno-miR-125b-2-3p	NONRATT018829.2	10.5165	2.34286	4.48874
rno-miR-182	NONRATT018829.2	10.5165	2.34286	4.48874
rno-miR-125b-5p	NONRATT012177.2	6.64894	1.48898	4.46543
rno-miR-146a-5p	NONRATT012177.2	6.64894	1.48898	4.46543
rno-miR-381-3p	NONRATT012177.2	6.64894	1.48898	4.46543
rno-miR-497-5p	NONRATT012177.2	6.64894	1.48898	4.46543
rno-miR-125b-2-3p	NONRATT012177.2	6.64894	1.48898	4.46543
rno-miR-1188-3p	NONRATT012177.2	6.64894	1.48898	4.46543
rno-miR-497-5p	NONRATT018897.2	5.01541	1.12787	4.44679
rno-miR-125b-2-3p	NONRATT018897.2	5.01541	1.12787	4.44679
rno-miR-214-3p	NONRATT018897.2	5.01541	1.12787	4.44679
rno-miR-214-3p	NONRATT018897.2	5.01541	1.12787	4.44679
rno-miR-214-3p	NONRATT018897.2	5.01541	1.12787	4.44679
rno-miR-1839-5p	NONRATT018897.2	5.01541	1.12787	4.44679
rno-miR-1839-5p	NONRATT018897.2	5.01541	1.12787	4.44679
rno-miR-21-5p	NONRATT031670.1	0.521735	0.117726	4.43179
rno-miR-21-5p	NONRATT031670.1	0.521735	0.117726	4.43179
rno-miR-497-5p	NONRATT031670.1	0.521735	0.117726	4.43179
rno-miR-28-5p	NONRATT031670.1	0.521735	0.117726	4.43179
rno-miR-214-3p	NONRATT031670.1	0.521735	0.117726	4.43179
rno-miR-1839-5p	NONRATT031670.1	0.521735	0.117726	4.43179
rno-miR-3547	NONRATT031670.1	0.521735	0.117726	4.43179
rno-miR-125b-5p	NONRATT006107.2	1.03502	0.23484	4.40735
rno-miR-125b-5p	NONRATT006107.2	1.03502	0.23484	4.40735
rno-miR-1298	NONRATT006107.2	1.03502	0.23484	4.40735
rno-miR-201-5p	NONRATT006107.2	1.03502	0.23484	4.40735
rno-miR-129-2-3p	NONRATT006107.2	1.03502	0.23484	4.40735
rno-miR-129-2-3p	NONRATT006107.2	1.03502	0.23484	4.40735
rno-miR-129-1-3p	NONRATT006107.2	1.03502	0.23484	4.40735
rno-miR-129-1-3p	NONRATT006107.2	1.03502	0.23484	4.40735
rno-miR-497-5p	NONRATT006107.2	1.03502	0.23484	4.40735
rno-miR-336-5p	NONRATT006107.2	1.03502	0.23484	4.40735
rno-let-7f-5p	NONRATT006107.2	1.03502	0.23484	4.40735
rno-let-7f-5p	NONRATT006107.2	1.03502	0.23484	4.40735
rno-miR-1839-5p	NONRATT006107.2	1.03502	0.23484	4.40735
rno-miR-499-5p	NONRATT006107.2	1.03502	0.23484	4.40735
rno-miR-3547	NONRATT006107.2	1.03502	0.23484	4.40735
rno-miR-144-5p	NONRATT028999.2	3.08975	0.703798	4.39011
rno-miR-181b-5p	NONRATT026684.2	2.19694	0.501469	4.38101
rno-miR-1298	NONRATT026684.2	2.19694	0.501469	4.38101
rno-miR-291a-3p	NONRATT026684.2	2.19694	0.501469	4.38101
rno-miR-20b-5p	NONRATT026684.2	2.19694	0.501469	4.38101
rno-miR-181b-5p	NONRATT018262.2	0.331466	0.075823	4.37158
rno-miR-497-5p	NONRATT018262.2	0.331466	0.075823	4.37158
rno-let-7f-5p	NONRATT018262.2	0.331466	0.075823	4.37158
rno-miR-19a-3p	NONRATT018262.2	0.331466	0.075823	4.37158
rno-miR-214-3p	NONRATT018262.2	0.331466	0.075823	4.37158
rno-miR-19b-3p	NONRATT018262.2	0.331466	0.075823	4.37158
rno-miR-28-5p	NONRATT019143.2	11.6351	2.67921	4.34274
rno-miR-182	NONRATT019143.2	11.6351	2.67921	4.34274
rno-miR-542-5p	NONRATT019143.2	11.6351	2.67921	4.34274
rno-miR-181b-5p	NONRATT005113.2	1.89452	0.438548	4.31997
rno-miR-381-3p	NONRATT005113.2	1.89452	0.438548	4.31997
rno-miR-499-5p	NONRATT005113.2	1.89452	0.438548	4.31997
rno-miR-99a-3p	TCONS_00020308	25.0231	5.81886	4.30035
rno-miR-487b-3p	TCONS_00020308	25.0231	5.81886	4.30035
rno-miR-377-5p	TCONS_00020308	25.0231	5.81886	4.30035
rno-miR-291a-3p	NONRATT004553.2	3.18919	0.744357	4.28448
rno-miR-497-5p	NONRATT004553.2	3.18919	0.744357	4.28448
rno-miR-19a-3p	NONRATT004553.2	3.18919	0.744357	4.28448
rno-miR-19a-3p	NONRATT004553.2	3.18919	0.744357	4.28448
rno-miR-19b-3p	NONRATT004553.2	3.18919	0.744357	4.28448
rno-miR-291a-3p	NONRATT018365.2	0.363258	0.0849265	4.27732
rno-miR-743b-3p	NONRATT018365.2	0.363258	0.0849265	4.27732
rno-miR-210-3p	NONRATT008588.2	0.31454	0.0735718	4.27528
rno-miR-146a-5p	NONRATT008588.2	0.31454	0.0735718	4.27528
rno-miR-125b-2-3p	NONRATT008588.2	0.31454	0.0735718	4.27528
rno-miR-214-3p	NONRATT008588.2	0.31454	0.0735718	4.27528
rno-miR-19b-3p	NONRATT008588.2	0.31454	0.0735718	4.27528
rno-miR-146a-5p	NONRATT017560.2	2.37858	0.556404	4.27492
rno-miR-181b-5p	NONRATT017560.2	2.37858	0.556404	4.27492
rno-miR-125b-2-3p	NONRATT017560.2	2.37858	0.556404	4.27492
rno-miR-1306-5p	NONRATT017560.2	2.37858	0.556404	4.27492
rno-miR-146a-5p	NONRATT030197.2	5.12074	1.20751	4.24076
rno-miR-144-5p	NONRATT030197.2	5.12074	1.20751	4.24076
rno-miR-182	NONRATT030197.2	5.12074	1.20751	4.24076
rno-miR-182	NONRATT030197.2	5.12074	1.20751	4.24076
rno-miR-182	NONRATT030197.2	5.12074	1.20751	4.24076
rno-miR-214-3p	NONRATT030197.2	5.12074	1.20751	4.24076
rno-miR-125b-5p	NONRATT027782.2	4.40035	1.03897	4.23529
rno-miR-381-3p	NONRATT027782.2	4.40035	1.03897	4.23529
rno-miR-28-5p	NONRATT027782.2	4.40035	1.03897	4.23529
rno-miR-214-3p	NONRATT027782.2	4.40035	1.03897	4.23529
rno-miR-291a-3p	NONRATT021860.2	0.841778	0.19916	4.22665
rno-miR-19a-3p	NONRATT021860.2	0.841778	0.19916	4.22665
rno-miR-214-3p	NONRATT021860.2	0.841778	0.19916	4.22665
rno-miR-3547	NONRATT021860.2	0.841778	0.19916	4.22665
rno-miR-19b-3p	NONRATT021860.2	0.841778	0.19916	4.22665
rno-miR-493-5p	NONRATT021725.2	2.19317	0.521016	4.20941
rno-miR-493-5p	NONRATT021725.2	2.19317	0.521016	4.20941
rno-miR-130b-3p	NONRATT021725.2	2.19317	0.521016	4.20941
rno-miR-743a-3p	NONRATT021725.2	2.19317	0.521016	4.20941
rno-miR-497-5p	NONRATT021725.2	2.19317	0.521016	4.20941
rno-miR-743b-3p	NONRATT021725.2	2.19317	0.521016	4.20941
rno-miR-181b-5p	TCONS_00004756	4.28769	1.02317	4.19058
rno-miR-201-5p	TCONS_00004756	4.28769	1.02317	4.19058
rno-miR-129-2-3p	TCONS_00004756	4.28769	1.02317	4.19058
rno-miR-129-1-3p	TCONS_00004756	4.28769	1.02317	4.19058
rno-miR-743a-3p	TCONS_00004756	4.28769	1.02317	4.19058
rno-miR-1839-5p	TCONS_00004756	4.28769	1.02317	4.19058
rno-miR-98-5p	TCONS_00004756	4.28769	1.02317	4.19058
rno-miR-497-5p	NONRATT026628.2	0.696674	0.166334	4.1884
rno-let-7f-5p	NONRATT026628.2	0.696674	0.166334	4.1884
rno-miR-214-3p	NONRATT026628.2	0.696674	0.166334	4.1884
rno-miR-98-5p	NONRATT026628.2	0.696674	0.166334	4.1884
rno-miR-743b-3p	NONRATT026628.2	0.696674	0.166334	4.1884
rno-miR-181b-5p	NONRATT026223.2	0.851812	0.204425	4.16687
rno-miR-130b-3p	NONRATT026223.2	0.851812	0.204425	4.16687
rno-miR-352	NONRATT026223.2	0.851812	0.204425	4.16687
rno-miR-19a-3p	NONRATT026223.2	0.851812	0.204425	4.16687
rno-miR-19b-3p	NONRATT026223.2	0.851812	0.204425	4.16687
rno-miR-542-5p	NONRATT026223.2	0.851812	0.204425	4.16687
rno-miR-199a-3p	NONRATT015840.2	1.30721	0.31564	4.14148
rno-miR-377-5p	NONRATT015840.2	1.30721	0.31564	4.14148
rno-miR-497-5p	NONRATT015840.2	1.30721	0.31564	4.14148
rno-miR-146a-5p	NONRATT019023.2	0.084768	0.0205786	4.11923
rno-miR-181b-5p	NONRATT019023.2	0.084768	0.0205786	4.11923
rno-let-7f-5p	NONRATT019023.2	0.084768	0.0205786	4.11923
rno-let-7f-5p	NONRATT019023.2	0.084768	0.0205786	4.11923
rno-miR-125b-2-3p	NONRATT019023.2	0.084768	0.0205786	4.11923
rno-miR-1188-3p	NONRATT019023.2	0.084768	0.0205786	4.11923
rno-miR-1188-3p	NONRATT019023.2	0.084768	0.0205786	4.11923
rno-miR-1839-5p	NONRATT019023.2	0.084768	0.0205786	4.11923
rno-miR-98-5p	NONRATT019023.2	0.084768	0.0205786	4.11923
rno-miR-98-5p	NONRATT019023.2	0.084768	0.0205786	4.11923
rno-miR-154-3p	NONRATT019023.2	0.084768	0.0205786	4.11923
rno-miR-201-5p	NONRATT018830.2	1.80874	0.441676	4.09519
rno-miR-125b-2-3p	NONRATT018830.2	1.80874	0.441676	4.09519
rno-miR-125b-2-3p	NONRATT018830.2	1.80874	0.441676	4.09519
rno-miR-214-3p	NONRATT018830.2	1.80874	0.441676	4.09519
rno-miR-493-5p	NONRATT003473.2	94.0503	22.9796	4.09277
rno-miR-493-5p	NONRATT003473.2	94.0503	22.9796	4.09277
rno-miR-181b-5p	NONRATT003473.2	94.0503	22.9796	4.09277
rno-miR-181b-5p	NONRATT003473.2	94.0503	22.9796	4.09277
rno-miR-181b-5p	NONRATT003473.2	94.0503	22.9796	4.09277
rno-miR-1298	NONRATT003473.2	94.0503	22.9796	4.09277
rno-miR-291a-3p	NONRATT003473.2	94.0503	22.9796	4.09277
rno-miR-201-5p	NONRATT003473.2	94.0503	22.9796	4.09277
rno-miR-129-2-3p	NONRATT003473.2	94.0503	22.9796	4.09277
rno-miR-129-1-3p	NONRATT003473.2	94.0503	22.9796	4.09277
rno-miR-336-5p	NONRATT003473.2	94.0503	22.9796	4.09277
rno-miR-336-5p	NONRATT003473.2	94.0503	22.9796	4.09277
rno-miR-148a-3p	NONRATT003473.2	94.0503	22.9796	4.09277
rno-miR-125b-2-3p	NONRATT003473.2	94.0503	22.9796	4.09277
rno-miR-28-5p	NONRATT003473.2	94.0503	22.9796	4.09277
rno-miR-28-5p	NONRATT003473.2	94.0503	22.9796	4.09277
rno-miR-1306-5p	NONRATT003473.2	94.0503	22.9796	4.09277
rno-miR-1306-5p	NONRATT003473.2	94.0503	22.9796	4.09277
rno-miR-499-5p	NONRATT003473.2	94.0503	22.9796	4.09277
rno-miR-3547	NONRATT003473.2	94.0503	22.9796	4.09277
rno-miR-19b-3p	NONRATT003473.2	94.0503	22.9796	4.09277
rno-miR-377-5p	NONRATT011767.2	6.40934	1.56824	4.08697
rno-miR-28-5p	NONRATT011767.2	6.40934	1.56824	4.08697
rno-miR-28-5p	NONRATT003994.2	39.7507	9.77415	4.06692
rno-miR-3547	NONRATT003994.2	39.7507	9.77415	4.06692
rno-miR-146a-5p	TCONS_00028266	1.13154	0.279061	4.05483
rno-miR-377-5p	TCONS_00028266	1.13154	0.279061	4.05483
rno-miR-144-5p	TCONS_00028266	1.13154	0.279061	4.05483
rno-miR-130b-3p	TCONS_00028266	1.13154	0.279061	4.05483
rno-miR-130b-3p	TCONS_00028266	1.13154	0.279061	4.05483
rno-miR-497-5p	TCONS_00028266	1.13154	0.279061	4.05483
rno-miR-182	TCONS_00028266	1.13154	0.279061	4.05483
rno-miR-497-5p	NONRATT029209.2	0.824114	0.203259	4.05449
rno-miR-28-5p	NONRATT029209.2	0.824114	0.203259	4.05449
rno-miR-129-2-3p	NONRATT019150.2	0.386547	0.0957389	4.03751
rno-miR-129-1-3p	NONRATT019150.2	0.386547	0.0957389	4.03751
rno-miR-28-5p	NONRATT019150.2	0.386547	0.0957389	4.03751
rno-miR-1188-3p	NONRATT019150.2	0.386547	0.0957389	4.03751
rno-miR-1188-3p	NONRATT019150.2	0.386547	0.0957389	4.03751
rno-miR-291a-3p	NONRATT031815.1	11.3552	2.83801	4.00113
rno-miR-20b-5p	NONRATT031815.1	11.3552	2.83801	4.00113
rno-miR-1306-5p	NONRATT031815.1	11.3552	2.83801	4.00113
rno-miR-146a-5p	NONRATT025943.2	20.2993	5.10519	3.97621
rno-miR-21-5p	NONRATT025943.2	20.2993	5.10519	3.97621
rno-miR-125b-2-3p	NONRATT025943.2	20.2993	5.10519	3.97621
rno-miR-28-5p	NONRATT025943.2	20.2993	5.10519	3.97621
rno-miR-499-5p	NONRATT025943.2	20.2993	5.10519	3.97621
rno-miR-154-3p	NONRATT025943.2	20.2993	5.10519	3.97621
rno-miR-214-3p	NONRATT016451.2	7.70324	1.93807	3.97469
rno-miR-499-5p	NONRATT016451.2	7.70324	1.93807	3.97469
rno-miR-743b-3p	NONRATT016451.2	7.70324	1.93807	3.97469
rno-miR-291a-3p	NONRATT004584.2	0.914165	0.230216	3.97089
rno-let-7f-5p	NONRATT004584.2	0.914165	0.230216	3.97089
rno-miR-214-3p	NONRATT004584.2	0.914165	0.230216	3.97089
rno-miR-98-5p	NONRATT004584.2	0.914165	0.230216	3.97089
rno-miR-99a-3p	NONRATT008977.2	0.945192	0.238713	3.95953
rno-miR-377-5p	NONRATT008977.2	0.945192	0.238713	3.95953
rno-miR-743a-3p	NONRATT008977.2	0.945192	0.238713	3.95953
rno-miR-1839-5p	NONRATT008977.2	0.945192	0.238713	3.95953
rno-miR-542-5p	NONRATT008977.2	0.945192	0.238713	3.95953
rno-miR-493-5p	NONRATT005576.2	6.0541	1.52923	3.95892
rno-miR-381-3p	NONRATT005576.2	6.0541	1.52923	3.95892
rno-miR-129-2-3p	NONRATT005576.2	6.0541	1.52923	3.95892
rno-miR-129-1-3p	NONRATT005576.2	6.0541	1.52923	3.95892
rno-miR-20b-5p	NONRATT005576.2	6.0541	1.52923	3.95892
rno-miR-125b-2-3p	NONRATT005576.2	6.0541	1.52923	3.95892
rno-miR-182	NONRATT005576.2	6.0541	1.52923	3.95892
rno-miR-743b-3p	NONRATT005576.2	6.0541	1.52923	3.95892
rno-miR-497-5p	TCONS_00020858	5.79529	1.46564	3.95409
rno-miR-493-5p	NONRATT010893.2	0.629506	0.159599	3.9443
rno-miR-377-5p	NONRATT010893.2	0.629506	0.159599	3.9443
rno-miR-336-5p	NONRATT010893.2	0.629506	0.159599	3.9443
rno-miR-125b-5p	NONRATT006440.2	0.106998	0.0271724	3.93775
rno-miR-181b-5p	NONRATT006440.2	0.106998	0.0271724	3.93775
rno-miR-291a-3p	NONRATT006440.2	0.106998	0.0271724	3.93775
rno-miR-144-5p	NONRATT006440.2	0.106998	0.0271724	3.93775
rno-miR-129-2-3p	NONRATT006440.2	0.106998	0.0271724	3.93775
rno-miR-129-1-3p	NONRATT006440.2	0.106998	0.0271724	3.93775
rno-miR-743a-3p	NONRATT006440.2	0.106998	0.0271724	3.93775
rno-miR-497-5p	NONRATT006440.2	0.106998	0.0271724	3.93775
rno-miR-125b-2-3p	NONRATT006440.2	0.106998	0.0271724	3.93775
rno-miR-1306-5p	NONRATT006440.2	0.106998	0.0271724	3.93775
rno-miR-214-3p	NONRATT006440.2	0.106998	0.0271724	3.93775
rno-miR-214-3p	NONRATT006440.2	0.106998	0.0271724	3.93775
rno-miR-98-5p	NONRATT006440.2	0.106998	0.0271724	3.93775
rno-miR-199a-3p	TCONS_00026300	6.30039	1.60258	3.9314
rno-miR-99a-3p	TCONS_00026300	6.30039	1.60258	3.9314
rno-miR-291a-3p	NONRATT017037.2	1.01487	0.258833	3.92096
rno-miR-201-5p	NONRATT017037.2	1.01487	0.258833	3.92096
rno-miR-743b-3p	NONRATT017037.2	1.01487	0.258833	3.92096
rno-miR-201-5p	NONRATT018531.2	1.85151	0.474785	3.89967
rno-miR-129-2-3p	NONRATT018531.2	1.85151	0.474785	3.89967
rno-miR-129-1-3p	NONRATT018531.2	1.85151	0.474785	3.89967
rno-miR-130b-3p	NONRATT018531.2	1.85151	0.474785	3.89967
rno-miR-19a-3p	NONRATT018531.2	1.85151	0.474785	3.89967
rno-miR-1306-5p	NONRATT018531.2	1.85151	0.474785	3.89967
rno-miR-19b-3p	NONRATT018531.2	1.85151	0.474785	3.89967
rno-miR-154-3p	NONRATT018531.2	1.85151	0.474785	3.89967
rno-miR-199a-3p	NONRATT001499.2	7.23576	1.85822	3.89393
rno-miR-381-3p	NONRATT001499.2	7.23576	1.85822	3.89393
rno-miR-129-2-3p	NONRATT001499.2	7.23576	1.85822	3.89393
rno-miR-20b-5p	NONRATT001499.2	7.23576	1.85822	3.89393
rno-miR-130b-3p	NONRATT001499.2	7.23576	1.85822	3.89393
rno-miR-336-5p	NONRATT001499.2	7.23576	1.85822	3.89393
rno-miR-336-5p	NONRATT001499.2	7.23576	1.85822	3.89393
rno-miR-125b-2-3p	NONRATT001499.2	7.23576	1.85822	3.89393
rno-miR-19a-3p	NONRATT001499.2	7.23576	1.85822	3.89393
rno-miR-182	NONRATT001499.2	7.23576	1.85822	3.89393
rno-miR-1839-5p	NONRATT001499.2	7.23576	1.85822	3.89393
rno-miR-19b-3p	NONRATT001499.2	7.23576	1.85822	3.89393
rno-miR-743b-3p	NONRATT001499.2	7.23576	1.85822	3.89393
rno-miR-28-5p	NONRATT028263.2	12.2951	3.16992	3.87868
rno-miR-146a-5p	NONRATT031624.1	0.571352	0.148881	3.83763
rno-miR-493-5p	NONRATT031624.1	0.571352	0.148881	3.83763
rno-miR-181b-5p	NONRATT031624.1	0.571352	0.148881	3.83763
rno-miR-291a-3p	NONRATT031624.1	0.571352	0.148881	3.83763
rno-miR-336-5p	NONRATT031624.1	0.571352	0.148881	3.83763
rno-miR-28-5p	NONRATT031624.1	0.571352	0.148881	3.83763
rno-miR-3547	NONRATT031624.1	0.571352	0.148881	3.83763
rno-miR-19b-3p	NONRATT031624.1	0.571352	0.148881	3.83763
rno-miR-98-5p	NONRATT031624.1	0.571352	0.148881	3.83763
rno-miR-493-5p	NONRATT001796.2	0.550683	0.143532	3.83665
rno-miR-201-5p	NONRATT001796.2	0.550683	0.143532	3.83665
rno-miR-1306-5p	NONRATT001796.2	0.550683	0.143532	3.83665
rno-miR-182	NONRATT001796.2	0.550683	0.143532	3.83665
rno-miR-499-5p	NONRATT001796.2	0.550683	0.143532	3.83665
rno-miR-497-5p	NONRATT021863.2	1.39341	0.363239	3.83606
rno-miR-1188-3p	NONRATT021863.2	1.39341	0.363239	3.83606
rno-miR-214-3p	NONRATT021863.2	1.39341	0.363239	3.83606
rno-miR-181b-5p	NONRATT018717.2	3.09031	0.814781	3.79281
rno-miR-291a-3p	NONRATT018717.2	3.09031	0.814781	3.79281
rno-miR-377-5p	NONRATT018717.2	3.09031	0.814781	3.79281
rno-miR-201-5p	NONRATT018717.2	3.09031	0.814781	3.79281
rno-miR-125b-2-3p	NONRATT018717.2	3.09031	0.814781	3.79281
rno-miR-1188-3p	NONRATT018717.2	3.09031	0.814781	3.79281
rno-miR-1306-5p	NONRATT018717.2	3.09031	0.814781	3.79281
rno-miR-125b-5p	NONRATT023687.2	12.1596	3.2085	3.7898
rno-miR-201-5p	NONRATT023687.2	12.1596	3.2085	3.7898
rno-miR-497-5p	NONRATT023687.2	12.1596	3.2085	3.7898
rno-let-7f-5p	NONRATT023687.2	12.1596	3.2085	3.7898
rno-miR-1839-5p	NONRATT009492.2	0.929928	0.245632	3.78585
rno-miR-1839-5p	NONRATT009492.2	0.929928	0.245632	3.78585
rno-miR-291a-3p	NONRATT021203.2	2.28448	0.607447	3.76079
rno-miR-377-5p	NONRATT021203.2	2.28448	0.607447	3.76079
rno-miR-497-5p	NONRATT021203.2	2.28448	0.607447	3.76079
rno-let-7f-5p	NONRATT021203.2	2.28448	0.607447	3.76079
rno-miR-352	NONRATT021203.2	2.28448	0.607447	3.76079
rno-miR-214-3p	NONRATT021203.2	2.28448	0.607447	3.76079
rno-miR-3547	NONRATT021203.2	2.28448	0.607447	3.76079
rno-miR-3547	NONRATT021203.2	2.28448	0.607447	3.76079
rno-miR-291a-3p	NONRATT015172.2	3.47349	0.927292	3.74585
rno-miR-20b-5p	NONRATT015172.2	3.47349	0.927292	3.74585
rno-miR-743a-3p	NONRATT015172.2	3.47349	0.927292	3.74585
rno-miR-214-3p	NONRATT015172.2	3.47349	0.927292	3.74585
rno-miR-743b-3p	NONRATT015172.2	3.47349	0.927292	3.74585
rno-miR-21-5p	NONRATT017817.2	2.54855	0.681094	3.74185
rno-miR-201-5p	NONRATT017817.2	2.54855	0.681094	3.74185
rno-miR-336-5p	NONRATT017817.2	2.54855	0.681094	3.74185
rno-miR-125b-2-3p	NONRATT017817.2	2.54855	0.681094	3.74185
rno-miR-19a-3p	NONRATT017817.2	2.54855	0.681094	3.74185
rno-miR-1306-5p	NONRATT017817.2	2.54855	0.681094	3.74185
rno-miR-1839-5p	NONRATT017817.2	2.54855	0.681094	3.74185
rno-miR-19b-3p	NONRATT017817.2	2.54855	0.681094	3.74185
rno-miR-125b-5p	NONRATT011866.2	0.602029	0.16115	3.73583
rno-miR-336-5p	NONRATT011866.2	0.602029	0.16115	3.73583
rno-miR-336-5p	NONRATT011866.2	0.602029	0.16115	3.73583
rno-miR-125b-2-3p	NONRATT011866.2	0.602029	0.16115	3.73583
rno-miR-146a-5p	NONRATT021446.2	0.387829	0.103921	3.73196
rno-miR-291a-3p	NONRATT021446.2	0.387829	0.103921	3.73196
rno-miR-497-5p	NONRATT021446.2	0.387829	0.103921	3.73196
rno-miR-28-5p	NONRATT021446.2	0.387829	0.103921	3.73196
rno-miR-146a-5p	NONRATT015666.2	4.21929	1.13346	3.72249
rno-miR-201-5p	NONRATT015666.2	4.21929	1.13346	3.72249
rno-miR-201-5p	NONRATT015666.2	4.21929	1.13346	3.72249
rno-miR-148a-3p	NONRATT015666.2	4.21929	1.13346	3.72249
rno-miR-99a-3p	NONRATT013534.2	0.453429	0.121889	3.72002
rno-let-7f-5p	NONRATT013534.2	0.453429	0.121889	3.72002
rno-miR-1306-5p	NONRATT013534.2	0.453429	0.121889	3.72002
rno-miR-98-5p	NONRATT013534.2	0.453429	0.121889	3.72002
rno-miR-125b-5p	NONRATT022805.2	1.67608	0.45073	3.71859
rno-miR-21-5p	NONRATT022805.2	1.67608	0.45073	3.71859
rno-miR-497-5p	NONRATT022805.2	1.67608	0.45073	3.71859
rno-miR-497-5p	NONRATT024707.2	2.31417	0.622658	3.7166
rno-miR-542-5p	NONRATT024707.2	2.31417	0.622658	3.7166
rno-miR-181b-5p	NONRATT006692.2	43.5908	11.9772	3.6395
rno-miR-21-5p	NONRATT006692.2	43.5908	11.9772	3.6395
rno-miR-381-3p	NONRATT006692.2	43.5908	11.9772	3.6395
rno-miR-381-3p	NONRATT006692.2	43.5908	11.9772	3.6395
rno-miR-20b-5p	NONRATT006692.2	43.5908	11.9772	3.6395
rno-miR-130b-3p	NONRATT006692.2	43.5908	11.9772	3.6395
rno-miR-148a-3p	NONRATT006692.2	43.5908	11.9772	3.6395
rno-miR-154-3p	NONRATT006692.2	43.5908	11.9772	3.6395
rno-miR-125b-5p	NONRATT033310.1	0.0146484	0.00405009	3.6168
rno-miR-210-3p	NONRATT033310.1	0.0146484	0.00405009	3.6168
rno-miR-146a-5p	NONRATT033310.1	0.0146484	0.00405009	3.6168
rno-miR-493-5p	NONRATT033310.1	0.0146484	0.00405009	3.6168
rno-miR-21-5p	NONRATT033310.1	0.0146484	0.00405009	3.6168
rno-miR-21-5p	NONRATT033310.1	0.0146484	0.00405009	3.6168
rno-miR-201-5p	NONRATT033310.1	0.0146484	0.00405009	3.6168
rno-miR-20b-5p	NONRATT033310.1	0.0146484	0.00405009	3.6168
rno-miR-20b-5p	NONRATT033310.1	0.0146484	0.00405009	3.6168
rno-miR-130b-3p	NONRATT033310.1	0.0146484	0.00405009	3.6168
rno-miR-743a-3p	NONRATT033310.1	0.0146484	0.00405009	3.6168
rno-miR-497-5p	NONRATT033310.1	0.0146484	0.00405009	3.6168
rno-miR-125b-2-3p	NONRATT033310.1	0.0146484	0.00405009	3.6168
rno-miR-28-5p	NONRATT033310.1	0.0146484	0.00405009	3.6168
rno-miR-1306-5p	NONRATT033310.1	0.0146484	0.00405009	3.6168
rno-miR-214-3p	NONRATT033310.1	0.0146484	0.00405009	3.6168
rno-miR-214-3p	NONRATT033310.1	0.0146484	0.00405009	3.6168
rno-miR-1839-5p	NONRATT033310.1	0.0146484	0.00405009	3.6168
rno-miR-1839-5p	NONRATT033310.1	0.0146484	0.00405009	3.6168
rno-miR-1839-5p	NONRATT033310.1	0.0146484	0.00405009	3.6168
rno-miR-154-3p	NONRATT033310.1	0.0146484	0.00405009	3.6168
rno-miR-154-3p	NONRATT033310.1	0.0146484	0.00405009	3.6168
rno-miR-743b-3p	NONRATT033310.1	0.0146484	0.00405009	3.6168
rno-miR-743b-3p	NONRATT033310.1	0.0146484	0.00405009	3.6168
rno-miR-542-5p	NONRATT033310.1	0.0146484	0.00405009	3.6168
rno-miR-20b-5p	NONRATT002962.2	35.572	9.8602	3.60763
rno-miR-144-5p	NONRATT004378.2	5.46566	1.52716	3.57898
rno-miR-199a-3p	NONRATT011739.2	5.87426	1.64607	3.56865
rno-miR-493-5p	NONRATT011739.2	5.87426	1.64607	3.56865
rno-miR-381-3p	NONRATT011739.2	5.87426	1.64607	3.56865
rno-miR-487b-3p	NONRATT011739.2	5.87426	1.64607	3.56865
rno-miR-291a-3p	NONRATT011739.2	5.87426	1.64607	3.56865
rno-miR-201-5p	NONRATT011739.2	5.87426	1.64607	3.56865
rno-miR-497-5p	NONRATT011739.2	5.87426	1.64607	3.56865
rno-miR-28-5p	NONRATT011739.2	5.87426	1.64607	3.56865
rno-miR-1306-5p	NONRATT011739.2	5.87426	1.64607	3.56865
rno-miR-182	NONRATT011739.2	5.87426	1.64607	3.56865
rno-miR-214-3p	NONRATT011739.2	5.87426	1.64607	3.56865
rno-miR-214-3p	NONRATT011739.2	5.87426	1.64607	3.56865
rno-miR-154-3p	NONRATT011739.2	5.87426	1.64607	3.56865
rno-miR-743b-3p	NONRATT011739.2	5.87426	1.64607	3.56865
rno-miR-542-5p	NONRATT011739.2	5.87426	1.64607	3.56865
rno-miR-125b-5p	NONRATT018913.2	4.8571	1.36136	3.56782
rno-miR-291a-3p	NONRATT018913.2	4.8571	1.36136	3.56782
rno-miR-1306-5p	NONRATT018913.2	4.8571	1.36136	3.56782
rno-miR-125b-5p	NONRATT020650.2	10.8261	3.03679	3.56497
rno-miR-125b-2-3p	NONRATT020650.2	10.8261	3.03679	3.56497
rno-miR-146a-5p	NONRATT011766.2	0.543945	0.153154	3.55161
rno-miR-493-5p	NONRATT011766.2	0.543945	0.153154	3.55161
rno-miR-377-5p	NONRATT011766.2	0.543945	0.153154	3.55161
rno-miR-144-5p	NONRATT011766.2	0.543945	0.153154	3.55161
rno-miR-144-5p	NONRATT011766.2	0.543945	0.153154	3.55161
rno-miR-129-2-3p	NONRATT011766.2	0.543945	0.153154	3.55161
rno-miR-129-1-3p	NONRATT011766.2	0.543945	0.153154	3.55161
rno-miR-28-5p	NONRATT011766.2	0.543945	0.153154	3.55161
rno-miR-19a-3p	NONRATT011766.2	0.543945	0.153154	3.55161
rno-miR-19b-3p	NONRATT011766.2	0.543945	0.153154	3.55161
rno-miR-497-5p	NONRATT007794.2	1.28397	0.363138	3.53576
rno-miR-497-5p	NONRATT007794.2	1.28397	0.363138	3.53576
rno-miR-125b-2-3p	NONRATT007794.2	1.28397	0.363138	3.53576
rno-miR-3547	NONRATT007794.2	1.28397	0.363138	3.53576
rno-miR-125b-5p	NONRATT017882.2	11.4982	3.26293	3.5239
rno-miR-99a-3p	NONRATT017882.2	11.4982	3.26293	3.5239
rno-miR-497-5p	NONRATT017882.2	11.4982	3.26293	3.5239
rno-miR-497-5p	NONRATT017882.2	11.4982	3.26293	3.5239
rno-miR-336-5p	NONRATT017882.2	11.4982	3.26293	3.5239
rno-miR-336-5p	NONRATT017882.2	11.4982	3.26293	3.5239
rno-miR-148a-3p	NONRATT017882.2	11.4982	3.26293	3.5239
rno-miR-28-5p	NONRATT017882.2	11.4982	3.26293	3.5239
rno-miR-1188-3p	NONRATT017882.2	11.4982	3.26293	3.5239
rno-miR-214-3p	NONRATT017882.2	11.4982	3.26293	3.5239
rno-miR-210-3p	NONRATT021494.2	0.975026	0.277141	3.51815
rno-miR-181b-5p	NONRATT021494.2	0.975026	0.277141	3.51815
rno-miR-21-5p	NONRATT021494.2	0.975026	0.277141	3.51815
rno-miR-129-2-3p	NONRATT021494.2	0.975026	0.277141	3.51815
rno-miR-129-1-3p	NONRATT021494.2	0.975026	0.277141	3.51815
rno-miR-3547	NONRATT021494.2	0.975026	0.277141	3.51815
rno-miR-146a-5p	NONRATT023819.2	9.93677	2.842	3.4964
rno-miR-291a-3p	NONRATT023819.2	9.93677	2.842	3.4964
rno-miR-182	NONRATT023819.2	9.93677	2.842	3.4964
rno-miR-214-3p	NONRATT023819.2	9.93677	2.842	3.4964
rno-miR-214-3p	NONRATT022804.2	0.261913	0.0752164	3.48212
rno-miR-144-5p	NONRATT025990.2	1.90148	0.551531	3.44764
rno-miR-1306-5p	NONRATT025990.2	1.90148	0.551531	3.44764
rno-miR-542-5p	NONRATT025990.2	1.90148	0.551531	3.44764
rno-miR-125b-5p	NONRATT001566.2	1.47796	0.431348	3.42638
rno-miR-146a-5p	NONRATT001566.2	1.47796	0.431348	3.42638
rno-miR-181b-5p	NONRATT001566.2	1.47796	0.431348	3.42638
rno-miR-381-3p	NONRATT001566.2	1.47796	0.431348	3.42638
rno-miR-99a-3p	NONRATT001566.2	1.47796	0.431348	3.42638
rno-miR-1298	NONRATT001566.2	1.47796	0.431348	3.42638
rno-miR-377-5p	NONRATT001566.2	1.47796	0.431348	3.42638
rno-miR-129-2-3p	NONRATT001566.2	1.47796	0.431348	3.42638
rno-miR-129-1-3p	NONRATT001566.2	1.47796	0.431348	3.42638
rno-miR-130b-3p	NONRATT001566.2	1.47796	0.431348	3.42638
rno-miR-148a-3p	NONRATT001566.2	1.47796	0.431348	3.42638
rno-miR-148a-3p	NONRATT001566.2	1.47796	0.431348	3.42638
rno-let-7f-5p	NONRATT001566.2	1.47796	0.431348	3.42638
rno-miR-352	NONRATT001566.2	1.47796	0.431348	3.42638
rno-miR-19a-3p	NONRATT001566.2	1.47796	0.431348	3.42638
rno-miR-19a-3p	NONRATT001566.2	1.47796	0.431348	3.42638
rno-miR-1188-3p	NONRATT001566.2	1.47796	0.431348	3.42638
rno-miR-1839-5p	NONRATT001566.2	1.47796	0.431348	3.42638
rno-miR-3547	NONRATT001566.2	1.47796	0.431348	3.42638
rno-miR-19b-3p	NONRATT001566.2	1.47796	0.431348	3.42638
rno-miR-19b-3p	NONRATT001566.2	1.47796	0.431348	3.42638
rno-miR-98-5p	NONRATT001566.2	1.47796	0.431348	3.42638
rno-miR-125b-5p	NONRATT028186.2	2.87512	0.846132	3.39795
rno-miR-497-5p	NONRATT028186.2	2.87512	0.846132	3.39795
rno-miR-19b-3p	NONRATT002916.2	0.912571	0.271427	3.36212
rno-miR-129-2-3p	NONRATT014230.2	1.10558	0.32892	3.36124
rno-miR-129-1-3p	NONRATT014230.2	1.10558	0.32892	3.36124
rno-miR-743a-3p	NONRATT014230.2	1.10558	0.32892	3.36124
rno-miR-214-3p	NONRATT014230.2	1.10558	0.32892	3.36124
rno-miR-214-3p	NONRATT014230.2	1.10558	0.32892	3.36124
rno-miR-210-3p	NONRATT006691.2	47.6809	14.1949	3.35903
rno-miR-377-5p	NONRATT006691.2	47.6809	14.1949	3.35903
rno-miR-144-5p	NONRATT006691.2	47.6809	14.1949	3.35903
rno-miR-201-5p	NONRATT006691.2	47.6809	14.1949	3.35903
rno-miR-125b-2-3p	NONRATT021202.2	7.83471	2.33951	3.34887
rno-miR-21-5p	NONRATT016973.2	6.44169	1.92686	3.3431
rno-miR-497-5p	NONRATT016973.2	6.44169	1.92686	3.3431
rno-miR-148a-3p	NONRATT016973.2	6.44169	1.92686	3.3431
rno-miR-28-5p	NONRATT016973.2	6.44169	1.92686	3.3431
rno-miR-182	NONRATT016973.2	6.44169	1.92686	3.3431
rno-miR-214-3p	NONRATT016973.2	6.44169	1.92686	3.3431
rno-miR-214-3p	NONRATT016973.2	6.44169	1.92686	3.3431
rno-miR-1839-5p	NONRATT016973.2	6.44169	1.92686	3.3431
rno-miR-1839-5p	NONRATT016973.2	6.44169	1.92686	3.3431
rno-miR-1839-5p	NONRATT016973.2	6.44169	1.92686	3.3431
rno-miR-499-5p	NONRATT016973.2	6.44169	1.92686	3.3431
rno-miR-3547	NONRATT016973.2	6.44169	1.92686	3.3431
rno-miR-743b-3p	NONRATT016973.2	6.44169	1.92686	3.3431
rno-miR-181b-5p	TCONS_00002055	4.8991	1.46577	3.34233
rno-miR-1839-5p	TCONS_00002055	4.8991	1.46577	3.34233
rno-miR-499-5p	TCONS_00002055	4.8991	1.46577	3.34233
rno-miR-125b-5p	NONRATT027594.2	3.90002	1.17063	3.33156
rno-miR-493-5p	NONRATT027594.2	3.90002	1.17063	3.33156
rno-miR-99a-3p	NONRATT027594.2	3.90002	1.17063	3.33156
rno-let-7f-5p	NONRATT027594.2	3.90002	1.17063	3.33156
rno-miR-352	NONRATT027594.2	3.90002	1.17063	3.33156
rno-miR-19a-3p	NONRATT027594.2	3.90002	1.17063	3.33156
rno-miR-1839-5p	NONRATT027594.2	3.90002	1.17063	3.33156
rno-miR-199a-3p	NONRATT004755.2	1.51891	0.456727	3.32564
rno-miR-291a-3p	NONRATT004755.2	1.51891	0.456727	3.32564
rno-miR-291a-3p	NONRATT004755.2	1.51891	0.456727	3.32564
rno-miR-499-5p	NONRATT004755.2	1.51891	0.456727	3.32564
rno-miR-129-2-3p	NONRATT003759.2	1.40172	0.424326	3.3034
rno-miR-129-1-3p	NONRATT003759.2	1.40172	0.424326	3.3034
rno-miR-28-5p	NONRATT003759.2	1.40172	0.424326	3.3034
rno-miR-214-3p	NONRATT003759.2	1.40172	0.424326	3.3034
rno-miR-130b-3p	NONRATT000192.2	0.267829	0.0816321	3.28093
rno-miR-148a-3p	NONRATT000192.2	0.267829	0.0816321	3.28093
rno-let-7f-5p	NONRATT000192.2	0.267829	0.0816321	3.28093
rno-let-7f-5p	NONRATT000192.2	0.267829	0.0816321	3.28093
rno-miR-28-5p	NONRATT000192.2	0.267829	0.0816321	3.28093
rno-miR-214-3p	NONRATT000192.2	0.267829	0.0816321	3.28093
rno-miR-1839-5p	NONRATT000192.2	0.267829	0.0816321	3.28093
rno-miR-98-5p	NONRATT000192.2	0.267829	0.0816321	3.28093
rno-miR-98-5p	NONRATT000192.2	0.267829	0.0816321	3.28093
rno-miR-154-3p	NONRATT000192.2	0.267829	0.0816321	3.28093
rno-miR-743b-3p	NONRATT000192.2	0.267829	0.0816321	3.28093
rno-miR-125b-5p	NONRATT010861.2	3.59019	1.09519	3.27814
rno-miR-291a-3p	NONRATT010861.2	3.59019	1.09519	3.27814
rno-miR-1306-5p	NONRATT010861.2	3.59019	1.09519	3.27814
rno-miR-182	NONRATT010861.2	3.59019	1.09519	3.27814
rno-miR-214-3p	NONRATT022514.2	4.46341	1.36952	3.2591
rno-miR-3547	NONRATT022514.2	4.46341	1.36952	3.2591
rno-miR-199a-3p	NONRATT009220.2	3.10411	0.959812	3.23408
rno-miR-129-2-3p	NONRATT009220.2	3.10411	0.959812	3.23408
rno-miR-20b-5p	NONRATT009220.2	3.10411	0.959812	3.23408
rno-miR-130b-3p	NONRATT009220.2	3.10411	0.959812	3.23408
rno-miR-497-5p	NONRATT009220.2	3.10411	0.959812	3.23408
rno-miR-497-5p	NONRATT009220.2	3.10411	0.959812	3.23408
rno-let-7f-5p	NONRATT009220.2	3.10411	0.959812	3.23408
rno-miR-1306-5p	NONRATT009220.2	3.10411	0.959812	3.23408
rno-miR-154-3p	NONRATT009220.2	3.10411	0.959812	3.23408
rno-miR-493-5p	NONRATT026188.2	46.9314	14.5244	3.23122
rno-miR-154-3p	NONRATT026188.2	46.9314	14.5244	3.23122
rno-miR-144-5p	NONRATT022229.2	23.0422	7.16582	3.21557
rno-miR-182	NONRATT022229.2	23.0422	7.16582	3.21557
rno-miR-291a-3p	NONRATT006089.2	4.24435	1.32027	3.21476
rno-miR-377-5p	NONRATT006089.2	4.24435	1.32027	3.21476
rno-miR-201-5p	NONRATT006089.2	4.24435	1.32027	3.21476
rno-miR-20b-5p	NONRATT006089.2	4.24435	1.32027	3.21476
rno-miR-743a-3p	NONRATT027216.2	0.89494	0.278923	3.20856
rno-miR-497-5p	NONRATT027216.2	0.89494	0.278923	3.20856
rno-miR-497-5p	NONRATT027216.2	0.89494	0.278923	3.20856
rno-miR-1306-5p	NONRATT027216.2	0.89494	0.278923	3.20856
rno-miR-493-5p	NONRATT007832.2	1.32928	0.41497	3.20332
rno-miR-181b-5p	NONRATT007832.2	1.32928	0.41497	3.20332
rno-miR-129-2-3p	NONRATT007832.2	1.32928	0.41497	3.20332
rno-miR-129-1-3p	NONRATT007832.2	1.32928	0.41497	3.20332
rno-miR-148a-3p	NONRATT007832.2	1.32928	0.41497	3.20332
rno-miR-743b-3p	NONRATT007832.2	1.32928	0.41497	3.20332
rno-miR-125b-5p	NONRATT011557.2	0.136084	0.0425334	3.19947
rno-miR-199a-3p	NONRATT011557.2	0.136084	0.0425334	3.19947
rno-miR-291a-3p	NONRATT011557.2	0.136084	0.0425334	3.19947
rno-miR-20b-5p	NONRATT011557.2	0.136084	0.0425334	3.19947
rno-miR-497-5p	NONRATT011557.2	0.136084	0.0425334	3.19947
rno-miR-336-5p	NONRATT011557.2	0.136084	0.0425334	3.19947
rno-miR-352	NONRATT011557.2	0.136084	0.0425334	3.19947
rno-miR-743a-3p	NONRATT015458.2	1.26065	0.395142	3.19037
rno-let-7f-5p	NONRATT015458.2	1.26065	0.395142	3.19037
rno-miR-1306-5p	NONRATT015458.2	1.26065	0.395142	3.19037
rno-miR-1839-5p	NONRATT015458.2	1.26065	0.395142	3.19037
rno-miR-98-5p	NONRATT015458.2	1.26065	0.395142	3.19037
rno-miR-542-5p	NONRATT015458.2	1.26065	0.395142	3.19037
rno-miR-146a-5p	NONRATT004305.2	1.86642	0.586513	3.18222
rno-miR-3547	NONRATT004305.2	1.86642	0.586513	3.18222
rno-miR-28-5p	NONRATT023725.2	2.10102	0.660437	3.18126
rno-miR-19a-3p	NONRATT026464.2	5.21929	1.64516	3.17251
rno-miR-182	NONRATT026464.2	5.21929	1.64516	3.17251
rno-miR-214-3p	NONRATT026464.2	5.21929	1.64516	3.17251
rno-miR-19b-3p	NONRATT026464.2	5.21929	1.64516	3.17251
rno-miR-201-5p	NONRATT006952.2	1.81977	0.57379	3.17148
rno-miR-201-5p	NONRATT006952.2	1.81977	0.57379	3.17148
rno-miR-497-5p	NONRATT006952.2	1.81977	0.57379	3.17148
rno-miR-214-3p	NONRATT006952.2	1.81977	0.57379	3.17148
rno-miR-291a-3p	NONRATT006303.2	2.64956	0.840491	3.1524
rno-let-7f-5p	NONRATT006303.2	2.64956	0.840491	3.1524
rno-miR-28-5p	NONRATT006303.2	2.64956	0.840491	3.1524
rno-miR-375-5p	NONRATT006303.2	2.64956	0.840491	3.1524
rno-miR-98-5p	NONRATT006303.2	2.64956	0.840491	3.1524
rno-miR-487b-3p	NONRATT015872.2	1.90456	0.605206	3.14697
rno-miR-144-5p	NONRATT015872.2	1.90456	0.605206	3.14697
rno-miR-28-5p	NONRATT015872.2	1.90456	0.605206	3.14697
rno-miR-28-5p	NONRATT015872.2	1.90456	0.605206	3.14697
rno-miR-214-3p	NONRATT015872.2	1.90456	0.605206	3.14697
rno-miR-19b-3p	NONRATT015872.2	1.90456	0.605206	3.14697
rno-miR-154-3p	NONRATT015872.2	1.90456	0.605206	3.14697
rno-miR-743b-3p	NONRATT015872.2	1.90456	0.605206	3.14697
rno-miR-377-5p	NONRATT012265.2	1.95789	0.626982	3.12271
rno-miR-1188-3p	NONRATT012265.2	1.95789	0.626982	3.12271
rno-miR-28-5p	NONRATT014654.2	0.553623	0.178773	3.0968
rno-miR-1188-3p	NONRATT005050.2	2.33634	0.75527	3.09339
rno-miR-214-3p	NONRATT005050.2	2.33634	0.75527	3.09339
rno-miR-99a-3p	NONRATT017754.2	2.47377	0.801786	3.08532
rno-miR-201-5p	NONRATT017754.2	2.47377	0.801786	3.08532
rno-miR-28-5p	NONRATT017754.2	2.47377	0.801786	3.08532
rno-miR-1306-5p	NONRATT017754.2	2.47377	0.801786	3.08532
rno-miR-146a-5p	NONRATT018518.2	1.36907	0.444467	3.08024
rno-miR-291a-3p	NONRATT018518.2	1.36907	0.444467	3.08024
rno-miR-20b-5p	NONRATT018518.2	1.36907	0.444467	3.08024
rno-miR-130b-3p	NONRATT018518.2	1.36907	0.444467	3.08024
rno-miR-130b-3p	NONRATT018518.2	1.36907	0.444467	3.08024
rno-let-7f-5p	NONRATT018518.2	1.36907	0.444467	3.08024
rno-miR-28-5p	NONRATT018518.2	1.36907	0.444467	3.08024
rno-miR-1839-5p	NONRATT018518.2	1.36907	0.444467	3.08024
rno-miR-154-3p	NONRATT018518.2	1.36907	0.444467	3.08024
rno-miR-181b-5p	NONRATT013578.2	3.55988	1.16375	3.05897
rno-miR-291a-3p	NONRATT013578.2	3.55988	1.16375	3.05897
rno-miR-201-5p	NONRATT013578.2	3.55988	1.16375	3.05897
rno-miR-3547	NONRATT013578.2	3.55988	1.16375	3.05897
rno-miR-210-3p	NONRATT022621.2	2.26972	0.7426	3.05645
rno-miR-125b-2-3p	NONRATT022621.2	2.26972	0.7426	3.05645
rno-miR-28-5p	NONRATT022621.2	2.26972	0.7426	3.05645
rno-miR-144-5p	NONRATT017345.2	3.66197	1.20022	3.05108
rno-miR-201-5p	NONRATT017345.2	3.66197	1.20022	3.05108
rno-miR-743b-3p	NONRATT017345.2	3.66197	1.20022	3.05108
rno-miR-21-5p	NONRATT020593.2	27.7698	9.11	3.04828
rno-miR-336-5p	NONRATT020593.2	27.7698	9.11	3.04828
rno-miR-214-3p	NONRATT020593.2	27.7698	9.11	3.04828
rno-miR-21-5p	NONRATT021081.2	152.717	50.2768	3.03753
rno-miR-99a-3p	NONRATT021081.2	152.717	50.2768	3.03753
rno-miR-99a-3p	NONRATT021081.2	152.717	50.2768	3.03753
rno-miR-125b-2-3p	NONRATT021081.2	152.717	50.2768	3.03753
rno-miR-125b-2-3p	NONRATT021081.2	152.717	50.2768	3.03753
rno-miR-28-5p	NONRATT021081.2	152.717	50.2768	3.03753
rno-miR-743b-3p	NONRATT021081.2	152.717	50.2768	3.03753
rno-miR-210-3p	NONRATT015054.2	6.43519	2.12999	3.02122
rno-miR-181b-5p	NONRATT015054.2	6.43519	2.12999	3.02122
rno-miR-21-5p	NONRATT015054.2	6.43519	2.12999	3.02122
rno-miR-381-3p	NONRATT015054.2	6.43519	2.12999	3.02122
rno-miR-1298	NONRATT015054.2	6.43519	2.12999	3.02122
rno-miR-144-5p	NONRATT015054.2	6.43519	2.12999	3.02122
rno-miR-144-5p	NONRATT015054.2	6.43519	2.12999	3.02122
rno-miR-3547	NONRATT015054.2	6.43519	2.12999	3.02122
rno-miR-743b-3p	NONRATT015054.2	6.43519	2.12999	3.02122
rno-miR-743b-3p	NONRATT015054.2	6.43519	2.12999	3.02122
rno-miR-146a-5p	NONRATT018276.2	39.24	13.0395	3.00931
rno-miR-493-5p	NONRATT018276.2	39.24	13.0395	3.00931
rno-miR-381-3p	NONRATT018276.2	39.24	13.0395	3.00931
rno-miR-125b-2-3p	NONRATT018276.2	39.24	13.0395	3.00931
rno-miR-1306-5p	NONRATT018276.2	39.24	13.0395	3.00931
rno-miR-182	NONRATT018276.2	39.24	13.0395	3.00931
rno-miR-743b-3p	NONRATT018276.2	39.24	13.0395	3.00931
rno-miR-125b-5p	NONRATT000711.2	2.80045	0.930968	3.00811
rno-miR-291a-3p	NONRATT000711.2	2.80045	0.930968	3.00811
rno-miR-743a-3p	NONRATT000711.2	2.80045	0.930968	3.00811
rno-miR-336-5p	NONRATT000711.2	2.80045	0.930968	3.00811
rno-miR-336-5p	NONRATT000711.2	2.80045	0.930968	3.00811
rno-miR-148a-3p	NONRATT000711.2	2.80045	0.930968	3.00811
rno-let-7f-5p	NONRATT000711.2	2.80045	0.930968	3.00811
rno-miR-125b-2-3p	NONRATT000711.2	2.80045	0.930968	3.00811
rno-miR-1188-3p	NONRATT000711.2	2.80045	0.930968	3.00811
rno-miR-182	NONRATT000711.2	2.80045	0.930968	3.00811
rno-miR-182	NONRATT000711.2	2.80045	0.930968	3.00811
rno-miR-214-3p	NONRATT000711.2	2.80045	0.930968	3.00811
rno-miR-1839-5p	NONRATT000711.2	2.80045	0.930968	3.00811
rno-miR-499-5p	NONRATT000711.2	2.80045	0.930968	3.00811
rno-miR-3547	NONRATT000711.2	2.80045	0.930968	3.00811
rno-miR-3547	NONRATT000711.2	2.80045	0.930968	3.00811
rno-miR-19b-3p	NONRATT000711.2	2.80045	0.930968	3.00811
rno-miR-743b-3p	NONRATT000711.2	2.80045	0.930968	3.00811
rno-miR-743b-3p	NONRATT000711.2	2.80045	0.930968	3.00811
rno-miR-542-5p	NONRATT021573.2	1.72585	0.57442	3.00451
rno-miR-497-5p	NONRATT010540.2	3.16581	1.05463	3.00182
rno-let-7f-5p	NONRATT010540.2	3.16581	1.05463	3.00182
rno-let-7f-5p	NONRATT010540.2	3.16581	1.05463	3.00182
rno-miR-125b-2-3p	NONRATT010540.2	3.16581	1.05463	3.00182
rno-miR-28-5p	NONRATT010540.2	3.16581	1.05463	3.00182
rno-miR-352	NONRATT010540.2	3.16581	1.05463	3.00182
rno-miR-214-3p	NONRATT010540.2	3.16581	1.05463	3.00182
rno-miR-21-5p	NONRATT026347.2	3.39047	1.13209	2.99486
rno-miR-144-5p	NONRATT026347.2	3.39047	1.13209	2.99486
rno-miR-336-5p	NONRATT026347.2	3.39047	1.13209	2.99486
rno-miR-743b-3p	NONRATT026347.2	3.39047	1.13209	2.99486
rno-miR-199a-3p	NONRATT007800.2	0.784016	0.265084	2.95761
rno-miR-493-5p	NONRATT007800.2	0.784016	0.265084	2.95761
rno-miR-1188-3p	NONRATT007800.2	0.784016	0.265084	2.95761
rno-miR-214-3p	NONRATT007800.2	0.784016	0.265084	2.95761
rno-miR-199a-3p	NONRATT024376.2	1.03205	0.351402	2.93694
rno-miR-493-5p	NONRATT024376.2	1.03205	0.351402	2.93694
rno-miR-493-5p	NONRATT024376.2	1.03205	0.351402	2.93694
rno-miR-381-3p	NONRATT024376.2	1.03205	0.351402	2.93694
rno-miR-144-5p	NONRATT024376.2	1.03205	0.351402	2.93694
rno-miR-743a-3p	NONRATT024376.2	1.03205	0.351402	2.93694
rno-miR-148a-3p	NONRATT024376.2	1.03205	0.351402	2.93694
rno-miR-125b-2-3p	NONRATT024376.2	1.03205	0.351402	2.93694
rno-miR-182	NONRATT024376.2	1.03205	0.351402	2.93694
rno-miR-3547	NONRATT024376.2	1.03205	0.351402	2.93694
rno-miR-154-3p	NONRATT024376.2	1.03205	0.351402	2.93694
rno-miR-743b-3p	NONRATT024376.2	1.03205	0.351402	2.93694
rno-miR-201-5p	NONRATT016452.2	9.91815	3.40145	2.91586
rno-miR-214-3p	NONRATT016452.2	9.91815	3.40145	2.91586
rno-miR-499-5p	NONRATT016452.2	9.91815	3.40145	2.91586
rno-miR-743b-3p	NONRATT016452.2	9.91815	3.40145	2.91586
rno-miR-743b-3p	NONRATT016452.2	9.91815	3.40145	2.91586
rno-miR-210-3p	TCONS_00000943	1.16306	0.399808	2.90905
rno-miR-146a-5p	TCONS_00000943	1.16306	0.399808	2.90905
rno-miR-493-5p	TCONS_00000943	1.16306	0.399808	2.90905
rno-miR-493-5p	TCONS_00000943	1.16306	0.399808	2.90905
rno-miR-493-5p	TCONS_00000943	1.16306	0.399808	2.90905
rno-miR-21-5p	TCONS_00000943	1.16306	0.399808	2.90905
rno-miR-381-3p	TCONS_00000943	1.16306	0.399808	2.90905
rno-miR-381-3p	TCONS_00000943	1.16306	0.399808	2.90905
rno-miR-1298	TCONS_00000943	1.16306	0.399808	2.90905
rno-miR-291a-3p	TCONS_00000943	1.16306	0.399808	2.90905
rno-miR-291a-3p	TCONS_00000943	1.16306	0.399808	2.90905
rno-miR-291a-3p	TCONS_00000943	1.16306	0.399808	2.90905
rno-miR-377-5p	TCONS_00000943	1.16306	0.399808	2.90905
rno-miR-144-5p	TCONS_00000943	1.16306	0.399808	2.90905
rno-miR-144-5p	TCONS_00000943	1.16306	0.399808	2.90905
rno-miR-20b-5p	TCONS_00000943	1.16306	0.399808	2.90905
rno-miR-20b-5p	TCONS_00000943	1.16306	0.399808	2.90905
rno-miR-130b-3p	TCONS_00000943	1.16306	0.399808	2.90905
rno-miR-497-5p	TCONS_00000943	1.16306	0.399808	2.90905
rno-miR-497-5p	TCONS_00000943	1.16306	0.399808	2.90905
rno-miR-497-5p	TCONS_00000943	1.16306	0.399808	2.90905
rno-miR-497-5p	TCONS_00000943	1.16306	0.399808	2.90905
rno-miR-336-5p	TCONS_00000943	1.16306	0.399808	2.90905
rno-miR-336-5p	TCONS_00000943	1.16306	0.399808	2.90905
rno-miR-336-5p	TCONS_00000943	1.16306	0.399808	2.90905
rno-miR-125b-2-3p	TCONS_00000943	1.16306	0.399808	2.90905
rno-miR-28-5p	TCONS_00000943	1.16306	0.399808	2.90905
rno-miR-352	TCONS_00000943	1.16306	0.399808	2.90905
rno-miR-1306-5p	TCONS_00000943	1.16306	0.399808	2.90905
rno-miR-1306-5p	TCONS_00000943	1.16306	0.399808	2.90905
rno-miR-214-3p	TCONS_00000943	1.16306	0.399808	2.90905
rno-miR-98-5p	TCONS_00000943	1.16306	0.399808	2.90905
rno-miR-743b-3p	TCONS_00000943	1.16306	0.399808	2.90905
rno-miR-743b-3p	TCONS_00000943	1.16306	0.399808	2.90905
rno-miR-743b-3p	TCONS_00000943	1.16306	0.399808	2.90905
rno-miR-291a-3p	NONRATT018060.2	1.84293	0.63385	2.90751
rno-miR-291a-3p	NONRATT018060.2	1.84293	0.63385	2.90751
rno-miR-20b-5p	NONRATT018060.2	1.84293	0.63385	2.90751
rno-miR-154-3p	NONRATT018060.2	1.84293	0.63385	2.90751
rno-miR-381-3p	NONRATT011224.2	6.37116	2.19603	2.90121
rno-miR-377-5p	NONRATT011224.2	6.37116	2.19603	2.90121
rno-miR-125b-2-3p	NONRATT011224.2	6.37116	2.19603	2.90121
rno-miR-19a-3p	NONRATT011224.2	6.37116	2.19603	2.90121
rno-miR-181b-5p	NONRATT026473.2	3.40846	1.17905	2.89086
rno-miR-377-5p	NONRATT026473.2	3.40846	1.17905	2.89086
rno-miR-336-5p	NONRATT026473.2	3.40846	1.17905	2.89086
rno-let-7f-5p	NONRATT026473.2	3.40846	1.17905	2.89086
rno-miR-1306-5p	NONRATT026473.2	3.40846	1.17905	2.89086
rno-miR-182	NONRATT026473.2	3.40846	1.17905	2.89086
rno-miR-214-3p	NONRATT026473.2	3.40846	1.17905	2.89086
rno-miR-1839-5p	NONRATT026473.2	3.40846	1.17905	2.89086
rno-miR-3547	NONRATT026473.2	3.40846	1.17905	2.89086
rno-miR-3547	NONRATT026473.2	3.40846	1.17905	2.89086
rno-miR-98-5p	NONRATT026473.2	3.40846	1.17905	2.89086
rno-miR-129-2-3p	NONRATT004059.2	5.10053	1.77341	2.87611
rno-miR-129-1-3p	NONRATT004059.2	5.10053	1.77341	2.87611
rno-miR-497-5p	NONRATT004059.2	5.10053	1.77341	2.87611
rno-miR-125b-2-3p	NONRATT004059.2	5.10053	1.77341	2.87611
rno-miR-28-5p	NONRATT004059.2	5.10053	1.77341	2.87611
rno-miR-1306-5p	NONRATT004059.2	5.10053	1.77341	2.87611
rno-miR-146a-5p	NONRATT029417.2	2.92024	1.01802	2.86856
rno-miR-493-5p	NONRATT029417.2	2.92024	1.01802	2.86856
rno-miR-181b-5p	NONRATT029417.2	2.92024	1.01802	2.86856
rno-miR-181b-5p	NONRATT029417.2	2.92024	1.01802	2.86856
rno-miR-129-2-3p	NONRATT029417.2	2.92024	1.01802	2.86856
rno-miR-129-1-3p	NONRATT029417.2	2.92024	1.01802	2.86856
rno-miR-497-5p	NONRATT029417.2	2.92024	1.01802	2.86856
rno-miR-497-5p	NONRATT029417.2	2.92024	1.01802	2.86856
rno-miR-148a-3p	NONRATT029417.2	2.92024	1.01802	2.86856
rno-miR-1306-5p	NONRATT029417.2	2.92024	1.01802	2.86856
rno-miR-1306-5p	NONRATT029417.2	2.92024	1.01802	2.86856
rno-miR-1306-5p	NONRATT029417.2	2.92024	1.01802	2.86856
rno-miR-182	NONRATT029417.2	2.92024	1.01802	2.86856
rno-miR-3547	NONRATT029417.2	2.92024	1.01802	2.86856
rno-let-7f-5p	NONRATT013474.2	1.67414	0.588297	2.84574
rno-miR-199a-3p	NONRATT026563.2	0.743442	0.262649	2.83055
rno-miR-146a-5p	NONRATT026563.2	0.743442	0.262649	2.83055
rno-miR-21-5p	NONRATT026563.2	0.743442	0.262649	2.83055
rno-miR-125b-2-3p	NONRATT026563.2	0.743442	0.262649	2.83055
rno-miR-28-5p	NONRATT026563.2	0.743442	0.262649	2.83055
rno-miR-352	NONRATT026563.2	0.743442	0.262649	2.83055
rno-miR-214-3p	NONRATT026563.2	0.743442	0.262649	2.83055
rno-miR-1839-5p	NONRATT026563.2	0.743442	0.262649	2.83055
rno-miR-125b-5p	NONRATT000217.2	4.37693	1.54755	2.8283
rno-miR-146a-5p	NONRATT000217.2	4.37693	1.54755	2.8283
rno-miR-1298	NONRATT000217.2	4.37693	1.54755	2.8283
rno-miR-144-5p	NONRATT000217.2	4.37693	1.54755	2.8283
rno-miR-497-5p	NONRATT000217.2	4.37693	1.54755	2.8283
rno-miR-182	NONRATT000217.2	4.37693	1.54755	2.8283
rno-miR-182	NONRATT000217.2	4.37693	1.54755	2.8283
rno-miR-182	NONRATT000217.2	4.37693	1.54755	2.8283
rno-miR-214-3p	NONRATT000217.2	4.37693	1.54755	2.8283
rno-miR-125b-5p	NONRATT010687.2	1.47197	0.521195	2.82422
rno-miR-210-3p	NONRATT010687.2	1.47197	0.521195	2.82422
rno-miR-377-5p	NONRATT010687.2	1.47197	0.521195	2.82422
rno-miR-336-5p	NONRATT010687.2	1.47197	0.521195	2.82422
rno-miR-125b-5p	NONRATT006359.2	2.47376	0.877468	2.8192
rno-miR-146a-5p	NONRATT006359.2	2.47376	0.877468	2.8192
rno-miR-99a-3p	NONRATT006359.2	2.47376	0.877468	2.8192
rno-miR-291a-3p	NONRATT006359.2	2.47376	0.877468	2.8192
rno-miR-291a-3p	NONRATT006359.2	2.47376	0.877468	2.8192
rno-miR-144-5p	NONRATT006359.2	2.47376	0.877468	2.8192
rno-miR-20b-5p	NONRATT006359.2	2.47376	0.877468	2.8192
rno-miR-375-5p	NONRATT006359.2	2.47376	0.877468	2.8192
rno-miR-182	NONRATT006359.2	2.47376	0.877468	2.8192
rno-miR-497-5p	NONRATT008867.2	0.600745	0.213584	2.81269
rno-miR-497-5p	NONRATT008867.2	0.600745	0.213584	2.81269
rno-miR-19a-3p	NONRATT008867.2	0.600745	0.213584	2.81269
rno-miR-3547	NONRATT008867.2	0.600745	0.213584	2.81269
rno-miR-542-5p	NONRATT008867.2	0.600745	0.213584	2.81269
rno-miR-125b-5p	NONRATT017883.2	10.9227	3.88605	2.81075
rno-miR-28-5p	NONRATT017883.2	10.9227	3.88605	2.81075
rno-miR-28-5p	NONRATT017883.2	10.9227	3.88605	2.81075
rno-miR-19a-3p	NONRATT017883.2	10.9227	3.88605	2.81075
rno-miR-1188-3p	NONRATT017883.2	10.9227	3.88605	2.81075
rno-miR-1306-5p	NONRATT017883.2	10.9227	3.88605	2.81075
rno-miR-214-3p	NONRATT017883.2	10.9227	3.88605	2.81075
rno-miR-19b-3p	NONRATT017883.2	10.9227	3.88605	2.81075
rno-miR-487b-3p	NONRATT016972.2	5.21811	1.85749	2.80923
rno-miR-497-5p	NONRATT016972.2	5.21811	1.85749	2.80923
rno-miR-214-3p	NONRATT016972.2	5.21811	1.85749	2.80923
rno-miR-214-3p	NONRATT016972.2	5.21811	1.85749	2.80923
rno-miR-154-3p	NONRATT016972.2	5.21811	1.85749	2.80923
rno-miR-201-5p	NONRATT001665.2	6.31904	2.24944	2.80916
rno-miR-1839-5p	NONRATT001665.2	6.31904	2.24944	2.80916
rno-miR-1188-3p	NONRATT006953.2	3.13982	1.11938	2.80496
rno-miR-125b-5p	NONRATT017553.2	8.43472	3.01472	2.79784
rno-miR-201-5p	NONRATT017553.2	8.43472	3.01472	2.79784
rno-miR-497-5p	NONRATT017553.2	8.43472	3.01472	2.79784
rno-miR-148a-3p	NONRATT017553.2	8.43472	3.01472	2.79784
rno-miR-148a-3p	NONRATT017553.2	8.43472	3.01472	2.79784
rno-miR-130b-3p	NONRATT001122.2	2.49704	0.892857	2.79668
rno-miR-336-5p	NONRATT001122.2	2.49704	0.892857	2.79668
rno-miR-125b-5p	NONRATT017126.2	0.871181	0.31183	2.79377
rno-miR-125b-5p	NONRATT017126.2	0.871181	0.31183	2.79377
rno-miR-181b-5p	NONRATT017126.2	0.871181	0.31183	2.79377
rno-miR-99a-3p	NONRATT017126.2	0.871181	0.31183	2.79377
rno-miR-291a-3p	NONRATT017126.2	0.871181	0.31183	2.79377
rno-miR-377-5p	NONRATT017126.2	0.871181	0.31183	2.79377
rno-miR-497-5p	NONRATT017126.2	0.871181	0.31183	2.79377
rno-miR-497-5p	NONRATT017126.2	0.871181	0.31183	2.79377
rno-miR-28-5p	NONRATT017126.2	0.871181	0.31183	2.79377
rno-miR-1306-5p	NONRATT017126.2	0.871181	0.31183	2.79377
rno-miR-1306-5p	NONRATT017126.2	0.871181	0.31183	2.79377
rno-miR-214-3p	NONRATT017126.2	0.871181	0.31183	2.79377
rno-miR-214-3p	NONRATT017126.2	0.871181	0.31183	2.79377
rno-miR-3547	NONRATT017126.2	0.871181	0.31183	2.79377
rno-miR-199a-3p	NONRATT000094.2	4.0928	1.46827	2.7875
rno-miR-381-3p	NONRATT000094.2	4.0928	1.46827	2.7875
rno-miR-291a-3p	NONRATT000094.2	4.0928	1.46827	2.7875
rno-miR-201-5p	NONRATT000094.2	4.0928	1.46827	2.7875
rno-miR-20b-5p	NONRATT000094.2	4.0928	1.46827	2.7875
rno-miR-130b-3p	NONRATT000094.2	4.0928	1.46827	2.7875
rno-miR-497-5p	NONRATT000094.2	4.0928	1.46827	2.7875
rno-miR-336-5p	NONRATT000094.2	4.0928	1.46827	2.7875
rno-miR-125b-2-3p	NONRATT000094.2	4.0928	1.46827	2.7875
rno-miR-125b-2-3p	NONRATT000094.2	4.0928	1.46827	2.7875
rno-miR-28-5p	NONRATT000094.2	4.0928	1.46827	2.7875
rno-miR-19a-3p	NONRATT000094.2	4.0928	1.46827	2.7875
rno-miR-1306-5p	NONRATT000094.2	4.0928	1.46827	2.7875
rno-miR-19b-3p	NONRATT000094.2	4.0928	1.46827	2.7875
rno-miR-743b-3p	NONRATT000094.2	4.0928	1.46827	2.7875
rno-miR-291a-3p	NONRATT028966.2	0.331202	0.119056	2.7819
rno-miR-28-5p	NONRATT028966.2	0.331202	0.119056	2.7819
rno-miR-28-5p	NONRATT028966.2	0.331202	0.119056	2.7819
rno-miR-3547	NONRATT028966.2	0.331202	0.119056	2.7819
rno-miR-125b-5p	NONRATT029295.2	4.25576	1.53098	2.77977
rno-miR-493-5p	NONRATT029295.2	4.25576	1.53098	2.77977
rno-miR-28-5p	NONRATT029295.2	4.25576	1.53098	2.77977
rno-miR-1188-3p	NONRATT029295.2	4.25576	1.53098	2.77977
rno-miR-201-5p	NONRATT001501.2	33.367	12.1259	2.75172
rno-miR-129-2-3p	NONRATT001501.2	33.367	12.1259	2.75172
rno-miR-20b-5p	NONRATT001501.2	33.367	12.1259	2.75172
rno-miR-130b-3p	NONRATT001501.2	33.367	12.1259	2.75172
rno-miR-336-5p	NONRATT001501.2	33.367	12.1259	2.75172
rno-miR-336-5p	NONRATT001501.2	33.367	12.1259	2.75172
rno-miR-125b-2-3p	NONRATT001501.2	33.367	12.1259	2.75172
rno-miR-19a-3p	NONRATT001501.2	33.367	12.1259	2.75172
rno-miR-19b-3p	NONRATT001501.2	33.367	12.1259	2.75172
rno-miR-125b-5p	NONRATT031440.1	0.217084	0.0796308	2.72613
rno-miR-125b-5p	NONRATT031440.1	0.217084	0.0796308	2.72613
rno-miR-181b-5p	NONRATT031440.1	0.217084	0.0796308	2.72613
rno-miR-377-5p	NONRATT031440.1	0.217084	0.0796308	2.72613
rno-miR-377-5p	NONRATT031440.1	0.217084	0.0796308	2.72613
rno-miR-144-5p	NONRATT031440.1	0.217084	0.0796308	2.72613
rno-miR-497-5p	NONRATT031440.1	0.217084	0.0796308	2.72613
rno-miR-497-5p	NONRATT031440.1	0.217084	0.0796308	2.72613
rno-miR-28-5p	NONRATT031440.1	0.217084	0.0796308	2.72613
rno-miR-28-5p	NONRATT031440.1	0.217084	0.0796308	2.72613
rno-miR-1188-3p	NONRATT031440.1	0.217084	0.0796308	2.72613
rno-miR-1188-3p	NONRATT031440.1	0.217084	0.0796308	2.72613
rno-miR-214-3p	NONRATT031440.1	0.217084	0.0796308	2.72613
rno-miR-214-3p	NONRATT031440.1	0.217084	0.0796308	2.72613
rno-miR-19b-3p	NONRATT031440.1	0.217084	0.0796308	2.72613
rno-miR-98-5p	NONRATT031440.1	0.217084	0.0796308	2.72613
rno-miR-148a-3p	NONRATT003032.2	5.96637	2.1957	2.7173
rno-miR-214-3p	NONRATT003032.2	5.96637	2.1957	2.7173
rno-miR-3547	NONRATT003032.2	5.96637	2.1957	2.7173
rno-miR-493-5p	NONRATT028042.2	1.38527	0.510992	2.71094
rno-miR-381-3p	NONRATT028042.2	1.38527	0.510992	2.71094
rno-miR-125b-2-3p	NONRATT028042.2	1.38527	0.510992	2.71094
rno-miR-28-5p	NONRATT028042.2	1.38527	0.510992	2.71094
rno-miR-28-5p	NONRATT028042.2	1.38527	0.510992	2.71094
rno-miR-182	NONRATT028042.2	1.38527	0.510992	2.71094
rno-miR-3547	NONRATT028042.2	1.38527	0.510992	2.71094
rno-miR-181b-5p	NONRATT006386.2	14.3186	5.30419	2.69949
rno-miR-181b-5p	NONRATT006386.2	14.3186	5.30419	2.69949
rno-miR-181b-5p	NONRATT006386.2	14.3186	5.30419	2.69949
rno-miR-181b-5p	NONRATT006386.2	14.3186	5.30419	2.69949
rno-miR-181b-5p	NONRATT006386.2	14.3186	5.30419	2.69949
rno-miR-181b-5p	NONRATT006386.2	14.3186	5.30419	2.69949
rno-miR-181b-5p	NONRATT006386.2	14.3186	5.30419	2.69949
rno-miR-181b-5p	NONRATT006386.2	14.3186	5.30419	2.69949
rno-miR-181b-5p	NONRATT006386.2	14.3186	5.30419	2.69949
rno-miR-181b-5p	NONRATT006386.2	14.3186	5.30419	2.69949
rno-miR-19a-3p	NONRATT006386.2	14.3186	5.30419	2.69949
rno-miR-146a-5p	NONRATT027580.2	3.75478	1.39567	2.69031
rno-miR-381-3p	NONRATT027580.2	3.75478	1.39567	2.69031
rno-miR-381-3p	NONRATT027580.2	3.75478	1.39567	2.69031
rno-miR-129-2-3p	NONRATT027580.2	3.75478	1.39567	2.69031
rno-miR-129-2-3p	NONRATT027580.2	3.75478	1.39567	2.69031
rno-miR-129-1-3p	NONRATT027580.2	3.75478	1.39567	2.69031
rno-miR-20b-5p	NONRATT027580.2	3.75478	1.39567	2.69031
rno-miR-336-5p	NONRATT027580.2	3.75478	1.39567	2.69031
rno-miR-214-3p	NONRATT027580.2	3.75478	1.39567	2.69031
rno-miR-3547	NONRATT027580.2	3.75478	1.39567	2.69031
rno-miR-743b-3p	NONRATT027580.2	3.75478	1.39567	2.69031
rno-miR-28-5p	NONRATT015841.2	1.91984	0.715195	2.68437
rno-miR-743b-3p	NONRATT015841.2	1.91984	0.715195	2.68437
rno-miR-1298	NONRATT019450.2	1.13887	0.426496	2.67029
rno-miR-497-5p	NONRATT019450.2	1.13887	0.426496	2.67029
rno-miR-497-5p	NONRATT019450.2	1.13887	0.426496	2.67029
rno-miR-1306-5p	NONRATT019450.2	1.13887	0.426496	2.67029
rno-miR-182	NONRATT019450.2	1.13887	0.426496	2.67029
rno-miR-3547	NONRATT019450.2	1.13887	0.426496	2.67029
rno-miR-98-5p	NONRATT019450.2	1.13887	0.426496	2.67029
rno-miR-99a-3p	NONRATT012064.2	2.68484	1.0059	2.66909
rno-miR-20b-5p	NONRATT012064.2	2.68484	1.0059	2.66909
rno-miR-130b-3p	NONRATT012064.2	2.68484	1.0059	2.66909
rno-miR-743a-3p	NONRATT012064.2	2.68484	1.0059	2.66909
rno-miR-497-5p	NONRATT012064.2	2.68484	1.0059	2.66909
rno-miR-148a-3p	NONRATT012064.2	2.68484	1.0059	2.66909
rno-let-7f-5p	NONRATT012064.2	2.68484	1.0059	2.66909
rno-let-7f-5p	NONRATT012064.2	2.68484	1.0059	2.66909
rno-miR-125b-2-3p	NONRATT012064.2	2.68484	1.0059	2.66909
rno-miR-125b-2-3p	NONRATT012064.2	2.68484	1.0059	2.66909
rno-miR-125b-2-3p	NONRATT012064.2	2.68484	1.0059	2.66909
rno-miR-28-5p	NONRATT012064.2	2.68484	1.0059	2.66909
rno-miR-1839-5p	NONRATT012064.2	2.68484	1.0059	2.66909
rno-miR-1839-5p	NONRATT012064.2	2.68484	1.0059	2.66909
rno-miR-3547	NONRATT012064.2	2.68484	1.0059	2.66909
rno-miR-98-5p	NONRATT012064.2	2.68484	1.0059	2.66909
rno-miR-98-5p	NONRATT012064.2	2.68484	1.0059	2.66909
rno-miR-743b-3p	NONRATT012064.2	2.68484	1.0059	2.66909
rno-miR-542-5p	NONRATT012064.2	2.68484	1.0059	2.66909
rno-miR-199a-3p	NONRATT015474.2	1.64984	0.618394	2.66795
rno-miR-21-5p	NONRATT015474.2	1.64984	0.618394	2.66795
rno-miR-381-3p	NONRATT015474.2	1.64984	0.618394	2.66795
rno-miR-497-5p	NONRATT015474.2	1.64984	0.618394	2.66795
rno-miR-497-5p	NONRATT015474.2	1.64984	0.618394	2.66795
rno-miR-125b-2-3p	NONRATT015474.2	1.64984	0.618394	2.66795
rno-miR-125b-2-3p	NONRATT015474.2	1.64984	0.618394	2.66795
rno-miR-28-5p	NONRATT015474.2	1.64984	0.618394	2.66795
rno-miR-1306-5p	NONRATT015474.2	1.64984	0.618394	2.66795
rno-miR-182	NONRATT015474.2	1.64984	0.618394	2.66795
rno-miR-214-3p	NONRATT015474.2	1.64984	0.618394	2.66795
rno-miR-214-3p	NONRATT015474.2	1.64984	0.618394	2.66795
rno-miR-214-3p	NONRATT015474.2	1.64984	0.618394	2.66795
rno-miR-1839-5p	NONRATT015474.2	1.64984	0.618394	2.66795
rno-miR-3547	NONRATT015474.2	1.64984	0.618394	2.66795
rno-miR-743b-3p	NONRATT015474.2	1.64984	0.618394	2.66795
rno-miR-181b-5p	NONRATT009723.2	6.02326	2.25835	2.6671
rno-miR-99a-3p	NONRATT009723.2	6.02326	2.25835	2.6671
rno-miR-201-5p	NONRATT009723.2	6.02326	2.25835	2.6671
rno-miR-497-5p	NONRATT009723.2	6.02326	2.25835	2.6671
rno-miR-125b-2-3p	NONRATT009723.2	6.02326	2.25835	2.6671
rno-miR-28-5p	NONRATT009723.2	6.02326	2.25835	2.6671
rno-miR-352	NONRATT009723.2	6.02326	2.25835	2.6671
rno-miR-19a-3p	NONRATT009723.2	6.02326	2.25835	2.6671
rno-miR-1306-5p	NONRATT009723.2	6.02326	2.25835	2.6671
rno-miR-1306-5p	NONRATT009723.2	6.02326	2.25835	2.6671
rno-miR-214-3p	NONRATT009723.2	6.02326	2.25835	2.6671
rno-miR-1839-5p	NONRATT009723.2	6.02326	2.25835	2.6671
rno-miR-499-5p	NONRATT009723.2	6.02326	2.25835	2.6671
rno-miR-19b-3p	NONRATT009723.2	6.02326	2.25835	2.6671
rno-miR-98-5p	NONRATT009723.2	6.02326	2.25835	2.6671
rno-miR-743b-3p	NONRATT009723.2	6.02326	2.25835	2.6671
rno-miR-743b-3p	NONRATT009723.2	6.02326	2.25835	2.6671
rno-miR-743b-3p	NONRATT009723.2	6.02326	2.25835	2.6671
rno-miR-542-5p	NONRATT009723.2	6.02326	2.25835	2.6671
rno-miR-201-5p	TCONS_00024148	1.67909	0.629661	2.66667
rno-miR-20b-5p	TCONS_00024148	1.67909	0.629661	2.66667
rno-miR-336-5p	TCONS_00024148	1.67909	0.629661	2.66667
rno-miR-125b-2-3p	TCONS_00024148	1.67909	0.629661	2.66667
rno-miR-214-3p	TCONS_00024148	1.67909	0.629661	2.66667
rno-miR-499-5p	TCONS_00024148	1.67909	0.629661	2.66667
rno-miR-154-3p	TCONS_00024148	1.67909	0.629661	2.66667
rno-miR-743b-3p	TCONS_00024148	1.67909	0.629661	2.66667
rno-miR-291a-3p	NONRATT000777.2	0.900039	0.337709	2.66513
rno-miR-20b-5p	NONRATT000777.2	0.900039	0.337709	2.66513
rno-miR-182	NONRATT000777.2	0.900039	0.337709	2.66513
rno-miR-125b-2-3p	NONRATT008831.2	44.1513	16.6068	2.65863
rno-miR-125b-5p	NONRATT020092.2	5.76813	2.17834	2.64795
rno-miR-146a-5p	NONRATT020092.2	5.76813	2.17834	2.64795
rno-miR-487b-3p	NONRATT020092.2	5.76813	2.17834	2.64795
rno-miR-130b-3p	NONRATT020092.2	5.76813	2.17834	2.64795
rno-miR-130b-3p	NONRATT020092.2	5.76813	2.17834	2.64795
rno-miR-28-5p	NONRATT020092.2	5.76813	2.17834	2.64795
rno-miR-182	NONRATT020092.2	5.76813	2.17834	2.64795
[truncated: 4,750 more rows]

## Sheet: 1086个lncRNA
lncRNA_ID
NONRATT018585.2
NONRATT004687.2
NONRATT008157.2
NONRATT030653.2
NONRATT000088.2
NONRATT016569.2
NONRATT025082.2
NONRATT024837.2
NONRATT019898.2
NONRATT010037.2
NONRATT005575.2
NONRATT019268.2
NONRATT008675.2
NONRATT001430.2
NONRATT027945.2
NONRATT012181.2
NONRATT028940.2
NONRATT032307.1
NONRATT009530.2
NONRATT023367.2
NONRATT005632.2
NONRATT000346.2
NONRATT000394.2
NONRATT008953.2
NONRATT004734.2
NONRATT017613.2
NONRATT021222.2
NONRATT017791.2
TCONS_00012228
NONRATT006253.2
NONRATT010333.2
NONRATT015225.2
NONRATT019232.2
NONRATT020346.2
NONRATT026805.2
NONRATT010334.2
NONRATT007487.2
NONRATT019513.2
NONRATT001868.2
NONRATT031740.1
NONRATT013753.2
NONRATT024868.2
NONRATT010592.2
NONRATT034042.1
NONRATT014548.2
NONRATT021594.2
TCONS_00021415
NONRATT033703.1
NONRATT003602.2
NONRATT020296.2
NONRATT003009.2
NONRATT009325.2
NONRATT003422.2
NONRATT022969.2
NONRATT026058.2
NONRATT030308.2
NONRATT007980.2
NONRATT000393.2
TCONS_00000738
NONRATT029962.2
NONRATT002354.2
NONRATT005459.2
NONRATT009364.2
NONRATT010517.2
NONRATT004551.2
NONRATT005114.2
NONRATT017198.2
NONRATT010014.2
NONRATT000733.2
NONRATT000508.2
TCONS_00024122
NONRATT025981.2
NONRATT008954.2
TCONS_00000736
NONRATT005876.2
NONRATT028807.2
TCONS_00000737
NONRATT025635.2
NONRATT000054.2
NONRATT002421.2
NONRATT001368.2
NONRATT023284.2
NONRATT027325.2
NONRATT029216.2
NONRATT017203.2
NONRATT000808.2
NONRATT019817.2
NONRATT001336.2
TCONS_00024876
NONRATT009739.2
NONRATT016279.2
NONRATT021813.2
NONRATT022652.2
NONRATT004557.2
NONRATT019484.2
TCONS_00017370
NONRATT017220.2
NONRATT021867.2
NONRATT021343.2
NONRATT001474.2
NONRATT003637.2
NONRATT029746.2
NONRATT027195.2
TCONS_00020622
NONRATT022764.2
NONRATT015380.2
NONRATT003193.2
TCONS_00017371
NONRATT023686.2
NONRATT019896.2
NONRATT006513.2
NONRATT024253.2
NONRATT022479.2
NONRATT026619.2
NONRATT015274.2
NONRATT000043.2
NONRATT030097.2
NONRATT003846.2
NONRATT010559.2
NONRATT034100.1
NONRATT017195.2
NONRATT004966.2
NONRATT011441.2
NONRATT014125.2
TCONS_00026304
NONRATT022294.2
NONRATT017566.2
NONRATT022653.2
NONRATT020730.2
NONRATT014686.2
NONRATT012797.2
NONRATT005118.2
NONRATT004684.2
NONRATT030423.2
NONRATT014062.2
NONRATT009083.2
NONRATT029659.2
NONRATT008401.2
NONRATT013585.2
NONRATT014355.2
NONRATT013389.2
NONRATT015762.2
NONRATT026981.2
NONRATT019736.2
NONRATT011539.2
NONRATT017564.2
NONRATT029153.2
NONRATT008818.2
NONRATT029856.2
NONRATT001929.2
NONRATT028808.2
NONRATT029218.2
NONRATT013040.2
NONRATT013473.2
NONRATT010017.2
NONRATT017249.2
NONRATT013479.2
NONRATT033013.1
NONRATT007747.2
NONRATT000147.2
NONRATT028803.2
NONRATT008381.2
NONRATT008371.2
NONRATT028185.2
NONRATT032126.1
NONRATT006035.2
NONRATT003083.2
NONRATT022431.2
NONRATT008375.2
NONRATT005821.2
NONRATT017621.2
NONRATT015791.2
NONRATT014110.2
NONRATT019094.2
TCONS_00021531
NONRATT022806.2
NONRATT018055.2
NONRATT003413.2
NONRATT008958.2
NONRATT025060.2
NONRATT034015.1
NONRATT012182.2
NONRATT010181.2
NONRATT016850.2
NONRATT015578.2
NONRATT018829.2
NONRATT012177.2
NONRATT018897.2
NONRATT031670.1
NONRATT006107.2
NONRATT028999.2
NONRATT026684.2
NONRATT018262.2
NONRATT019143.2
NONRATT005113.2
TCONS_00020308
NONRATT004553.2
NONRATT018365.2
NONRATT008588.2
NONRATT017560.2
NONRATT030197.2
NONRATT027782.2
NONRATT021860.2
NONRATT021725.2
TCONS_00004756
NONRATT026628.2
NONRATT026223.2
NONRATT015840.2
NONRATT019023.2
NONRATT018830.2
NONRATT003473.2
NONRATT011767.2
NONRATT003994.2
TCONS_00028266
NONRATT029209.2
NONRATT019150.2
NONRATT031815.1
NONRATT025943.2
NONRATT016451.2
NONRATT004584.2
NONRATT008977.2
NONRATT005576.2
TCONS_00020858
NONRATT010893.2
NONRATT006440.2
TCONS_00026300
NONRATT017037.2
NONRATT018531.2
NONRATT001499.2
NONRATT028263.2
NONRATT031624.1
NONRATT001796.2
NONRATT021863.2
NONRATT018717.2
NONRATT023687.2
NONRATT009492.2
NONRATT021203.2
NONRATT015172.2
NONRATT017817.2
NONRATT011866.2
NONRATT021446.2
NONRATT015666.2
NONRATT013534.2
NONRATT022805.2
NONRATT024707.2
NONRATT006692.2
NONRATT033310.1
NONRATT002962.2
NONRATT004378.2
NONRATT011739.2
NONRATT018913.2
NONRATT020650.2
NONRATT011766.2
NONRATT007794.2
NONRATT017882.2
NONRATT021494.2
NONRATT023819.2
NONRATT022804.2
NONRATT025990.2
NONRATT001566.2
NONRATT028186.2
NONRATT002916.2
NONRATT014230.2
NONRATT006691.2
NONRATT021202.2
NONRATT016973.2
TCONS_00002055
NONRATT027594.2
NONRATT004755.2
NONRATT003759.2
NONRATT000192.2
NONRATT010861.2
NONRATT022514.2
NONRATT009220.2
NONRATT026188.2
NONRATT022229.2
NONRATT006089.2
NONRATT027216.2
NONRATT007832.2
NONRATT011557.2
NONRATT015458.2
NONRATT004305.2
NONRATT023725.2
NONRATT026464.2
NONRATT006952.2
NONRATT006303.2
NONRATT015872.2
NONRATT012265.2
NONRATT014654.2
NONRATT005050.2
NONRATT017754.2
NONRATT018518.2
NONRATT013578.2
NONRATT022621.2
NONRATT017345.2
NONRATT020593.2
NONRATT021081.2
NONRATT015054.2
NONRATT018276.2
NONRATT000711.2
NONRATT021573.2
NONRATT010540.2
NONRATT026347.2
NONRATT007800.2
NONRATT024376.2
NONRATT016452.2
TCONS_00000943
NONRATT018060.2
NONRATT011224.2
NONRATT026473.2
NONRATT004059.2
NONRATT029417.2
NONRATT013474.2
NONRATT026563.2
NONRATT000217.2
NONRATT010687.2
NONRATT006359.2
NONRATT008867.2
NONRATT017883.2
NONRATT016972.2
NONRATT001665.2
NONRATT006953.2
NONRATT017553.2
NONRATT001122.2
NONRATT017126.2
NONRATT000094.2
NONRATT028966.2
NONRATT029295.2
NONRATT001501.2
NONRATT031440.1
NONRATT003032.2
NONRATT028042.2
NONRATT006386.2
NONRATT027580.2
NONRATT015841.2
NONRATT019450.2
NONRATT012064.2
NONRATT015474.2
NONRATT009723.2
TCONS_00024148
NONRATT000777.2
NONRATT008831.2
NONRATT020092.2
NONRATT001854.2
NONRATT009696.2
NONRATT026999.2
NONRATT007009.2
NONRATT022606.2
NONRATT027215.2
NONRATT002650.2
NONRATT017669.2
NONRATT022043.2
NONRATT019326.2
NONRATT029932.2
NONRATT029488.2
NONRATT009470.2
NONRATT020813.2
NONRATT015470.2
NONRATT001435.2
NONRATT022029.2
NONRATT010526.2
NONRATT006479.2
NONRATT011096.2
NONRATT014858.2
TCONS_00026159
NONRATT009141.2
NONRATT014857.2
NONRATT003581.2
NONRATT007123.2
NONRATT022974.2
NONRATT012846.2
NONRATT026562.2
NONRATT008790.2
NONRATT019098.2
NONRATT014462.2
NONRATT013405.2
NONRATT003040.2
NONRATT016921.2
NONRATT009849.2
NONRATT014208.2
NONRATT018352.2
NONRATT002963.2
NONRATT011838.2
NONRATT031577.1
NONRATT005070.2
NONRATT025203.2
NONRATT016414.2
NONRATT012668.2
TCONS_00025601
NONRATT019259.2
NONRATT026793.2
NONRATT021595.2
NONRATT018045.2
NONRATT011837.2
NONRATT000174.2
NONRATT004390.2
NONRATT015566.2
NONRATT008344.2
NONRATT008269.2
NONRATT010331.2
NONRATT022300.2
NONRATT006718.2
NONRATT005818.2
NONRATT014174.2
TCONS_00016502
NONRATT002549.2
NONRATT012947.2
NONRATT023543.2
NONRATT005258.2
NONRATT027596.2
NONRATT013330.2
NONRATT017693.2
NONRATT006151.2
NONRATT002288.2
NONRATT021769.2
TCONS_00004864
NONRATT006817.2
NONRATT017346.2
NONRATT028952.2
NONRATT001436.2
NONRATT010016.2
NONRATT001541.2
NONRATT005074.2
NONRATT003752.2
NONRATT003472.2
NONRATT000417.2
NONRATT032781.1
NONRATT000940.2
NONRATT022742.2
NONRATT028886.2
NONRATT002711.2
NONRATT003046.2
NONRATT021491.2
NONRATT014093.2
NONRATT007339.2
NONRATT027130.2
NONRATT011818.2
NONRATT021316.2
NONRATT010626.2
NONRATT009667.2
NONRATT016081.2
NONRATT020330.2
NONRATT003248.2
NONRATT021729.2
NONRATT030340.2
NONRATT002036.2
NONRATT012977.2
NONRATT000542.2
NONRATT014577.2
NONRATT026021.2
NONRATT020822.2
NONRATT023322.2
NONRATT018834.2
NONRATT011970.2
NONRATT027262.2
NONRATT015031.2
NONRATT027108.2
NONRATT023371.2
NONRATT021505.2
NONRATT007054.2
NONRATT022145.2
NONRATT025557.2
NONRATT015813.2
NONRATT014391.2
NONRATT015219.2
NONRATT007854.2
NONRATT032263.1
NONRATT033281.1
NONRATT009049.2
NONRATT014096.2
NONRATT013918.2
NONRATT012098.2
NONRATT023028.2
NONRATT014855.2
NONRATT026178.2
NONRATT016842.2
NONRATT009676.2
NONRATT009173.2
NONRATT028502.2
NONRATT015313.2
NONRATT010218.2
NONRATT010220.2
NONRATT022401.2
NONRATT012697.2
NONRATT026570.2
NONRATT021728.2
NONRATT028115.2
NONRATT017626.2
NONRATT002570.2
NONRATT001701.2
NONRATT024810.2
NONRATT012327.2
NONRATT023824.2
NONRATT006673.2
NONRATT026882.2
NONRATT021530.2
NONRATT000139.2
NONRATT010418.2
NONRATT003954.2
NONRATT027226.2
NONRATT015923.2
NONRATT017181.2
TCONS_00016205
NONRATT000317.2
NONRATT012317.2
NONRATT000005.2
NONRATT002530.2
NONRATT016982.2
NONRATT023333.2
NONRATT025316.2
NONRATT006267.2
NONRATT014118.2
NONRATT027576.2
NONRATT020248.2
NONRATT031395.1
NONRATT004284.2
NONRATT010406.2
NONRATT023633.2
NONRATT029549.2
NONRATT017361.2
NONRATT024814.2
NONRATT028473.2
NONRATT010512.2
NONRATT026168.2
NONRATT024785.2
NONRATT006346.2
NONRATT028236.2
NONRATT005233.2
NONRATT004372.2
NONRATT007564.2
TCONS_00021017
NONRATT028208.2
NONRATT001157.2
NONRATT013721.2
NONRATT019986.2
NONRATT028416.2
NONRATT027374.2
NONRATT008806.2
NONRATT028686.2
NONRATT006433.2
NONRATT027373.2
NONRATT021531.2
NONRATT013039.2
NONRATT002462.2
NONRATT023331.2
NONRATT009513.2
NONRATT000775.2
NONRATT032395.1
TCONS_00017089
NONRATT021865.2
NONRATT023176.2
NONRATT025173.2
NONRATT027767.2
NONRATT024797.2
NONRATT015249.2
NONRATT019621.2
NONRATT006224.2
NONRATT004036.2
TCONS_00019774
NONRATT008428.2
NONRATT018893.2
NONRATT000776.2
NONRATT004850.2
NONRATT002803.2
NONRATT030909.2
NONRATT023352.2
NONRATT005235.2
NONRATT023097.2
NONRATT014844.2
NONRATT022513.2
NONRATT018412.2
NONRATT002720.2
NONRATT024831.2
NONRATT016317.2
NONRATT027859.2
NONRATT010657.2
NONRATT018619.2
TCONS_00030634
NONRATT008319.2
NONRATT031892.1
NONRATT000243.2
NONRATT023044.2
NONRATT020079.2
NONRATT002076.2
NONRATT007649.2
NONRATT015175.2
NONRATT019275.2
NONRATT009664.2
NONRATT031055.2
NONRATT022400.2
NONRATT018392.2
NONRATT031062.2
NONRATT021410.2
NONRATT006827.2
NONRATT024967.2
NONRATT001159.2
NONRATT030561.2
NONRATT015059.2
NONRATT029085.2
NONRATT002717.2
NONRATT014126.2
NONRATT032812.1
NONRATT013602.2
NONRATT021230.2
NONRATT032163.1
NONRATT008805.2
NONRATT010476.2
NONRATT027727.2
NONRATT008427.2
NONRATT012376.2
NONRATT030459.2
NONRATT004792.2
NONRATT002137.2
NONRATT014171.2
TCONS_00002695
NONRATT021173.2
NONRATT000803.2
NONRATT011107.2
NONRATT019414.2
NONRATT018376.2
NONRATT002333.2
NONRATT004264.2
TCONS_00007472
NONRATT028874.2
NONRATT021164.2
NONRATT010417.2
NONRATT001153.2
NONRATT016224.2
NONRATT002725.2
NONRATT028624.2
NONRATT029345.2
NONRATT012618.2
NONRATT030421.2
NONRATT016943.2
NONRATT026811.2
NONRATT022147.2
NONRATT013556.2
NONRATT010752.2
NONRATT020447.2
TCONS_00012729
NONRATT015323.2
NONRATT030971.2
NONRATT010296.2
NONRATT011002.2
NONRATT028282.2
NONRATT021536.2
NONRATT025067.2
NONRATT015410.2
NONRATT019177.2
NONRATT021360.2
NONRATT007904.2
NONRATT023047.2
NONRATT022497.2
NONRATT010023.2
NONRATT029202.2
NONRATT004527.2
NONRATT025511.2
TCONS_00000885
NONRATT020204.2
NONRATT009067.2
NONRATT004833.2
NONRATT010048.2
NONRATT024025.2
NONRATT025059.2
NONRATT015909.2
NONRATT024623.2
NONRATT025658.2
NONRATT007903.2
NONRATT021564.2
TCONS_00011080
NONRATT021309.2
NONRATT008045.2
NONRATT010991.2
NONRATT016677.2
NONRATT010047.2
NONRATT009340.2
NONRATT012560.2
NONRATT021699.2
NONRATT009426.2
NONRATT007850.2
NONRATT005081.2
TCONS_00029972
NONRATT012056.2
NONRATT016560.2
NONRATT000710.2
NONRATT007161.2
TCONS_00021074
NONRATT021172.2
NONRATT022757.2
TCONS_00012685
NONRATT003213.2
NONRATT011963.2
NONRATT012800.2
NONRATT005350.2
NONRATT006720.2
NONRATT016113.2
NONRATT001325.2
NONRATT015146.2
NONRATT006611.2
NONRATT030659.2
NONRATT009208.2
NONRATT008946.2
NONRATT034109.1
NONRATT004759.2
NONRATT002800.2
TCONS_00021044
NONRATT011938.2
NONRATT028988.2
NONRATT026739.2
NONRATT024974.2
NONRATT004804.2
TCONS_00009388
TCONS_00000886
NONRATT021092.2
NONRATT023683.2
NONRATT015201.2
NONRATT014611.2
NONRATT016735.2
NONRATT014169.2
NONRATT015977.2
NONRATT031401.1
NONRATT014253.2
NONRATT025779.2
NONRATT034110.1
NONRATT020382.2
NONRATT018861.2
TCONS_00012066
NONRATT031177.2
NONRATT016827.2
NONRATT001654.2
NONRATT023553.2
NONRATT013251.2
NONRATT027089.2
TCONS_00018687
NONRATT031560.1
TCONS_00001924
NONRATT004947.2
TCONS_00005162
NONRATT000562.2
NONRATT012361.2
NONRATT022785.2
NONRATT026808.2
NONRATT026971.2
NONRATT023370.2
TCONS_00005669
TCONS_00020032
NONRATT005282.2
NONRATT032843.1
NONRATT021904.2
TCONS_00031672
NONRATT015220.2
NONRATT000658.2
NONRATT018347.2
TCONS_00032291
NONRATT030576.2
NONRATT009803.2
TCONS_00000609
NONRATT002098.2
NONRATT002411.2
NONRATT019202.2
NONRATT021956.2
TCONS_00030127
NONRATT012543.2
NONRATT008274.2
NONRATT012705.2
NONRATT015222.2
NONRATT008235.2
NONRATT009382.2
NONRATT023874.2
NONRATT026958.2
NONRATT013625.2
NONRATT004273.2
NONRATT004079.2
NONRATT025801.2
NONRATT004936.2
NONRATT030945.2
NONRATT014188.2
NONRATT012941.2
NONRATT004795.2
NONRATT021700.2
NONRATT006480.2
NONRATT014744.2
NONRATT021643.2
NONRATT022007.2
NONRATT016662.2
TCONS_00014804
NONRATT026281.2
NONRATT008464.2
NONRATT031211.2
NONRATT025424.2
NONRATT026957.2
NONRATT010320.2
NONRATT004832.2
NONRATT029140.2
NONRATT015571.2
NONRATT033133.1
NONRATT021678.2
NONRATT009857.2
NONRATT009209.2
TCONS_00019530
NONRATT000031.2
NONRATT015719.2
NONRATT002833.2
NONRATT010501.2
NONRATT023112.2
NONRATT020181.2
NONRATT021991.2
NONRATT026211.2
NONRATT009048.2
NONRATT028827.2
NONRATT006890.2
NONRATT022614.2
NONRATT024316.2
NONRATT026313.2
NONRATT033874.1
TCONS_00007961
NONRATT014033.2
NONRATT020281.2
NONRATT014661.2
NONRATT025899.2
NONRATT020695.2
NONRATT019123.2
NONRATT000390.2
NONRATT018479.2
TCONS_00014219
TCONS_00018768
TCONS_00015325
TCONS_00031737
NONRATT000623.2
NONRATT006674.2
NONRATT011693.2
NONRATT025571.2
NONRATT006883.2
NONRATT023535.2
NONRATT033435.1
NONRATT031312.2
NONRATT013659.2
NONRATT014354.2
NONRATT031593.1
NONRATT011668.2
TCONS_00005665
NONRATT013714.2
NONRATT004754.2
TCONS_00025347
NONRATT022528.2
NONRATT017431.2
NONRATT026618.2
NONRATT005199.2
NONRATT007113.2
NONRATT023451.2
NONRATT030193.2
NONRATT010236.2
NONRATT017302.2
NONRATT017093.2
NONRATT025479.2
NONRATT004439.2
NONRATT019471.2
NONRATT027669.2
NONRATT017237.2
NONRATT031022.2
NONRATT004024.2
NONRATT013463.2
NONRATT009038.2
NONRATT004516.2
NONRATT001461.2
NONRATT024818.2
NONRATT000319.2
NONRATT019203.2
NONRATT019206.2
NONRATT001771.2
NONRATT031708.1
NONRATT020180.2
NONRATT019191.2
NONRATT012135.2
NONRATT003214.2
NONRATT007099.2
TCONS_00019082
TCONS_00016261
NONRATT020009.2
NONRATT022022.2
NONRATT010437.2
NONRATT004851.2
NONRATT015411.2
NONRATT008985.2
NONRATT026350.2
NONRATT033707.1
NONRATT001710.2
TCONS_00019080
TCONS_00000792
NONRATT005995.2
TCONS_00030022
TCONS_00018897
NONRATT025613.2
NONRATT005146.2
NONRATT006744.2
NONRATT025213.2
NONRATT005992.2
NONRATT003128.2
NONRATT019103.2
NONRATT018484.2
NONRATT010812.2
NONRATT011375.2
NONRATT030289.2
NONRATT009642.2
NONRATT007047.2
NONRATT024690.2
NONRATT033549.1
NONRATT004757.2
NONRATT020004.2
NONRATT008731.2
NONRATT021646.2
NONRATT034124.1
NONRATT023893.2
NONRATT013641.2
NONRATT016094.2
TCONS_00020734
NONRATT020179.2
NONRATT020925.2
NONRATT010108.2
NONRATT005543.2
NONRATT019248.2
NONRATT016958.2
NONRATT013984.2
NONRATT031217.2
NONRATT015766.2
NONRATT011660.2
NONRATT026093.2
NONRATT018536.2
NONRATT004866.2
NONRATT010978.2
NONRATT024460.2
NONRATT023691.2
NONRATT025455.2
NONRATT005486.2
NONRATT022638.2
NONRATT018611.2
NONRATT016264.2
NONRATT009160.2
NONRATT033614.1
NONRATT010951.2
NONRATT004161.2
NONRATT010938.2
NONRATT022556.2
NONRATT021742.2
NONRATT026152.2
NONRATT018159.2
NONRATT005201.2
NONRATT024226.2
NONRATT017363.2
NONRATT023513.2
NONRATT019851.2
NONRATT007400.2
NONRATT026607.2
TCONS_00026902
NONRATT031409.1
NONRATT016243.2
NONRATT025640.2
NONRATT024906.2
NONRATT022662.2
NONRATT030592.2
NONRATT028574.2
NONRATT018283.2
NONRATT011228.2
NONRATT019309.2
NONRATT000112.2
NONRATT011847.2
TCONS_00026901
TCONS_00016784
NONRATT000326.2
NONRATT024684.2
NONRATT029161.2
NONRATT023577.2
TCONS_00012384
NONRATT004110.2
NONRATT028712.2
NONRATT000198.2
NONRATT022346.2
NONRATT017301.2
NONRATT000954.2
NONRATT006403.2
NONRATT010374.2
NONRATT027924.2
NONRATT029730.2
NONRATT006753.2
NONRATT031696.1
NONRATT004569.2
TCONS_00009065
NONRATT005623.2
NONRATT002898.2
NONRATT016876.2
NONRATT027762.2
NONRATT027752.2
TCONS_00024638
NONRATT019370.2
NONRATT016077.2
NONRATT017779.2
NONRATT019210.2
NONRATT018316.2
NONRATT013695.2
NONRATT011158.2
NONRATT003963.2
NONRATT006461.2
NONRATT002788.2
NONRATT031405.1
NONRATT001382.2
TCONS_00004213
NONRATT021566.2
NONRATT025317.2
NONRATT007568.2
NONRATT016396.2
NONRATT011499.2
NONRATT014170.2
NONRATT014445.2
NONRATT011538.2
NONRATT022931.2
NONRATT011367.2
NONRATT032743.1
NONRATT010227.2
NONRATT017605.2
NONRATT001447.2
NONRATT007607.2
NONRATT010743.2
NONRATT008648.2
NONRATT014582.2
NONRATT020967.2
NONRATT001221.2
NONRATT002139.2
NONRATT006147.2
NONRATT022201.2
NONRATT029273.2
NONRATT022345.2
NONRATT003976.2
NONRATT010513.2
NONRATT028947.2
NONRATT026596.2
NONRATT033640.1
NONRATT022521.2
NONRATT009681.2
NONRATT022123.2
NONRATT011110.2
NONRATT015685.2
NONRATT016576.2
NONRATT004903.2
NONRATT024541.2
NONRATT001418.2
NONRATT030751.2
NONRATT013782.2
NONRATT003188.2
NONRATT000211.2
NONRATT019127.2
NONRATT026212.2
NONRATT009575.2
NONRATT009316.2
NONRATT030281.2
NONRATT009402.2
NONRATT004129.2
NONRATT020794.2
NONRATT014440.2
NONRATT026606.2
NONRATT000822.2
NONRATT012470.2
NONRATT027472.2
NONRATT001611.2
NONRATT028343.2
NONRATT032242.1
NONRATT033443.1
NONRATT000372.2
NONRATT000627.2
NONRATT015194.2
NONRATT022056.2
NONRATT007785.2
NONRATT010479.2
NONRATT014447.2
NONRATT023200.2
NONRATT016127.2
NONRATT018450.2
NONRATT033325.1
NONRATT025347.2
NONRATT033181.1
NONRATT000141.2
NONRATT034122.1
NONRATT008917.2
NONRATT003707.2
NONRATT032325.1
NONRATT027995.2
NONRATT017829.2

## Sheet: 74个miRNA
miRNA
rno-miR-181b-5p
rno-miR-291a-3p
rno-miR-497-5p
rno-miR-130b-3p
rno-miR-148a-3p
rno-miR-1188-3p
rno-miR-743b-3p
rno-miR-375-5p
rno-miR-381-3p
rno-miR-487b-3p
rno-miR-129-2-3p
rno-miR-129-1-3p
rno-miR-125b-2-3p
rno-miR-154-3p
rno-let-7f-5p
rno-miR-352
rno-miR-182
rno-miR-214-3p
rno-miR-98-5p
rno-miR-377-5p
rno-miR-19a-3p
rno-miR-21-5p
rno-miR-499-5p
rno-miR-1839-5p
rno-miR-125b-5p
rno-miR-20b-5p
rno-miR-1306-5p
rno-miR-199a-3p
rno-miR-146a-5p
rno-miR-201-5p
rno-miR-19b-3p
rno-miR-144-5p
rno-miR-1298
rno-miR-743a-3p
rno-miR-99a-3p
rno-miR-542-5p
rno-miR-493-5p
rno-miR-28-5p
rno-miR-210-3p
rno-miR-3547
rno-miR-336-5p
rno-miR-185-3p
rno-miR-873-5p
rno-miR-376a-5p
rno-miR-672-3p
rno-miR-665
rno-miR-105
rno-miR-155-3p
rno-miR-339-5p
rno-miR-149-5p
rno-miR-330-5p
rno-miR-133a-5p
rno-miR-505-5p
rno-miR-466d
rno-miR-140-5p
rno-miR-127-3p
rno-miR-136-5p
rno-miR-34c-3p
rno-miR-204-3p
rno-miR-466c-5p
rno-miR-465-3p
rno-miR-322-5p
rno-miR-30c-5p
rno-miR-200b-3p
rno-miR-346
rno-miR-322-3p
rno-miR-365-3p
rno-miR-132-5p
rno-miR-935
rno-miR-369-5p
rno-miR-760-5p
rno-miR-183-3p
rno-miR-675-5p
rno-miR-463-3p
