# Supplementary material for: Bioinformatics-Based Analysis of the lncRNA-miRNA-mRNA Network and TF Regulatory Network to Explore the Regulation Mechanism in Spinal Cord Ischemia/Reperfusion Injury
Source: Front Genet. 2021 Apr 27;12:650180. doi: 10.3389/fgene.2021.650180 (PMC8110913; doi:10.3389/fgene.2021.650180)
Supplement: Supplementary Table 4 — The interactions between DEmiRNAs and DEmRNAs. [file Table_4.XLSX]

## Sheet: Sheet1
NAME	TYPE	Mature_Acc	Mature_ID	Mature_Seq	NM	target_score	ID	P_values	P_adjust	SCII_mean	sham_mean	FoldChange	Style	SCII1	SCII2	SCII3	sham1	sham2	sham3	GeneID	Symbol	description	NM(*)
miR-125b-5p	down	MIMAT0000830	rno-miR-125b-5p	UCCCUGAGACCCUAACUUGUGA	NM_001105928	80.7815	NM_001105928.1	0.0140176	0.370723	15.2723	5.71069	2.67433	up	16.9275	16.4151	12.4741	6.61849	5.36776	5.14583	288659	Vps37b	VPS37B subunit of ESCRT-I	NM_001105928
miR-125b-5p	down	MIMAT0000830	rno-miR-125b-5p	UCCCUGAGACCCUAACUUGUGA	NM_175758	85.3879	NM_175758.3	0.0482571	0.373166	14.9397	2.08792	7.15529	up	11.985	20.8948	11.9391	2.72369	1.80497	1.7351	292657	Slc1a5	solute carrier family 1 member 5	NM_175758
miR-125b-5p	down	MIMAT0000830	rno-miR-125b-5p	UCCCUGAGACCCUAACUUGUGA	NM_001134884	80.6896	NM_001134884.1	0.0398734	0.373166	1.57516	0.616528	2.55489	up	1.49551	1.19185	2.03814	0.617292	0.931099	0.301194	315174	Scube1	signal peptide, CUB domain and EGF like domain containing 1	NM_001134884
miR-125b-5p	down	MIMAT0000830	rno-miR-125b-5p	UCCCUGAGACCCUAACUUGUGA	NM_001173427	90.0513	NM_001173427.1	0.0185193	0.373027	2.09193	0.761003	2.74892	up	1.70434	2.58054	1.99092	0.748963	1.01718	0.516862	679937	Dram1	DNA-damage regulated autophagy modulator 1	NM_001173427
miR-125b-5p	down	MIMAT0000830	rno-miR-125b-5p	UCCCUGAGACCCUAACUUGUGA	NM_001107639	91.6886	NM_001107639.2	0.0315495	0.37306	1.25626	0.0428856	29.2932	up	1.38912	1.56063	0.819016	0.0264213	0.0181097	0.0841257	309871	Prdm1	PR/SET domain 1	NM_001107639
miR-125b-5p	down	MIMAT0000830	rno-miR-125b-5p	UCCCUGAGACCCUAACUUGUGA	NM_001009541	80.0204	NM_001009541.1	0.000290218	0.241202	29.2095	6.34843	4.60106	up	31.8794	28.2941	27.4549	6.48057	7.98614	4.57857	494344	Ier2	immediate early response 2	NM_001009541
miR-125b-5p	down	MIMAT0000830	rno-miR-125b-5p	UCCCUGAGACCCUAACUUGUGA	NM_053812	91.2826	NM_053812.1	0.0218841	0.373027	6.67552	2.68312	2.48797	up	7.82827	5.59459	6.60371	2.72585	2.44798	2.87553	116502	Bak1	BCL2-antagonist/killer 1	NM_053812
miR-125b-5p	down	MIMAT0000830	rno-miR-125b-5p	UCCCUGAGACCCUAACUUGUGA	NM_001109033	95.6987	NM_001109033.2	0.0468276	0.373166	0.713864	0.196319	3.63624	up	0.642504	0.534219	0.96487	0.266578	0.12758	0.194801	497933	Slc25a35	solute carrier family 25, member 35	NM_001109033
miR-125b-5p	down	MIMAT0000830	rno-miR-125b-5p	UCCCUGAGACCCUAACUUGUGA	NM_012637	89.748	NM_012637.2	0.0195493	0.373027	11.2218	3.12854	3.58692	up	11.1426	13.4396	9.08325	3.41227	3.38418	2.58917	24697	Ptpn1	protein tyrosine phosphatase, non-receptor type 1	NM_012637
miR-125b-5p	down	MIMAT0000830	rno-miR-125b-5p	UCCCUGAGACCCUAACUUGUGA	NM_001109598	83.1618	NM_001109598.1	0.0116829	0.370001	9.46853	4.00146	2.36627	up	9.14988	10.6343	8.62136	3.98597	4.07352	3.94491	690516	Smurf1	SMAD specific E3 ubiquitin protein ligase 1	NM_001109598
miR-125b-5p	down	MIMAT0000830	rno-miR-125b-5p	UCCCUGAGACCCUAACUUGUGA	NM_001012030	83.2106	NM_001012030.1	0.00963243	0.363515	15.1282	7.50968	2.01449	up	16.7681	15.429	13.1873	7.39124	8.30767	6.83014	305083	Zfp281	zinc finger protein 281	NM_001012030
miR-125b-5p	down	MIMAT0000830	rno-miR-125b-5p	UCCCUGAGACCCUAACUUGUGA	NM_001005883	97.6853	NM_001005883.1	0.0151915	0.370723	10.1254	4.18267	2.4208	up	9.45083	11.7769	9.1484	4.4836	4.2358	3.82861	305419	Pi4k2b	phosphatidylinositol 4-kinase type 2 beta	NM_001005883
miR-125b-5p	down	MIMAT0000830	rno-miR-125b-5p	UCCCUGAGACCCUAACUUGUGA	NM_012747	89.0775	NM_012747.2	2.4572e-06	0.0634362	57.3331	15.386	3.72632	up	58.805	56.2215	56.9727	15.7426	14.0525	16.3629	25125	Stat3	signal transducer and activator of transcription 3	NM_012747
miR-199a-3p	down	MIMAT0004738	rno-miR-199a-3p	ACAGUAGUCUGCACAUUGGUUA	NM_001134712	87.9477	NM_001134712.1	0.0210151	0.373027	3.08924	0.981473	3.14755	up	2.99423	3.67654	2.59694	1.01439	1.00138	0.928645	686611	Sinhcaf	SIN3-HDAC complex associated factor	NM_001134712
miR-199a-3p	down	MIMAT0004738	rno-miR-199a-3p	ACAGUAGUCUGCACAUUGGUUA	NM_133578	84.144	NM_133578.1	0.00696419	0.352531	13.4399	0.693813	19.371	up	14.6865	14.3522	11.2809	0.704688	0.810352	0.5664	171109	Dusp5	dual specificity phosphatase 5	NM_133578
miR-199a-3p	down	MIMAT0004738	rno-miR-199a-3p	ACAGUAGUCUGCACAUUGGUUA	NM_001107456	80.2261	NM_001107456.1	0.0229027	0.373027	0.464719	0.194742	2.38633	up	0.579253	0.413845	0.401058	0.262886	0.142677	0.178663	308106	Map3k4	mitogen activated protein kinase kinase kinase 4	NM_001107456
miR-199a-3p	down	MIMAT0004738	rno-miR-199a-3p	ACAGUAGUCUGCACAUUGGUUA	NM_001108068	80.073	NM_001108068.1	0.000566669	0.250846	0.339918	0.0592163	5.74028	up	0.310852	0.380029	0.328874	0.0489268	0.0938111	0.0349111	314619	Sbno2	strawberry notch homolog 2	NM_001108068
miR-146a-5p	down	MIMAT0000852	rno-miR-146a-5p	UGAGAACUGAAUUCCAUGGGUU	NM_138854	84.1404	NM_138854.1	0.00135733	0.265614	0.92067	0.112927	8.15278	up	0.890378	1.06363	0.808003	0.213704	9.3e-05	0.124984	192208	Slc38a5	solute carrier family 38, member 5	NM_138854
miR-146a-5p	down	MIMAT0000852	rno-miR-146a-5p	UGAGAACUGAAUUCCAUGGGUU	NM_001170559	81.0023	NM_001170559.1	0.0285177	0.37306	0.448506	0.127648	3.51361	up	0.538786	0.493059	0.313672	0.121988	0.0799457	0.18101	114122	Vcan	versican	NM_001170559
miR-146a-5p	down	MIMAT0000852	rno-miR-146a-5p	UGAGAACUGAAUUCCAUGGGUU	NM_017259	89.3766	NM_017259.1	0.0239737	0.373027	33.595	13.2439	2.53665	up	34.6313	40.6877	25.466	19.2152	11.238	9.27834	29619	Btg2	BTG anti-proliferation factor 2	NM_017259
miR-146a-5p	down	MIMAT0000852	rno-miR-146a-5p	UGAGAACUGAAUUCCAUGGGUU	NM_001024368	93.023	NM_001024368.1	0.012698	0.370001	6.34101	2.92882	2.16504	up	6.10041	7.4824	5.44022	2.12367	3.44694	3.21585	501665	Slc10a3	solute carrier family 10, member 3	NM_001024368
miR-146a-5p	down	MIMAT0000852	rno-miR-146a-5p	UGAGAACUGAAUUCCAUGGGUU	NM_032060	80.5448	NM_032060.1	0.0239253	0.373027	0.445168	0.205654	2.16464	up	0.540938	0.366287	0.428277	0.135639	0.28182	0.199504	84007	C3ar1	complement C3a receptor 1	NM_032060
miR-493-5p	down	MIMAT0017217	rno-miR-493-5p	UUGUACAUGGUAGGCUUUCAUU	NM_001105720	83.8119	NM_001105720.2	0.000410945	0.241202	75.004	31.8259	2.3567	up	78.2016	77.4107	69.3997	35.3048	28.2951	31.8777	25493	Nfkbia	NFKB inhibitor alpha	NM_001105720
miR-493-5p	down	MIMAT0017217	rno-miR-493-5p	UUGUACAUGGUAGGCUUUCAUU	NM_024359	86.9193	NM_024359.1	0.00208728	0.290847	19.9064	8.96394	2.22072	up	19.6855	19.9946	20.039	10.1208	8.30631	8.46476	29560	Hif1a	hypoxia inducible factor 1 subunit alpha	NM_024359
miR-493-5p	down	MIMAT0017217	rno-miR-493-5p	UUGUACAUGGUAGGCUUUCAUU	NM_001108769	92.4681	NM_001108769.1	0.0293092	0.37306	0.0462546	0.018229	2.53742	up	0.0357715	0.055674	0.0473182	0.0068759	0.0279229	0.0198882	363083	Fbxl22	F-box and leucine-rich repeat protein 22	NM_001108769
miR-493-5p	down	MIMAT0017217	rno-miR-493-5p	UUGUACAUGGUAGGCUUUCAUU	NM_021835	89.8729	NM_021835.3	0.00939243	0.363259	70.1474	30.2545	2.31858	up	79.6613	65.0146	65.7664	32.5947	30.3818	27.7871	24516	Jun	Jun proto-oncogene, AP-1 transcription factor subunit	NM_021835
miR-493-5p	down	MIMAT0017217	rno-miR-493-5p	UUGUACAUGGUAGGCUUUCAUU	NM_001102408	91.3326	NM_001102408.1	0.0263926	0.37306	30.1426	11.638	2.59001	up	30.1853	35.6644	24.5782	12.304	10.6944	11.9156	304944	Uck2	uridine-cytidine kinase 2	NM_001102408
miR-493-5p	down	MIMAT0017217	rno-miR-493-5p	UUGUACAUGGUAGGCUUUCAUU	NM_022524	85.3732	NM_022524.1	0.0452123	0.373166	10.453	3.07819	3.39584	up	8.05656	13.9898	9.31277	3.33456	3.86852	2.03149	64316	Srpx	sushi-repeat-containing protein, X-linked	NM_022524
miR-493-5p	down	MIMAT0017217	rno-miR-493-5p	UUGUACAUGGUAGGCUUUCAUU	NM_001034088	85.741	NM_001034088.2	0.00911953	0.362426	3.90972	0.923827	4.23209	up	3.60969	4.50761	3.61186	0.88636	0.890108	0.995014	363026	Carm1	coactivator-associated arginine methyltransferase 1	NM_001034088
miR-493-5p	down	MIMAT0017217	rno-miR-493-5p	UUGUACAUGGUAGGCUUUCAUU	NM_017022	86.755	NM_017022.2	0.025895	0.37306	154.347	69.1009	2.23366	up	147.844	182.488	132.711	72.0035	71.1073	64.1917	24511	Itgb1	integrin subunit beta 1	NM_017022
miR-493-5p	down	MIMAT0017217	rno-miR-493-5p	UUGUACAUGGUAGGCUUUCAUU	NM_001009702	91.8425	NM_001009702.1	0.00327984	0.322547	15.9187	7.74121	2.05635	up	14.8291	16.908	16.019	7.41587	7.95906	7.8487	360895	Rrp15	ribosomal RNA processing 15 homolog	NM_001009702
miR-181b-5p	down	MIMAT0000859	rno-miR-181b-5p	AACAUUCAUUGCUGUCGGUGGGU	NM_001106150	98.0414	NM_001106150.1	0.00526547	0.343707	5.83971	2.43748	2.3958	up	6.45416	5.52164	5.54333	1.89181	3.34152	2.07911	291610	Spry4	sprouty RTK signaling antagonist 4	NM_001106150
miR-181b-5p	down	MIMAT0000859	rno-miR-181b-5p	AACAUUCAUUGCUGUCGGUGGGU	NM_023955	86.0603	NM_023955.1	0.000161663	0.238489	18.2407	8.30588	2.19612	up	18.6478	18.4505	17.6237	7.99935	9.23238	7.6859	65168	Scamp2	secretory carrier membrane protein 2	NM_023955
miR-181b-5p	down	MIMAT0000859	rno-miR-181b-5p	AACAUUCAUUGCUGUCGGUGGGU	NM_017180	83.8037	NM_017180.2	0.0213203	0.373027	22.1384	2.49915	8.85834	up	19.8519	27.9916	18.5716	2.79279	2.6413	2.06337	29380	Phlda1	pleckstrin homology-like domain, family A, member 1	NM_017180
miR-181b-5p	down	MIMAT0000859	rno-miR-181b-5p	AACAUUCAUUGCUGUCGGUGGGU	NM_001109968	91.2862	NM_001109968.1	0.0275864	0.37306	15.7925	3.32864	4.74444	up	15.3519	20.2209	11.8049	3.46372	4.56365	1.95856	24398	Gls	glutaminase	NM_001109968
miR-181b-5p	down	MIMAT0000859	rno-miR-181b-5p	AACAUUCAUUGCUGUCGGUGGGU	NM_001007754	85.343	NM_001007754.1	0.031397	0.37306	30.4696	6.96566	4.37426	up	27.4733	39.1602	24.7753	8.1169	6.80503	5.97505	363140	Rassf1	Ras association domain family member 1	NM_001007754
miR-181b-5p	down	MIMAT0000859	rno-miR-181b-5p	AACAUUCAUUGCUGUCGGUGGGU	NM_001270598	89.5469	NM_001270598.1	0.00251321	0.30865	1.2363	0.549837	2.24849	up	1.21287	1.31262	1.18341	0.538635	0.548078	0.562798	303824	Igf2bp2	insulin-like growth factor 2 mRNA binding protein 2	NM_001270598
miR-181b-5p	down	MIMAT0000859	rno-miR-181b-5p	AACAUUCAUUGCUGUCGGUGGGU	NM_031642	89.7907	NM_031642.4	0.00684202	0.352506	69.5126	15.9338	4.36259	up	78.2756	63.3924	66.8699	16.3934	15.5954	15.8125	58954	Klf6	Kruppel-like factor 6	NM_031642
miR-181b-5p	down	MIMAT0000859	rno-miR-181b-5p	AACAUUCAUUGCUGUCGGUGGGU	NM_139089	86.6733	NM_139089.1	0.0140957	0.370723	12.9915	0.263306	49.3398	up	15.6719	10.3616	12.9409	0.170201	0.373282	0.246437	245920	Cxcl10	C-X-C motif chemokine ligand 10	NM_139089
miR-181b-5p	down	MIMAT0000859	rno-miR-181b-5p	AACAUUCAUUGCUGUCGGUGGGU	NM_001107712	84.7887	NM_001107712.2	0.00149199	0.271933	18.1528	5.35884	3.38745	up	18.9969	19.4493	16.0122	6.59717	4.76985	4.7095	310760	Cttnbp2nl	CTTNBP2 N-terminal like	NM_001107712
miR-181b-5p	down	MIMAT0000859	rno-miR-181b-5p	AACAUUCAUUGCUGUCGGUGGGU	NM_001005883	97.5634	NM_001005883.1	0.0151915	0.370723	10.1254	4.18267	2.4208	up	9.45083	11.7769	9.1484	4.4836	4.2358	3.82861	305419	Pi4k2b	phosphatidylinositol 4-kinase type 2 beta	NM_001005883
miR-181b-5p	down	MIMAT0000859	rno-miR-181b-5p	AACAUUCAUUGCUGUCGGUGGGU	NM_001034088	81.2283	NM_001034088.2	0.00911953	0.362426	3.90972	0.923827	4.23209	up	3.60969	4.50761	3.61186	0.88636	0.890108	0.995014	363026	Carm1	coactivator-associated arginine methyltransferase 1	NM_001034088
miR-181b-5p	down	MIMAT0000859	rno-miR-181b-5p	AACAUUCAUUGCUGUCGGUGGGU	NM_001039035	92.0425	NM_001039035.2	0.0229688	0.373027	24.8054	10.1626	2.44086	up	19.8708	27.1885	27.3569	11.2331	9.77203	9.48249	362687	Srsf7	serine and arginine rich splicing factor 7	NM_001039035
miR-181b-5p	down	MIMAT0000859	rno-miR-181b-5p	AACAUUCAUUGCUGUCGGUGGGU	NM_001108355	80.7945	NM_001108355.1	0.0466532	0.373166	2.62956	0.73332	3.58583	up	2.30406	3.23987	2.34477	0.238665	1.77419	0.187105	360917	Cnot6l	CCR4-NOT transcription complex, subunit 6-like	NM_001108355
miR-21-5p	down	MIMAT0000790	rno-miR-21-5p	UAGCUUAUCAGACUGAUGUUGA	NM_019242	87.2741	NM_019242.1	0.00936549	0.363259	85.1801	17.4104	4.89249	up	93.8818	90.1629	71.4956	15.8132	18.9323	17.4857	29596	Ifrd1	interferon-related developmental regulator 1	NM_019242
miR-21-5p	down	MIMAT0000790	rno-miR-21-5p	UAGCUUAUCAGACUGAUGUUGA	NM_017259	86.6389	NM_017259.1	0.0239737	0.373027	33.595	13.2439	2.53665	up	34.6313	40.6877	25.466	19.2152	11.238	9.27834	29619	Btg2	BTG anti-proliferation factor 2	NM_017259
miR-21-5p	down	MIMAT0000790	rno-miR-21-5p	UAGCUUAUCAGACUGAUGUUGA	NM_138912	87.6865	NM_138912.2	0.0104891	0.3669	1.38763	0.185819	7.46763	up	1.38932	1.64299	1.13057	0.110969	0.195827	0.250661	192280	Ppp1r3b	protein phosphatase 1, regulatory subunit 3B	NM_138912
miR-21-5p	down	MIMAT0000790	rno-miR-21-5p	UAGCUUAUCAGACUGAUGUUGA	NM_001012046	81.7498	NM_001012046.1	0.0272394	0.37306	2.36484	0.260683	9.07172	up	1.88784	2.10564	3.10104	0.356867	0.140829	0.284353	306141	Spry2	sprouty RTK signaling antagonist 2	NM_001012046
miR-381-3p	down	MIMAT0003199	rno-miR-381-3p	UAUACAAGGGCAAGCUCU	NM_001107163	92.7486	NM_001107163.1	0.0347497	0.37306	0.370949	0.0323313	11.4734	up	0.523329	0.302564	0.286953	0.00844274	6.6e-11	0.0885511	304655	Zswim4	zinc finger, SWIM-type containing 4	NM_001107163
miR-381-3p	down	MIMAT0003199	rno-miR-381-3p	UAUACAAGGGCAAGCUCU	NM_001105720	95.9491	NM_001105720.2	0.000410945	0.241202	75.004	31.8259	2.3567	up	78.2016	77.4107	69.3997	35.3048	28.2951	31.8777	25493	Nfkbia	NFKB inhibitor alpha	NM_001105720
miR-381-3p	down	MIMAT0003199	rno-miR-381-3p	UAUACAAGGGCAAGCUCU	NM_024489	86.7378	NM_024489.1	0.0310274	0.37306	6.81571	3.2656	2.08713	up	6.03359	8.11301	6.30055	3.35636	3.31081	3.12961	80338	Zbtb10	zinc finger and BTB domain containing 10	NM_024489
miR-381-3p	down	MIMAT0003199	rno-miR-381-3p	UAUACAAGGGCAAGCUCU	NM_001014071	82.2132	NM_001014071.1	0.00646884	0.350726	73.1257	18.3848	3.97751	up	82.6105	76.6321	60.1343	19.682	12.5744	22.898	313729	Errfi1	ERBB receptor feedback inhibitor 1	NM_001014071
miR-381-3p	down	MIMAT0003199	rno-miR-381-3p	UAUACAAGGGCAAGCUCU	NM_001013865	85.5693	NM_001013865.1	0.0257534	0.37306	8.69568	4.02931	2.15811	up	8.69057	10.0757	7.3208	3.80649	4.20164	4.07981	288092	Tmem39a	transmembrane protein 39a	NM_001013865
miR-381-3p	down	MIMAT0003199	rno-miR-381-3p	UAUACAAGGGCAAGCUCU	NM_001033653	81.2815	NM_001033653.1	0.025361	0.373027	103.308	8.7616	11.791	up	108.713	126.788	74.4228	9.0063	8.9439	8.3346	83425	Akap12	A-kinase anchoring protein 12	NM_001033653
miR-381-3p	down	MIMAT0003199	rno-miR-381-3p	UAUACAAGGGCAAGCUCU	NM_001079699	84.7866	NM_001079699.1	0.00278393	0.31303	21.0236	8.82799	2.38147	up	21.502	22.7099	18.8589	9.88477	8.05213	8.54705	297784	Rrs1	ribosome biogenesis regulator 1 homolog	NM_001079699
miR-381-3p	down	MIMAT0003199	rno-miR-381-3p	UAUACAAGGGCAAGCUCU	NM_001024368	90.3914	NM_001024368.1	0.012698	0.370001	6.34101	2.92882	2.16504	up	6.10041	7.4824	5.44022	2.12367	3.44694	3.21585	501665	Slc10a3	solute carrier family 10, member 3	NM_001024368
miR-381-3p	down	MIMAT0003199	rno-miR-381-3p	UAUACAAGGGCAAGCUCU	NM_001108355	84.7624	NM_001108355.1	0.0466532	0.373166	2.62956	0.73332	3.58583	up	2.30406	3.23987	2.34477	0.238665	1.77419	0.187105	360917	Cnot6l	CCR4-NOT transcription complex, subunit 6-like	NM_001108355
miR-1298	down	MIMAT0025060	rno-miR-1298	UUCAUUCGGCUGUCCAGAUGUA	NM_001271345	88.5354	NM_001271345.1	0.0432919	0.373166	12.1649	5.94289	2.04697	up	11.2553	15.0126	10.2268	5.95081	6.58114	5.29671	100360427	E2f4	E2F transcription factor 4	NM_001271345
miR-487b-3p	down	MIMAT0003200	rno-miR-487b-3p	AAUCGUACAGGGUCAUCCACUU	NM_139089	87.0702	NM_139089.1	0.0140957	0.370723	12.9915	0.263306	49.3398	up	15.6719	10.3616	12.9409	0.170201	0.373282	0.246437	245920	Cxcl10	C-X-C motif chemokine ligand 10	NM_139089
miR-291a-3p	down	MIMAT0000895	rno-miR-291a-3p	AAAGUGCUUCCACUUUGUGUGCC	NM_013026	89.7873	NM_013026.2	0.0313925	0.37306	8.36172	0.52614	15.8926	up	8.44605	10.7896	5.84953	0.573592	0.599534	0.405293	25216	Sdc1	syndecan 1	NM_013026
miR-291a-3p	down	MIMAT0000895	rno-miR-291a-3p	AAAGUGCUUCCACUUUGUGUGCC	NM_001108301	89.0153	NM_001108301.1	0.0278743	0.37306	1.37192	0.603993	2.27142	up	1.49873	1.03462	1.58241	0.472787	0.772968	0.566223	360640	Map3k14	mitogen-activated protein kinase kinase kinase 14	NM_001108301
miR-291a-3p	down	MIMAT0000895	rno-miR-291a-3p	AAAGUGCUUCCACUUUGUGUGCC	NM_001270802	91.5958	NM_001270802.1	0.018573	0.373027	11.7652	5.0537	2.32804	up	10.7494	13.9651	10.5811	4.37136	5.4088	5.38094	85245	Kpna2	karyopherin subunit alpha 2	NM_001270802
miR-291a-3p	down	MIMAT0000895	rno-miR-291a-3p	AAAGUGCUUCCACUUUGUGUGCC	NM_001108355	83.9009	NM_001108355.1	0.0466532	0.373166	2.62956	0.73332	3.58583	up	2.30406	3.23987	2.34477	0.238665	1.77419	0.187105	360917	Cnot6l	CCR4-NOT transcription complex, subunit 6-like	NM_001108355
miR-377-5p	down	MIMAT0017203	rno-miR-377-5p	AGAGGUUGCCCUUGGUGAAUUC	NM_199115	87.0006	NM_199115.2	0.00695947	0.352531	40.4956	3.81741	10.6082	up	39.1766	46.3888	35.9215	3.93449	3.95598	3.56175	362850	Angptl4	angiopoietin-like 4	NM_199115
miR-377-5p	down	MIMAT0017203	rno-miR-377-5p	AGAGGUUGCCCUUGGUGAAUUC	NM_023985	88.4666	NM_023985.1	0.0108715	0.368994	28.9414	3.71454	7.79137	up	34.3197	26.37	26.1345	3.65248	3.41478	4.07637	78969	Trib1	tribbles pseudokinase 1	NM_023985
miR-144-5p	down	MIMAT0017130	rno-miR-144-5p	GGAUAUCAUCAUAUACUGUAAGU	NM_001305240	81.51	NM_001305240.1	0.00439834	0.333534	0.753068	0.139167	5.41126	up	0.897424	0.722671	0.639111	0.167889	0.249543	6.79e-05	300944	Xrn1	5'-3' exoribonuclease 1	NM_001305240
miR-201-5p	down	MIMAT0012846	rno-miR-201-5p	CACUCAGUAAGGCAUUGUUC	NM_012598	93.3361	NM_012598.2	0.00676468	0.352506	26.5132	10.9791	2.41487	up	25.1992	30.3332	24.0071	9.39101	15.4166	8.12983	24539	Lpl	lipoprotein lipase	NM_012598
miR-20b-5p	down	MIMAT0003211	rno-miR-20b-5p	CAAAGUGCUCAUAGUGCAGGUAG	NM_023955	85.7708	NM_023955.1	0.000161663	0.238489	18.2407	8.30588	2.19612	up	18.6478	18.4505	17.6237	7.99935	9.23238	7.6859	65168	Scamp2	secretory carrier membrane protein 2	NM_023955
miR-20b-5p	down	MIMAT0003211	rno-miR-20b-5p	CAAAGUGCUCAUAGUGCAGGUAG	NM_013153	89.3409	NM_013153.1	0.00279285	0.31303	2.53539	0.579444	4.37556	up	2.8896	2.20975	2.50683	0.399981	0.772525	0.565827	25694	Has2	hyaluronan synthase 2	NM_013153
miR-20b-5p	down	MIMAT0003211	rno-miR-20b-5p	CAAAGUGCUCAUAGUGCAGGUAG	NM_001109584	94.3503	NM_001109584.1	0.0152295	0.370723	2.17041	0.8658	2.50683	up	1.71199	2.54473	2.25453	0.57927	1.15544	0.862693	690366	Vangl1	VANGL planar cell polarity protein 1	NM_001109584
miR-20b-5p	down	MIMAT0003211	rno-miR-20b-5p	CAAAGUGCUCAUAGUGCAGGUAG	NM_001100634	89.1157	NM_001100634.2	0.0258726	0.37306	0.126707	0.0516633	2.45256	up	0.149679	0.0966441	0.133799	0.0476943	0.0280225	0.0792731	24848	Tph1	tryptophan hydroxylase 1	NM_001100634
miR-20b-5p	down	MIMAT0003211	rno-miR-20b-5p	CAAAGUGCUCAUAGUGCAGGUAG	NM_053847	93.8419	NM_053847.1	0.0329556	0.37306	5.36698	1.03192	5.20094	up	5.58872	6.67688	3.83533	1.09544	1.16615	0.834191	116596	Map3k8	mitogen-activated protein kinase kinase kinase 8	NM_053847
miR-20b-5p	down	MIMAT0003211	rno-miR-20b-5p	CAAAGUGCUCAUAGUGCAGGUAG	NM_001108301	93.5673	NM_001108301.1	0.0278743	0.37306	1.37192	0.603993	2.27142	up	1.49873	1.03462	1.58241	0.472787	0.772968	0.566223	360640	Map3k14	mitogen-activated protein kinase kinase kinase 14	NM_001108301
miR-20b-5p	down	MIMAT0003211	rno-miR-20b-5p	CAAAGUGCUCAUAGUGCAGGUAG	NM_001270802	88.84	NM_001270802.1	0.018573	0.373027	11.7652	5.0537	2.32804	up	10.7494	13.9651	10.5811	4.37136	5.4088	5.38094	85245	Kpna2	karyopherin subunit alpha 2	NM_001270802
miR-20b-5p	down	MIMAT0003211	rno-miR-20b-5p	CAAAGUGCUCAUAGUGCAGGUAG	NM_022277	93.77	NM_022277.1	0.000845458	0.25109	1.72682	0.47771	3.6148	up	1.68932	1.78799	1.70316	0.343728	0.506072	0.583329	64044	Casp8	caspase 8	NM_022277
miR-20b-5p	down	MIMAT0003211	rno-miR-20b-5p	CAAAGUGCUCAUAGUGCAGGUAG	NM_001106461	85.2588	NM_001106461.1	0.00991707	0.365453	23.2612	6.01152	3.86944	up	26.6482	24.6515	18.4839	8.01493	4.29768	5.72196	295342	Rhoc	ras homolog family member C	NM_001106461
miR-20b-5p	down	MIMAT0003211	rno-miR-20b-5p	CAAAGUGCUCAUAGUGCAGGUAG	NM_001012089	81.8862	NM_001012089.1	0.0451163	0.373166	4.8811	0.948778	5.14461	up	4.34186	6.59355	3.70788	1.0531	0.790513	1.00272	311406	Dusp2	dual specificity phosphatase 2	NM_001012089
miR-20b-5p	down	MIMAT0003211	rno-miR-20b-5p	CAAAGUGCUCAUAGUGCAGGUAG	NM_001305240	93.3662	NM_001305240.1	0.00439834	0.333534	0.753068	0.139167	5.41126	up	0.897424	0.722671	0.639111	0.167889	0.249543	6.79e-05	300944	Xrn1	5'-3' exoribonuclease 1	NM_001305240
miR-20b-5p	down	MIMAT0003211	rno-miR-20b-5p	CAAAGUGCUCAUAGUGCAGGUAG	NM_019290	92.8658	NM_019290.1	0.00973895	0.364121	10.9951	4.15672	2.64515	up	12.011	12.0553	8.91917	3.3656	5.21196	3.89261	54230	Btg3	BTG anti-proliferation factor 3	NM_019290
miR-20b-5p	down	MIMAT0003211	rno-miR-20b-5p	CAAAGUGCUCAUAGUGCAGGUAG	NM_001108355	84.9208	NM_001108355.1	0.0466532	0.373166	2.62956	0.73332	3.58583	up	2.30406	3.23987	2.34477	0.238665	1.77419	0.187105	360917	Cnot6l	CCR4-NOT transcription complex, subunit 6-like	NM_001108355
miR-20b-5p	down	MIMAT0003211	rno-miR-20b-5p	CAAAGUGCUCAUAGUGCAGGUAG	NM_133392	91.9829	NM_133392.1	0.00692046	0.35252	8.23188	1.64801	4.99504	up	7.36038	9.80131	7.53393	1.20245	2.26368	1.47791	170904	Stk17b	serine/threonine kinase 17b	NM_133392
miR-130b-3p	down	MIMAT0000837	rno-miR-130b-3p	CAGUGCAAUGAUGAAAGGGCAU	NM_001105668	80.0736	NM_001105668.1	0.00563442	0.348321	7.04282	3.15974	2.22892	up	6.0968	7.17195	7.8597	3.21178	3.66609	2.60135	362325	Mdfic	MyoD family inhibitor domain containing	NM_001105668
miR-130b-3p	down	MIMAT0000837	rno-miR-130b-3p	CAGUGCAAUGAUGAAAGGGCAU	NM_012591	87.2718	NM_012591.1	0.02168	0.373027	9.70737	2.18576	4.44119	up	12.1823	8.40273	8.53707	1.99801	2.73402	1.82524	24508	Irf1	interferon regulatory factor 1	NM_012591
miR-743a-3p	down	MIMAT0005334	rno-miR-743a-3p	GAAAGACGCCAAACUGGGUAGA	NM_001024269	90.7955	NM_001024269.1	0.0350928	0.37306	10.4764	5.20262	2.01368	up	13.0377	9.60276	8.78872	5.20906	6.55183	3.84696	360503	Luc7l	LUC7-like	NM_001024269
miR-743a-3p	down	MIMAT0005334	rno-miR-743a-3p	GAAAGACGCCAAACUGGGUAGA	NM_030829	81.6197	NM_030829.1	0.0150547	0.370723	2.22576	0.120609	18.4544	up	1.78386	2.87176	2.02166	3.27e-06	0.360023	0.00179984	59075	Grk5	G protein-coupled receptor kinase 5	NM_030829
miR-497-5p	down	MIMAT0003383	rno-miR-497-5p	CAGCAGCACACUGUGGUUUGUA	NM_001106204	97.4052	NM_001106204.1	0.000556188	0.250846	10.619	4.48263	2.36891	up	10.2572	10.4664	11.1333	4.79435	4.9836	3.66995	292188	Rnf217	ring finger protein 217	NM_001106204
miR-497-5p	down	MIMAT0003383	rno-miR-497-5p	CAGCAGCACACUGUGGUUUGUA	NM_017259	82.1104	NM_017259.1	0.0239737	0.373027	33.595	13.2439	2.53665	up	34.6313	40.6877	25.466	19.2152	11.238	9.27834	29619	Btg2	BTG anti-proliferation factor 2	NM_017259
miR-497-5p	down	MIMAT0003383	rno-miR-497-5p	CAGCAGCACACUGUGGUUUGUA	NM_001107734	92.4032	NM_001107734.1	0.030487	0.37306	0.325576	0.114287	2.84875	up	0.366012	0.228372	0.382344	0.191998	0.0938311	0.0570325	311118	Tlk1	tousled-like kinase 1	NM_001107734
miR-497-5p	down	MIMAT0003383	rno-miR-497-5p	CAGCAGCACACUGUGGUUUGUA	NM_001108355	83.5203	NM_001108355.1	0.0466532	0.373166	2.62956	0.73332	3.58583	up	2.30406	3.23987	2.34477	0.238665	1.77419	0.187105	360917	Cnot6l	CCR4-NOT transcription complex, subunit 6-like	NM_001108355
miR-497-5p	down	MIMAT0003383	rno-miR-497-5p	CAGCAGCACACUGUGGUUUGUA	NM_001287110	93.2862	NM_001287110.1	0.0464793	0.373166	4.48709	0.876142	5.12141	up	3.56764	6.25094	3.64268	1.28414	0.894815	0.449475	83785	Vegfa	vascular endothelial growth factor A	NM_001287110
miR-497-5p	down	MIMAT0003383	rno-miR-497-5p	CAGCAGCACACUGUGGUUUGUA	NM_199256	84.8436	NM_199256.2	0.0200271	0.373027	56.0321	24.7581	2.26318	up	51.1901	66.0298	50.8763	23.5386	27.1186	23.6172	80843	Sec61a1	SEC61 translocon subunit alpha 1	NM_199256
miR-497-5p	down	MIMAT0003383	rno-miR-497-5p	CAGCAGCACACUGUGGUUUGUA	NM_001110334	93.2862	NM_001110334.2	0.0464793	0.373166	4.48709	0.876142	5.12141	up	3.56764	6.25094	3.64268	1.28414	0.894815	0.449475	83785	Vegfa	vascular endothelial growth factor A	NM_001110334
miR-497-5p	down	MIMAT0003383	rno-miR-497-5p	CAGCAGCACACUGUGGUUUGUA	NM_001037214	89.7178	NM_001037214.1	0.00257524	0.308763	3.29557	0.937987	3.51345	up	2.87671	3.35589	3.65411	0.920991	1.15358	0.739386	500727	Cdca4	cell division cycle associated 4	NM_001037214
miR-336-5p	down	MIMAT0000576	rno-miR-336-5p	UCACCCUUCCAUAUCUAGUCU	NM_001008344	89.9814	NM_001008344.1	0.00469521	0.33419	49.3776	22.9686	2.14979	up	49.7389	52.4408	45.9531	23.1551	22.5899	23.1608	307503	Etf1	eukaryotic translation termination factor 1	NM_001008344
miR-336-5p	down	MIMAT0000576	rno-miR-336-5p	UCACCCUUCCAUAUCUAGUCU	NM_001108134	89.4404	NM_001108134.2	0.00892977	0.361826	6.3874	2.90201	2.20103	up	6.21078	6.41662	6.53482	3.66743	2.61334	2.42527	315554	Pus3	pseudouridine synthase 3	NM_001108134
miR-148a-3p	down	MIMAT0035725	rno-miR-148a-3p	UCAGUGCACUACAGAACUUUG	NM_001014071	90.2582	NM_001014071.1	0.00646884	0.350726	73.1257	18.3848	3.97751	up	82.6105	76.6321	60.1343	19.682	12.5744	22.898	313729	Errfi1	ERBB receptor feedback inhibitor 1	NM_001014071
miR-148a-3p	down	MIMAT0035725	rno-miR-148a-3p	UCAGUGCACUACAGAACUUUG	NM_001105668	91.4288	NM_001105668.1	0.00563442	0.348321	7.04282	3.15974	2.22892	up	6.0968	7.17195	7.8597	3.21178	3.66609	2.60135	362325	Mdfic	MyoD family inhibitor domain containing	NM_001105668
miR-148a-3p	down	MIMAT0035725	rno-miR-148a-3p	UCAGUGCACUACAGAACUUUG	NM_001135009	93.8672	NM_001135009.1	0.0357502	0.37306	150.095	32.5046	4.61768	up	126.963	199.635	123.688	27.3602	44.1897	25.9638	290905	Col4a1	collagen type IV alpha 1 chain	NM_001135009
miR-148a-3p	down	MIMAT0035725	rno-miR-148a-3p	UCAGUGCACUACAGAACUUUG	NM_024127	95.4621	NM_024127.2	0.0162619	0.371502	111.806	17.9983	6.21205	up	106.255	135.313	93.8505	18.7842	16.0913	19.1193	25112	Gadd45a	growth arrest and DNA-damage-inducible, alpha	NM_024127
miR-148a-3p	down	MIMAT0035725	rno-miR-148a-3p	UCAGUGCACUACAGAACUUUG	NM_001305276	88.361	NM_001305276.1	0.0328422	0.37306	1.88423	0.591882	3.18346	up	2.38159	1.88284	1.38826	0.502894	0.811389	0.461362	296474	Helz2	helicase with zinc finger 2	NM_001305276
miR-148a-3p	down	MIMAT0035725	rno-miR-148a-3p	UCAGUGCACUACAGAACUUUG	NM_001024285	87.9986	NM_001024285.1	0.0236152	0.373027	0.0693967	0.00952525	7.28555	up	0.0639935	0.0889532	0.0552433	0.0114862	0.0116308	0.00545875	498999	Ahrr	aryl-hydrocarbon receptor repressor	NM_001024285
miR-148a-3p	down	MIMAT0035725	rno-miR-148a-3p	UCAGUGCACUACAGAACUUUG	NM_021587	82.5336	NM_021587.1	0.0290329	0.37306	4.49256	1.80919	2.48319	up	4.218	5.52948	3.7302	1.7054	2.13403	1.58814	59107	Ltbp1	latent transforming growth factor beta binding protein 1	NM_021587
miR-148a-3p	down	MIMAT0035725	rno-miR-148a-3p	UCAGUGCACUACAGAACUUUG	NM_031237	89.5261	NM_031237.1	0.049583	0.373166	50.3612	13.0302	3.86496	up	54.1478	63.0767	33.8591	12.9674	12.7055	13.4177	81920	Ube2d3	ubiquitin-conjugating enzyme E2D 3	NM_031237
miR-148a-3p	down	MIMAT0035725	rno-miR-148a-3p	UCAGUGCACUACAGAACUUUG	NM_023981	85.4386	NM_023981.4	0.0193203	0.373027	30.9283	5.6799	5.44522	up	28.7142	38.3379	25.7327	6.50186	4.33436	6.20348	78965	Csf1	colony stimulating factor 1	NM_023981
let-7f-5p	down	MIMAT0000778	rno-let-7f-5p	UGAGGUAGUAGAUUGUAUAGUU	NM_001108487	86.6116	NM_001108487.2	0.0350768	0.37306	12.3202	3.69635	3.33307	up	12.2371	15.3699	9.35362	4.22488	3.66323	3.20094	361594	Aen	apoptosis enhancing nuclease	NM_001108487
let-7f-5p	down	MIMAT0000778	rno-let-7f-5p	UGAGGUAGUAGAUUGUAUAGUU	NM_183056	86.8122	NM_183056.2	0.0164075	0.371502	18.8632	7.01512	2.68894	up	21.9775	17.56	17.0523	7.27722	6.94305	6.82509	360230	Stk40	serine/threonine kinase 40	NM_183056
let-7f-5p	down	MIMAT0000778	rno-let-7f-5p	UGAGGUAGUAGAUUGUAUAGUU	NM_001135009	92.3006	NM_001135009.1	0.0357502	0.37306	150.095	32.5046	4.61768	up	126.963	199.635	123.688	27.3602	44.1897	25.9638	290905	Col4a1	collagen type IV alpha 1 chain	NM_001135009
let-7f-5p	down	MIMAT0000778	rno-let-7f-5p	UGAGGUAGUAGAUUGUAUAGUU	NM_012589	86.9821	NM_012589.2	2.85978e-05	0.143388	122.023	0.105598	1155.55	up	120.751	123.018	122.3	0.139756	0.144336	0.0327013	24498	Il6	interleukin 6	NM_012589
let-7f-5p	down	MIMAT0000778	rno-let-7f-5p	UGAGGUAGUAGAUUGUAUAGUU	NM_013153	93.9237	NM_013153.1	0.00279285	0.31303	2.53539	0.579444	4.37556	up	2.8896	2.20975	2.50683	0.399981	0.772525	0.565827	25694	Has2	hyaluronan synthase 2	NM_013153
let-7f-5p	down	MIMAT0000778	rno-let-7f-5p	UGAGGUAGUAGAUUGUAUAGUU	NM_133306	82.8258	NM_133306.2	0.029227	0.37306	3.72658	0.309482	12.0413	up	3.74678	4.76265	2.67031	0.342293	0.369433	0.21672	140914	Olr1	oxidized low density lipoprotein receptor 1	NM_133306
let-7f-5p	down	MIMAT0000778	rno-let-7f-5p	UGAGGUAGUAGAUUGUAUAGUU	NM_001270598	95.6124	NM_001270598.1	0.00251321	0.30865	1.2363	0.549837	2.24849	up	1.21287	1.31262	1.18341	0.538635	0.548078	0.562798	303824	Igf2bp2	insulin-like growth factor 2 mRNA binding protein 2	NM_001270598
let-7f-5p	down	MIMAT0000778	rno-let-7f-5p	UGAGGUAGUAGAUUGUAUAGUU	NM_001270599	88.3763	NM_001270599.1	0.00251321	0.30865	1.2363	0.549837	2.24849	up	1.21287	1.31262	1.18341	0.538635	0.548078	0.562798	303824	Igf2bp2	insulin-like growth factor 2 mRNA binding protein 2	NM_001270599
let-7f-5p	down	MIMAT0000778	rno-let-7f-5p	UGAGGUAGUAGAUUGUAUAGUU	NM_001108355	82.0762	NM_001108355.1	0.0466532	0.373166	2.62956	0.73332	3.58583	up	2.30406	3.23987	2.34477	0.238665	1.77419	0.187105	360917	Cnot6l	CCR4-NOT transcription complex, subunit 6-like	NM_001108355
let-7f-5p	down	MIMAT0000778	rno-let-7f-5p	UGAGGUAGUAGAUUGUAUAGUU	NM_001034149	89.4393	NM_001034149.1	0.042418	0.373166	6.40042	1.94337	3.29346	up	8.42311	4.3685	6.40967	2.39829	0.221473	3.21036	313668	Ddi2	DNA damage inducible 1 homolog 2	NM_001034149
let-7f-5p	down	MIMAT0000778	rno-let-7f-5p	UGAGGUAGUAGAUUGUAUAGUU	NM_001191828	81.8659	NM_001191828.1	0.0469384	0.373166	1.87876	0.398304	4.71691	up	1.85131	2.14865	1.63633	0.000399505	1.16688	0.0276363	360866	Scyl3	SCY1 like pseudokinase 3	NM_001191828
miR-125b-2-3p	down	MIMAT0026467	rno-miR-125b-2-3p	ACAAGUCAGGCUCUUGGGACCU	NM_001107465	87.127	NM_001107465.1	0.0298141	0.37306	14.0886	6.06388	2.32337	up	12.6002	17.1344	12.5312	6.38605	6.37668	5.42893	308215	Chd1	chromodomain helicase DNA binding protein 1	NM_001107465
miR-125b-2-3p	down	MIMAT0026467	rno-miR-125b-2-3p	ACAAGUCAGGCUCUUGGGACCU	NM_024159	85.8592	NM_024159.1	0.0231548	0.373027	12.2735	5.03775	2.43631	up	14.9642	11.941	9.91536	5.03192	6.25747	3.82384	79128	Dab2	DAB adaptor protein 2	NM_024159
miR-125b-2-3p	down	MIMAT0026467	rno-miR-125b-2-3p	ACAAGUCAGGCUCUUGGGACCU	NM_001034149	91.2178	NM_001034149.1	0.042418	0.373166	6.40042	1.94337	3.29346	up	8.42311	4.3685	6.40967	2.39829	0.221473	3.21036	313668	Ddi2	DNA damage inducible 1 homolog 2	NM_001034149
miR-19a-3p	down	MIMAT0000789	rno-miR-19a-3p	UGUGCAAAUCUAUGCAAAACUGA	NM_181086	85.2842	NM_181086.3	0.0188194	0.373027	126.793	7.49115	16.9258	up	118.227	159.018	103.135	6.46792	6.90724	9.0983	302965	Tnfrsf12a	TNF receptor superfamily member 12A	NM_181086
miR-19a-3p	down	MIMAT0000789	rno-miR-19a-3p	UGUGCAAAUCUAUGCAAAACUGA	NM_024489	85.139	NM_024489.1	0.0310274	0.37306	6.81571	3.2656	2.08713	up	6.03359	8.11301	6.30055	3.35636	3.31081	3.12961	80338	Zbtb10	zinc finger and BTB domain containing 10	NM_024489
miR-19a-3p	down	MIMAT0000789	rno-miR-19a-3p	UGUGCAAAUCUAUGCAAAACUGA	NM_145879	85.8288	NM_145879.2	0.0135064	0.370723	9.4469	0.866593	10.9012	up	11.2666	9.49611	7.57802	0.58337	1.14122	0.875187	252971	Socs1	suppressor of cytokine signaling 1	NM_145879
miR-19a-3p	down	MIMAT0000789	rno-miR-19a-3p	UGUGCAAAUCUAUGCAAAACUGA	NM_019361	86.5426	NM_019361.1	0.00709248	0.353	6.81015	1.64154	4.14863	up	7.8813	6.3841	6.16503	1.44588	1.53742	1.94133	54323	Arc	activity-regulated cytoskeleton-associated protein	NM_019361
miR-19a-3p	down	MIMAT0000789	rno-miR-19a-3p	UGUGCAAAUCUAUGCAAAACUGA	NM_013026	80.9735	NM_013026.2	0.0313925	0.37306	8.36172	0.52614	15.8926	up	8.44605	10.7896	5.84953	0.573592	0.599534	0.405293	25216	Sdc1	syndecan 1	NM_013026
miR-19a-3p	down	MIMAT0000789	rno-miR-19a-3p	UGUGCAAAUCUAUGCAAAACUGA	NM_031135	92.1635	NM_031135.2	0.035855	0.37306	7.43537	2.30402	3.22713	up	7.89502	8.9421	5.469	2.18311	2.58132	2.14764	81813	Klf10	Kruppel-like factor 10	NM_031135
miR-19a-3p	down	MIMAT0000789	rno-miR-19a-3p	UGUGCAAAUCUAUGCAAAACUGA	NM_012588	94.1504	NM_012588.2	0.0471951	0.373166	38.6199	5.78989	6.67023	up	30.9848	53.7597	31.1153	5.3657	4.35306	7.65093	24484	Igfbp3	insulin-like growth factor binding protein 3	NM_012588
miR-19a-3p	down	MIMAT0000789	rno-miR-19a-3p	UGUGCAAAUCUAUGCAAAACUGA	NM_001015020	94.6968	NM_001015020.1	0.0177456	0.373027	17.9148	1.52851	11.7204	up	17.7333	21.8975	14.1135	1.75549	1.67933	1.15072	316742	Tgif1	TGFB-induced factor homeobox 1	NM_001015020
miR-19a-3p	down	MIMAT0000789	rno-miR-19a-3p	UGUGCAAAUCUAUGCAAAACUGA	NM_001013074	84.0463	NM_001013074.1	0.020327	0.373027	4.91459	2.14307	2.29325	up	5.73113	3.90995	5.1027	1.85928	2.65256	1.91736	294322	Pknox1	PBX/knotted 1 homeobox 1	NM_001013074
miR-19a-3p	down	MIMAT0000789	rno-miR-19a-3p	UGUGCAAAUCUAUGCAAAACUGA	NM_001191862	88.1385	NM_001191862.1	0.0199123	0.373027	25.1205	2.48893	10.0929	up	31.1023	24.3218	19.9373	2.59334	2.56343	2.31002	362332	Flnc	filamin C	NM_001191862
miR-19a-3p	down	MIMAT0000789	rno-miR-19a-3p	UGUGCAAAUCUAUGCAAAACUGA	NM_133392	85.7603	NM_133392.1	0.00692046	0.35252	8.23188	1.64801	4.99504	up	7.36038	9.80131	7.53393	1.20245	2.26368	1.47791	170904	Stk17b	serine/threonine kinase 17b	NM_133392
miR-1188-3p	down	MIMAT0017855	rno-miR-1188-3p	CGAGGCUCCCCACCACA	NM_001287110	80.6711	NM_001287110.1	0.0464793	0.373166	4.48709	0.876142	5.12141	up	3.56764	6.25094	3.64268	1.28414	0.894815	0.449475	83785	Vegfa	vascular endothelial growth factor A	NM_001287110
miR-1188-3p	down	MIMAT0017855	rno-miR-1188-3p	CGAGGCUCCCCACCACA	NM_019386	83.2595	NM_019386.2	0.0372941	0.37306	89.8035	13.2372	6.78419	up	71.6036	120.654	77.1527	12.2319	16.5304	10.9492	56083	Tgm2	transglutaminase 2	NM_019386
miR-1188-3p	down	MIMAT0017855	rno-miR-1188-3p	CGAGGCUCCCCACCACA	NM_021576	83.409	NM_021576.2	0.0336399	0.37306	15.2584	5.30485	2.87631	up	19.563	13.7358	12.4764	6.63593	4.00921	5.26939	58813	Nt5e	5' nucleotidase, ecto	NM_021576
miR-1188-3p	down	MIMAT0017855	rno-miR-1188-3p	CGAGGCUCCCCACCACA	NM_001110334	80.6711	NM_001110334.2	0.0464793	0.373166	4.48709	0.876142	5.12141	up	3.56764	6.25094	3.64268	1.28414	0.894815	0.449475	83785	Vegfa	vascular endothelial growth factor A	NM_001110334
miR-1306-5p	down	MIMAT0024851	rno-miR-1306-5p	CCACCUCCCCUGCAAACGUCCA	NM_001106363	90.6836	NM_001106363.1	0.0111017	0.368994	1.66622	0.379556	4.38992	up	2.08899	1.35802	1.55164	0.688925	0.142384	0.307358	294007	Pprc1	PPARG related coactivator 1	NM_001106363
miR-1306-5p	down	MIMAT0024851	rno-miR-1306-5p	CCACCUCCCCUGCAAACGUCCA	NM_053328	82.9019	NM_053328.1	0.014461	0.370723	24.0618	11.1868	2.15092	up	27.5966	23.0726	21.5162	12.1168	10.4361	11.0073	79431	Bhlhe40	basic helix-loop-helix family, member e40	NM_053328
miR-182	down	MIMAT0005300	rno-miR-182	UUUGGCAAUGGUAGAACUCACACCG	NM_001191719	84.9561	NM_001191719.1	0.0396876	0.373166	0.850888	0.124662	6.82558	up	0.950837	0.547304	1.05452	0.149086	0.0763988	0.148501	171120	Jmjd1c	jumonji domain containing 1C	NM_001191719
miR-182	down	MIMAT0005300	rno-miR-182	UUUGGCAAUGGUAGAACUCACACCG	NM_019357	87.0412	NM_019357.1	0.00997283	0.365453	44.7237	8.07692	5.53722	up	42.2039	53.4301	38.5369	7.19348	10.6302	6.40712	54319	Ezr	ezrin	NM_019357
miR-182	down	MIMAT0005300	rno-miR-182	UUUGGCAAUGGUAGAACUCACACCG	NM_017172	96.8912	NM_017172.1	0.010967	0.368994	17.3205	7.07062	2.44965	up	17.7114	16.7114	17.5387	7.35059	9.08378	4.7775	29344	Zfp36l1	zinc finger protein 36, C3H type-like 1	NM_017172
miR-182	down	MIMAT0005300	rno-miR-182	UUUGGCAAUGGUAGAACUCACACCG	NM_001106150	85.4938	NM_001106150.1	0.00526547	0.343707	5.83971	2.43748	2.3958	up	6.45416	5.52164	5.54333	1.89181	3.34152	2.07911	291610	Spry4	sprouty RTK signaling antagonist 4	NM_001106150
miR-182	down	MIMAT0005300	rno-miR-182	UUUGGCAAUGGUAGAACUCACACCG	NM_001107288	84.5558	NM_001107288.1	0.0173558	0.371956	21.7919	5.19965	4.19102	up	19.0081	27.667	18.7005	4.36701	7.74784	3.48411	306204	Flnb	filamin B	NM_001107288
miR-182	down	MIMAT0005300	rno-miR-182	UUUGGCAAUGGUAGAACUCACACCG	NM_001107639	84.3918	NM_001107639.2	0.0315495	0.37306	1.25626	0.0428856	29.2932	up	1.38912	1.56063	0.819016	0.0264213	0.0181097	0.0841257	309871	Prdm1	PR/SET domain 1	NM_001107639
miR-182	down	MIMAT0005300	rno-miR-182	UUUGGCAAUGGUAGAACUCACACCG	NM_013153	95.0026	NM_013153.1	0.00279285	0.31303	2.53539	0.579444	4.37556	up	2.8896	2.20975	2.50683	0.399981	0.772525	0.565827	25694	Has2	hyaluronan synthase 2	NM_013153
miR-182	down	MIMAT0005300	rno-miR-182	UUUGGCAAUGGUAGAACUCACACCG	NM_001134577	91.8561	NM_001134577.1	8.22943e-05	0.212455	58.4567	28.612	2.04308	up	55.889	59.5093	59.9717	29.2769	29.9018	26.6574	361986	Slc39a1	solute carrier family 39 member 1	NM_001134577
miR-182	down	MIMAT0005300	rno-miR-182	UUUGGCAAUGGUAGAACUCACACCG	NM_001108108	91.4234	NM_001108108.1	0.0081973	0.360157	0.0691791	0.000501262	138.01	up	0.0566291	0.0763679	0.0745402	0.00100675	3.46e-07	0.00049669	315272	Ano6	anoctamin 6	NM_001108108
miR-182	down	MIMAT0005300	rno-miR-182	UUUGGCAAUGGUAGAACUCACACCG	NM_053960	82.7084	NM_053960.3	0.0464151	0.373166	17.0859	6.54289	2.61136	up	21.6216	13.2676	16.3684	6.90143	6.96251	5.76473	117029	Ccr5	C-C motif chemokine receptor 5	NM_053960
miR-182	down	MIMAT0005300	rno-miR-182	UUUGGCAAUGGUAGAACUCACACCG	NM_001169138	88.809	NM_001169138.1	0.0251659	0.373027	22.4933	4.59744	4.89258	up	18.2214	20.7771	28.4815	4.26122	5.71657	3.81453	292406	Thbs2	thrombospondin 2	NM_001169138
miR-182	down	MIMAT0005300	rno-miR-182	UUUGGCAAUGGUAGAACUCACACCG	NM_012945	84.6221	NM_012945.1	0.0406209	0.373166	173.691	5.31967	32.6507	up	144.619	243.394	133.059	5.52469	5.35347	5.08085	25433	Hbegf	heparin-binding EGF-like growth factor	NM_012945
miR-214-3p	down	MIMAT0000885	rno-miR-214-3p	ACAGCAGGCACAGACAGGCAG	NM_053294	82.34	NM_053294.4	0.0199983	0.373027	3.73758	0.884807	4.22418	up	3.9053	4.49984	2.80761	1.16931	0.899723	0.585384	25369	Adora2a	adenosine A2a receptor	NM_053294
miR-499-5p	down	MIMAT0003381	rno-miR-499-5p	UUAAGACUUGCAGUGAUGUUU	NM_001134712	89.8699	NM_001134712.1	0.0210151	0.373027	3.08924	0.981473	3.14755	up	2.99423	3.67654	2.59694	1.01439	1.00138	0.928645	686611	Sinhcaf	SIN3-HDAC complex associated factor	NM_001134712
miR-499-5p	down	MIMAT0003381	rno-miR-499-5p	UUAAGACUUGCAGUGAUGUUU	NM_031123	96.8973	NM_031123.2	0.00329883	0.322547	7.62192	1.13727	6.70193	up	8.52602	7.24591	7.09382	1.12975	1.32899	0.953074	81801	Stc1	stanniocalcin 1	NM_031123
miR-499-5p	down	MIMAT0003381	rno-miR-499-5p	UUAAGACUUGCAGUGAUGUUU	NM_001305276	89.3081	NM_001305276.1	0.0328422	0.37306	1.88423	0.591882	3.18346	up	2.38159	1.88284	1.38826	0.502894	0.811389	0.461362	296474	Helz2	helicase with zinc finger 2	NM_001305276
miR-499-5p	down	MIMAT0003381	rno-miR-499-5p	UUAAGACUUGCAGUGAUGUUU	NM_001108355	88.8315	NM_001108355.1	0.0466532	0.373166	2.62956	0.73332	3.58583	up	2.30406	3.23987	2.34477	0.238665	1.77419	0.187105	360917	Cnot6l	CCR4-NOT transcription complex, subunit 6-like	NM_001108355
miR-3547	down	MIMAT0017802	rno-miR-3547	UGAGCACCACCCCUCUCUCAGAU	NM_080782	83.1734	NM_080782.3	0.0104837	0.3669	36.2826	6.97287	5.2034	up	45.0231	32.9011	30.9237	4.84869	4.86821	11.2017	114851	Cdkn1a	cyclin-dependent kinase inhibitor 1A	NM_080782
miR-3547	down	MIMAT0017802	rno-miR-3547	UGAGCACCACCCCUCUCUCAGAU	NM_001106268	97.0737	NM_001106268.1	0.0466004	0.373166	28.0603	6.38412	4.39532	up	22.6609	37.9178	23.602	6.05736	7.45315	5.64184	292999	Chsy1	chondroitin sulfate synthase 1	NM_001106268
miR-3547	down	MIMAT0017802	rno-miR-3547	UGAGCACCACCCCUCUCUCAGAU	NM_001108750	81.5519	NM_001108750.1	0.0262249	0.37306	5.79475	2.16554	2.67588	up	4.51916	6.53244	6.33264	2.35329	2.20919	1.93416	362988	Cpne8	copine 8	NM_001108750
miR-3547	down	MIMAT0017802	rno-miR-3547	UGAGCACCACCCCUCUCUCAGAU	NM_199115	83.2755	NM_199115.2	0.00695947	0.352531	40.4956	3.81741	10.6082	up	39.1766	46.3888	35.9215	3.93449	3.95598	3.56175	362850	Angptl4	angiopoietin-like 4	NM_199115
miR-3547	down	MIMAT0017802	rno-miR-3547	UGAGCACCACCCCUCUCUCAGAU	NM_001012089	93.3795	NM_001012089.1	0.0451163	0.373166	4.8811	0.948778	5.14461	up	4.34186	6.59355	3.70788	1.0531	0.790513	1.00272	311406	Dusp2	dual specificity phosphatase 2	NM_001012089
miR-19b-3p	down	MIMAT0000788	rno-miR-19b-3p	UGUGCAAAUCCAUGCAAAACUGA	NM_181086	85.2842	NM_181086.3	0.0188194	0.373027	126.793	7.49115	16.9258	up	118.227	159.018	103.135	6.46792	6.90724	9.0983	302965	Tnfrsf12a	TNF receptor superfamily member 12A	NM_181086
miR-19b-3p	down	MIMAT0000788	rno-miR-19b-3p	UGUGCAAAUCCAUGCAAAACUGA	NM_024489	85.139	NM_024489.1	0.0310274	0.37306	6.81571	3.2656	2.08713	up	6.03359	8.11301	6.30055	3.35636	3.31081	3.12961	80338	Zbtb10	zinc finger and BTB domain containing 10	NM_024489
miR-19b-3p	down	MIMAT0000788	rno-miR-19b-3p	UGUGCAAAUCCAUGCAAAACUGA	NM_145879	85.8288	NM_145879.2	0.0135064	0.370723	9.4469	0.866593	10.9012	up	11.2666	9.49611	7.57802	0.58337	1.14122	0.875187	252971	Socs1	suppressor of cytokine signaling 1	NM_145879
miR-19b-3p	down	MIMAT0000788	rno-miR-19b-3p	UGUGCAAAUCCAUGCAAAACUGA	NM_019361	86.5426	NM_019361.1	0.00709248	0.353	6.81015	1.64154	4.14863	up	7.8813	6.3841	6.16503	1.44588	1.53742	1.94133	54323	Arc	activity-regulated cytoskeleton-associated protein	NM_019361
miR-19b-3p	down	MIMAT0000788	rno-miR-19b-3p	UGUGCAAAUCCAUGCAAAACUGA	NM_013026	80.9735	NM_013026.2	0.0313925	0.37306	8.36172	0.52614	15.8926	up	8.44605	10.7896	5.84953	0.573592	0.599534	0.405293	25216	Sdc1	syndecan 1	NM_013026
miR-19b-3p	down	MIMAT0000788	rno-miR-19b-3p	UGUGCAAAUCCAUGCAAAACUGA	NM_031135	92.1635	NM_031135.2	0.035855	0.37306	7.43537	2.30402	3.22713	up	7.89502	8.9421	5.469	2.18311	2.58132	2.14764	81813	Klf10	Kruppel-like factor 10	NM_031135
miR-19b-3p	down	MIMAT0000788	rno-miR-19b-3p	UGUGCAAAUCCAUGCAAAACUGA	NM_012588	94.1504	NM_012588.2	0.0471951	0.373166	38.6199	5.78989	6.67023	up	30.9848	53.7597	31.1153	5.3657	4.35306	7.65093	24484	Igfbp3	insulin-like growth factor binding protein 3	NM_012588
miR-19b-3p	down	MIMAT0000788	rno-miR-19b-3p	UGUGCAAAUCCAUGCAAAACUGA	NM_001015020	94.6968	NM_001015020.1	0.0177456	0.373027	17.9148	1.52851	11.7204	up	17.7333	21.8975	14.1135	1.75549	1.67933	1.15072	316742	Tgif1	TGFB-induced factor homeobox 1	NM_001015020
miR-19b-3p	down	MIMAT0000788	rno-miR-19b-3p	UGUGCAAAUCCAUGCAAAACUGA	NM_001013074	84.0463	NM_001013074.1	0.020327	0.373027	4.91459	2.14307	2.29325	up	5.73113	3.90995	5.1027	1.85928	2.65256	1.91736	294322	Pknox1	PBX/knotted 1 homeobox 1	NM_001013074
miR-19b-3p	down	MIMAT0000788	rno-miR-19b-3p	UGUGCAAAUCCAUGCAAAACUGA	NM_001191862	88.1385	NM_001191862.1	0.0199123	0.373027	25.1205	2.48893	10.0929	up	31.1023	24.3218	19.9373	2.59334	2.56343	2.31002	362332	Flnc	filamin C	NM_001191862
miR-19b-3p	down	MIMAT0000788	rno-miR-19b-3p	UGUGCAAAUCCAUGCAAAACUGA	NM_133392	85.7603	NM_133392.1	0.00692046	0.35252	8.23188	1.64801	4.99504	up	7.36038	9.80131	7.53393	1.20245	2.26368	1.47791	170904	Stk17b	serine/threonine kinase 17b	NM_133392
miR-98-5p	down	MIMAT0000819	rno-miR-98-5p	UGAGGUAGUAAGUUGUAUUGUU	NM_001108487	86.6116	NM_001108487.2	0.0350768	0.37306	12.3202	3.69635	3.33307	up	12.2371	15.3699	9.35362	4.22488	3.66323	3.20094	361594	Aen	apoptosis enhancing nuclease	NM_001108487
miR-98-5p	down	MIMAT0000819	rno-miR-98-5p	UGAGGUAGUAAGUUGUAUUGUU	NM_183056	86.8122	NM_183056.2	0.0164075	0.371502	18.8632	7.01512	2.68894	up	21.9775	17.56	17.0523	7.27722	6.94305	6.82509	360230	Stk40	serine/threonine kinase 40	NM_183056
miR-98-5p	down	MIMAT0000819	rno-miR-98-5p	UGAGGUAGUAAGUUGUAUUGUU	NM_001135009	92.3006	NM_001135009.1	0.0357502	0.37306	150.095	32.5046	4.61768	up	126.963	199.635	123.688	27.3602	44.1897	25.9638	290905	Col4a1	collagen type IV alpha 1 chain	NM_001135009
miR-98-5p	down	MIMAT0000819	rno-miR-98-5p	UGAGGUAGUAAGUUGUAUUGUU	NM_012589	86.9821	NM_012589.2	2.85978e-05	0.143388	122.023	0.105598	1155.55	up	120.751	123.018	122.3	0.139756	0.144336	0.0327013	24498	Il6	interleukin 6	NM_012589
miR-98-5p	down	MIMAT0000819	rno-miR-98-5p	UGAGGUAGUAAGUUGUAUUGUU	NM_013153	93.9237	NM_013153.1	0.00279285	0.31303	2.53539	0.579444	4.37556	up	2.8896	2.20975	2.50683	0.399981	0.772525	0.565827	25694	Has2	hyaluronan synthase 2	NM_013153
miR-98-5p	down	MIMAT0000819	rno-miR-98-5p	UGAGGUAGUAAGUUGUAUUGUU	NM_133306	82.8258	NM_133306.2	0.029227	0.37306	3.72658	0.309482	12.0413	up	3.74678	4.76265	2.67031	0.342293	0.369433	0.21672	140914	Olr1	oxidized low density lipoprotein receptor 1	NM_133306
miR-98-5p	down	MIMAT0000819	rno-miR-98-5p	UGAGGUAGUAAGUUGUAUUGUU	NM_001270598	95.6124	NM_001270598.1	0.00251321	0.30865	1.2363	0.549837	2.24849	up	1.21287	1.31262	1.18341	0.538635	0.548078	0.562798	303824	Igf2bp2	insulin-like growth factor 2 mRNA binding protein 2	NM_001270598
miR-98-5p	down	MIMAT0000819	rno-miR-98-5p	UGAGGUAGUAAGUUGUAUUGUU	NM_001270599	88.3763	NM_001270599.1	0.00251321	0.30865	1.2363	0.549837	2.24849	up	1.21287	1.31262	1.18341	0.538635	0.548078	0.562798	303824	Igf2bp2	insulin-like growth factor 2 mRNA binding protein 2	NM_001270599
miR-98-5p	down	MIMAT0000819	rno-miR-98-5p	UGAGGUAGUAAGUUGUAUUGUU	NM_001108355	82.0762	NM_001108355.1	0.0466532	0.373166	2.62956	0.73332	3.58583	up	2.30406	3.23987	2.34477	0.238665	1.77419	0.187105	360917	Cnot6l	CCR4-NOT transcription complex, subunit 6-like	NM_001108355
miR-98-5p	down	MIMAT0000819	rno-miR-98-5p	UGAGGUAGUAAGUUGUAUUGUU	NM_001034149	89.4393	NM_001034149.1	0.042418	0.373166	6.40042	1.94337	3.29346	up	8.42311	4.3685	6.40967	2.39829	0.221473	3.21036	313668	Ddi2	DNA damage inducible 1 homolog 2	NM_001034149
miR-98-5p	down	MIMAT0000819	rno-miR-98-5p	UGAGGUAGUAAGUUGUAUUGUU	NM_001191828	81.8659	NM_001191828.1	0.0469384	0.373166	1.87876	0.398304	4.71691	up	1.85131	2.14865	1.63633	0.000399505	1.16688	0.0276363	360866	Scyl3	SCY1 like pseudokinase 3	NM_001191828
miR-154-3p	down	MIMAT0017136	rno-miR-154-3p	AAUCAUACACGGUUGACCUAUU	NM_012603	86.6143	NM_012603.2	0.0199944	0.373027	28.6158	1.14368	25.0208	up	24.6556	36.539	24.6528	1.15103	1.44805	0.831962	24577	Myc	MYC proto-oncogene, bHLH transcription factor	NM_012603
miR-743b-3p	down	MIMAT0005280	rno-miR-743b-3p	GAAAGACACCAUACUGAAUAGA	NM_001014071	83.9344	NM_001014071.1	0.00646884	0.350726	73.1257	18.3848	3.97751	up	82.6105	76.6321	60.1343	19.682	12.5744	22.898	313729	Errfi1	ERBB receptor feedback inhibitor 1	NM_001014071
miR-743b-3p	down	MIMAT0005280	rno-miR-743b-3p	GAAAGACACCAUACUGAAUAGA	NM_178102	93.7965	NM_178102.2	0.0162204	0.371502	4.40346	1.46632	3.00307	up	4.55121	5.14885	3.51031	1.21063	1.80749	1.38084	289014	Mapkapk2	MAPK activated protein kinase 2	NM_178102
miR-743b-3p	down	MIMAT0005280	rno-miR-743b-3p	GAAAGACACCAUACUGAAUAGA	NM_001004242	81.4444	NM_001004242.1	0.00265929	0.309948	2.40104	0.166925	14.384	up	2.75091	2.33647	2.11575	0.31199	0.137665	0.0511199	300115	Arhgap8	Rho GTPase activating protein 8	NM_001004242
miR-743b-3p	down	MIMAT0005280	rno-miR-743b-3p	GAAAGACACCAUACUGAAUAGA	NM_053455	80.7835	NM_053455.2	0.0443277	0.373166	836.212	47.3554	17.6582	up	602.811	1173.37	732.452	41.6526	66.406	34.0074	84586	Fgl2	fibrinogen-like 2	NM_053455
miR-743b-3p	down	MIMAT0005280	rno-miR-743b-3p	GAAAGACACCAUACUGAAUAGA	NM_053383	88.3506	NM_053383.1	0.0312335	0.37306	21.6837	3.92512	5.52433	up	26.3555	23.377	15.3185	4.12518	4.49001	3.16017	84398	Cd93	CD93 molecule	NM_053383
miR-743b-3p	down	MIMAT0005280	rno-miR-743b-3p	GAAAGACACCAUACUGAAUAGA	NM_145789	93.3006	NM_145789.2	0.00609019	0.348321	12.7476	4.11662	3.09661	up	12.1804	14.7141	11.3482	4.02323	4.9167	3.40993	252963	Il13ra1	interleukin 13 receptor subunit alpha 1	NM_145789
miR-743b-3p	down	MIMAT0005280	rno-miR-743b-3p	GAAAGACACCAUACUGAAUAGA	NM_001108707	91.9755	NM_001108707.1	0.0170631	0.371599	9.86259	4.01382	2.45715	up	9.44138	11.4933	8.65306	3.99148	4.32616	3.72383	362728	Polr1f	RNA polymerase I subunit F	NM_001108707
miR-743b-3p	down	MIMAT0005280	rno-miR-743b-3p	GAAAGACACCAUACUGAAUAGA	NM_030829	92.9926	NM_030829.1	0.0150547	0.370723	2.22576	0.120609	18.4544	up	1.78386	2.87176	2.02166	3.27e-06	0.360023	0.00179984	59075	Grk5	G protein-coupled receptor kinase 5	NM_030829
miR-204-3p	up	MIMAT0004739	rno-miR-204-3p	GCUGGGAAGGCAAAGGGACGUU	NM_001103354	84.0838	NM_001103354.2	0.0117304	0.370001	3.0537	11.3888	0.268133	down	4.14771	0.373792	4.63961	9.32775	10.9522	13.8864	100125362	LOC100125362	hypothetical protein LOC100125362	NM_001103354
miR-204-3p	up	MIMAT0004739	rno-miR-204-3p	GCUGGGAAGGCAAAGGGACGUU	NM_130423	94.4517	NM_130423.2	0.0341305	0.37306	12.7614	35.9038	0.355432	down	15.2403	3.58385	19.4599	35.2343	34.4525	38.0247	156275	Ggt7	gamma-glutamyltransferase 7	NM_130423
miR-204-3p	up	MIMAT0004739	rno-miR-204-3p	GCUGGGAAGGCAAAGGGACGUU	NM_001109072	86.9915	NM_001109072.1	0.0126665	0.370001	0.140014	0.484005	0.289283	down	0.165201	0.128738	0.126104	0.482698	0.564403	0.404914	498257	Fam163a	family with sequence similarity 163, member A	NM_001109072
miR-204-3p	up	MIMAT0004739	rno-miR-204-3p	GCUGGGAAGGCAAAGGGACGUU	NM_001024780	93.2561	NM_001024780.1	0.00323434	0.322547	6.35298	13.8481	0.458763	down	6.40834	4.9245	7.7261	12.9859	14.5698	13.9885	311130	Prkra	protein activator of interferon induced protein kinase EIF2AK2	NM_001024780
miR-204-3p	up	MIMAT0004739	rno-miR-204-3p	GCUGGGAAGGCAAAGGGACGUU	NM_001029920	84.8914	NM_001029920.1	0.000480905	0.241202	1.68332	7.28912	0.230937	down	1.27429	1.52744	2.24825	7.87857	7.43148	6.55731	361112	Vstm4	V-set and transmembrane domain containing 4	NM_001029920
miR-204-3p	up	MIMAT0004739	rno-miR-204-3p	GCUGGGAAGGCAAAGGGACGUU	NM_001134990	84.2399	NM_001134990.1	0.0318261	0.37306	1.80515	4.73875	0.380933	down	0.824775	1.79409	2.79658	3.63297	5.9979	4.58538	290279	Eef1akmt1	EEF1A lysine methyltransferase 1	NM_001134990
miR-204-3p	up	MIMAT0004739	rno-miR-204-3p	GCUGGGAAGGCAAAGGGACGUU	NM_001108603	86.117	NM_001108603.1	0.0248764	0.373027	0.241204	0.681086	0.354147	down	0.407694	0.079496	0.236423	0.626444	0.579079	0.837736	362263	Ptprt	protein tyrosine phosphatase, receptor type, T	NM_001108603
miR-204-3p	up	MIMAT0004739	rno-miR-204-3p	GCUGGGAAGGCAAAGGGACGUU	NM_001191991	86.6776	NM_001191991.1	0.0299339	0.37306	4.89584	13.6463	0.358767	down	7.26906	0.814039	6.60443	11.1448	15.6458	14.1484	500915	Tafa5	TAFA chemokine like family member 5	NM_001191991
miR-204-3p	up	MIMAT0004739	rno-miR-204-3p	GCUGGGAAGGCAAAGGGACGUU	NM_001108775	86.8073	NM_001108775.1	0.0451904	0.373166	4.68082	13.5273	0.346029	down	5.45498	0.438371	8.1491	9.72308	13.9993	16.8594	363123	Rab6b	RAB6B, member RAS oncogene family	NM_001108775
miR-365-3p	up	MIMAT0001549	rno-miR-365-3p	UAAUGCCCCUAAAAAUCCUUAU	NM_001105874	86.5527	NM_001105874.2	0.0434113	0.373166	0.323829	1.18061	0.27429	down	0.475185	0.342232	0.154068	1.4591	1.33352	0.749199	288057	Mylk	myosin light chain kinase	NM_001105874
miR-365-3p	up	MIMAT0001549	rno-miR-365-3p	UAAUGCCCCUAAAAAUCCUUAU	NM_001108991	83.8316	NM_001108991.1	0.0305828	0.37306	0.680038	1.89898	0.358107	down	0.809721	0.155637	1.07476	1.85612	2.13454	1.70628	366894	Trhde	thyrotropin-releasing hormone degrading enzyme	NM_001108991
miR-365-3p	up	MIMAT0001549	rno-miR-365-3p	UAAUGCCCCUAAAAAUCCUUAU	NM_012643	80.2916	NM_012643.2	0.041517	0.373166	2.67029	6.67267	0.400184	down	3.81042	0.575363	3.6251	7.70914	6.68643	5.62243	24716	Ret	ret proto-oncogene	NM_012643
miR-365-3p	up	MIMAT0001549	rno-miR-365-3p	UAAUGCCCCUAAAAAUCCUUAU	NM_147210	98.8076	NM_147210.2	0.033059	0.37306	7.46317	18.1267	0.411723	down	8.33591	3.29498	10.7586	18.0134	19.174	17.1927	259241	Nr1d2	nuclear receptor subfamily 1, group D, member 2	NM_147210
miR-365-3p	up	MIMAT0001549	rno-miR-365-3p	UAAUGCCCCUAAAAAUCCUUAU	NM_031610	89.8333	NM_031610.3	0.0371339	0.37306	3.3573	10.1062	0.3322	down	3.55611	0.698316	5.81747	9.29573	10.5186	10.5044	50599	Kcnj3	potassium inwardly-rectifying channel, subfamily J, member 3	NM_031610
miR-672-3p	up	MIMAT0017312	rno-miR-672-3p	ACACACAGUCGCCAUCUUCGA	NM_031727	88.8059	NM_031727.2	0.0369596	0.37306	21.5871	53.8369	0.400972	down	22.6607	9.39452	32.706	51.6048	53.761	56.1448	65172	Limk1	LIM domain kinase 1	NM_031727
miR-672-3p	up	MIMAT0017312	rno-miR-672-3p	ACACACAGUCGCCAUCUUCGA	NM_001139483	99.2293	NM_001139483.1	0.0223937	0.373027	0.943421	1.94563	0.484893	down	0.806342	0.765953	1.25797	1.53125	2.07011	2.23552	361843	Aifm2	apoptosis inducing factor, mitochondria associated 2	NM_001139483
miR-672-3p	up	MIMAT0017312	rno-miR-672-3p	ACACACAGUCGCCAUCUUCGA	NM_001107365	82.209	NM_001107365.1	0.0426055	0.373166	5.8795	16.1568	0.363903	down	7.59574	1.36279	8.67997	16.9068	15.8572	15.7063	307124	Camk1d	calcium/calmodulin-dependent protein kinase ID	NM_001107365
miR-672-3p	up	MIMAT0017312	rno-miR-672-3p	ACACACAGUCGCCAUCUUCGA	NM_001106785	82.2323	NM_001106785.1	0.028014	0.37306	2.95251	6.22489	0.474308	down	2.24623	2.16675	4.44455	6.34415	5.37369	6.95682	299811	Cpsf6	cleavage and polyadenylation specific factor 6	NM_001106785
miR-672-3p	up	MIMAT0017312	rno-miR-672-3p	ACACACAGUCGCCAUCUUCGA	NM_001130569	84.2512	NM_001130569.1	0.047042	0.373166	4.17255	12.0918	0.345072	down	4.87253	0.746005	6.89912	11.7887	12.4536	12.0332	362971	Mpped1	metallophosphoesterase domain containing 1	NM_001130569
miR-672-3p	up	MIMAT0017312	rno-miR-672-3p	ACACACAGUCGCCAUCUUCGA	NM_001009675	93.1248	NM_001009675.1	0.0428719	0.373166	8.44625	21.2588	0.397305	down	10.1148	2.05095	13.173	18.6461	24.1022	21.0282	302593	Tceal1	transcription elongation factor A like 1	NM_001009675
miR-760-5p	up	MIMAT0005336	rno-miR-760-5p	CCCCUCAGGCCACCAGAGCCCG	NM_001173450	84.2348	NM_001173450.1	0.038596	0.37306	2.66248	6.44469	0.413128	down	3.72544	0.799287	3.46271	5.62484	5.65135	8.05789	500244	Aak1	AP2 associated kinase 1	NM_001173450
miR-133a-5p	up	MIMAT0017124	rno-miR-133a-5p	AGCUGGUAAAAUGGAACCAAAU	NM_001271382	86.8142	NM_001271382.1	0.0332042	0.37306	3.8953	9.56007	0.407455	down	4.86802	1.40202	5.41586	9.96472	10.0984	8.61712	100910996	LOC100910996	uncharacterized LOC100910996	NM_001271382
miR-505-5p	up	MIMAT0017226	rno-miR-505-5p	GGGAGCCAGGAAGUAUUGAUGUU	NM_139254	80.1684	NM_139254.2	0.0448317	0.373166	180.091	418.707	0.430113	down	228.058	74.1292	238.086	414.854	412.139	429.128	246118	Tubb3	tubulin, beta 3 class III	NM_139254
miR-466d	up	MIMAT0017824	rno-miR-466d	AUGUGUGUGUAUGUCCUUUUGU	NM_001106331	90.3549	NM_001106331.1	0.00404261	0.32963	0.844309	2.67824	0.315248	down	1.21573	0.427465	0.88973	2.46861	3.08136	2.48474	293704	Trpt1	tRNA phosphotransferase 1	NM_001106331
miR-466d	up	MIMAT0017824	rno-miR-466d	AUGUGUGUGUAUGUCCUUUUGU	NM_001044233	96.3856	NM_001044233.2	0.0181802	0.373027	9.19527	32.8829	0.279636	down	9.31722	1.86764	16.401	33.8297	35.3242	29.495	296985	Clec2l	C-type lectin domain family 2, member L	NM_001044233
miR-466d	up	MIMAT0017824	rno-miR-466d	AUGUGUGUGUAUGUCCUUUUGU	NM_212499	99.8808	NM_212499.2	0.0230363	0.373027	0.554137	1.99667	0.27753	down	0.649508	0.098658	0.914246	1.92445	1.97781	2.08775	309611	Vwa7	von Willebrand factor A domain containing 7	NM_212499
miR-466d	up	MIMAT0017824	rno-miR-466d	AUGUGUGUGUAUGUCCUUUUGU	NM_033352	99.4767	NM_033352.1	0.0308481	0.37306	4.13814	13.3428	0.31014	down	5.53042	0.600183	6.28381	13.7702	12.5817	13.6765	84356	Abcd2	ATP binding cassette subfamily D member 2	NM_033352
miR-466d	up	MIMAT0017824	rno-miR-466d	AUGUGUGUGUAUGUCCUUUUGU	NM_139115	99.9979	NM_139115.2	0.0225977	0.373027	0.642898	2.17955	0.294968	down	0.959507	0.0501405	0.919047	2.31642	2.28728	1.93496	245982	Coro6	coronin 6	NM_139115
miR-466d	up	MIMAT0017824	rno-miR-466d	AUGUGUGUGUAUGUCCUUUUGU	NM_031743	100	NM_031743.2	0.045101	0.373166	14.5528	42.3577	0.343569	down	17.5479	1.87821	24.2322	44.9387	39.2124	42.9219	84550	Slc24a2	solute carrier family 24 member 2	NM_031743
miR-466d	up	MIMAT0017824	rno-miR-466d	AUGUGUGUGUAUGUCCUUUUGU	NM_001107365	99.5301	NM_001107365.1	0.0426055	0.373166	5.8795	16.1568	0.363903	down	7.59574	1.36279	8.67997	16.9068	15.8572	15.7063	307124	Camk1d	calcium/calmodulin-dependent protein kinase ID	NM_001107365
miR-466d	up	MIMAT0017824	rno-miR-466d	AUGUGUGUGUAUGUCCUUUUGU	NM_001007149	98.1163	NM_001007149.1	0.0192432	0.373027	1.16517	2.75425	0.423043	down	1.25773	0.605669	1.6321	2.31028	3.30632	2.64615	171500	Stau2	staufen double-stranded RNA binding protein 2	NM_001007149
miR-466d	up	MIMAT0017824	rno-miR-466d	AUGUGUGUGUAUGUCCUUUUGU	NM_012686	100	NM_012686.2	0.048235	0.373166	80.0243	221.82	0.360761	down	89.2767	14.3751	136.421	204.434	239.875	221.152	24877	Vsnl1	visinin-like 1	NM_012686
miR-466d	up	MIMAT0017824	rno-miR-466d	AUGUGUGUGUAUGUCCUUUUGU	NM_012728	99.9997	NM_012728.1	0.0079555	0.358732	0.143265	0.496953	0.288286	down	0.161789	0.0650469	0.202959	0.4476	0.605487	0.437773	25051	Glp1r	glucagon-like peptide 1 receptor	NM_012728
miR-466d	up	MIMAT0017824	rno-miR-466d	AUGUGUGUGUAUGUCCUUUUGU	NM_001106139	99.978	NM_001106139.1	0.0270582	0.37306	0.163285	0.608116	0.26851	down	0.123215	0.0236212	0.343019	0.43868	0.640573	0.745095	291549	Oacyl	O-acyltransferase like	NM_001106139
miR-466d	up	MIMAT0017824	rno-miR-466d	AUGUGUGUGUAUGUCCUUUUGU	NM_001134561	99.8979	NM_001134561.3	0.0110299	0.368994	0.532675	1.40938	0.37795	down	0.337735	0.576053	0.684238	1.69694	1.32719	1.20401	314584	Zfp563	zinc finger protein 563	NM_001134561
miR-466d	up	MIMAT0017824	rno-miR-466d	AUGUGUGUGUAUGUCCUUUUGU	NM_001014163	99.9967	NM_001014163.1	0.0242756	0.373027	26.2464	88.4215	0.296833	down	28.4509	3.74364	46.5446	89.6953	78.848	96.7212	361675	Cend1	cell cycle exit and neuronal differentiation 1	NM_001014163
miR-466d	up	MIMAT0017824	rno-miR-466d	AUGUGUGUGUAUGUCCUUUUGU	NM_001037096	99.9998	NM_001037096.1	0.00556251	0.348321	1.82761	6.4384	0.283861	down	1.58017	1.96233	1.94033	6.61745	7.0846	5.61315	311437	Rassf2	Ras association domain family member 2	NM_001037096
miR-466d	up	MIMAT0017824	rno-miR-466d	AUGUGUGUGUAUGUCCUUUUGU	NM_001109200	98.1514	NM_001109200.1	0.0442702	0.373166	0.103226	0.210148	0.491207	down	0.139614	0.0522162	0.117848	0.199725	0.203479	0.22724	499818	Ppp1r1c	protein phosphatase 1, regulatory (inhibitor) subunit 1C	NM_001109200
miR-466d	up	MIMAT0017824	rno-miR-466d	AUGUGUGUGUAUGUCCUUUUGU	NM_013131	90.1773	NM_013131.1	0.0266164	0.37306	1.7553	5.43326	0.323066	down	2.25423	0.435324	2.57634	5.6552	5.49224	5.15233	25672	Nr3c2	nuclear receptor subfamily 3, group C, member 2	NM_013131
miR-466d	up	MIMAT0017824	rno-miR-466d	AUGUGUGUGUAUGUCCUUUUGU	NM_001024980	98.0242	NM_001024980.1	0.0429306	0.373166	1.45623	3.72441	0.390995	down	1.52773	0.396869	2.44408	3.34688	4.30773	3.51862	295283	Ankrd34a	ankyrin repeat domain 34A	NM_001024980
miR-466d	up	MIMAT0017824	rno-miR-466d	AUGUGUGUGUAUGUCCUUUUGU	NM_001112742	99.9784	NM_001112742.1	0.0241376	0.373027	1.99636	5.83436	0.342172	down	3.1684	0.403472	2.41719	6.63481	5.91457	4.95372	29628	Gria3	glutamate ionotropic receptor AMPA type subunit 3	NM_001112742
miR-466d	up	MIMAT0017824	rno-miR-466d	AUGUGUGUGUAUGUCCUUUUGU	NM_133401	100	NM_133401.1	0.0129173	0.370001	2.21258	6.12721	0.361108	down	1.77283	1.87238	2.99254	6.17034	7.2729	4.93838	170913	Abcb1a	ATP binding cassette subfamily B member 1A	NM_133401
miR-466d	up	MIMAT0017824	rno-miR-466d	AUGUGUGUGUAUGUCCUUUUGU	NM_001108775	98.9202	NM_001108775.1	0.0451904	0.373166	4.68082	13.5273	0.346029	down	5.45498	0.438371	8.1491	9.72308	13.9993	16.8594	363123	Rab6b	RAB6B, member RAS oncogene family	NM_001108775
miR-466d	up	MIMAT0017824	rno-miR-466d	AUGUGUGUGUAUGUCCUUUUGU	NM_001004446	100	NM_001004446.1	0.0452479	0.373166	3.79095	9.6974	0.390924	down	4.39895	1.19926	5.77464	10.1039	9.6939	9.29441	361745	Smarca2	SWI/SNF related, matrix associated, actin dependent regulator of chromatin, subfamily a, member 2	NM_001004446
miR-466d	up	MIMAT0017824	rno-miR-466d	AUGUGUGUGUAUGUCCUUUUGU	NM_001107758	99.9554	NM_001107758.1	0.0452847	0.373166	0.395814	1.23634	0.32015	down	0.598514	0.0936569	0.49527	1.49766	1.43073	0.780617	311311	Meis2	Meis homeobox 2	NM_001107758
miR-466d	up	MIMAT0017824	rno-miR-466d	AUGUGUGUGUAUGUCCUUUUGU	NM_080882	99.9759	NM_080882.1	0.0192881	0.373027	86.6085	249.375	0.347302	down	106.463	22.347	131.015	297.902	228.816	221.408	29213	Tubb4a	tubulin, beta 4A class IVa	NM_080882
miR-466d	up	MIMAT0017824	rno-miR-466d	AUGUGUGUGUAUGUCCUUUUGU	NM_012667	97.4576	NM_012667.2	0.0240631	0.373027	0.385921	1.06575	0.362114	down	0.36205	0.14339	0.652324	1.12915	0.848577	1.21951	24807	Tacr1	tachykinin receptor 1	NM_012667
miR-466d	up	MIMAT0017824	rno-miR-466d	AUGUGUGUGUAUGUCCUUUUGU	NM_001100557	82.6909	NM_001100557.1	0.0245023	0.373027	8.37009	23.8021	0.351653	down	11.7618	1.61421	11.7343	27.7594	19.3791	24.2678	304103	Olig2	oligodendrocyte transcription factor 2	NM_001100557
miR-466d	up	MIMAT0017824	rno-miR-466d	AUGUGUGUGUAUGUCCUUUUGU	NM_133421	82.5953	NM_133421.2	0.0462069	0.373166	0.0421478	0.18062	0.233351	down	0.118128	0.00410529	0.00420962	0.135224	0.186854	0.219781	170946	Marf1	meiosis regulator and mRNA stability factor 1	NM_133421
miR-466d	up	MIMAT0017824	rno-miR-466d	AUGUGUGUGUAUGUCCUUUUGU	NM_001169128	99.9996	NM_001169128.3	0.0230349	0.373027	0.240566	0.844052	0.285013	down	0.246169	0.0150912	0.460438	0.758249	0.769735	1.00417	171360	Vsx2	visual system homeobox 2	NM_001169128
miR-466d	up	MIMAT0017824	rno-miR-466d	AUGUGUGUGUAUGUCCUUUUGU	NM_001107025	99.7649	NM_001107025.1	0.0246366	0.373027	1.06348	2.83135	0.375608	down	1.60485	0.50441	1.08118	3.21835	2.07142	3.20429	303343	Abhd15	abhydrolase domain containing 15	NM_001107025
miR-466d	up	MIMAT0017824	rno-miR-466d	AUGUGUGUGUAUGUCCUUUUGU	NM_001108041	100	NM_001108041.1	0.0208078	0.373027	0.653623	1.79035	0.36508	down	0.706735	0.233668	1.02046	1.70782	2.03685	1.62639	314304	Acot3	acyl-CoA thioesterase 3	NM_001108041
miR-466d	up	MIMAT0017824	rno-miR-466d	AUGUGUGUGUAUGUCCUUUUGU	NM_032990	99.9784	NM_032990.2	0.0315681	0.37306	2.07573	7.56799	0.274278	down	2.19461	0.261463	3.77111	7.57552	7.40181	7.72664	29628	Gria3	glutamate ionotropic receptor AMPA type subunit 3	NM_032990
miR-466d	up	MIMAT0017824	rno-miR-466d	AUGUGUGUGUAUGUCCUUUUGU	NM_001271269	99.8346	NM_001271269.1	0.0135726	0.370723	0.718347	1.72566	0.416275	down	0.641566	0.480572	1.0329	1.85644	1.5968	1.72373	307897	Sdr42e1	short chain dehydrogenase/reductase family 42E, member 1	NM_001271269
miR-466d	up	MIMAT0017824	rno-miR-466d	AUGUGUGUGUAUGUCCUUUUGU	NM_001100968	84.8576	NM_001100968.2	0.033717	0.37306	0.929324	2.20716	0.421049	down	0.724552	1.00897	1.05445	2.27597	2.6599	1.68562	303233	Cfap52	cilia and flagella associated protein 52	NM_001100968
miR-466d	up	MIMAT0017824	rno-miR-466d	AUGUGUGUGUAUGUCCUUUUGU	NM_133534	100	NM_133534.1	0.00337996	0.326164	3.5246	11.2783	0.312511	down	3.38352	2.1104	5.07989	11.6844	12.5881	9.56251	171056	Cx3cr1	C-X3-C motif chemokine receptor 1	NM_133534
miR-466d	up	MIMAT0017824	rno-miR-466d	AUGUGUGUGUAUGUCCUUUUGU	NM_001105211	94.6806	NM_001105211.1	0.00468416	0.33419	0.683053	2.00519	0.340642	down	0.598579	1.01475	0.435829	2.26228	2.00843	1.74486	308899	Irag1	inositol 1,4,5-triphosphate receptor associated 1	NM_001105211
miR-466d	up	MIMAT0017824	rno-miR-466d	AUGUGUGUGUAUGUCCUUUUGU	NM_053868	80.4587	NM_053868.2	0.0400255	0.373166	0.834718	2.11166	0.39529	down	0.869278	0.28014	1.35474	1.97533	2.66828	1.69138	116647	Nlgn1	neuroligin 1	NM_053868
miR-466d	up	MIMAT0017824	rno-miR-466d	AUGUGUGUGUAUGUCCUUUUGU	NM_024353	99.9992	NM_024353.1	0.0302161	0.37306	2.1496	5.5197	0.389441	down	2.51245	0.812949	3.1234	4.90188	7.01497	4.64224	25031	Plcb4	phospholipase C, beta 4	NM_024353
miR-466d	up	MIMAT0017824	rno-miR-466d	AUGUGUGUGUAUGUCCUUUUGU	NM_001177326	100	NM_001177326.2	0.0193817	0.373027	1.34129	5.17101	0.259387	down	2.08259	0.366692	1.5746	5.99883	3.6254	5.8888	24460	Hoxc8	homeobox C8	NM_001177326
miR-466d	up	MIMAT0017824	rno-miR-466d	AUGUGUGUGUAUGUCCUUUUGU	NM_032083	99.9266	NM_032083.1	0.0174741	0.371956	6.76632	20.0477	0.337512	down	7.91564	1.98203	10.4013	22.6746	18.2247	19.2438	84030	Chn1	chimerin 1	NM_032083
miR-466d	up	MIMAT0017824	rno-miR-466d	AUGUGUGUGUAUGUCCUUUUGU	NM_001007737	99.669	NM_001007737.1	0.0189238	0.373027	4.99083	10.0435	0.496921	down	5.7159	3.35702	5.89959	10.3626	9.58899	10.179	361740	RGD1359158	similar to RIKEN cDNA 1110059E24	NM_001007737
miR-466d	up	MIMAT0017824	rno-miR-466d	AUGUGUGUGUAUGUCCUUUUGU	NM_001109540	88.3582	NM_001109540.1	0.0349306	0.37306	0.375882	1.18386	0.317505	down	0.435768	0.0619037	0.629976	1.56282	1.05819	0.930569	689576	Nkain3	Sodium/potassium transporting ATPase interacting 3	NM_001109540
miR-466d	up	MIMAT0017824	rno-miR-466d	AUGUGUGUGUAUGUCCUUUUGU	NM_078620	99.9999	NM_078620.2	0.0493326	0.373166	4.60225	12.1217	0.37967	down	5.46565	0.834732	7.50637	10.7894	13.2281	12.3477	140448	Slc8a3	solute carrier family 8 member A3	NM_078620
miR-466d	up	MIMAT0017824	rno-miR-466d	AUGUGUGUGUAUGUCCUUUUGU	NM_019329	98.2571	NM_019329.2	0.0449721	0.373166	0.134116	0.971493	0.138052	down	5.85e-13	0.00343105	0.398917	0.982978	1.35813	0.57337	54279	Cntn3	contactin 3	NM_019329
miR-466d	up	MIMAT0017824	rno-miR-466d	AUGUGUGUGUAUGUCCUUUUGU	NM_001134619	99.9998	NM_001134619.1	0.0411167	0.373166	0.521078	1.79602	0.29013	down	0.829627	0.585894	0.147711	1.13931	2.0193	2.22943	499935	Tti1	TELO2 interacting protein 1	NM_001134619
miR-466d	up	MIMAT0017824	rno-miR-466d	AUGUGUGUGUAUGUCCUUUUGU	NM_001107842	99.9881	NM_001107842.1	0.00500729	0.337863	1.27056	2.65301	0.478911	down	1.07271	1.19118	1.54777	2.54688	2.73472	2.67743	311919	Golga1	golgin A1	NM_001107842
miR-132-5p	up	MIMAT0017123	rno-miR-132-5p	ACCGUGGCUUUCGAUUGUUACU	NM_001039505	94.0971	NM_001039505.2	0.0194622	0.373027	0.425477	1.55632	0.273386	down	0.528563	4.73e-08	0.747869	1.36634	1.78275	1.51989	306657	Irx2	iroquois homeobox 2	NM_001039505
miR-665	up	MIMAT0012844	rno-miR-665	ACCAGGAGGCUGAGGUCCCUUA	NM_001025020	90.5469	NM_001025020.1	0.0150432	0.370723	2.62069	8.62839	0.303729	down	3.41333	0.496333	3.95241	6.96534	10.418	8.50181	362235	Syndig1	synapse differentiation inducing 1	NM_001025020
miR-665	up	MIMAT0012844	rno-miR-665	ACCAGGAGGCUGAGGUCCCUUA	NM_001105817	81.5522	NM_001105817.1	0.0444161	0.373166	2.2178	6.06739	0.365527	down	3.07938	0.387371	3.18664	6.23212	5.59077	6.37928	287545	Sarm1	sterile alpha and TIR motif containing 1	NM_001105817
miR-463-3p	up	MIMAT0005317	rno-miR-463-3p	UGAUAGACGCCAAUUUGGGUAG	NM_001173972	80.2842	NM_001173972.1	0.0147943	0.370723	0.563437	1.43741	0.391981	down	0.833419	0.324652	0.532241	1.56653	1.41185	1.33384	364786	Itga8	integrin subunit alpha 8	NM_001173972
miR-463-3p	up	MIMAT0005317	rno-miR-463-3p	UGAUAGACGCCAAUUUGGGUAG	NM_001025718	92.5041	NM_001025718.1	0.00211107	0.292346	0.116562	0.977056	0.119299	down	0.294115	4.67e-05	0.0555244	1.10915	0.946382	0.87563	361178	Tfdp1	transcription factor Dp-1	NM_001025718
miR-463-3p	up	MIMAT0005317	rno-miR-463-3p	UGAUAGACGCCAAUUUGGGUAG	NM_134466	85.1169	NM_134466.2	0.0181261	0.373027	5.08547	13.5931	0.37412	down	7.75176	2.06506	5.43958	15.2658	13.5944	11.9192	171500	Stau2	staufen double-stranded RNA binding protein 2	NM_134466
miR-183-3p	up	MIMAT0017141	rno-miR-183-3p	UGAAUUACCGAAGGGCCAUAA	NM_001134414	85.0921	NM_001134414.2	0.0104872	0.3669	1.85507	4.92196	0.376896	down	1.54169	1.16907	2.85445	5.64048	4.64208	4.48333	290501	Tmtc4	transmembrane O-mannosyltransferase targeting cadherins 4	NM_001134414
miR-183-3p	up	MIMAT0017141	rno-miR-183-3p	UGAAUUACCGAAGGGCCAUAA	NM_017107	80.3728	NM_017107.2	0.00902745	0.361826	3.0554	10.836	0.281969	down	3.85688	1.00307	4.30624	9.99996	11.3379	11.17	26295	Ogt	O-linked N-acetylglucosamine (GlcNAc) transferase	NM_017107
miR-183-3p	up	MIMAT0017141	rno-miR-183-3p	UGAAUUACCGAAGGGCCAUAA	NM_017303	83.1241	NM_017303.2	0.0340614	0.37306	13.3178	38.4566	0.346307	down	15.802	4.06105	20.0904	38.2639	38.0902	39.0158	29737	Kcnab1	potassium voltage-gated channel subfamily A member regulatory beta subunit 1	NM_017303
miR-34c-3p	up	MIMAT0004723	rno-miR-34c-3p	AAUCACUAACCACACAGCCAGG	NM_001100822	84.1	NM_001100822.2	0.0352056	0.37306	2.51027	7.30578	0.343601	down	2.71413	0.682718	4.13396	7.49449	7.58114	6.8417	140635	Flt3	Fms related receptor tyrosine kinase 3	NM_001100822
miR-34c-3p	up	MIMAT0004723	rno-miR-34c-3p	AAUCACUAACCACACAGCCAGG	NM_001025775	88.8968	NM_001025775.1	0.0173729	0.371956	5.63994	12.2553	0.460203	down	5.96259	3.62562	7.3316	11.7261	12.9643	12.0755	501194	Ppip5k2	diphosphoinositol pentakisphosphate kinase 2	NM_001025775
miR-200b-3p	up	MIMAT0000875	rno-miR-200b-3p	UAAUACUGCCUGGUAAUGAUGAC	NM_001107283	93.7539	NM_001107283.1	0.0490893	0.373166	5.01623	14.8847	0.337006	down	5.68711	0.678806	8.68277	15.14	15.293	14.2211	306147	Slitrk1	SLIT and NTRK-like family, member 1	NM_001107283
miR-200b-3p	up	MIMAT0000875	rno-miR-200b-3p	UAAUACUGCCUGGUAAUGAUGAC	NM_138544	88.1923	NM_138544.1	0.033454	0.37306	2.51088	6.46503	0.388379	down	3.03771	0.741017	3.75391	7.19752	6.36102	5.83654	191571	Fat3	FAT atypical cadherin 3	NM_138544
miR-200b-3p	up	MIMAT0000875	rno-miR-200b-3p	UAAUACUGCCUGGUAAUGAUGAC	NM_032106	86.9461	NM_032106.2	0.0399103	0.373166	0.674126	1.54999	0.434923	down	0.98866	0.232038	0.801681	1.69656	1.6941	1.25932	84409	Robo2	roundabout guidance receptor 2	NM_032106
miR-200b-3p	up	MIMAT0000875	rno-miR-200b-3p	UAAUACUGCCUGGUAAUGAUGAC	NM_001271199	92.6255	NM_001271199.1	0.0219286	0.373027	1.7369	6.57347	0.264229	down	1.2596	2.20031	1.7508	5.22941	6.32014	8.17084	25177	Fhl1	four and a half LIM domains 1	NM_001271199
miR-200b-3p	up	MIMAT0000875	rno-miR-200b-3p	UAAUACUGCCUGGUAAUGAUGAC	NM_139254	82.3963	NM_139254.2	0.0448317	0.373166	180.091	418.707	0.430113	down	228.058	74.1292	238.086	414.854	412.139	429.128	246118	Tubb3	tubulin, beta 3 class III	NM_139254
miR-200b-3p	up	MIMAT0000875	rno-miR-200b-3p	UAAUACUGCCUGGUAAUGAUGAC	NM_001008369	81.648	NM_001008369.1	0.0432851	0.373166	11.551	28.0618	0.411628	down	13.0948	3.90057	17.6576	25.6708	30.4746	28.0399	361694	Pitpnm1	phosphatidylinositol transfer protein, membrane-associated 1	NM_001008369
miR-200b-3p	up	MIMAT0000875	rno-miR-200b-3p	UAAUACUGCCUGGUAAUGAUGAC	NM_001103354	84.4068	NM_001103354.2	0.0117304	0.370001	3.0537	11.3888	0.268133	down	4.14771	0.373792	4.63961	9.32775	10.9522	13.8864	100125362	LOC100125362	hypothetical protein LOC100125362	NM_001103354
miR-200b-3p	up	MIMAT0000875	rno-miR-200b-3p	UAAUACUGCCUGGUAAUGAUGAC	NM_172321	80.9425	NM_172321.1	0.036906	0.37306	5.86065	16.3389	0.358692	down	7.43521	1.52047	8.62627	16.1561	15.6904	17.1703	282712	Slc6a15	solute carrier family 6 member 15	NM_172321
miR-200b-3p	up	MIMAT0000875	rno-miR-200b-3p	UAAUACUGCCUGGUAAUGAUGAC	NM_182672	93.9538	NM_182672.2	0.0336543	0.37306	2.54028	6.75549	0.376032	down	2.48274	1.04049	4.09761	6.98922	7.0047	6.27256	359725	Cbr4	carbonyl reductase 4	NM_182672
miR-466c-5p	up	MIMAT0005279	rno-miR-466c-5p	UGUGAUGUGUGUAUGUACAUG	NM_001134702	90.2293	NM_001134702.1	0.0389824	0.37306	1.45573	4.04224	0.36013	down	1.65196	0.384807	2.33042	4.26757	4.06563	3.79353	686117	Meis1	Meis homeobox 1	NM_001134702
miR-465-3p	up	MIMAT0017367	rno-miR-465-3p	UGAUCAGUGCCUUUCUGAGUAG	NM_175578	83.7552	NM_175578.3	0.0185044	0.373027	8.9744	34.8702	0.257366	down	10.66	1.61505	14.6482	34.3602	33.9248	36.3258	140666	Rcan2	regulator of calcineurin 2	NM_175578
miR-465-3p	up	MIMAT0017367	rno-miR-465-3p	UGAUCAGUGCCUUUCUGAGUAG	NM_022624	86.8835	NM_022624.1	0.0118151	0.370001	1.79735	5.62891	0.319306	down	1.96855	0.704939	2.71855	5.8983	4.40939	6.57902	64559	Slc22a23	solute carrier family 22, member 23	NM_022624
miR-465-3p	up	MIMAT0017367	rno-miR-465-3p	UGAUCAGUGCCUUUCUGAGUAG	NM_001109630	88.5154	NM_001109630.1	0.0374024	0.37306	4.04723	9.48421	0.426734	down	4.23483	1.79261	6.11426	10.0513	9.77502	8.62627	691209	Slc12a6	solute carrier family 12, member 6	NM_001109630
miR-465-3p	up	MIMAT0017367	rno-miR-465-3p	UGAUCAGUGCCUUUCUGAGUAG	NM_181473	84.8929	NM_181473.2	0.019825	0.373027	14.3708	29.7884	0.482428	down	15.6965	9.22897	18.1868	30.2561	31.0775	28.0316	303803	Klhl24	kelch-like family member 24	NM_181473
miR-185-3p	up	MIMAT0017142	rno-miR-185-3p	UUUCCUCUGGUCCUUCUCU	NM_030871	80.192	NM_030871.1	0.0458498	0.373166	2.00064	4.75956	0.42034	down	2.33137	0.565358	3.10518	4.28753	5.62626	4.3649	81529	Pde1a	phosphodiesterase 1A	NM_030871
miR-185-3p	up	MIMAT0017142	rno-miR-185-3p	UUUCCUCUGGUCCUUCUCU	NM_053392	96.6333	NM_053392.1	0.0232958	0.373027	2.95694	9.08871	0.325342	down	3.74406	0.494884	4.63187	10.0033	9.36872	7.89415	84407	Cdh11	cadherin 11	NM_053392
miR-185-3p	up	MIMAT0017142	rno-miR-185-3p	UUUCCUCUGGUCCUUCUCU	NM_001112742	98.0401	NM_001112742.1	0.0241376	0.373027	1.99636	5.83436	0.342172	down	3.1684	0.403472	2.41719	6.63481	5.91457	4.95372	29628	Gria3	glutamate ionotropic receptor AMPA type subunit 3	NM_001112742
miR-185-3p	up	MIMAT0017142	rno-miR-185-3p	UUUCCUCUGGUCCUUCUCU	NM_032990	98.0401	NM_032990.2	0.0315681	0.37306	2.07573	7.56799	0.274278	down	2.19461	0.261463	3.77111	7.57552	7.40181	7.72664	29628	Gria3	glutamate ionotropic receptor AMPA type subunit 3	NM_032990
miR-185-3p	up	MIMAT0017142	rno-miR-185-3p	UUUCCUCUGGUCCUUCUCU	NM_001162411	80.4337	NM_001162411.1	0.0380171	0.37306	3.44309	10.0068	0.344073	down	3.91482	0.888277	5.52617	10.3387	10.0097	9.67211	316539	Epha4	Eph receptor A4	NM_001162411
miR-185-3p	up	MIMAT0017142	rno-miR-185-3p	UUUCCUCUGGUCCUUCUCU	NM_001108617	81.2518	NM_001108617.1	0.0105397	0.3669	0.864257	2.55683	0.338019	down	0.388365	0.843251	1.36115	2.81187	2.76415	2.09446	362316	Cdk14	cyclin-dependent kinase 14	NM_001108617
miR-185-3p	up	MIMAT0017142	rno-miR-185-3p	UUUCCUCUGGUCCUUCUCU	NM_019329	94.9403	NM_019329.2	0.0449721	0.373166	0.134116	0.971493	0.138052	down	5.85e-13	0.00343105	0.398917	0.982978	1.35813	0.57337	54279	Cntn3	contactin 3	NM_019329
miR-105	up	MIMAT0012825	rno-miR-105	CAAGUGCUCAGAUGUCUGUGGU	NM_001108359	86.0943	NM_001108359.1	0.0480422	0.373166	9.32588	23.8918	0.390338	down	10.6641	3.01584	14.2978	24.2018	23.6455	23.8282	360928	Dcun1d4	defective in cullin neddylation 1 domain containing 4	NM_001108359
miR-105	up	MIMAT0012825	rno-miR-105	CAAGUGCUCAGAUGUCUGUGGU	NM_001101828	85.2243	NM_001101828.1	0.0446332	0.373166	0.812837	2.22133	0.365924	down	1.07795	0.0914951	1.26906	1.90594	2.38757	2.37047	499558	Marchf11	membrane associated ring-CH-type finger 11	NM_001101828
miR-105	up	MIMAT0012825	rno-miR-105	CAAGUGCUCAGAUGUCUGUGGU	NM_001191043	80.2226	NM_001191043.1	0.0445127	0.373166	3.28856	9.03922	0.36381	down	4.3679	0.516299	4.98149	8.37346	9.82297	8.92123	689560	Ryr2	ryanodine receptor 2	NM_001191043
miR-105	up	MIMAT0012825	rno-miR-105	CAAGUGCUCAGAUGUCUGUGGU	NM_001107347	80.4927	NM_001107347.1	0.0488334	0.373166	7.24673	16.0127	0.452562	down	8.5214	2.88462	10.3342	15.2181	15.3844	17.4356	306868	Bloc1s5	biogenesis of lysosomal organelles complex 1 subunit 5	NM_001107347
miR-105	up	MIMAT0012825	rno-miR-105	CAAGUGCUCAGAUGUCUGUGGU	NM_001015010	84.2879	NM_001015010.1	0.0435871	0.373166	6.14187	17.3285	0.354438	down	8.35682	1.12163	8.94717	16.9896	16.8165	18.1793	300719	Cib2	calcium and integrin binding family member 2	NM_001015010
miR-105	up	MIMAT0012825	rno-miR-105	CAAGUGCUCAGAUGUCUGUGGU	NM_001109492	90.1729	NM_001109492.1	0.0168655	0.371502	1.51651	5.03503	0.301191	down	1.50515	0.392219	2.65215	5.36226	5.40723	4.33561	686081	B3galt2	Beta-1,3-galactosyltransferase 2	NM_001109492
miR-155-3p	up	MIMAT0030410	rno-miR-155-3p	CUCCUACCUGUUAGCAUUAAC	NM_017052	88.6843	NM_017052.2	0.00912504	0.362426	7.92971	17.1844	0.461449	down	8.51924	5.83598	9.43392	17.5546	17.4191	16.5794	24788	Sord	sorbitol dehydrogenase	NM_017052
miR-935	up	MIMAT0012845	rno-miR-935	CCAGUUACCGCUUCCGCUACCGC	NM_001107401	85.5893	NM_001107401.1	0.0345599	0.37306	0.216002	1.13365	0.190536	down	0.121604	0.0806521	0.44575	1.57536	0.889545	0.93605	307553	Nol4	nucleolar protein 4	NM_001107401
miR-935	up	MIMAT0012845	rno-miR-935	CCAGUUACCGCUUCCGCUACCGC	NM_001173450	84.0945	NM_001173450.1	0.038596	0.37306	2.66248	6.44469	0.413128	down	3.72544	0.799287	3.46271	5.62484	5.65135	8.05789	500244	Aak1	AP2 associated kinase 1	NM_001173450
miR-935	up	MIMAT0012845	rno-miR-935	CCAGUUACCGCUUCCGCUACCGC	NM_001109310	85.571	NM_001109310.1	0.0134978	0.370723	11.9385	26.3833	0.452504	down	14.7993	7.28092	13.7354	24.4736	26.4771	28.1991	501181	Efhd1	EF-hand domain family, member D1	NM_001109310
miR-140-5p	up	MIMAT0000573	rno-miR-140-5p	CAGUGGUUUUACCCUAUGGUAG	NM_001109677	82.8338	NM_001109677.2	0.0258102	0.37306	1.59819	3.47601	0.459777	down	2.17172	0.835061	1.78779	3.23636	3.85279	3.33888	100125361	Zfp867	zinc finger protein 867	NM_001109677
miR-140-5p	up	MIMAT0000573	rno-miR-140-5p	CAGUGGUUUUACCCUAUGGUAG	NM_012990	80.9823	NM_012990.1	0.015854	0.371502	1.90309	4.86626	0.391079	down	1.81534	1.83264	2.0613	4.36765	5.67946	4.55167	25495	Nog	noggin	NM_012990
miR-140-5p	up	MIMAT0000573	rno-miR-140-5p	CAGUGGUUUUACCCUAUGGUAG	NM_001191556	85.1539	NM_001191556.1	0.00498083	0.337863	0.459389	1.81705	0.252821	down	0.445291	0.216485	0.716391	1.71098	1.91849	1.8217	306811	Wnk2	WNK lysine deficient protein kinase 2	NM_001191556
miR-140-5p	up	MIMAT0000573	rno-miR-140-5p	CAGUGGUUUUACCCUAUGGUAG	NM_053392	82.747	NM_053392.1	0.0232958	0.373027	2.95694	9.08871	0.325342	down	3.74406	0.494884	4.63187	10.0033	9.36872	7.89415	84407	Cdh11	cadherin 11	NM_053392
miR-140-5p	up	MIMAT0000573	rno-miR-140-5p	CAGUGGUUUUACCCUAUGGUAG	NM_012952	97.3849	NM_012952.1	0.0200643	0.373027	4.43221	13.0945	0.338478	down	5.92513	0.914522	6.45699	12.5256	11.4823	15.2756	25444	Fgf9	fibroblast growth factor 9	NM_012952
miR-140-5p	up	MIMAT0000573	rno-miR-140-5p	CAGUGGUUUUACCCUAUGGUAG	NM_199394	83.5585	NM_199394.1	0.0106747	0.367967	4.02733	8.42656	0.477933	down	5.07761	2.78699	4.21739	8.59468	7.802	8.88301	314312	Entpd5	ectonucleoside triphosphate diphosphohydrolase 5	NM_199394
miR-140-5p	up	MIMAT0000573	rno-miR-140-5p	CAGUGGUUUUACCCUAUGGUAG	NM_013055	81.6568	NM_013055.1	0.036573	0.37306	2.87216	8.29011	0.346457	down	3.21385	0.747826	4.65482	7.80527	8.59168	8.47338	25579	Map3k12	mitogen activated protein kinase kinase kinase 12	NM_013055
miR-346	up	MIMAT0000596	rno-miR-346	UGUCUGCCUGAGUGCCUGCCUCU	NM_001006993	97.3661	NM_001006993.1	0.012214	0.370001	0.183245	1.41158	0.129816	down	0.297773	0.0199988	0.231964	1.22829	1.79096	1.21548	305941	Sgcg	sarcoglycan, gamma	NM_001006993
miR-346	up	MIMAT0000596	rno-miR-346	UGUCUGCCUGAGUGCCUGCCUCU	NM_001191991	84.5296	NM_001191991.1	0.0299339	0.37306	4.89584	13.6463	0.358767	down	7.26906	0.814039	6.60443	11.1448	15.6458	14.1484	500915	Tafa5	TAFA chemokine like family member 5	NM_001191991
miR-346	up	MIMAT0000596	rno-miR-346	UGUCUGCCUGAGUGCCUGCCUCU	NM_053502	82.8564	NM_053502.1	0.0169094	0.371502	4.63247	11.3844	0.406913	down	4.84432	2.26933	6.78376	9.90727	13.2531	10.9929	85264	Abcg1	ATP binding cassette subfamily G member 1	NM_053502
miR-346	up	MIMAT0000596	rno-miR-346	UGUCUGCCUGAGUGCCUGCCUCU	NM_001134729	81.6728	NM_001134729.1	0.0105256	0.3669	1.70692	4.72948	0.360911	down	2.09874	0.776252	2.24577	4.25338	5.02969	4.90539	686506	Lyrm7	LYR motif containing 7	NM_001134729
miR-873-5p	up	MIMAT0005339	rno-miR-873-5p	GCAGGAACUUGUGAGUCUCCU	NM_001109294	82.8405	NM_001109294.1	0.0320323	0.37306	0.723316	2.24323	0.322444	down	0.936722	0.0979061	1.13532	2.0845	2.22394	2.42123	501002	Tmem266	transmembrane protein 266	NM_001109294
miR-873-5p	up	MIMAT0005339	rno-miR-873-5p	GCAGGAACUUGUGAGUCUCCU	NM_172085	97.3437	NM_172085.2	0.0118618	0.370001	0.868484	2.6731	0.324897	down	0.722074	0.422131	1.46125	2.87417	2.86787	2.27727	29588	Pou3f2	POU class 3 homeobox 2	NM_172085
miR-873-5p	up	MIMAT0005339	rno-miR-873-5p	GCAGGAACUUGUGAGUCUCCU	NM_133552	88.1905	NM_133552.1	0.0152729	0.370723	0.15139	0.386859	0.391331	down	0.177175	0.0685046	0.20849	0.397183	0.342278	0.421115	171078	Mlxipl	MLX interacting protein-like	NM_133552
miR-873-5p	up	MIMAT0005339	rno-miR-873-5p	GCAGGAACUUGUGAGUCUCCU	NM_033231	84.5202	NM_033231.1	0.0254839	0.37306	0.00115307	0.0352597	0.0327022	down	0	0	0.00345921	0.0234718	0.042462	0.0398454	24763	Acsm3	acyl-CoA synthetase medium-chain family member 3	NM_033231
miR-873-5p	up	MIMAT0005339	rno-miR-873-5p	GCAGGAACUUGUGAGUCUCCU	NM_013055	90.9338	NM_013055.1	0.036573	0.37306	2.87216	8.29011	0.346457	down	3.21385	0.747826	4.65482	7.80527	8.59168	8.47338	25579	Map3k12	mitogen activated protein kinase kinase kinase 12	NM_013055
miR-873-5p	up	MIMAT0005339	rno-miR-873-5p	GCAGGAACUUGUGAGUCUCCU	NM_017109	90.3308	NM_017109.1	0.0471529	0.373166	1.72601	4.52417	0.381508	down	2.26524	0.203938	2.70885	3.83141	5.38229	4.35881	29130	Syn3	synapsin III	NM_017109
miR-339-5p	up	MIMAT0000583	rno-miR-339-5p	UCCCUGUCCUCCAGGAGCUCACG	NM_012572	82.5528	NM_012572.1	0.0348376	0.37306	1.09449	3.3507	0.326645	down	1.46796	3.45e-09	1.8155	4.02634	3.07867	2.94708	24406	Grik4	glutamate ionotropic receptor kainate type subunit 4	NM_012572
miR-149-5p	up	MIMAT0035726	rno-miR-149-5p	UCUGGCUCCGUGUCUUCACUCCC	NM_199373	81.0439	NM_199373.1	0.0367566	0.37306	15.9019	35.2812	0.45072	down	19.1423	7.99521	20.5683	35.0627	34.3155	36.4654	288233	Get1	guided entry of tail-anchored proteins factor 1	NM_199373
miR-149-5p	up	MIMAT0035726	rno-miR-149-5p	UCUGGCUCCGUGUCUUCACUCCC	NM_012673	80.0088	NM_012673.2	0.0376842	0.37306	45.409	137.489	0.330273	down	53.3538	10.1725	72.7005	135.555	138.406	138.506	24832	Thy1	Thy-1 cell surface antigen	NM_012673
miR-149-5p	up	MIMAT0035726	rno-miR-149-5p	UCUGGCUCCGUGUCUUCACUCCC	NM_012665	85.6292	NM_012665.1	0.0382774	0.37306	18.2898	56.6298	0.322972	down	22.0668	2.84361	29.9591	58.8917	54.2853	56.7124	24805	Syt2	synaptotagmin 2	NM_012665
miR-149-5p	up	MIMAT0035726	rno-miR-149-5p	UCUGGCUCCGUGUCUUCACUCCC	NM_001007658	88.8296	NM_001007658.1	0.0224764	0.373027	9.17461	29.3505	0.312588	down	9.58775	2.92357	15.0125	28.0746	28.7768	31.2002	300015	Them6	thioesterase superfamily member 6	NM_001007658
miR-376a-5p	up	MIMAT0003197	rno-miR-376a-5p	GGUAGAUUCUCCUUCUAUGAG	NM_001102383	89.1995	NM_001102383.2	0.0349483	0.37306	0.717854	2.17366	0.330251	down	0.644777	0.752932	0.755853	1.76546	2.02805	2.72747	304218	Pds5b	PDS5 cohesin associated factor B	NM_001102383
miR-376a-5p	up	MIMAT0003197	rno-miR-376a-5p	GGUAGAUUCUCCUUCUAUGAG	NM_021682	86.1433	NM_021682.1	0.0324691	0.37306	9.36886	23.8783	0.39236	down	11.2279	3.37321	13.5055	23.0156	25.8087	22.8104	59318	Negr1	neuronal growth regulator 1	NM_021682
miR-330-5p	up	MIMAT0004641	rno-miR-330-5p	UCUCUGGGCCUGUGUCUUAGGC	NM_001025710	90.9148	NM_001025710.1	0.0208941	0.373027	1.0705	2.95049	0.36282	down	1.08545	0.386972	1.73907	3.18597	3.2765	2.389	316415	Fam126b	family with sequence similarity 126, member B	NM_001025710
miR-330-5p	up	MIMAT0004641	rno-miR-330-5p	UCUCUGGGCCUGUGUCUUAGGC	NM_001139483	80.7499	NM_001139483.1	0.0223937	0.373027	0.943421	1.94563	0.484893	down	0.806342	0.765953	1.25797	1.53125	2.07011	2.23552	361843	Aifm2	apoptosis inducing factor, mitochondria associated 2	NM_001139483
miR-330-5p	up	MIMAT0004641	rno-miR-330-5p	UCUCUGGGCCUGUGUCUUAGGC	NM_130423	96.8538	NM_130423.2	0.0341305	0.37306	12.7614	35.9038	0.355432	down	15.2403	3.58385	19.4599	35.2343	34.4525	38.0247	156275	Ggt7	gamma-glutamyltransferase 7	NM_130423
miR-330-5p	up	MIMAT0004641	rno-miR-330-5p	UCUCUGGGCCUGUGUCUUAGGC	NM_001105817	95.9492	NM_001105817.1	0.0444161	0.373166	2.2178	6.06739	0.365527	down	3.07938	0.387371	3.18664	6.23212	5.59077	6.37928	287545	Sarm1	sterile alpha and TIR motif containing 1	NM_001105817
miR-330-5p	up	MIMAT0004641	rno-miR-330-5p	UCUCUGGGCCUGUGUCUUAGGC	NM_001044244	90.3169	NM_001044244.2	0.0201511	0.373027	13.1486	27.1592	0.484132	down	14.9647	7.53621	16.9449	30.7223	26.3114	24.4438	311621	Tomm34	translocase of outer mitochondrial membrane 34	NM_001044244
miR-330-5p	up	MIMAT0004641	rno-miR-330-5p	UCUCUGGGCCUGUGUCUUAGGC	NM_013133	82.6853	NM_013133.1	0.0338347	0.37306	8.96738	24.0053	0.373559	down	11.8177	2.1023	12.9822	21.5485	23.8749	26.5924	25674	Glra1	glycine receptor, alpha 1	NM_013133
miR-330-5p	up	MIMAT0004641	rno-miR-330-5p	UCUCUGGGCCUGUGUCUUAGGC	NM_001107524	85.3351	NM_001107524.1	0.0492598	0.373166	2.77476	7.46266	0.37182	down	2.90597	0.757323	4.66099	7.63147	7.70503	7.05147	308739	Rgma	repulsive guidance molecule BMP co-receptor a	NM_001107524
miR-30c	up	MIMAT0000804	rno-miR-30c-5p	UGUAAACAUCCUACACUCUCAGC	NM_053951	93.6531	NM_053951.2	0.0478456	0.373166	2.75794	5.81576	0.474218	down	3.20486	1.20812	3.86083	6.2213	5.99973	5.22624	117020	Mcf2l	MCF.2 cell line derived transforming sequence-like	NM_053951
miR-30c	up	MIMAT0000804	rno-miR-30c-5p	UGUAAACAUCCUACACUCUCAGC	NM_023020	84.6964	NM_023020.2	0.0278165	0.37306	19.3644	45.0046	0.430275	down	25.1198	7.6605	25.3128	51.6606	38.6251	44.7282	63845	Tmeff1	transmembrane protein with EGF-like and two follistatin-like domains 1	NM_023020
miR-30c	up	MIMAT0000804	rno-miR-30c-5p	UGUAAACAUCCUACACUCUCAGC	NM_001013085	81.3936	NM_001013085.1	0.0299145	0.37306	9.51833	21.0403	0.452385	down	12.7338	5.65099	10.1702	20.8534	21.4214	20.8462	297096	Snx10	sorting nexin 10	NM_001013085
miR-30c	up	MIMAT0000804	rno-miR-30c-5p	UGUAAACAUCCUACACUCUCAGC	NM_033352	92.1236	NM_033352.1	0.0308481	0.37306	4.13814	13.3428	0.31014	down	5.53042	0.600183	6.28381	13.7702	12.5817	13.6765	84356	Abcd2	ATP binding cassette subfamily D member 2	NM_033352
miR-30c	up	MIMAT0000804	rno-miR-30c-5p	UGUAAACAUCCUACACUCUCAGC	NM_001011992	88.1611	NM_001011992.1	0.0462687	0.373166	22.0738	48.0764	0.459141	down	24.1151	10.7851	31.3214	46.6312	49.9719	47.6262	299971	Atp6v1c1	ATPase H+ transporting V1 subunit C1	NM_001011992
miR-30c	up	MIMAT0000804	rno-miR-30c-5p	UGUAAACAUCCUACACUCUCAGC	NM_031672	91.6383	NM_031672.2	0.00606472	0.348321	5.87124	20.047	0.292874	down	7.85016	1.88065	7.88291	20.0688	22.9691	17.1031	60577	Slc15a2	solute carrier family 15 member 2	NM_031672
miR-30c	up	MIMAT0000804	rno-miR-30c-5p	UGUAAACAUCCUACACUCUCAGC	NM_001025718	83.0527	NM_001025718.1	0.00211107	0.292346	0.116562	0.977056	0.119299	down	0.294115	4.67e-05	0.0555244	1.10915	0.946382	0.87563	361178	Tfdp1	transcription factor Dp-1	NM_001025718
miR-30c	up	MIMAT0000804	rno-miR-30c-5p	UGUAAACAUCCUACACUCUCAGC	NM_001107918	85.203	NM_001107918.1	0.00248625	0.30865	0.654028	1.45358	0.449944	down	0.587867	0.717021	0.657196	1.45913	1.57856	1.32304	313098	Usp45	ubiquitin specific peptidase 45	NM_001107918
miR-30c	up	MIMAT0000804	rno-miR-30c-5p	UGUAAACAUCCUACACUCUCAGC	NM_001108941	87.5886	NM_001108941.1	0.00415374	0.32963	1.85677	4.47073	0.415317	down	2.00735	1.22321	2.33976	4.77697	4.72199	3.91323	365755	Tbl1xr1	TBL1X receptor 1	NM_001108941
miR-30c	up	MIMAT0000804	rno-miR-30c-5p	UGUAAACAUCCUACACUCUCAGC	NM_001134632	81.4241	NM_001134632.1	0.0367611	0.37306	2.3735	7.26854	0.326545	down	3.21681	0.430784	3.47291	7.40257	7.15481	7.24824	500711	Ppp4r4	protein phosphatase 4, regulatory subunit 4	NM_001134632
miR-30c	up	MIMAT0000804	rno-miR-30c-5p	UGUAAACAUCCUACACUCUCAGC	NM_001100704	95.2214	NM_001100704.1	0.041803	0.373166	5.38799	16.8217	0.3203	down	4.62805	0.999124	10.5368	16.9214	18.4922	15.0516	310803	Extl2	exostosin-like glycosyltransferase 2	NM_001100704
miR-30c	up	MIMAT0000804	rno-miR-30c-5p	UGUAAACAUCCUACACUCUCAGC	NM_001100172	82.2288	NM_001100172.1	0.0256766	0.37306	2.14589	7.01031	0.306104	down	2.09146	0.333349	4.01285	7.04171	8.03408	5.95513	364148	Kctd8	potassium channel tetramerization domain containing 8	NM_001100172
miR-30c	up	MIMAT0000804	rno-miR-30c-5p	UGUAAACAUCCUACACUCUCAGC	NM_001134751	93.4824	NM_001134751.1	0.0120624	0.370001	3.75641	9.52611	0.394328	down	3.78633	2.34339	5.13952	9.54374	7.7847	11.2499	100188944	Pnkd	PNKD metallo-beta-lactamase domain containing	NM_001134751
miR-30c	up	MIMAT0000804	rno-miR-30c-5p	UGUAAACAUCCUACACUCUCAGC	NM_001108656	94.8144	NM_001108656.1	0.0246319	0.373027	1.62742	3.60044	0.452005	down	1.7334	0.890086	2.25877	3.63658	3.2872	3.87756	362485	Ccne2	cyclin E2	NM_001108656
miR-30c	up	MIMAT0000804	rno-miR-30c-5p	UGUAAACAUCCUACACUCUCAGC	NM_001108486	82.9428	NM_001108486.1	0.00972596	0.363899	2.30225	4.62972	0.497277	down	2.41223	1.60213	2.89241	5.13514	4.38959	4.36444	361588	Lrrc28	leucine rich repeat containing 28	NM_001108486
miR-30c	up	MIMAT0000804	rno-miR-30c-5p	UGUAAACAUCCUACACUCUCAGC	NM_019362	97.1692	NM_019362.1	0.0374607	0.37306	8.35793	17.9473	0.465693	down	9.51492	3.7861	11.7728	19.4202	15.5465	18.8752	54348	Stk39	serine threonine kinase 39	NM_019362
miR-30c	up	MIMAT0000804	rno-miR-30c-5p	UGUAAACAUCCUACACUCUCAGC	NM_001007702	98.7001	NM_001007702.1	0.0449022	0.373166	5.94848	12.1997	0.487594	down	6.76216	3.25159	7.83169	12.2272	12.3688	12.003	313155	RGD1359108	similar to RIKEN cDNA 3110043O21	NM_001007702
miR-30c	up	MIMAT0000804	rno-miR-30c-5p	UGUAAACAUCCUACACUCUCAGC	NM_001106785	98.6951	NM_001106785.1	0.028014	0.37306	2.95251	6.22489	0.474308	down	2.24623	2.16675	4.44455	6.34415	5.37369	6.95682	299811	Cpsf6	cleavage and polyadenylation specific factor 6	NM_001106785
miR-30c	up	MIMAT0000804	rno-miR-30c-5p	UGUAAACAUCCUACACUCUCAGC	NM_001105712	90.8801	NM_001105712.1	0.0450688	0.373166	6.00198	14.9896	0.40041	down	8.95409	1.40269	7.64915	16.7298	13.3052	14.9336	24416	Grm3	glutamate metabotropic receptor 3	NM_001105712
miR-30c	up	MIMAT0000804	rno-miR-30c-5p	UGUAAACAUCCUACACUCUCAGC	NM_001109630	94.5037	NM_001109630.1	0.0374024	0.37306	4.04723	9.48421	0.426734	down	4.23483	1.79261	6.11426	10.0513	9.77502	8.62627	691209	Slc12a6	solute carrier family 12, member 6	NM_001109630
miR-30c	up	MIMAT0000804	rno-miR-30c-5p	UGUAAACAUCCUACACUCUCAGC	NM_031510	89.3849	NM_031510.1	0.0261776	0.37306	0.893117	2.40543	0.371292	down	1.26369	0.238508	1.17715	2.74304	2.17489	2.29836	24479	Idh1	isocitrate dehydrogenase (NADP(+)) 1	NM_031510
miR-30c	up	MIMAT0000804	rno-miR-30c-5p	UGUAAACAUCCUACACUCUCAGC	NM_080906	82.2403	NM_080906.2	0.00865918	0.361826	7.27316	17.6057	0.413113	down	8.10089	5.33137	8.38721	20.7471	16.3546	15.7156	140942	Ddit4	DNA-damage-inducible transcript 4	NM_080906
miR-30c	up	MIMAT0000804	rno-miR-30c-5p	UGUAAACAUCCUACACUCUCAGC	NM_031783	84.2855	NM_031783.1	0.0147047	0.370723	336.074	1211.66	0.277366	down	473.045	44.8814	490.296	1254.75	1084.22	1296.02	83613	Nefl	neurofilament light	NM_031783
miR-30c	up	MIMAT0000804	rno-miR-30c-5p	UGUAAACAUCCUACACUCUCAGC	NM_001169133	89.8862	NM_001169133.2	0.00692983	0.35252	0.64124	2.6808	0.239197	down	0.548637	0.172869	1.20221	3.06087	2.70329	2.27825	306451	Tenm3	teneurin transmembrane protein 3	NM_001169133
miR-30c	up	MIMAT0000804	rno-miR-30c-5p	UGUAAACAUCCUACACUCUCAGC	NM_019266	84.8362	NM_019266.2	0.04152	0.373166	11.9634	36.964	0.32365	down	14.03	1.97306	19.8871	37.1337	37.2273	36.5309	29710	Scn8a	sodium voltage-gated channel alpha subunit 8	NM_019266
miR-30c	up	MIMAT0000804	rno-miR-30c-5p	UGUAAACAUCCUACACUCUCAGC	NM_001191707	96.236	NM_001191707.1	0.0486962	0.373166	0.777128	1.98307	0.391881	down	0.99469	0.127157	1.20954	1.8707	2.30453	1.77399	310463	Plch1	phospholipase C, eta 1	NM_001191707
miR-30c	up	MIMAT0000804	rno-miR-30c-5p	UGUAAACAUCCUACACUCUCAGC	NM_001127681	87.5392	NM_001127681.1	0.0476371	0.373166	6.57874	14.584	0.451094	down	9.78178	2.92441	7.03003	14.5709	15.5785	13.6024	308009	Dennd10	DENN domain containing 10	NM_001127681
miR-30c	up	MIMAT0000804	rno-miR-30c-5p	UGUAAACAUCCUACACUCUCAGC	NM_001170600	80.6572	NM_001170600.1	0.016874	0.371502	0.899588	3.12954	0.28745	down	0.835203	0.675495	1.18807	2.37305	3.48633	3.52925	24582	Myh11	myosin heavy chain 11	NM_001170600
miR-30c	up	MIMAT0000804	rno-miR-30c-5p	UGUAAACAUCCUACACUCUCAGC	NM_001107522	83.0169	NM_001107522.1	0.0110269	0.368994	1.13602	4.30371	0.263963	down	1.42578	0.162552	1.81973	4.25477	4.7772	3.87915	308717	Slc35d3	solute carrier family 35, member D3	NM_001107522
miR-30c	up	MIMAT0000804	rno-miR-30c-5p	UGUAAACAUCCUACACUCUCAGC	NM_001024341	87.1877	NM_001024341.1	0.0318427	0.37306	1.77835	6.79867	0.261573	down	3.59065	1.96e-05	1.74439	6.81052	6.26933	7.31617	500400	Fam110b	family with sequence similarity 110, member B	NM_001024341
miR-30c	up	MIMAT0000804	rno-miR-30c-5p	UGUAAACAUCCUACACUCUCAGC	NM_001107727	91.2011	NM_001107727.1	0.0159727	0.371502	0.00446666	0.0410401	0.108836	down	0.00705194	0.00634805	0	0.0517483	0.0401936	0.0311785	310900	Mttp	microsomal triglyceride transfer protein	NM_001107727
miR-30c	up	MIMAT0000804	rno-miR-30c-5p	UGUAAACAUCCUACACUCUCAGC	NM_001107404	89.4642	NM_001107404.1	0.0327431	0.37306	4.09259	9.511	0.430301	down	5.31501	1.66688	5.29588	8.75375	9.35454	10.4247	307585	Cables1	Cdk5 and Abl enzyme substrate 1	NM_001107404
miR-322	up	MIMAT0000547	rno-miR-322-3p	AAACAUGAAGCGCUGCAACA	NM_001134969	90.2414	NM_001134969.1	0.0239204	0.373027	0.909329	2.56258	0.354849	down	1.15436	0.278382	1.29524	1.90473	3.03877	2.74423	500430	Ankrd6	ankyrin repeat domain 6	NM_001134969
miR-322	up	MIMAT0000547	rno-miR-322-3p	AAACAUGAAGCGCUGCAACA	NM_001100697	96.1776	NM_001100697.2	0.0448755	0.373166	26.0965	58.9272	0.44286	down	28.9455	10.9512	38.3927	57.6644	55.3498	63.7673	310261	Eif5a2	eukaryotic translation initiation factor 5A2	NM_001100697
miR-322	up	MIMAT0000547	rno-miR-322-3p	AAACAUGAAGCGCUGCAACA	NM_001100172	89.6001	NM_001100172.1	0.0256766	0.37306	2.14589	7.01031	0.306104	down	2.09146	0.333349	4.01285	7.04171	8.03408	5.95513	364148	Kctd8	potassium channel tetramerization domain containing 8	NM_001100172
miR-322	up	MIMAT0000547	rno-miR-322-3p	AAACAUGAAGCGCUGCAACA	NM_001277249	88.1177	NM_001277249.1	0.00684676	0.352506	0.00664486	0.0550012	0.120813	down	8.14e-18	5.64e-23	0.0199346	0.063784	0.0418688	0.0593508	117287	Park7	Parkinsonism associated deglycase	NM_001277249
miR-322	up	MIMAT0000547	rno-miR-322-3p	AAACAUGAAGCGCUGCAACA	NM_001107758	87.0462	NM_001107758.1	0.0452847	0.373166	0.395814	1.23634	0.32015	down	0.598514	0.0936569	0.49527	1.49766	1.43073	0.780617	311311	Meis2	Meis homeobox 2	NM_001107758
miR-322	up	MIMAT0000547	rno-miR-322-3p	AAACAUGAAGCGCUGCAACA	NM_012869	87.7074	NM_012869.1	0.033307	0.37306	0.563263	2.16832	0.259769	down	0.305953	0.0528032	1.33103	2.04066	2.68163	1.78268	25340	Npy5r	neuropeptide Y receptor Y5	NM_012869
miR-322	up	MIMAT0001619	rno-miR-322-5p	CAGCAGCAAUUCAUGUUUUGGA	NM_001106273	88.5047	NM_001106273.1	0.00882055	0.361826	0.132671	0.704415	0.188341	down	0.10632	0.0187087	0.272983	0.670945	0.678803	0.763498	293046	Mesp2	mesoderm posterior bHLH transcription factor 2	NM_001106273
miR-322	up	MIMAT0001619	rno-miR-322-5p	CAGCAGCAAUUCAUGUUUUGGA	NM_001100821	91.2712	NM_001100821.1	0.0144492	0.370723	1.31975	3.80673	0.346689	down	0.885034	0.841121	2.2331	3.25696	3.84262	4.32062	25729	Ccne1	cyclin E1	NM_001100821
miR-322	up	MIMAT0001619	rno-miR-322-5p	CAGCAGCAAUUCAUGUUUUGGA	NM_001100473	95.0421	NM_001100473.1	0.005113	0.338839	1.59905	7.46281	0.21427	down	2.23779	0.0564289	2.50294	7.00913	6.88633	8.49296	114850	Wnt7a	Wnt family member 7A	NM_001100473
miR-322	up	MIMAT0001619	rno-miR-322-5p	CAGCAGCAAUUCAUGUUUUGGA	NM_001108653	97.0633	NM_001108653.1	0.0409615	0.373166	1.4809	3.4666	0.427192	down	1.91084	0.551436	1.98043	3.24621	3.41974	3.73384	362466	Bicd1	BICD cargo adaptor 1	NM_001108653
miR-322	up	MIMAT0001619	rno-miR-322-5p	CAGCAGCAAUUCAUGUUUUGGA	NM_001108633	94.5685	NM_001108633.1	0.0493957	0.373166	13.2623	34.2901	0.386767	down	17.4391	3.33647	19.0112	34.1735	33.1515	35.5452	362384	Reep1	receptor accessory protein 1	NM_001108633
miR-322	up	MIMAT0001619	rno-miR-322-5p	CAGCAGCAAUUCAUGUUUUGGA	NM_001108941	89.9556	NM_001108941.1	0.00415374	0.32963	1.85677	4.47073	0.415317	down	2.00735	1.22321	2.33976	4.77697	4.72199	3.91323	365755	Tbl1xr1	TBL1X receptor 1	NM_001108941
miR-322	up	MIMAT0001619	rno-miR-322-5p	CAGCAGCAAUUCAUGUUUUGGA	NM_001025134	90.788	NM_001025134.1	0.0034034	0.32724	1.37243	4.54415	0.302021	down	1.06933	0.918608	2.12936	4.20062	5.13205	4.29979	497902	Uqcrq	ubiquinol-cytochrome c reductase, complex III subunit VII	NM_001025134
miR-322	up	MIMAT0001619	rno-miR-322-5p	CAGCAGCAAUUCAUGUUUUGGA	NM_001105874	80.3061	NM_001105874.2	0.0434113	0.373166	0.323829	1.18061	0.27429	down	0.475185	0.342232	0.154068	1.4591	1.33352	0.749199	288057	Mylk	myosin light chain kinase	NM_001105874
miR-322	up	MIMAT0001619	rno-miR-322-5p	CAGCAGCAAUUCAUGUUUUGGA	NM_012643	84.1513	NM_012643.2	0.041517	0.373166	2.67029	6.67267	0.400184	down	3.81042	0.575363	3.6251	7.70914	6.68643	5.62243	24716	Ret	ret proto-oncogene	NM_012643
miR-322	up	MIMAT0001619	rno-miR-322-5p	CAGCAGCAAUUCAUGUUUUGGA	NM_001108507	93.4638	NM_001108507.2	0.0290253	0.37306	1.91441	3.9229	0.48801	down	2.47343	1.08543	2.18437	4.24783	3.73714	3.78371	361671	Pwwp2b	PWWP domain containing 2B	NM_001108507
