# Supplementary material for: Bioinformatics-Based Analysis of the lncRNA-miRNA-mRNA Network and TF Regulatory Network to Explore the Regulation Mechanism in Spinal Cord Ischemia/Reperfusion Injury
Source: Front Genet. 2021 Apr 27;12:650180. doi: 10.3389/fgene.2021.650180 (PMC8110913; doi:10.3389/fgene.2021.650180)
Supplement: Supplementary Table 5 — GO and KEGG analysis dataset. [file Table_5.XLSX]

## Sheet: DOWN-GO-BP
goID	goDescription	goType	geneRatio	bgRatio	pvalue	padj	qvalue	enrichScore	overlapGeneList	overlapGeneCount
GO:0010769	regulation of cell morphogenesis involved in differentiation	biological process	17/188	346/17690	1.7875e-07	0.000591482	0.000532297	4.6232	Net1/Ret/Limk1/Dmtn/Stau2/Nlgn1/Chn1/Sarm1/Slitrk1/Robo2/Lrp4/Epha4/Pou3f2/Thy1/Rgma/Nefl/Wnt7a	17
GO:0050770	regulation of axonogenesis	biological process	12/188	207/17690	2.24919e-06	0.00372129	0.00334893	5.45483	Ret/Limk1/Chn1/Slitrk1/Robo2/Lrp4/Epha4/Pou3f2/Thy1/Rgma/Nefl/Wnt7a	12
GO:0033137	negative regulation of peptidyl-serine phosphorylation	biological process	5/188	28/17690	1.03576e-05	0.0114245	0.0102813	16.8028	Ddit4/Dmtn/Rassf2/Ogt/Mlxipl	5
GO:0007409	axonogenesis	biological process	16/188	449/17690	2.52566e-05	0.0208935	0.0188029	3.35308	Ret/Limk1/Tubb3/Chn1/Slitrk1/Robo2/Lrp4/Cdh11/Epha4/Nog/Pou3f2/Thy1/Rgma/RGD1359108/Nefl/Wnt7a	16
GO:0071476	cellular hypotonic response	biological process	3/188	7/17690	4.00681e-05	0.0265171	0.0238637	40.3267	Mylk/Slc12a6/Stk39	3
GO:0061564	axon development	biological process	16/188	497/17690	8.44842e-05	0.0400671	0.0360579	3.02924	Ret/Limk1/Tubb3/Chn1/Slitrk1/Robo2/Lrp4/Cdh11/Epha4/Nog/Pou3f2/Thy1/Rgma/RGD1359108/Nefl/Wnt7a	16
GO:0006971	hypotonic response	biological process	3/188	9/17690	9.46639e-05	0.0400671	0.0360579	31.3652	Mylk/Slc12a6/Stk39	3
GO:0007628	adult walking behavior	biological process	5/188	45/17690	0.000111238	0.0400671	0.0360579	10.4551	Arrb2/Cend1/Epha4/Glra1/Scn8a	5
GO:0033135	regulation of peptidyl-serine phosphorylation	biological process	8/188	139/17690	0.0001206	0.0400671	0.0360579	5.41558	Ddit4/Arrb2/Ret/Dmtn/Rassf2/Ogt/Mlxipl/Park7	8
GO:0090659	walking behavior	biological process	5/188	46/17690	0.000123737	0.0400671	0.0360579	10.2278	Arrb2/Cend1/Epha4/Glra1/Scn8a	5
GO:0010976	positive regulation of neuron projection development	biological process	13/188	361/17690	0.000133194	0.0400671	0.0360579	3.38849	Ret/Limk1/Camk1d/Stau2/Nlgn1/Slitrk1/Robo2/Epha4/Syt2/Negr1/Rgma/Nefl/Tenm3	13
GO:0007613	memory	biological process	8/188	152/17690	0.000223335	0.0581008	0.0522872	4.95241	Slc24a2/Glp1r/Tacr1/Cx3cr1/Slc8a3/Itga8/Rcan2/Nog	8
GO:0032412	regulation of ion transmembrane transporter activity	biological process	10/188	245/17690	0.000299364	0.0581008	0.0522872	3.84064	Grk6/Abcb1a/Nlgn1/Kcnab1/Fhl1/Klhl24/Ryr2/Wnk2/Stk39/Park7	10
GO:0007626	locomotory behavior	biological process	10/188	246/17690	0.00030922	0.0581008	0.0522872	3.82503	Arrb2/Cend1/Meis1/Rcan2/Epha4/Negr1/Glra1/Fign/Scn8a/Park7	10
GO:0048484	enteric nervous system development	biological process	3/188	13/17690	0.000312349	0.0581008	0.0522872	21.7144	Ret/Ednrb/Pds5b	3
GO:0072330	monocarboxylic acid biosynthetic process	biological process	10/188	251/17690	0.000362667	0.0581008	0.0522872	3.74883	Ddit4/Abcd2/Acss1/Ogt/Cbr4/Abcd3/Entpd5/Mlxipl/Acsm3/Park7	10
GO:0006814	sodium ion transport	biological process	9/188	206/17690	0.000365835	0.0581008	0.0522872	4.11098	Slc24a2/Nkain3/Slc8a3/Slc38a2/Slc6a15/Klhl24/Wnk2/Stk39/Scn8a	9
GO:0090596	sensory organ morphogenesis	biological process	11/188	300/17690	0.000376512	0.0581008	0.0522872	3.45018	Prkra/Stau2/Vsx2/Itga8/Fat3/Meis1/Bloc1s5/Nog/Fgf9/Thy1/Tenm3	11
GO:0022898	regulation of transmembrane transporter activity	biological process	10/188	253/17690	0.000386101	0.0581008	0.0522872	3.7192	Grk6/Abcb1a/Nlgn1/Kcnab1/Fhl1/Klhl24/Ryr2/Wnk2/Stk39/Park7	10
GO:0016055	Wnt signaling pathway	biological process	13/188	403/17690	0.000387193	0.0581008	0.0522872	3.03535	Grk6/Lrp4/Cdk14/Ryr2/Nog/Wnk2/Fgf9/Ror1/Tbl1xr1/Ankrd6/Ccne1/Wnt7a/Axin2	13
GO:0198738	cell-cell signaling by wnt	biological process	13/188	405/17690	0.000405797	0.0581008	0.0522872	3.02036	Grk6/Lrp4/Cdk14/Ryr2/Nog/Wnk2/Fgf9/Ror1/Tbl1xr1/Ankrd6/Ccne1/Wnt7a/Axin2	13
GO:0046394	carboxylic acid biosynthetic process	biological process	12/188	354/17690	0.000417416	0.0581008	0.0522872	3.18969	Ddit4/Ggt7/Abcd2/Acss1/Ogt/Oat/Cbr4/Abcd3/Entpd5/Mlxipl/Acsm3/Park7	12
GO:0007156	homophilic cell adhesion via plasma membrane adhesion molecules	biological process	7/188	127/17690	0.000418424	0.0581008	0.0522872	5.18638	Ptprt/Ret/Fat3/Robo2/Cdh11/Pcdh18/Tenm3	7
GO:0051961	negative regulation of nervous system development	biological process	12/188	355/17690	0.000428074	0.0581008	0.0522872	3.1807	Cend1/Olig2/Nlgn1/Fat3/Meis1/Lrp4/Epha4/Ednrb/Nog/Thy1/Rgma/Wnt7a	12
GO:0016053	organic acid biosynthetic process	biological process	12/188	356/17690	0.000438961	0.0581008	0.0522872	3.17177	Ddit4/Ggt7/Abcd2/Acss1/Ogt/Oat/Cbr4/Abcd3/Entpd5/Mlxipl/Acsm3/Park7	12
GO:0001933	negative regulation of protein phosphorylation	biological process	13/188	412/17690	0.000477024	0.0607104	0.0546356	2.96904	Ddit4/Ptprt/Arrb2/Dmtn/Rassf2/Ogt/Nog/Wnk2/Mlxipl/Thy1/Stk39/RGD1359108/Park7	13
GO:0098742	cell-cell adhesion via plasma-membrane adhesion molecules	biological process	9/188	216/17690	0.000516287	0.0618137	0.0556285	3.92066	Ptprt/Ret/Nlgn1/Slitrk1/Fat3/Robo2/Cdh11/Pcdh18/Tenm3	9
GO:0032409	regulation of transporter activity	biological process	10/188	263/17690	0.000523054	0.0618137	0.0556285	3.57778	Grk6/Abcb1a/Nlgn1/Kcnab1/Fhl1/Klhl24/Ryr2/Wnk2/Stk39/Park7	10
GO:0007215	glutamate receptor signaling pathway	biological process	6/188	96/17690	0.000558463	0.0637225	0.0573463	5.88098	Gria3/Nlgn1/Klhl24/Grik4/Grm3/Park7	6
GO:0060070	canonical Wnt signaling pathway	biological process	10/188	273/17690	0.000698087	0.0721707	0.0649492	3.44673	Lrp4/Cdk14/Ryr2/Nog/Wnk2/Fgf9/Tbl1xr1/Ankrd6/Wnt7a/Axin2	10
GO:0010801	negative regulation of peptidyl-threonine phosphorylation	biological process	3/188	17/17690	0.000719744	0.0721707	0.0649492	16.6051	Ddit4/Dmtn/Ogt	3
GO:0070571	negative regulation of neuron projection regeneration	biological process	3/188	17/17690	0.000719744	0.0721707	0.0649492	16.6051	Epha4/Thy1/Rgma	3
GO:0097091	synaptic vesicle clustering	biological process	3/188	17/17690	0.000719744	0.0721707	0.0649492	16.6051	Nlgn1/Syndig1/Syn3	3
GO:0006110	regulation of glycolytic process	biological process	4/188	39/17690	0.00075979	0.0734154	0.0660693	9.65085	Ddit4/Ogt/Entpd5/Mlxipl	4
GO:0010721	negative regulation of cell development	biological process	12/188	381/17690	0.000797916	0.0734154	0.0660693	2.96365	Dmtn/Olig2/Nlgn1/Fat3/Meis1/Lrp4/Epha4/Ednrb/Nog/Thy1/Rgma/Wnt7a	12
GO:0010770	positive regulation of cell morphogenesis involved in differentiation	biological process	8/188	184/17690	0.000798717	0.0734154	0.0660693	4.09112	Net1/Limk1/Dmtn/Stau2/Slitrk1/Robo2/Epha4/Nefl	8
GO:0030811	regulation of nucleotide catabolic process	biological process	4/188	40/17690	0.000837262	0.0748784	0.0673859	9.40957	Ddit4/Ogt/Entpd5/Mlxipl	4
GO:0050768	negative regulation of neurogenesis	biological process	11/188	332/17690	0.000872628	0.0759875	0.0683841	3.11763	Olig2/Nlgn1/Fat3/Meis1/Lrp4/Epha4/Ednrb/Nog/Thy1/Rgma/Wnt7a	11
GO:0008344	adult locomotory behavior	biological process	6/188	108/17690	0.00103809	0.0858725	0.0772799	5.22754	Arrb2/Cend1/Epha4/Glra1/Scn8a/Park7	6
GO:0022602	ovulation cycle process	biological process	5/188	73/17690	0.00107608	0.0858725	0.0772799	6.44491	Arrb2/Robo2/Capn5/Npy5r/Ccne1	5
GO:0042326	negative regulation of phosphorylation	biological process	13/188	452/17690	0.00112045	0.0858725	0.0772799	2.70629	Ddit4/Ptprt/Arrb2/Dmtn/Rassf2/Ogt/Nog/Wnk2/Mlxipl/Thy1/Stk39/RGD1359108/Park7	13
GO:0006813	potassium ion transport	biological process	9/188	241/17690	0.00112355	0.0858725	0.0772799	3.51395	Kcnj3/Slc24a2/Plcb4/Kcnab1/Fhl1/Slc12a6/Klhl24/Wnk2/Stk39	9
GO:0018105	peptidyl-serine phosphorylation	biological process	10/188	291/17690	0.00113428	0.0858725	0.0772799	3.23353	Ddit4/Arrb2/Ret/Dmtn/Rassf2/Ogt/Map3k12/Mlxipl/Stk39/Park7	10
GO:0043266	regulation of potassium ion transport	biological process	6/188	110/17690	0.00114185	0.0858725	0.0772799	5.1325	Plcb4/Kcnab1/Fhl1/Klhl24/Wnk2/Stk39	6
GO:0051290	protein heterotetramerization	biological process	4/188	44/17690	0.00120326	0.0874415	0.0786919	8.55416	Cpsf6/Nlgn1/Cbr4/Lrp4	4
GO:0051965	positive regulation of synapse assembly	biological process	5/188	75/17690	0.00121557	0.0874415	0.0786919	6.27305	Stau2/Nlgn1/Syndig1/Slitrk1/Wnt7a	5
GO:0034765	regulation of ion transmembrane transport	biological process	13/188	461/17690	0.00133749	0.0922029	0.0829769	2.65346	Kcnj3/Grk6/Abcb1a/Nlgn1/Kcnab1/Fhl1/Klhl24/Ryr2/Wnk2/Thy1/Stk39/Scn8a/Park7	13
GO:0045666	positive regulation of neuron differentiation	biological process	13/188	461/17690	0.00133749	0.0922029	0.0829769	2.65346	Ret/Limk1/Camk1d/Stau2/Nlgn1/Slitrk1/Robo2/Epha4/Syt2/Negr1/Rgma/Nefl/Tenm3	13
GO:0099054	presynapse assembly	biological process	4/188	46/17690	0.00142276	0.095914	0.0863167	8.18224	Nlgn1/Slitrk1/Lrp4/Wnt7a	4
GO:1903578	regulation of ATP metabolic process	biological process	5/188	78/17690	0.00144929	0.095914	0.0863167	6.03178	Ddit4/Ogt/Entpd5/Mlxipl/Park7	5
GO:0031346	positive regulation of cell projection organization	biological process	13/188	468/17690	0.00152959	0.0992432	0.0893127	2.61377	Ret/Limk1/Camk1d/Stau2/Nlgn1/Slitrk1/Robo2/Epha4/Syt2/Negr1/Rgma/Nefl/Tenm3	13
GO:0018210	peptidyl-threonine modification	biological process	6/188	117/17690	0.00156872	0.0998248	0.0898361	4.82542	Ddit4/Dmtn/Ogt/Map3k12/Stk39/Galnt11	6
GO:0031133	regulation of axon diameter	biological process	2/188	6/17690	0.00163853	0.100405	0.0903586	31.3652	Nefl/Wnt7a	2
GO:0042760	very long-chain fatty acid catabolic process	biological process	2/188	6/17690	0.00163853	0.100405	0.0903586	31.3652	Abcd2/Abcd3	2
GO:0050806	positive regulation of synaptic transmission	biological process	9/188	256/17690	0.00170509	0.102234	0.0920044	3.30805	Arrb2/Slc24a2/Tacr1/Cx3cr1/Nlgn1/Slc8a3/Epha4/Syt2/Wnt7a	9
GO:0007611	learning or memory	biological process	10/188	308/17690	0.00173016	0.102234	0.0920044	3.05506	Slc24a2/Glp1r/Meis2/Tacr1/Cx3cr1/Slc8a3/Itga8/Kcnab1/Rcan2/Nog	10
GO:0051196	regulation of coenzyme metabolic process	biological process	4/188	49/17690	0.00180216	0.102816	0.0925282	7.68129	Ddit4/Ogt/Entpd5/Mlxipl	4
GO:0071470	cellular response to osmotic stress	biological process	4/188	49/17690	0.00180216	0.102816	0.0925282	7.68129	Mylk/Abcb1a/Slc12a6/Stk39	4
GO:0045665	negative regulation of neuron differentiation	biological process	9/188	259/17690	0.00184616	0.103542	0.0931811	3.26974	Olig2/Nlgn1/Fat3/Meis1/Lrp4/Epha4/Ednrb/Thy1/Rgma	9
GO:0010959	regulation of metal ion transport	biological process	12/188	422/17690	0.00190107	0.104844	0.0943531	2.67571	Mylk/Arrb2/Glp1r/Plcb4/Nkain3/Kcnab1/Fhl1/Klhl24/Ryr2/Wnk2/Thy1/Stk39	12
GO:0043470	regulation of carbohydrate catabolic process	biological process	4/188	50/17690	0.0019428	0.105389	0.0948433	7.52766	Ddit4/Ogt/Entpd5/Mlxipl	4
GO:0018209	peptidyl-serine modification	biological process	10/188	314/17690	0.00199291	0.106363	0.0957205	2.99668	Ddit4/Arrb2/Ret/Dmtn/Rassf2/Ogt/Map3k12/Mlxipl/Stk39/Park7	10
GO:0060828	regulation of canonical Wnt signaling pathway	biological process	8/188	214/17690	0.00208995	0.109772	0.0987881	3.5176	Lrp4/Cdk14/Nog/Wnk2/Fgf9/Tbl1xr1/Ankrd6/Axin2	8
GO:0009438	methylglyoxal metabolic process	biological process	2/188	7/17690	0.00227791	0.115963	0.10436	26.8845	Pnkd/Park7	2
GO:0090315	negative regulation of protein targeting to membrane	biological process	2/188	7/17690	0.00227791	0.115963	0.10436	26.8845	Dmtn/Ogt	2
GO:0099172	presynapse organization	biological process	4/188	53/17690	0.00241	0.118555	0.106692	7.10157	Nlgn1/Slitrk1/Lrp4/Wnt7a	4
GO:2001169	regulation of ATP biosynthetic process	biological process	4/188	53/17690	0.00241	0.118555	0.106692	7.10157	Ddit4/Ogt/Entpd5/Mlxipl	4
GO:0043524	negative regulation of neuron apoptotic process	biological process	7/188	172/17690	0.00245509	0.118555	0.106692	3.82948	Arrb2/Stambp/Glp1r/Cx3cr1/Map3k12/Nefl/Park7	7
GO:0035725	sodium ion transmembrane transport	biological process	6/188	128/17690	0.00247213	0.118555	0.106692	4.41074	Slc24a2/Slc8a3/Klhl24/Wnk2/Stk39/Scn8a	6
GO:1901379	regulation of potassium ion transmembrane transport	biological process	5/188	89/17690	0.00259485	0.122662	0.110388	5.28628	Kcnab1/Fhl1/Klhl24/Wnk2/Stk39	5
GO:0006633	fatty acid biosynthetic process	biological process	6/188	131/17690	0.00277537	0.129348	0.116405	4.30973	Abcd2/Acss1/Cbr4/Abcd3/Mlxipl/Acsm3	6
GO:0043271	negative regulation of ion transport	biological process	7/188	177/17690	0.00288113	0.132412	0.119163	3.7213	Grk6/Plcb4/Kcnab1/Wnk2/Stk39/Park7/Npy5r	7
GO:1900542	regulation of purine nucleotide metabolic process	biological process	5/188	93/17690	0.00314043	0.140403	0.126354	5.05891	Ddit4/Ogt/Entpd5/Mlxipl/Park7	5
GO:0008045	motor neuron axon guidance	biological process	3/188	28/17690	0.00318231	0.140403	0.126354	10.0817	Chn1/Epha4/Nog	3
GO:0021533	cell differentiation in hindbrain	biological process	3/188	28/17690	0.00318231	0.140403	0.126354	10.0817	Cend1/Nog/Wnt7a	3
GO:0006270	DNA replication initiation	biological process	3/188	29/17690	0.003522	0.152963	0.137658	9.73404	Orc5/Ccne2/Ccne1	3
GO:0006140	regulation of nucleotide metabolic process	biological process	5/188	97/17690	0.00376425	0.152963	0.137658	4.8503	Ddit4/Ogt/Entpd5/Mlxipl/Park7	5
GO:0106027	neuron projection organization	biological process	5/188	97/17690	0.00376425	0.152963	0.137658	4.8503	Abcd2/Stau2/Nlgn1/Epha4/Wnt7a	5
GO:0030534	adult behavior	biological process	7/188	186/17690	0.0037884	0.152963	0.137658	3.54124	Arrb2/Cend1/Slitrk1/Epha4/Glra1/Scn8a/Park7	7
GO:0050890	cognition	biological process	10/188	344/17690	0.00383119	0.152963	0.137658	2.73534	Slc24a2/Glp1r/Meis2/Tacr1/Cx3cr1/Slc8a3/Itga8/Kcnab1/Rcan2/Nog	10
GO:0007158	neuron cell-cell adhesion	biological process	2/188	9/17690	0.00385068	0.152963	0.137658	20.9102	Ret/Nlgn1	2
GO:0021957	corticospinal tract morphogenesis	biological process	2/188	9/17690	0.00385068	0.152963	0.137658	20.9102	Cdh11/Epha4	2
GO:0097105	presynaptic membrane assembly	biological process	2/188	9/17690	0.00385068	0.152963	0.137658	20.9102	Nlgn1/Lrp4	2
GO:0000038	very long-chain fatty acid metabolic process	biological process	3/188	30/17690	0.00388302	0.152963	0.137658	9.40957	Abcd2/Acot3/Abcd3	3
GO:1901016	regulation of potassium ion transmembrane transporter activity	biological process	4/188	61/17690	0.00402172	0.156563	0.140897	6.17021	Kcnab1/Fhl1/Klhl24/Stk39	4
GO:0046777	protein autophosphorylation	biological process	8/188	240/17690	0.0042086	0.161933	0.14573	3.13652	Aak1/Rassf2/Flt3/Epha4/Wnk2/Map3k12/Thy1/Stk39	8
GO:0046434	organophosphate catabolic process	biological process	7/188	192/17690	0.00450409	0.16826	0.151423	3.43057	Inpp5b/Ddit4/Ogt/Pde1a/Entpd5/Mlxipl/Idh1	7
GO:0035646	endosome to melanosome transport	biological process	2/188	10/17690	0.00477981	0.16826	0.151423	18.8191	Bloc1s5/Rab38	2
GO:0043476	pigment accumulation	biological process	2/188	10/17690	0.00477981	0.16826	0.151423	18.8191	Bloc1s5/Rab38	2
GO:0043482	cellular pigment accumulation	biological process	2/188	10/17690	0.00477981	0.16826	0.151423	18.8191	Bloc1s5/Rab38	2
GO:0043485	endosome to pigment granule transport	biological process	2/188	10/17690	0.00477981	0.16826	0.151423	18.8191	Bloc1s5/Rab38	2
GO:0048757	pigment granule maturation	biological process	2/188	10/17690	0.00477981	0.16826	0.151423	18.8191	Bloc1s5/Rab38	2
GO:0097104	postsynaptic membrane assembly	biological process	2/188	10/17690	0.00477981	0.16826	0.151423	18.8191	Nlgn1/Lrp4	2
GO:1900272	negative regulation of long-term synaptic potentiation	biological process	2/188	10/17690	0.00477981	0.16826	0.151423	18.8191	Cx3cr1/Epha4	2
GO:0010771	negative regulation of cell morphogenesis involved in differentiation	biological process	5/188	104/17690	0.00506207	0.174731	0.157247	4.52383	Dmtn/Nlgn1/Lrp4/Thy1/Rgma	5
GO:1905606	regulation of presynapse assembly	biological process	3/188	33/17690	0.00509801	0.174731	0.157247	8.55416	Nlgn1/Slitrk1/Wnt7a	3
GO:0006486	protein glycosylation	biological process	7/188	197/17690	0.00517487	0.174731	0.157247	3.3435	Dpy19l3/Ogt/B3galt2/Entpd5/Extl2/Dpy19l4/Galnt11	7
GO:0043413	macromolecule glycosylation	biological process	7/188	197/17690	0.00517487	0.174731	0.157247	3.3435	Dpy19l3/Ogt/B3galt2/Entpd5/Extl2/Dpy19l4/Galnt11	7
GO:0060997	dendritic spine morphogenesis	biological process	4/188	66/17690	0.00533124	0.178188	0.160358	5.70277	Stau2/Nlgn1/Epha4/Wnt7a	4
GO:0060078	regulation of postsynaptic membrane potential	biological process	6/188	150/17690	0.00538494	0.178188	0.160358	3.76383	Nr3c2/Gria3/Nlgn1/Slc8a3/Glra1/Wnt7a	6
GO:0048511	rhythmic process	biological process	10/188	362/17690	0.00545832	0.178828	0.160934	2.59933	Arrb2/Nr1d2/Abcb1a/Nlgn1/Ogt/Robo2/Capn5/Mttp/Npy5r/Ccne1	10
GO:0030808	regulation of nucleotide biosynthetic process	biological process	4/188	68/17690	0.00592625	0.190388	0.171337	5.53504	Ddit4/Ogt/Entpd5/Mlxipl	4
GO:1900371	regulation of purine nucleotide biosynthetic process	biological process	4/188	68/17690	0.00592625	0.190388	0.171337	5.53504	Ddit4/Ogt/Entpd5/Mlxipl	4
GO:0051193	regulation of cofactor metabolic process	biological process	4/188	69/17690	0.00623967	0.190526	0.171462	5.45483	Ddit4/Ogt/Entpd5/Mlxipl	4
GO:0097479	synaptic vesicle localization	biological process	7/188	205/17690	0.00640084	0.190526	0.171462	3.21303	Nr3c2/Nlgn1/Syndig1/Bloc1s5/Syn3/Syt2/Wnt7a	7
GO:0018107	peptidyl-threonine phosphorylation	biological process	5/188	110/17690	0.00640356	0.190526	0.171462	4.27708	Ddit4/Dmtn/Ogt/Map3k12/Stk39	5
GO:0098656	anion transmembrane transport	biological process	8/188	258/17690	0.00644912	0.190526	0.171462	2.9177	Ttyh3/Grk6/Abcb1a/Slc38a2/Slc6a15/Slc12a6/Glra1/Stk39	8
GO:0001963	synaptic transmission, dopaminergic	biological process	3/188	36/17690	0.00651812	0.190526	0.171462	7.84131	Arrb2/Pnkd/Park7	3
GO:0032228	regulation of synaptic transmission, GABAergic	biological process	3/188	36/17690	0.00651812	0.190526	0.171462	7.84131	Tacr1/Nlgn1/Npy5r	3
GO:0050931	pigment cell differentiation	biological process	3/188	36/17690	0.00651812	0.190526	0.171462	7.84131	Ednrb/Bloc1s5/Rab38	3
GO:0070570	regulation of neuron projection regeneration	biological process	3/188	36/17690	0.00651812	0.190526	0.171462	7.84131	Epha4/Thy1/Rgma	3
GO:0097009	energy homeostasis	biological process	3/188	36/17690	0.00651812	0.190526	0.171462	7.84131	Nr1d2/Mlxipl/Slc35d3	3
GO:1903959	regulation of anion transmembrane transport	biological process	3/188	36/17690	0.00651812	0.190526	0.171462	7.84131	Grk6/Abcb1a/Stk39	3
GO:0051145	smooth muscle cell differentiation	biological process	4/188	70/17690	0.00656392	0.190526	0.171462	5.3769	Smarca2/Itga8/Ednrb/Fgf9	4
GO:0043467	regulation of generation of precursor metabolites and energy	biological process	5/188	111/17690	0.00664917	0.190918	0.171814	4.23855	Ddit4/Ogt/Entpd5/Mlxipl/Park7	5
GO:0015914	phospholipid transport	biological process	4/188	71/17690	0.00689915	0.190918	0.171814	5.30117	Abcb1a/Pitpnm1/Abcg1/Mttp	4
GO:0090193	positive regulation of glomerulus development	biological process	2/188	12/17690	0.00691315	0.190918	0.171814	15.6826	Ret/Nog	2
GO:0097090	presynaptic membrane organization	biological process	2/188	12/17690	0.00691315	0.190918	0.171814	15.6826	Nlgn1/Lrp4	2
GO:0099174	regulation of presynapse organization	biological process	3/188	37/17690	0.00703852	0.190918	0.171814	7.62938	Nlgn1/Slitrk1/Wnt7a	3
GO:1903580	positive regulation of ATP metabolic process	biological process	3/188	37/17690	0.00703852	0.190918	0.171814	7.62938	Entpd5/Mlxipl/Park7	3
GO:1903792	negative regulation of anion transport	biological process	3/188	37/17690	0.00703852	0.190918	0.171814	7.62938	Grk6/Stk39/Npy5r	3
GO:0043270	positive regulation of ion transport	biological process	9/188	318/17690	0.00707375	0.190918	0.171814	2.66309	Mylk/Arrb2/Abcb1a/Fhl1/Ryr2/Wnk2/Thy1/Stk39/Park7	9
GO:0006970	response to osmotic stress	biological process	5/188	113/17690	0.00716007	0.190918	0.171814	4.16353	Mylk/Abcb1a/Slc12a6/Sord/Stk39	5
GO:0050807	regulation of synapse organization	biological process	8/188	263/17690	0.00720811	0.190918	0.171814	2.86223	Ptprt/Stau2/Nlgn1/Syndig1/Slitrk1/Lrp4/Epha4/Wnt7a	8
GO:0071804	cellular potassium ion transport	biological process	7/188	210/17690	0.00726976	0.190918	0.171814	3.13652	Kcnj3/Kcnab1/Fhl1/Slc12a6/Klhl24/Wnk2/Stk39	7
GO:0071805	potassium ion transmembrane transport	biological process	7/188	210/17690	0.00726976	0.190918	0.171814	3.13652	Kcnj3/Kcnab1/Fhl1/Slc12a6/Klhl24/Wnk2/Stk39	7
GO:0070085	glycosylation	biological process	7/188	211/17690	0.00745355	0.194203	0.174771	3.12166	Dpy19l3/Ogt/B3galt2/Entpd5/Extl2/Dpy19l4/Galnt11	7
GO:0032413	negative regulation of ion transmembrane transporter activity	biological process	4/188	74/17690	0.00797224	0.196885	0.177184	5.08626	Grk6/Kcnab1/Stk39/Park7	4
GO:0032411	positive regulation of transporter activity	biological process	5/188	116/17690	0.00797689	0.196885	0.177184	4.05585	Abcb1a/Ryr2/Wnk2/Stk39/Park7	5
GO:0042698	ovulation cycle	biological process	5/188	116/17690	0.00797689	0.196885	0.177184	4.05585	Arrb2/Robo2/Capn5/Npy5r/Ccne1	5
GO:0002087	regulation of respiratory gaseous exchange by neurological system process	biological process	2/188	13/17690	0.00811329	0.196885	0.177184	14.4763	Nlgn1/Glra1	2
GO:0032536	regulation of cell projection size	biological process	2/188	13/17690	0.00811329	0.196885	0.177184	14.4763	Nefl/Wnt7a	2
GO:0042891	antibiotic transport	biological process	2/188	13/17690	0.00811329	0.196885	0.177184	14.4763	Abcb1a/Slc15a2	2
GO:0060856	establishment of blood-brain barrier	biological process	2/188	13/17690	0.00811329	0.196885	0.177184	14.4763	Abcb1a/Wnt7a	2
GO:0090085	regulation of protein deubiquitination	biological process	2/188	13/17690	0.00811329	0.196885	0.177184	14.4763	Tank/Park7	2
GO:1900121	negative regulation of receptor binding	biological process	2/188	13/17690	0.00811329	0.196885	0.177184	14.4763	Nog/Rgma	2
GO:0043267	negative regulation of potassium ion transport	biological process	3/188	39/17690	0.00815148	0.196885	0.177184	7.23813	Plcb4/Kcnab1/Stk39	3
GO:0051291	protein heterooligomerization	biological process	6/188	164/17690	0.00822165	0.197141	0.177415	3.44253	Cpsf6/Nlgn1/Ogt/Cbr4/Lrp4/Glra1	6
GO:0050803	regulation of synapse structure or activity	biological process	8/188	270/17690	0.00838175	0.199534	0.179568	2.78802	Ptprt/Stau2/Nlgn1/Syndig1/Slitrk1/Lrp4/Epha4/Wnt7a	8
GO:0051963	regulation of synapse assembly	biological process	5/188	118/17690	0.00855609	0.202229	0.181994	3.98711	Stau2/Nlgn1/Syndig1/Slitrk1/Wnt7a	5
GO:0021953	central nervous system neuron differentiation	biological process	7/188	217/17690	0.00862937	0.202515	0.182251	3.03535	Cend1/Olig2/Robo2/Cdh11/Epha4/Wnt7a/Uqcrq	7
GO:0031397	negative regulation of protein ubiquitination	biological process	4/188	76/17690	0.00874528	0.203511	0.183148	4.95241	Arrb2/Limk1/Ogt/Park7	4
GO:0042391	regulation of membrane potential	biological process	11/188	450/17690	0.00884361	0.203511	0.183148	2.30012	Nr3c2/Gria3/Tacr1/Nlgn1/Slc8a3/Fhl1/Ryr2/Glra1/Scn8a/Park7/Wnt7a	11
GO:0099175	regulation of postsynapse organization	biological process	5/188	119/17690	0.00885634	0.203511	0.183148	3.9536	Stau2/Nlgn1/Lrp4/Epha4/Wnt7a	5
GO:0031102	neuron projection regeneration	biological process	4/188	77/17690	0.00914951	0.208798	0.187905	4.88809	Epha4/Thy1/Rgma/Nefl	4
GO:0048265	response to pain	biological process	3/188	41/17690	0.00936224	0.209056	0.188137	6.88505	Ret/Tacr1/Ednrb	3
GO:0010359	regulation of anion channel activity	biological process	2/188	14/17690	0.00939977	0.209056	0.188137	13.4422	Grk6/Abcb1a	2
GO:1905516	positive regulation of fertilization	biological process	2/188	14/17690	0.00939977	0.209056	0.188137	13.4422	Glra1/Park7	2
GO:1904062	regulation of cation transmembrane transport	biological process	9/188	333/17690	0.00941352	0.209056	0.188137	2.54313	Nlgn1/Kcnab1/Fhl1/Klhl24/Ryr2/Wnk2/Thy1/Stk39/Park7	9
GO:0006096	glycolytic process	biological process	4/188	79/17690	0.0099941	0.217847	0.196049	4.76434	Ddit4/Ogt/Entpd5/Mlxipl	4
GO:0050805	negative regulation of synaptic transmission	biological process	4/188	79/17690	0.0099941	0.217847	0.196049	4.76434	Slc24a2/Stau2/Pnkd/Npy5r	4
GO:0030258	lipid modification	biological process	7/188	224/17690	0.0101675	0.217847	0.196049	2.94049	Inpp5b/Pip4k2a/Abcd2/Cerk/Abcd3/Abcg1/Fam126b	7
GO:0048592	eye morphogenesis	biological process	6/188	172/17690	0.0102566	0.217847	0.196049	3.28241	Stau2/Vsx2/Fat3/Meis1/Thy1/Tenm3	6
GO:0006757	ATP generation from ADP	biological process	4/188	80/17690	0.0104347	0.217847	0.196049	4.70479	Ddit4/Ogt/Entpd5/Mlxipl	4
GO:0030111	regulation of Wnt signaling pathway	biological process	8/188	281/17690	0.0105084	0.217847	0.196049	2.67888	Lrp4/Cdk14/Nog/Wnk2/Fgf9/Tbl1xr1/Ankrd6/Axin2	8
GO:0007416	synapse assembly	biological process	6/188	173/17690	0.010534	0.217847	0.196049	3.26344	Stau2/Nlgn1/Syndig1/Slitrk1/Lrp4/Wnt7a	6
GO:0003128	heart field specification	biological process	2/188	15/17690	0.0107706	0.217847	0.196049	12.5461	Robo2/Axin2	2
GO:0035268	protein mannosylation	biological process	2/188	15/17690	0.0107706	0.217847	0.196049	12.5461	Dpy19l3/Dpy19l4	2
GO:0035815	positive regulation of renal sodium excretion	biological process	2/188	15/17690	0.0107706	0.217847	0.196049	12.5461	Tacr1/Ednrb	2
GO:0045821	positive regulation of glycolytic process	biological process	2/188	15/17690	0.0107706	0.217847	0.196049	12.5461	Entpd5/Mlxipl	2
GO:0048681	negative regulation of axon regeneration	biological process	2/188	15/17690	0.0107706	0.217847	0.196049	12.5461	Epha4/Rgma	2
GO:0051044	positive regulation of membrane protein ectodomain proteolysis	biological process	2/188	15/17690	0.0107706	0.217847	0.196049	12.5461	Rgma/Snx33	2
GO:2000243	positive regulation of reproductive process	biological process	4/188	81/17690	0.0108877	0.217847	0.196049	4.6467	Abcb1a/Ednrb/Glra1/Park7	4
GO:0007204	positive regulation of cytosolic calcium ion concentration	biological process	9/188	342/17690	0.0110741	0.217847	0.196049	2.4762	Glp1r/Tacr1/Cx3cr1/Slc8a3/Itpr2/Ednrb/Ryr2/Cib2/Thy1	9
GO:0034767	positive regulation of ion transmembrane transport	biological process	6/188	175/17690	0.0111047	0.217847	0.196049	3.22614	Abcb1a/Ryr2/Wnk2/Thy1/Stk39/Park7	6
GO:0048708	astrocyte differentiation	biological process	4/188	82/17690	0.0113532	0.217847	0.196049	4.59004	Epha4/Nog/Ror1/Pou3f2	4
GO:0010107	potassium ion import	biological process	3/188	44/17690	0.0113653	0.217847	0.196049	6.41562	Kcnj3/Slc12a6/Wnk2	3
GO:0010977	negative regulation of neuron projection development	biological process	6/188	176/17690	0.0113981	0.217847	0.196049	3.20781	Nlgn1/Fat3/Lrp4/Epha4/Thy1/Rgma	6
GO:0009166	nucleotide catabolic process	biological process	5/188	127/17690	0.0115245	0.217847	0.196049	3.70456	Ddit4/Ogt/Pde1a/Entpd5/Mlxipl	5
GO:0048593	camera-type eye morphogenesis	biological process	5/188	127/17690	0.0115245	0.217847	0.196049	3.70456	Vsx2/Fat3/Meis1/Thy1/Tenm3	5
GO:0007612	learning	biological process	6/188	177/17690	0.0116969	0.217847	0.196049	3.18969	Slc24a2/Glp1r/Meis2/Tacr1/Slc8a3/Nog	6
GO:0048813	dendrite morphogenesis	biological process	6/188	177/17690	0.0116969	0.217847	0.196049	3.18969	Stau2/Nlgn1/Sarm1/Lrp4/Epha4/Wnt7a	6
GO:0032410	negative regulation of transporter activity	biological process	4/188	83/17690	0.0118313	0.217847	0.196049	4.53473	Grk6/Kcnab1/Stk39/Park7	4
GO:0042866	pyruvate biosynthetic process	biological process	4/188	83/17690	0.0118313	0.217847	0.196049	4.53473	Ddit4/Ogt/Entpd5/Mlxipl	4
GO:0010799	regulation of peptidyl-threonine phosphorylation	biological process	3/188	45/17690	0.0120836	0.217847	0.196049	6.27305	Ddit4/Dmtn/Ogt	3
GO:0045981	positive regulation of nucleotide metabolic process	biological process	3/188	45/17690	0.0120836	0.217847	0.196049	6.27305	Entpd5/Mlxipl/Park7	3
GO:1900544	positive regulation of purine nucleotide metabolic process	biological process	3/188	45/17690	0.0120836	0.217847	0.196049	6.27305	Entpd5/Mlxipl/Park7	3
GO:0003214	cardiac left ventricle morphogenesis	biological process	2/188	16/17690	0.0122239	0.217847	0.196049	11.762	Ryr2/Npy5r	2
GO:0014041	regulation of neuron maturation	biological process	2/188	16/17690	0.0122239	0.217847	0.196049	11.762	Ret/Ednrb	2
GO:0030813	positive regulation of nucleotide catabolic process	biological process	2/188	16/17690	0.0122239	0.217847	0.196049	11.762	Entpd5/Mlxipl	2
GO:0032230	positive regulation of synaptic transmission, GABAergic	biological process	2/188	16/17690	0.0122239	0.217847	0.196049	11.762	Tacr1/Nlgn1	2
GO:0044065	regulation of respiratory system process	biological process	2/188	16/17690	0.0122239	0.217847	0.196049	11.762	Nlgn1/Glra1	2
GO:0051197	positive regulation of coenzyme metabolic process	biological process	2/188	16/17690	0.0122239	0.217847	0.196049	11.762	Entpd5/Mlxipl	2
GO:0090192	regulation of glomerulus development	biological process	2/188	16/17690	0.0122239	0.217847	0.196049	11.762	Ret/Nog	2
GO:2000302	positive regulation of synaptic vesicle exocytosis	biological process	2/188	16/17690	0.0122239	0.217847	0.196049	11.762	Nlgn1/Syt2	2
GO:0006091	generation of precursor metabolites and energy	biological process	10/188	409/17690	0.0122897	0.217847	0.196049	2.30063	Ddit4/Aifm2/Cyb5b/Ogt/Entpd5/Lyrm7/Mlxipl/Idh1/Park7/Uqcrq	10
GO:0051592	response to calcium ion	biological process	6/188	179/17690	0.0123111	0.217847	0.196049	3.15405	Mylk/Dmtn/Nlgn1/Ryr2/Syt2/Mttp	6
GO:0016358	dendrite development	biological process	8/188	292/17690	0.0130117	0.22902	0.206104	2.57797	Camk1d/Stau2/Nlgn1/Sarm1/Fat3/Lrp4/Epha4/Wnt7a	8
GO:0071383	cellular response to steroid hormone stimulus	biological process	8/188	293/17690	0.0132592	0.229923	0.206916	2.56917	Ddit4/Arrb2/Nr1d2/Nr3c2/Abcb1a/Flt3/Nr2c2/Park7	8
GO:1903321	negative regulation of protein modification by small protein conjugation or removal	biological process	4/188	86/17690	0.0133427	0.229923	0.206916	4.37655	Arrb2/Limk1/Ogt/Park7	4
GO:0001654	eye development	biological process	10/188	415/17690	0.0134916	0.229923	0.206916	2.26737	Ret/Stau2/Meis2/Vsx2/Fat3/Meis1/Fgf9/Thy1/Pds5b/Tenm3	10
GO:0150063	visual system development	biological process	10/188	415/17690	0.0134916	0.229923	0.206916	2.26737	Ret/Stau2/Meis2/Vsx2/Fat3/Meis1/Fgf9/Thy1/Pds5b/Tenm3	10
GO:0032225	regulation of synaptic transmission, dopaminergic	biological process	2/188	17/17690	0.0137578	0.229923	0.206916	11.0701	Arrb2/Pnkd	2
GO:0034063	stress granule assembly	biological process	2/188	17/17690	0.0137578	0.229923	0.206916	11.0701	RGD1359108/Bicd1	2
GO:0035855	megakaryocyte development	biological process	2/188	17/17690	0.0137578	0.229923	0.206916	11.0701	Pip4k2a/Meis1	2
GO:0060044	negative regulation of cardiac muscle cell proliferation	biological process	2/188	17/17690	0.0137578	0.229923	0.206916	11.0701	Meis1/Nog	2
GO:0071071	regulation of phospholipid biosynthetic process	biological process	2/188	17/17690	0.0137578	0.229923	0.206916	11.0701	Rab38/Idh1	2
GO:1902805	positive regulation of synaptic vesicle transport	biological process	2/188	17/17690	0.0137578	0.229923	0.206916	11.0701	Nlgn1/Syt2	2
GO:0006281	DNA repair	biological process	10/188	417/17690	0.0139112	0.231185	0.208053	2.25649	Slx1b/Marf1/Rnf168/Shld2/Pds5b/Usp45/Gtf2h4/Fign/Park7/Axin2	10
GO:0048880	sensory system development	biological process	10/188	419/17690	0.0143406	0.231185	0.208053	2.24572	Ret/Stau2/Meis2/Vsx2/Fat3/Meis1/Fgf9/Thy1/Pds5b/Tenm3	10
GO:0032515	negative regulation of phosphoprotein phosphatase activity	biological process	3/188	48/17690	0.014392	0.231185	0.208053	5.88098	Ppp1r1c/Ptpa/Ppp4r4	3
GO:0060043	regulation of cardiac muscle cell proliferation	biological process	3/188	48/17690	0.014392	0.231185	0.208053	5.88098	Meis1/Nog/Fgf9	3
GO:0061001	regulation of dendritic spine morphogenesis	biological process	3/188	48/17690	0.014392	0.231185	0.208053	5.88098	Stau2/Nlgn1/Epha4	3
GO:0090317	negative regulation of intracellular protein transport	biological process	3/188	48/17690	0.014392	0.231185	0.208053	5.88098	Dmtn/Ogt/Park7	3
GO:0071277	cellular response to calcium ion	biological process	4/188	88/17690	0.0144154	0.231185	0.208053	4.27708	Mylk/Dmtn/Nlgn1/Syt2	4
GO:1901215	negative regulation of neuron death	biological process	7/188	240/17690	0.0144206	0.231185	0.208053	2.74446	Arrb2/Stambp/Glp1r/Cx3cr1/Map3k12/Nefl/Park7	7
GO:0042471	ear morphogenesis	biological process	5/188	135/17690	0.014694	0.231185	0.208053	3.48503	Prkra/Itga8/Bloc1s5/Nog/Fgf9	5
GO:0046031	ADP metabolic process	biological process	4/188	89/17690	0.0149717	0.231185	0.208053	4.22902	Ddit4/Ogt/Entpd5/Mlxipl	4
GO:0097061	dendritic spine organization	biological process	4/188	89/17690	0.0149717	0.231185	0.208053	4.22902	Stau2/Nlgn1/Epha4/Wnt7a	4
GO:1901292	nucleoside phosphate catabolic process	biological process	5/188	136/17690	0.0151273	0.231185	0.208053	3.4594	Ddit4/Ogt/Pde1a/Entpd5/Mlxipl	5
GO:0048066	developmental pigmentation	biological process	3/188	49/17690	0.0152131	0.231185	0.208053	5.76096	Ednrb/Bloc1s5/Rab38	3
GO:0048483	autonomic nervous system development	biological process	3/188	49/17690	0.0152131	0.231185	0.208053	5.76096	Ret/Ednrb/Pds5b	3
GO:0051438	regulation of ubiquitin-protein transferase activity	biological process	3/188	49/17690	0.0152131	0.231185	0.208053	5.76096	Limk1/Dcun1d4/Park7	3
GO:0002864	regulation of acute inflammatory response to antigenic stimulus	biological process	2/188	18/17690	0.0153704	0.231185	0.208053	10.4551	Park7/Npy5r	2
GO:0021681	cerebellar granular layer development	biological process	2/188	18/17690	0.0153704	0.231185	0.208053	10.4551	Cend1/Wnt7a	2
GO:0032691	negative regulation of interleukin-1 beta production	biological process	2/188	18/17690	0.0153704	0.231185	0.208053	10.4551	Arrb2/Cx3cr1	2
GO:0045793	positive regulation of cell size	biological process	2/188	18/17690	0.0153704	0.231185	0.208053	10.4551	Ret/Ogt	2
GO:0050884	neuromuscular process controlling posture	biological process	2/188	18/17690	0.0153704	0.231185	0.208053	10.4551	Glra1/Pnkd	2
GO:1903960	negative regulation of anion transmembrane transport	biological process	2/188	18/17690	0.0153704	0.231185	0.208053	10.4551	Grk6/Stk39	2
GO:1904424	regulation of GTP binding	biological process	2/188	18/17690	0.0153704	0.231185	0.208053	10.4551	Epha4/RGD1359108	2
GO:0002028	regulation of sodium ion transport	biological process	4/188	90/17690	0.0155413	0.232698	0.209414	4.18203	Nkain3/Klhl24/Wnk2/Stk39	4
GO:0051489	regulation of filopodium assembly	biological process	3/188	50/17690	0.0160601	0.236088	0.212464	5.64574	Dmtn/Stau2/Nlgn1	3
GO:1900449	regulation of glutamate receptor signaling pathway	biological process	3/188	50/17690	0.0160601	0.236088	0.212464	5.64574	Nlgn1/Klhl24/Park7	3
GO:2000649	regulation of sodium ion transmembrane transporter activity	biological process	3/188	50/17690	0.0160601	0.236088	0.212464	5.64574	Klhl24/Wnk2/Stk39	3
GO:0050773	regulation of dendrite development	biological process	6/188	190/17690	0.0160994	0.236088	0.212464	2.97144	Camk1d/Stau2/Nlgn1/Sarm1/Fat3/Epha4	6
GO:0021954	central nervous system neuron development	biological process	4/188	91/17690	0.0161245	0.236088	0.212464	4.13608	Robo2/Cdh11/Epha4/Uqcrq	4
GO:0030900	forebrain development	biological process	11/188	492/17690	0.0163109	0.237765	0.213974	2.10377	Olig2/Cx3cr1/Slc8a3/Ogt/Slc38a2/Robo2/Nog/Pou3f2/Nefl/Wnt7a/Uqcrq	11
GO:0016052	carbohydrate catabolic process	biological process	5/188	139/17690	0.0164783	0.238108	0.214283	3.38474	Ddit4/Ogt/Sord/Entpd5/Mlxipl	5
GO:0055067	monovalent inorganic cation homeostasis	biological process	5/188	139/17690	0.0164783	0.238108	0.214283	3.38474	Nr3c2/Tacr1/Slc12a6/Ednrb/Rab38	5
GO:0034446	substrate adhesion-dependent cell spreading	biological process	4/188	92/17690	0.0167212	0.239201	0.215266	4.09112	Net1/Antxr1/Dmtn/Itga8	4
GO:0043268	positive regulation of potassium ion transport	biological process	3/188	51/17690	0.0169332	0.239201	0.215266	5.53504	Fhl1/Wnk2/Stk39	3
GO:0055078	sodium ion homeostasis	biological process	3/188	51/17690	0.0169332	0.239201	0.215266	5.53504	Nr3c2/Tacr1/Ednrb	3
GO:0006089	lactate metabolic process	biological process	2/188	19/17690	0.0170599	0.239201	0.215266	9.90482	Pnkd/Park7	2
GO:0021794	thalamus development	biological process	2/188	19/17690	0.0170599	0.239201	0.215266	9.90482	Olig2/Uqcrq	2
GO:0051956	negative regulation of amino acid transport	biological process	2/188	19/17690	0.0170599	0.239201	0.215266	9.90482	Stk39/Npy5r	2
GO:0071472	cellular response to salt stress	biological process	2/188	19/17690	0.0170599	0.239201	0.215266	9.90482	Abcb1a/Slc12a6	2
GO:0046889	positive regulation of lipid biosynthetic process	biological process	4/188	93/17690	0.0173315	0.241528	0.21736	4.04713	Abcd2/Abcg1/Mlxipl/Rab38	4
GO:0042552	myelination	biological process	5/188	141/17690	0.0174223	0.241528	0.21736	3.33673	Abcd2/Olig2/Slc8a3/Pou3f2/Scn8a	5
GO:0051186	cofactor metabolic process	biological process	11/188	497/17690	0.0174449	0.241528	0.21736	2.0826	Ddit4/Ggt7/Acss1/Acot3/Ogt/Cbr4/Entpd5/Mlxipl/Acsm3/Idh1/Park7	11
GO:1901214	regulation of neuron death	biological process	9/188	370/17690	0.0176578	0.243457	0.219096	2.28882	Ddit4/Arrb2/Stambp/Glp1r/Cx3cr1/Sarm1/Map3k12/Nefl/Park7	9
GO:0042551	neuron maturation	biological process	3/188	52/17690	0.0178324	0.243832	0.219434	5.4286	Ret/Nlgn1/Ednrb	3
GO:0044058	regulation of digestive system process	biological process	3/188	52/17690	0.0178324	0.243832	0.219434	5.4286	Abcb1a/Tacr1/Stk39	3
GO:0097553	calcium ion transmembrane import into cytosol	biological process	5/188	142/17690	0.0179074	0.24385	0.21945	3.31323	Glp1r/Slc8a3/Itpr2/Ryr2/Thy1	5
GO:0007272	ensheathment of neurons	biological process	5/188	143/17690	0.0184014	0.245238	0.220699	3.29006	Abcd2/Olig2/Slc8a3/Pou3f2/Scn8a	5
GO:0008366	axon ensheathment	biological process	5/188	143/17690	0.0184014	0.245238	0.220699	3.29006	Abcd2/Olig2/Slc8a3/Pou3f2/Scn8a	5
GO:0019362	pyridine nucleotide metabolic process	biological process	5/188	143/17690	0.0184014	0.245238	0.220699	3.29006	Ddit4/Ogt/Entpd5/Mlxipl/Idh1	5
GO:0046496	nicotinamide nucleotide metabolic process	biological process	5/188	143/17690	0.0184014	0.245238	0.220699	3.29006	Ddit4/Ogt/Entpd5/Mlxipl/Idh1	5
GO:0001656	metanephros development	biological process	4/188	95/17690	0.0185936	0.245238	0.220699	3.96193	Ret/Irx2/Itga8/Robo2	4
GO:0021536	diencephalon development	biological process	4/188	95/17690	0.0185936	0.245238	0.220699	3.96193	Olig2/Nog/Pou3f2/Uqcrq	4
GO:0006749	glutathione metabolic process	biological process	3/188	53/17690	0.0187577	0.245238	0.220699	5.32617	Ggt7/Idh1/Park7	3
GO:0033619	membrane protein proteolysis	biological process	3/188	53/17690	0.0187577	0.245238	0.220699	5.32617	Ret/Rgma/Snx33	3
GO:0010766	negative regulation of sodium ion transport	biological process	2/188	20/17690	0.0188245	0.245238	0.220699	9.40957	Wnk2/Stk39	2
GO:0051444	negative regulation of ubiquitin-protein transferase activity	biological process	2/188	20/17690	0.0188245	0.245238	0.220699	9.40957	Limk1/Park7	2
GO:0072079	nephron tubule formation	biological process	2/188	20/17690	0.0188245	0.245238	0.220699	9.40957	Irx2/Nog	2
GO:0003231	cardiac ventricle development	biological process	5/188	144/17690	0.0189043	0.245311	0.220764	3.26721	Robo2/Ryr2/Nog/Npy5r/Luzp1	5
GO:0009135	purine nucleoside diphosphate metabolic process	biological process	4/188	96/17690	0.0192455	0.247732	0.222944	3.92066	Ddit4/Ogt/Entpd5/Mlxipl	4
GO:0009179	purine ribonucleoside diphosphate metabolic process	biological process	4/188	96/17690	0.0192455	0.247732	0.222944	3.92066	Ddit4/Ogt/Entpd5/Mlxipl	4
GO:0099173	postsynapse organization	biological process	6/188	198/17690	0.0193155	0.247732	0.222944	2.85139	Stau2/Nlgn1/Lrp4/Epha4/Nefl/Wnt7a	6
GO:0006165	nucleoside diphosphate phosphorylation	biological process	4/188	97/17690	0.0199113	0.2518	0.226604	3.88024	Ddit4/Ogt/Entpd5/Mlxipl	4
GO:0019359	nicotinamide nucleotide biosynthetic process	biological process	4/188	97/17690	0.0199113	0.2518	0.226604	3.88024	Ddit4/Ogt/Entpd5/Mlxipl	4
GO:0019363	pyridine nucleotide biosynthetic process	biological process	4/188	97/17690	0.0199113	0.2518	0.226604	3.88024	Ddit4/Ogt/Entpd5/Mlxipl	4
GO:0060291	long-term synaptic potentiation	biological process	5/188	146/17690	0.019937	0.2518	0.226604	3.22246	Slc24a2/Cx3cr1/Nlgn1/Slc8a3/Epha4	5
GO:0009150	purine ribonucleotide metabolic process	biological process	10/188	442/17690	0.0200199	0.251885	0.226681	2.12886	Ddit4/Acss1/Acot3/Ogt/Pde1a/Entpd5/Mlxipl/Acsm3/Park7/Uqcrq	10
GO:0007218	neuropeptide signaling pathway	biological process	4/188	98/17690	0.0205913	0.254474	0.229011	3.84064	Glp1r/Tacr1/Glra1/Npy5r	4
GO:0043666	regulation of phosphoprotein phosphatase activity	biological process	4/188	98/17690	0.0205913	0.254474	0.229011	3.84064	Ppp1r1c/Rcan2/Ptpa/Ppp4r4	4
GO:0035584	calcium-mediated signaling using intracellular calcium source	biological process	2/188	21/17690	0.0206624	0.254474	0.229011	8.9615	Dmtn/Ryr2	2
GO:0042053	regulation of dopamine metabolic process	biological process	2/188	21/17690	0.0206624	0.254474	0.229011	8.9615	Pnkd/Park7	2
GO:0045723	positive regulation of fatty acid biosynthetic process	biological process	2/188	21/17690	0.0206624	0.254474	0.229011	8.9615	Abcd2/Mlxipl	2
GO:0035308	negative regulation of protein dephosphorylation	biological process	3/188	55/17690	0.020687	0.254474	0.229011	5.1325	Ppp1r1c/Ptpa/Ppp4r4	3
GO:0030178	negative regulation of Wnt signaling pathway	biological process	5/188	148/17690	0.0210061	0.257023	0.231305	3.17891	Lrp4/Nog/Fgf9/Ankrd6/Axin2	5
GO:0009185	ribonucleoside diphosphate metabolic process	biological process	4/188	99/17690	0.0212853	0.257023	0.231305	3.80185	Ddit4/Ogt/Entpd5/Mlxipl	4
GO:0046939	nucleotide phosphorylation	biological process	4/188	99/17690	0.0212853	0.257023	0.231305	3.80185	Ddit4/Ogt/Entpd5/Mlxipl	4
GO:0050772	positive regulation of axonogenesis	biological process	4/188	99/17690	0.0212853	0.257023	0.231305	3.80185	Limk1/Slitrk1/Robo2/Nefl	4
GO:0055024	regulation of cardiac muscle tissue development	biological process	4/188	99/17690	0.0212853	0.257023	0.231305	3.80185	Arrb2/Meis1/Nog/Fgf9	4
GO:0009101	glycoprotein biosynthetic process	biological process	7/188	260/17690	0.0213604	0.257023	0.231305	2.53335	Dpy19l3/Ogt/B3galt2/Entpd5/Extl2/Dpy19l4/Galnt11	7
GO:0046928	regulation of neurotransmitter secretion	biological process	5/188	149/17690	0.0215545	0.257261	0.231519	3.15758	Nr3c2/Nlgn1/Syt2/Pnkd/Wnt7a	5
GO:0072524	pyridine-containing compound metabolic process	biological process	5/188	149/17690	0.0215545	0.257261	0.231519	3.15758	Ddit4/Ogt/Entpd5/Mlxipl/Idh1	5
GO:0009100	glycoprotein metabolic process	biological process	8/188	321/17690	0.0216772	0.257261	0.231519	2.34507	Dpy19l3/Ogt/B3galt2/Entpd5/Extl2/Dpy19l4/Galnt11/Park7	8
GO:0051932	synaptic transmission, GABAergic	biological process	3/188	56/17690	0.0216911	0.257261	0.231519	5.04084	Tacr1/Nlgn1/Npy5r	3
GO:0010923	negative regulation of phosphatase activity	biological process	4/188	100/17690	0.0219936	0.257943	0.232133	3.76383	Ppp1r1c/Marf1/Ptpa/Ppp4r4	4
GO:1903426	regulation of reactive oxygen species biosynthetic process	biological process	4/188	100/17690	0.0219936	0.257943	0.232133	3.76383	Abcd2/Cx3cr1/Ogt/Park7	4
GO:0008585	female gonad development	biological process	5/188	150/17690	0.022112	0.257943	0.232133	3.13652	Arrb2/Robo2/Idh1/Capn5/Ccne1	5
GO:0043523	regulation of neuron apoptotic process	biological process	7/188	262/17690	0.0221627	0.257943	0.232133	2.51401	Arrb2/Stambp/Glp1r/Cx3cr1/Map3k12/Nefl/Park7	7
GO:0042069	regulation of catecholamine metabolic process	biological process	2/188	22/17690	0.0225719	0.257943	0.232133	8.55416	Pnkd/Park7	2
GO:0046174	polyol catabolic process	biological process	2/188	22/17690	0.0225719	0.257943	0.232133	8.55416	Inpp5b/Sord	2
GO:0051043	regulation of membrane protein ectodomain proteolysis	biological process	2/188	22/17690	0.0225719	0.257943	0.232133	8.55416	Rgma/Snx33	2
GO:1901017	negative regulation of potassium ion transmembrane transporter activity	biological process	2/188	22/17690	0.0225719	0.257943	0.232133	8.55416	Kcnab1/Stk39	2
GO:2000310	regulation of NMDA receptor activity	biological process	2/188	22/17690	0.0225719	0.257943	0.232133	8.55416	Nlgn1/Park7	2
GO:0015748	organophosphate ester transport	biological process	4/188	101/17690	0.0227161	0.257943	0.232133	3.72656	Abcb1a/Pitpnm1/Abcg1/Mttp	4
GO:0045744	negative regulation of G protein-coupled receptor signaling pathway	biological process	3/188	57/17690	0.0227214	0.257943	0.232133	4.95241	Arrb2/Grk6/Bicd1	3
GO:0046834	lipid phosphorylation	biological process	3/188	57/17690	0.0227214	0.257943	0.232133	4.95241	Pip4k2a/Cerk/Fam126b	3
GO:0006836	neurotransmitter transport	biological process	8/188	324/17690	0.022762	0.257943	0.232133	2.32335	Nr3c2/Nlgn1/Slc6a15/Syn3/Syt2/Pnkd/Park7/Wnt7a	8
GO:0006732	coenzyme metabolic process	biological process	8/188	325/17690	0.0231319	0.260423	0.234364	2.3162	Ddit4/Acss1/Acot3/Ogt/Entpd5/Mlxipl/Acsm3/Idh1	8
GO:0001838	embryonic epithelial tube formation	biological process	5/188	152/17690	0.0232551	0.260423	0.234364	3.09525	Ret/Irx2/Nog/Rgma/Luzp1	5
GO:0062013	positive regulation of small molecule metabolic process	biological process	5/188	152/17690	0.0232551	0.260423	0.234364	3.09525	Abcd2/Entpd5/Abcg1/Mlxipl/Park7	5
GO:0007269	neurotransmitter secretion	biological process	6/188	207/17690	0.0234287	0.260423	0.234364	2.72741	Nr3c2/Nlgn1/Syn3/Syt2/Pnkd/Wnt7a	6
GO:0099643	signal release from synapse	biological process	6/188	207/17690	0.0234287	0.260423	0.234364	2.72741	Nr3c2/Nlgn1/Syn3/Syt2/Pnkd/Wnt7a	6
GO:0072525	pyridine-containing compound biosynthetic process	biological process	4/188	102/17690	0.023453	0.260423	0.234364	3.69003	Ddit4/Ogt/Entpd5/Mlxipl	4
GO:0060038	cardiac muscle cell proliferation	biological process	3/188	58/17690	0.0237779	0.263148	0.236817	4.86702	Meis1/Nog/Fgf9	3
GO:0006821	chloride transport	biological process	4/188	103/17690	0.0242042	0.266086	0.239461	3.6542	Ttyh3/Abcb1a/Slc12a6/Glra1	4
GO:0009953	dorsal/ventral pattern formation	biological process	4/188	103/17690	0.0242042	0.266086	0.239461	3.6542	Lrp4/Nog/Wnt7a/Axin2	4
GO:0009259	ribonucleotide metabolic process	biological process	10/188	457/17690	0.0245199	0.267238	0.240497	2.05899	Ddit4/Acss1/Acot3/Ogt/Pde1a/Entpd5/Mlxipl/Acsm3/Park7/Uqcrq	10
GO:0043576	regulation of respiratory gaseous exchange	biological process	2/188	23/17690	0.0245513	0.267238	0.240497	8.18224	Nlgn1/Glra1	2
GO:0051194	positive regulation of cofactor metabolic process	biological process	2/188	23/17690	0.0245513	0.267238	0.240497	8.18224	Entpd5/Mlxipl	2
GO:0007588	excretion	biological process	3/188	59/17690	0.0248607	0.268264	0.241421	4.78453	Nr3c2/Tacr1/Ednrb	3
GO:1902305	regulation of sodium ion transmembrane transport	biological process	3/188	59/17690	0.0248607	0.268264	0.241421	4.78453	Klhl24/Wnk2/Stk39	3
GO:0034766	negative regulation of ion transmembrane transport	biological process	4/188	104/17690	0.0249699	0.268264	0.241421	3.61907	Grk6/Kcnab1/Stk39/Park7	4
GO:0060840	artery development	biological process	4/188	104/17690	0.0249699	0.268264	0.241421	3.61907	Mylk/Robo2/Nog/Luzp1	4
GO:0031345	negative regulation of cell projection organization	biological process	6/188	211/17690	0.0254323	0.272348	0.245096	2.67571	Nlgn1/Fat3/Lrp4/Epha4/Thy1/Rgma	6
GO:0046545	development of primary female sexual characteristics	biological process	5/188	156/17690	0.0256544	0.27384	0.246439	3.01589	Arrb2/Robo2/Idh1/Capn5/Ccne1	5
GO:0060537	muscle tissue development	biological process	10/188	462/17690	0.0261706	0.275911	0.248303	2.0367	Mylk/Arrb2/Nr1d2/Itga8/Kcnab1/Meis1/Ryr2/Nog/Fgf9/Myh11	10
GO:0021537	telencephalon development	biological process	8/188	333/17690	0.0262456	0.275911	0.248303	2.26056	Cx3cr1/Slc8a3/Slc38a2/Robo2/Nog/Pou3f2/Nefl/Uqcrq	8
GO:0072073	kidney epithelium development	biological process	5/188	157/17690	0.0262781	0.275911	0.248303	2.99668	Ret/Irx2/Robo2/Epha4/Nog	5
GO:0051480	regulation of cytosolic calcium ion concentration	biological process	9/188	397/17690	0.0263573	0.275911	0.248303	2.13315	Glp1r/Tacr1/Cx3cr1/Slc8a3/Itpr2/Ednrb/Ryr2/Cib2/Thy1	9
GO:0003272	endocardial cushion formation	biological process	2/188	24/17690	0.0265988	0.275911	0.248303	7.84131	Robo2/Nog	2
GO:0042474	middle ear morphogenesis	biological process	2/188	24/17690	0.0265988	0.275911	0.248303	7.84131	Prkra/Nog	2
GO:0085029	extracellular matrix assembly	biological process	2/188	24/17690	0.0265988	0.275911	0.248303	7.84131	Antxr1/Myh11	2
GO:1900120	regulation of receptor binding	biological process	2/188	24/17690	0.0265988	0.275911	0.248303	7.84131	Nog/Rgma	2
GO:1904861	excitatory synapse assembly	biological process	2/188	24/17690	0.0265988	0.275911	0.248303	7.84131	Nlgn1/Wnt7a	2
GO:0055081	anion homeostasis	biological process	3/188	61/17690	0.027105	0.278542	0.25067	4.62766	Slc12a6/Abcg1/Mlxipl	3
GO:0060042	retina morphogenesis in camera-type eye	biological process	3/188	61/17690	0.027105	0.278542	0.25067	4.62766	Vsx2/Fat3/Thy1	3
GO:0099601	regulation of neurotransmitter receptor activity	biological process	3/188	61/17690	0.027105	0.278542	0.25067	4.62766	Nlgn1/Klhl24/Park7	3
GO:0008306	associative learning	biological process	4/188	107/17690	0.0273541	0.27883	0.25093	3.5176	Glp1r/Meis2/Tacr1/Nog	4
GO:0032091	negative regulation of protein binding	biological process	4/188	107/17690	0.0273541	0.27883	0.25093	3.5176	Arrb2/Nog/Rgma/Park7	4
GO:0006163	purine nucleotide metabolic process	biological process	10/188	466/17690	0.0275476	0.27883	0.25093	2.01922	Ddit4/Acss1/Acot3/Ogt/Pde1a/Entpd5/Mlxipl/Acsm3/Park7/Uqcrq	10
GO:0006733	oxidoreduction coenzyme metabolic process	biological process	5/188	159/17690	0.0275544	0.27883	0.25093	2.95899	Ddit4/Ogt/Entpd5/Mlxipl/Idh1	5
GO:0072175	epithelial tube formation	biological process	5/188	159/17690	0.0275544	0.27883	0.25093	2.95899	Ret/Irx2/Nog/Rgma/Luzp1	5
GO:0006090	pyruvate metabolic process	biological process	4/188	108/17690	0.0281781	0.284272	0.255827	3.48503	Ddit4/Ogt/Entpd5/Mlxipl	4
GO:0035813	regulation of renal sodium excretion	biological process	2/188	25/17690	0.0287129	0.285763	0.257169	7.52766	Tacr1/Ednrb	2
GO:0043171	peptide catabolic process	biological process	2/188	25/17690	0.0287129	0.285763	0.257169	7.52766	Ggt7/Trhde	2
GO:0061311	cell surface receptor signaling pathway involved in heart development	biological process	2/188	25/17690	0.0287129	0.285763	0.257169	7.52766	Nog/Galnt11	2
GO:1901071	glucosamine-containing compound metabolic process	biological process	2/188	25/17690	0.0287129	0.285763	0.257169	7.52766	Ogt/Extl2	2
GO:0007178	transmembrane receptor protein serine/threonine kinase signaling pathway	biological process	8/188	339/17690	0.0287649	0.285763	0.257169	2.22055	Arrb2/Ppm1l/Itga8/Lrp4/Ryr2/Nog/Fgf9/Rgma	8
GO:0016202	regulation of striated muscle tissue development	biological process	5/188	161/17690	0.0288695	0.285763	0.257169	2.92223	Arrb2/Nr1d2/Meis1/Nog/Fgf9	5
GO:0032414	positive regulation of ion transmembrane transporter activity	biological process	4/188	109/17690	0.0290167	0.285763	0.257169	3.45305	Abcb1a/Ryr2/Wnk2/Stk39	4
GO:0035305	negative regulation of dephosphorylation	biological process	4/188	109/17690	0.0290167	0.285763	0.257169	3.45305	Ppp1r1c/Marf1/Ptpa/Ppp4r4	4
GO:0032386	regulation of intracellular transport	biological process	10/188	471/17690	0.0293409	0.286656	0.257973	1.99779	Cpsf6/Dmtn/Nr3c2/Nlgn1/Ogt/Syt2/Slc35d3/Park7/Wnt7a/Reep1	10
GO:0021695	cerebellar cortex development	biological process	3/188	63/17690	0.0294539	0.286656	0.257973	4.48075	Cend1/Wnt7a/Uqcrq	3
GO:0046847	filopodium assembly	biological process	3/188	63/17690	0.0294539	0.286656	0.257973	4.48075	Dmtn/Stau2/Nlgn1	3
GO:1901607	alpha-amino acid biosynthetic process	biological process	3/188	63/17690	0.0294539	0.286656	0.257973	4.48075	Ggt7/Oat/Park7	3
GO:0022600	digestive system process	biological process	4/188	110/17690	0.02987	0.288168	0.259334	3.42166	Abcb1a/Tacr1/Snx10/Stk39	4
GO:0019693	ribose phosphate metabolic process	biological process	10/188	474/17690	0.0304559	0.288168	0.259334	1.98514	Ddit4/Acss1/Acot3/Ogt/Pde1a/Entpd5/Mlxipl/Acsm3/Park7/Uqcrq	10
GO:0006282	regulation of DNA repair	biological process	4/188	111/17690	0.0307381	0.288168	0.259334	3.39084	Rnf168/Shld2/Fign/Axin2	4
GO:0006939	smooth muscle contraction	biological process	4/188	111/17690	0.0307381	0.288168	0.259334	3.39084	Mylk/Tacr1/Ednrb/Myh11	4
GO:0002029	desensitization of G protein-coupled receptor signaling pathway	biological process	2/188	26/17690	0.0308919	0.288168	0.259334	7.23813	Arrb2/Grk6	2
GO:0002082	regulation of oxidative phosphorylation	biological process	2/188	26/17690	0.0308919	0.288168	0.259334	7.23813	Mlxipl/Park7	2
GO:0022401	negative adaptation of signaling pathway	biological process	2/188	26/17690	0.0308919	0.288168	0.259334	7.23813	Arrb2/Grk6	2
GO:0032692	negative regulation of interleukin-1 production	biological process	2/188	26/17690	0.0308919	0.288168	0.259334	7.23813	Arrb2/Cx3cr1	2
GO:0032891	negative regulation of organic acid transport	biological process	2/188	26/17690	0.0308919	0.288168	0.259334	7.23813	Stk39/Npy5r	2
GO:0035812	renal sodium excretion	biological process	2/188	26/17690	0.0308919	0.288168	0.259334	7.23813	Tacr1/Ednrb	2
GO:0045109	intermediate filament organization	biological process	2/188	26/17690	0.0308919	0.288168	0.259334	7.23813	Klhl24/Nefl	2
GO:0080154	regulation of fertilization	biological process	2/188	26/17690	0.0308919	0.288168	0.259334	7.23813	Glra1/Park7	2
GO:1903579	negative regulation of ATP metabolic process	biological process	2/188	26/17690	0.0308919	0.288168	0.259334	7.23813	Ddit4/Mlxipl	2
GO:0045807	positive regulation of endocytosis	biological process	5/188	164/17690	0.0309156	0.288168	0.259334	2.86877	Arrb2/Camk1d/Nlgn1/Mex3b/Bicd1	5
GO:1901861	regulation of muscle tissue development	biological process	5/188	164/17690	0.0309156	0.288168	0.259334	2.86877	Arrb2/Nr1d2/Meis1/Nog/Fgf9	5
GO:0007517	muscle organ development	biological process	9/188	409/17690	0.0310634	0.288732	0.259841	2.07057	Mylk/Arrb2/Nr1d2/Kcnab1/Meis1/Ryr2/Nog/Fgf9/Scn8a	9
GO:0010921	regulation of phosphatase activity	biological process	5/188	165/17690	0.0316174	0.290649	0.261566	2.85139	Ppp1r1c/Marf1/Rcan2/Ptpa/Ppp4r4	5
GO:0048634	regulation of muscle organ development	biological process	5/188	165/17690	0.0316174	0.290649	0.261566	2.85139	Arrb2/Nr1d2/Meis1/Nog/Fgf9	5
GO:0060402	calcium ion transport into cytosol	biological process	5/188	165/17690	0.0316174	0.290649	0.261566	2.85139	Glp1r/Slc8a3/Itpr2/Ryr2/Thy1	5
GO:0048678	response to axon injury	biological process	4/188	112/17690	0.0316209	0.290649	0.261566	3.36056	Sarm1/Epha4/Rgma/Nefl	4
GO:0002673	regulation of acute inflammatory response	biological process	3/188	65/17690	0.0319071	0.291659	0.262475	4.34288	Ednrb/Park7/Npy5r	3
GO:0043113	receptor clustering	biological process	3/188	65/17690	0.0319071	0.291659	0.262475	4.34288	Nlgn1/Lrp4/Thy1	3
GO:0034404	nucleobase-containing small molecule biosynthetic process	biological process	5/188	166/17690	0.0323291	0.293751	0.264358	2.83421	Ddit4/Ogt/Pde1a/Entpd5/Mlxipl	5
GO:0045333	cellular respiration	biological process	5/188	166/17690	0.0323291	0.293751	0.264358	2.83421	Aifm2/Lyrm7/Idh1/Park7/Uqcrq	5
GO:0030100	regulation of endocytosis	biological process	7/188	284/17690	0.0324023	0.293751	0.264358	2.31926	Arrb2/Camk1d/Aak1/Nlgn1/Snx33/Mex3b/Bicd1	7
GO:1903320	regulation of protein modification by small protein conjugation or removal	biological process	6/188	224/17690	0.0327234	0.295784	0.266188	2.52042	Arrb2/Limk1/Ogt/Dcun1d4/Tank/Park7	6
GO:0007620	copulation	biological process	2/188	27/17690	0.0331341	0.295784	0.266188	6.97006	Tacr1/Ednrb	2
GO:0033762	response to glucagon	biological process	2/188	27/17690	0.0331341	0.295784	0.266188	6.97006	Glp1r/Abcb1a	2
GO:0048745	smooth muscle tissue development	biological process	2/188	27/17690	0.0331341	0.295784	0.266188	6.97006	Mylk/Itga8	2
GO:1901380	negative regulation of potassium ion transmembrane transport	biological process	2/188	27/17690	0.0331341	0.295784	0.266188	6.97006	Kcnab1/Stk39	2
GO:0031103	axon regeneration	biological process	3/188	66/17690	0.0331726	0.295784	0.266188	4.27708	Epha4/Rgma/Nefl	3
GO:0014074	response to purine-containing compound	biological process	6/188	225/17690	0.0333349	0.295784	0.266188	2.50922	Dmtn/Slc8a3/Itpr2/Ryr2/Cib2/Ccne1	6
GO:0016579	protein deubiquitination	biological process	4/188	114/17690	0.033431	0.295784	0.266188	3.30161	Stambp/Tank/Usp45/Park7	4
GO:2000300	regulation of synaptic vesicle exocytosis	biological process	4/188	114/17690	0.033431	0.295784	0.266188	3.30161	Nr3c2/Nlgn1/Syt2/Wnt7a	4
GO:0043401	steroid hormone mediated signaling pathway	biological process	5/188	168/17690	0.0337824	0.297303	0.267555	2.80047	Arrb2/Nr1d2/Nr3c2/Nr2c2/Park7	5
GO:0050821	protein stabilization	biological process	5/188	168/17690	0.0337824	0.297303	0.267555	2.80047	Prkra/Aak1/Rassf2/Epha4/Park7	5
GO:0048814	regulation of dendrite morphogenesis	biological process	4/188	115/17690	0.0343584	0.30112	0.270989	3.2729	Stau2/Nlgn1/Sarm1/Epha4	4
GO:0008652	cellular amino acid biosynthetic process	biological process	3/188	67/17690	0.034464	0.30112	0.270989	4.21324	Ggt7/Oat/Park7	3
GO:0070997	neuron death	biological process	9/188	417/17690	0.0345091	0.30112	0.270989	2.03084	Ddit4/Arrb2/Stambp/Glp1r/Cx3cr1/Sarm1/Map3k12/Nefl/Park7	9
GO:0019722	calcium-mediated signaling	biological process	6/188	227/17690	0.0345801	0.30112	0.270989	2.48711	Dmtn/Vsnl1/Cx3cr1/Rcan2/Ednrb/Ryr2	6
GO:0021854	hypothalamus development	biological process	2/188	28/17690	0.0354381	0.302229	0.271987	6.72112	Pou3f2/Uqcrq	2
GO:0021952	central nervous system projection neuron axonogenesis	biological process	2/188	28/17690	0.0354381	0.302229	0.271987	6.72112	Cdh11/Epha4	2
GO:0023058	adaptation of signaling pathway	biological process	2/188	28/17690	0.0354381	0.302229	0.271987	6.72112	Arrb2/Grk6	2
GO:0034453	microtubule anchoring	biological process	2/188	28/17690	0.0354381	0.302229	0.271987	6.72112	Cep57/Bicd1	2
GO:0035235	ionotropic glutamate receptor signaling pathway	biological process	2/188	28/17690	0.0354381	0.302229	0.271987	6.72112	Gria3/Grik4	2
GO:0071709	membrane assembly	biological process	2/188	28/17690	0.0354381	0.302229	0.271987	6.72112	Nlgn1/Lrp4	2
GO:1900543	negative regulation of purine nucleotide metabolic process	biological process	2/188	28/17690	0.0354381	0.302229	0.271987	6.72112	Ddit4/Mlxipl	2
GO:2001171	positive regulation of ATP biosynthetic process	biological process	2/188	28/17690	0.0354381	0.302229	0.271987	6.72112	Entpd5/Mlxipl	2
GO:0006081	cellular aldehyde metabolic process	biological process	3/188	68/17690	0.0357811	0.30437	0.273914	4.15128	Pnkd/Idh1/Park7	3
GO:0046890	regulation of lipid biosynthetic process	biological process	5/188	171/17690	0.0360376	0.305765	0.27517	2.75134	Abcd2/Abcg1/Mlxipl/Rab38/Idh1	5
GO:0009132	nucleoside diphosphate metabolic process	biological process	4/188	117/17690	0.0362576	0.306845	0.276142	3.21695	Ddit4/Ogt/Entpd5/Mlxipl	4
GO:0051648	vesicle localization	biological process	7/188	292/17690	0.0368009	0.307515	0.276744	2.25572	Nr3c2/Nlgn1/Syndig1/Bloc1s5/Syn3/Syt2/Wnt7a	7
GO:0051100	negative regulation of binding	biological process	5/188	172/17690	0.0368095	0.307515	0.276744	2.73534	Arrb2/Nog/Rgma/RGD1359108/Park7	5
GO:0034764	positive regulation of transmembrane transport	biological process	6/188	231/17690	0.0371599	0.307515	0.276744	2.44405	Abcb1a/Ryr2/Wnk2/Thy1/Stk39/Park7	6
GO:0090090	negative regulation of canonical Wnt signaling pathway	biological process	4/188	118/17690	0.0372296	0.307515	0.276744	3.18969	Lrp4/Nog/Ankrd6/Axin2	4
GO:1902803	regulation of synaptic vesicle transport	biological process	4/188	118/17690	0.0372296	0.307515	0.276744	3.18969	Nr3c2/Nlgn1/Syt2/Wnt7a	4
GO:0006874	cellular calcium ion homeostasis	biological process	10/188	491/17690	0.0373466	0.307515	0.276744	1.91641	Slc24a2/Glp1r/Tacr1/Cx3cr1/Slc8a3/Itpr2/Ednrb/Ryr2/Cib2/Thy1	10
GO:0035148	tube formation	biological process	5/188	173/17690	0.0375915	0.307515	0.276744	2.71953	Ret/Irx2/Nog/Rgma/Luzp1	5
GO:0021697	cerebellar cortex formation	biological process	2/188	29/17690	0.0378023	0.307515	0.276744	6.48936	Cend1/Wnt7a	2
GO:0034390	smooth muscle cell apoptotic process	biological process	2/188	29/17690	0.0378023	0.307515	0.276744	6.48936	Arrb2/Pde1a	2
GO:0034391	regulation of smooth muscle cell apoptotic process	biological process	2/188	29/17690	0.0378023	0.307515	0.276744	6.48936	Arrb2/Pde1a	2
GO:0045980	negative regulation of nucleotide metabolic process	biological process	2/188	29/17690	0.0378023	0.307515	0.276744	6.48936	Ddit4/Mlxipl	2
GO:0055022	negative regulation of cardiac muscle tissue growth	biological process	2/188	29/17690	0.0378023	0.307515	0.276744	6.48936	Meis1/Nog	2
GO:0060571	morphogenesis of an epithelial fold	biological process	2/188	29/17690	0.0378023	0.307515	0.276744	6.48936	Nog/Luzp1	2
GO:0060914	heart formation	biological process	2/188	29/17690	0.0378023	0.307515	0.276744	6.48936	Robo2/Axin2	2
GO:0061117	negative regulation of heart growth	biological process	2/188	29/17690	0.0378023	0.307515	0.276744	6.48936	Meis1/Nog	2
GO:0021543	pallium development	biological process	6/188	232/17690	0.0378237	0.307515	0.276744	2.43351	Cx3cr1/Slc38a2/Nog/Pou3f2/Nefl/Uqcrq	6
GO:0044070	regulation of anion transport	biological process	4/188	119/17690	0.0382165	0.309947	0.278933	3.16288	Grk6/Abcb1a/Stk39/Npy5r	4
GO:0021700	developmental maturation	biological process	7/188	295/17690	0.0385473	0.310891	0.279783	2.23278	Ret/Cend1/Nlgn1/Ednrb/Bloc1s5/Rab38/Nefl	7
GO:0051402	neuron apoptotic process	biological process	7/188	295/17690	0.0385473	0.310891	0.279783	2.23278	Arrb2/Stambp/Glp1r/Cx3cr1/Map3k12/Nefl/Park7	7
GO:0060996	dendritic spine development	biological process	4/188	120/17690	0.0392183	0.310891	0.279783	3.13652	Stau2/Nlgn1/Epha4/Wnt7a	4
GO:1903409	reactive oxygen species biosynthetic process	biological process	4/188	120/17690	0.0392183	0.310891	0.279783	3.13652	Abcd2/Cx3cr1/Ogt/Park7	4
GO:1903828	negative regulation of cellular protein localization	biological process	4/188	120/17690	0.0392183	0.310891	0.279783	3.13652	Dmtn/Ogt/Snx33/Park7	4
GO:0006936	muscle contraction	biological process	7/188	297/17690	0.0397413	0.310891	0.279783	2.21774	Mylk/Tacr1/Slc8a3/Ednrb/Ryr2/Glra1/Myh11	7
GO:0042733	embryonic digit morphogenesis	biological process	3/188	71/17690	0.0398861	0.310891	0.279783	3.97588	Lrp4/Nog/Wnt7a	3
GO:0050771	negative regulation of axonogenesis	biological process	3/188	71/17690	0.0398861	0.310891	0.279783	3.97588	Lrp4/Thy1/Rgma	3
GO:1903051	negative regulation of proteolysis involved in cellular protein catabolic process	biological process	3/188	71/17690	0.0398861	0.310891	0.279783	3.97588	Ogt/Epha4/Park7	3
GO:0046660	female sex differentiation	biological process	5/188	176/17690	0.0399985	0.310891	0.279783	2.67317	Arrb2/Robo2/Idh1/Capn5/Ccne1	5
GO:0060765	regulation of androgen receptor signaling pathway	biological process	2/188	30/17690	0.0402251	0.310891	0.279783	6.27305	Arrb2/Park7	2
GO:0097502	mannosylation	biological process	2/188	30/17690	0.0402251	0.310891	0.279783	6.27305	Dpy19l3/Dpy19l4	2
GO:0007219	Notch signaling pathway	biological process	5/188	177/17690	0.0408212	0.310891	0.279783	2.65807	Aak1/Robo2/Rcan2/Galnt11/Mesp2	5
GO:0060401	cytosolic calcium ion transport	biological process	5/188	177/17690	0.0408212	0.310891	0.279783	2.65807	Glp1r/Slc8a3/Itpr2/Ryr2/Thy1	5
GO:0031099	regeneration	biological process	7/188	299/17690	0.0409593	0.310891	0.279783	2.20291	Flt3/Epha4/Thy1/Rgma/Nefl/Ccne1/Wnt7a	7
GO:2001023	regulation of response to drug	biological process	4/188	122/17690	0.0412668	0.310891	0.279783	3.08511	Abcb1a/Syt2/Stk39/Park7	4
GO:0048645	animal organ formation	biological process	3/188	72/17690	0.0413053	0.310891	0.279783	3.92066	Robo2/Nog/Axin2	3
GO:0030177	positive regulation of Wnt signaling pathway	biological process	4/188	123/17690	0.0423134	0.310891	0.279783	3.06002	Wnk2/Fgf9/Tbl1xr1/Ankrd6	4
GO:0016331	morphogenesis of embryonic epithelium	biological process	5/188	179/17690	0.0424973	0.310891	0.279783	2.62837	Ret/Irx2/Nog/Rgma/Luzp1	5
GO:0001956	positive regulation of neurotransmitter secretion	biological process	2/188	31/17690	0.042705	0.310891	0.279783	6.07069	Nlgn1/Syt2	2
GO:0016339	calcium-dependent cell-cell adhesion via plasma membrane cell adhesion molecules	biological process	2/188	31/17690	0.042705	0.310891	0.279783	6.07069	Nlgn1/Cdh11	2
GO:0035886	vascular smooth muscle cell differentiation	biological process	2/188	31/17690	0.042705	0.310891	0.279783	6.07069	Smarca2/Fgf9	2
GO:0044062	regulation of excretion	biological process	2/188	31/17690	0.042705	0.310891	0.279783	6.07069	Tacr1/Ednrb	2
GO:1903429	regulation of cell maturation	biological process	2/188	31/17690	0.042705	0.310891	0.279783	6.07069	Ret/Ednrb	2
GO:0061515	myeloid cell development	biological process	3/188	73/17690	0.0427496	0.310891	0.279783	3.86695	Pip4k2a/Dmtn/Meis1	3
GO:0018108	peptidyl-tyrosine phosphorylation	biological process	8/188	368/17690	0.0433086	0.310891	0.279783	2.04556	Arrb2/Ret/Dmtn/Flt3/Lrp4/Epha4/Ror1/Thy1	8
GO:0061351	neural precursor cell proliferation	biological process	5/188	180/17690	0.0433508	0.310891	0.279783	2.61377	Cend1/Cx3cr1/Nog/Pou3f2/Wnt7a	5
GO:0035304	regulation of protein dephosphorylation	biological process	4/188	124/17690	0.0433749	0.310891	0.279783	3.03535	Ppp1r1c/Rcan2/Ptpa/Ppp4r4	4
GO:0008088	axo-dendritic transport	biological process	3/188	74/17690	0.0442191	0.310891	0.279783	3.81469	Stau2/Bloc1s5/Nefl	3
GO:0051209	release of sequestered calcium ion into cytosol	biological process	4/188	125/17690	0.0444514	0.310891	0.279783	3.01106	Glp1r/Itpr2/Ryr2/Thy1	4
GO:0003002	regionalization	biological process	8/188	370/17690	0.0444627	0.310891	0.279783	2.0345	Hoxc8/Irx2/Robo2/Lrp4/Nog/Mesp2/Wnt7a/Axin2	8
GO:0033002	muscle cell proliferation	biological process	6/188	242/17690	0.0448792	0.310891	0.279783	2.33295	Tacr1/Meis1/Pde1a/Nog/Fgf9/Npy5r	6
GO:0018212	peptidyl-tyrosine modification	biological process	8/188	371/17690	0.0450473	0.310891	0.279783	2.02902	Arrb2/Ret/Dmtn/Flt3/Lrp4/Epha4/Ror1/Thy1	8
GO:0002438	acute inflammatory response to antigenic stimulus	biological process	2/188	32/17690	0.0452407	0.310891	0.279783	5.88098	Park7/Npy5r	2
GO:0002861	regulation of inflammatory response to antigenic stimulus	biological process	2/188	32/17690	0.0452407	0.310891	0.279783	5.88098	Park7/Npy5r	2
GO:0003016	respiratory system process	biological process	2/188	32/17690	0.0452407	0.310891	0.279783	5.88098	Nlgn1/Glra1	2
GO:0014002	astrocyte development	biological process	2/188	32/17690	0.0452407	0.310891	0.279783	5.88098	Ror1/Pou3f2	2
GO:0032435	negative regulation of proteasomal ubiquitin-dependent protein catabolic process	biological process	2/188	32/17690	0.0452407	0.310891	0.279783	5.88098	Ogt/Park7	2
GO:0045956	positive regulation of calcium ion-dependent exocytosis	biological process	2/188	32/17690	0.0452407	0.310891	0.279783	5.88098	Nlgn1/Syt2	2
GO:0048679	regulation of axon regeneration	biological process	2/188	32/17690	0.0452407	0.310891	0.279783	5.88098	Epha4/Rgma	2
GO:0071539	protein localization to centrosome	biological process	2/188	32/17690	0.0452407	0.310891	0.279783	5.88098	Snx10/Bicd1	2
GO:0099068	postsynapse assembly	biological process	2/188	32/17690	0.0452407	0.310891	0.279783	5.88098	Nlgn1/Lrp4	2
GO:0051188	cofactor biosynthetic process	biological process	6/188	243/17690	0.045627	0.310891	0.279783	2.32335	Ddit4/Ggt7/Acss1/Ogt/Entpd5/Mlxipl	6
GO:0003208	cardiac ventricle morphogenesis	biological process	3/188	75/17690	0.0457135	0.310891	0.279783	3.76383	Ryr2/Nog/Npy5r	3
GO:0003407	neural retina development	biological process	3/188	75/17690	0.0457135	0.310891	0.279783	3.76383	Vsx2/Fat3/Thy1	3
GO:0008543	fibroblast growth factor receptor signaling pathway	biological process	3/188	75/17690	0.0457135	0.310891	0.279783	3.76383	Nog/Fgf9/Cep57	3
GO:0014855	striated muscle cell proliferation	biological process	3/188	75/17690	0.0457135	0.310891	0.279783	3.76383	Meis1/Nog/Fgf9	3
GO:0032387	negative regulation of intracellular transport	biological process	3/188	75/17690	0.0457135	0.310891	0.279783	3.76383	Dmtn/Ogt/Park7	3
GO:0072384	organelle transport along microtubule	biological process	3/188	75/17690	0.0457135	0.310891	0.279783	3.76383	Bloc1s5/Nefl/Bicd1	3
GO:0008406	gonad development	biological process	7/188	307/17690	0.046074	0.310891	0.279783	2.14551	Arrb2/Abcb1a/Robo2/Fgf9/Idh1/Capn5/Ccne1	7
GO:0071214	cellular response to abiotic stimulus	biological process	8/188	373/17690	0.0462317	0.310891	0.279783	2.01814	Net1/Mylk/Abcb1a/Slc38a2/Rnf168/Slc12a6/Tank/Stk39	8
GO:0104004	cellular response to environmental stimulus	biological process	8/188	373/17690	0.0462317	0.310891	0.279783	2.01814	Net1/Mylk/Abcb1a/Slc38a2/Rnf168/Slc12a6/Tank/Stk39	8
GO:0006754	ATP biosynthetic process	biological process	4/188	127/17690	0.046649	0.310891	0.279783	2.96365	Ddit4/Ogt/Entpd5/Mlxipl	4
GO:0051283	negative regulation of sequestering of calcium ion	biological process	4/188	127/17690	0.046649	0.310891	0.279783	2.96365	Glp1r/Itpr2/Ryr2/Thy1	4
GO:0010001	glial cell differentiation	biological process	6/188	245/17690	0.0471459	0.310891	0.279783	2.30439	Olig2/Slc8a3/Epha4/Nog/Ror1/Pou3f2	6
GO:0055021	regulation of cardiac muscle tissue growth	biological process	3/188	76/17690	0.0472328	0.310891	0.279783	3.71431	Meis1/Nog/Fgf9	3
GO:0071320	cellular response to cAMP	biological process	3/188	76/17690	0.0472328	0.310891	0.279783	3.71431	Dmtn/Slc8a3/Itpr2	3
GO:0015711	organic anion transport	biological process	9/188	443/17690	0.0475109	0.310891	0.279783	1.91165	Abcb1a/Slc38a2/Pitpnm1/Slc6a15/Abcd3/Abcg1/Stk39/Mttp/Npy5r	9
GO:0007631	feeding behavior	biological process	4/188	128/17690	0.0477702	0.310891	0.279783	2.94049	Glp1r/Tacr1/Negr1/Npy5r	4
GO:0008277	regulation of G protein-coupled receptor signaling pathway	biological process	4/188	128/17690	0.0477702	0.310891	0.279783	2.94049	Arrb2/Grk6/Kctd8/Bicd1	4
GO:0034763	negative regulation of transmembrane transport	biological process	4/188	128/17690	0.0477702	0.310891	0.279783	2.94049	Grk6/Kcnab1/Stk39/Park7	4
GO:0021680	cerebellar Purkinje cell layer development	biological process	2/188	33/17690	0.0478305	0.310891	0.279783	5.70277	Cend1/Uqcrq	2
GO:0034122	negative regulation of toll-like receptor signaling pathway	biological process	2/188	33/17690	0.0478305	0.310891	0.279783	5.70277	Arrb2/Sarm1	2
GO:0060292	long-term synaptic depression	biological process	2/188	33/17690	0.0478305	0.310891	0.279783	5.70277	Slc24a2/Stau2	2
GO:0071827	plasma lipoprotein particle organization	biological process	2/188	33/17690	0.0478305	0.310891	0.279783	5.70277	Abcg1/Mttp	2
GO:1905508	protein localization to microtubule organizing center	biological process	2/188	33/17690	0.0478305	0.310891	0.279783	5.70277	Snx10/Bicd1	2
GO:0099504	synaptic vesicle cycle	biological process	6/188	246/17690	0.0479169	0.310891	0.279783	2.29502	Nr3c2/Nlgn1/Syndig1/Syn3/Syt2/Wnt7a	6
GO:0098659	inorganic cation import across plasma membrane	biological process	3/188	77/17690	0.0487767	0.310891	0.279783	3.66607	Kcnj3/Slc8a3/Slc12a6	3
GO:0099587	inorganic ion import across plasma membrane	biological process	3/188	77/17690	0.0487767	0.310891	0.279783	3.66607	Kcnj3/Slc8a3/Slc12a6	3
GO:0051282	regulation of sequestering of calcium ion	biological process	4/188	129/17690	0.0489063	0.310891	0.279783	2.9177	Glp1r/Itpr2/Ryr2/Thy1	4
GO:0046034	ATP metabolic process	biological process	6/188	248/17690	0.0494825	0.310891	0.279783	2.27651	Ddit4/Ogt/Entpd5/Mlxipl/Park7/Uqcrq	6
GO:0050808	synapse organization	biological process	9/188	447/17690	0.0497655	0.310891	0.279783	1.89455	Ptprt/Stau2/Nlgn1/Syndig1/Slitrk1/Lrp4/Epha4/Nefl/Wnt7a	9
GO:0007586	digestion	biological process	4/188	130/17690	0.0500572	0.310891	0.279783	2.89525	Abcb1a/Tacr1/Snx10/Stk39	4
GO:0051208	sequestering of calcium ion	biological process	4/188	130/17690	0.0500572	0.310891	0.279783	2.89525	Glp1r/Itpr2/Ryr2/Thy1	4
GO:0045137	development of primary sexual characteristics	biological process	7/188	313/17690	0.0501681	0.310891	0.279783	2.10438	Arrb2/Abcb1a/Robo2/Fgf9/Idh1/Capn5/Ccne1	7
GO:0007422	peripheral nervous system development	biological process	3/188	78/17690	0.0503451	0.310891	0.279783	3.61907	Ednrb/Pou3f2/Scn8a	3
GO:0002675	positive regulation of acute inflammatory response	biological process	2/188	34/17690	0.0504731	0.310891	0.279783	5.53504	Park7/Npy5r	2
GO:0003203	endocardial cushion morphogenesis	biological process	2/188	34/17690	0.0504731	0.310891	0.279783	5.53504	Robo2/Nog	2
GO:0098751	bone cell development	biological process	2/188	34/17690	0.0504731	0.310891	0.279783	5.53504	Pip4k2a/Meis1	2
GO:0099560	synaptic membrane adhesion	biological process	2/188	34/17690	0.0504731	0.310891	0.279783	5.53504	Nlgn1/Slitrk1	2
GO:0048738	cardiac muscle tissue development	biological process	6/188	250/17690	0.0510792	0.310891	0.279783	2.2583	Arrb2/Meis1/Ryr2/Nog/Fgf9/Myh11	6
GO:0015696	ammonium transport	biological process	4/188	131/17690	0.0512229	0.310891	0.279783	2.87315	Abcb1a/Slc38a2/Syt2/Park7	4
GO:1902476	chloride transmembrane transport	biological process	3/188	79/17690	0.0519379	0.310891	0.279783	3.57326	Ttyh3/Slc12a6/Glra1	3
GO:0006041	glucosamine metabolic process	biological process	1/188	5/17690	0.0520256	0.310891	0.279783	18.8191	Ogt	1
GO:0006682	galactosylceramide biosynthetic process	biological process	1/188	5/17690	0.0520256	0.310891	0.279783	18.8191	B3galt2	1
GO:0009756	carbohydrate mediated signaling	biological process	1/188	5/17690	0.0520256	0.310891	0.279783	18.8191	Mlxipl	1
GO:0009757	hexose mediated signaling	biological process	1/188	5/17690	0.0520256	0.310891	0.279783	18.8191	Mlxipl	1
GO:0010182	sugar mediated signaling pathway	biological process	1/188	5/17690	0.0520256	0.310891	0.279783	18.8191	Mlxipl	1
GO:0010255	glucose mediated signaling pathway	biological process	1/188	5/17690	0.0520256	0.310891	0.279783	18.8191	Mlxipl	1
GO:0014045	establishment of endothelial blood-brain barrier	biological process	1/188	5/17690	0.0520256	0.310891	0.279783	18.8191	Wnt7a	1
GO:0014834	skeletal muscle satellite cell maintenance involved in skeletal muscle regeneration	biological process	1/188	5/17690	0.0520256	0.310891	0.279783	18.8191	Wnt7a	1
GO:0016199	axon midline choice point recognition	biological process	1/188	5/17690	0.0520256	0.310891	0.279783	18.8191	Robo2	1
GO:0018171	peptidyl-cysteine oxidation	biological process	1/188	5/17690	0.0520256	0.310891	0.279783	18.8191	Park7	1
GO:0019344	cysteine biosynthetic process	biological process	1/188	5/17690	0.0520256	0.310891	0.279783	18.8191	Ggt7	1
GO:0019375	galactolipid biosynthetic process	biological process	1/188	5/17690	0.0520256	0.310891	0.279783	18.8191	B3galt2	1
GO:0019405	alditol catabolic process	biological process	1/188	5/17690	0.0520256	0.310891	0.279783	18.8191	Sord	1
GO:0019541	propionate metabolic process	biological process	1/188	5/17690	0.0520256	0.310891	0.279783	18.8191	Acss1	1
GO:0021778	oligodendrocyte cell fate specification	biological process	1/188	5/17690	0.0520256	0.310891	0.279783	18.8191	Olig2	1
GO:0021779	oligodendrocyte cell fate commitment	biological process	1/188	5/17690	0.0520256	0.310891	0.279783	18.8191	Olig2	1
GO:0021780	glial cell fate specification	biological process	1/188	5/17690	0.0520256	0.310891	0.279783	18.8191	Olig2	1
GO:0033864	positive regulation of NAD(P)H oxidase activity	biological process	1/188	5/17690	0.0520256	0.310891	0.279783	18.8191	Park7	1
GO:0035425	autocrine signaling	biological process	1/188	5/17690	0.0520256	0.310891	0.279783	18.8191	Cx3cr1	1
GO:0035442	dipeptide transmembrane transport	biological process	1/188	5/17690	0.0520256	0.310891	0.279783	18.8191	Slc15a2	1
GO:0036146	cellular response to mycotoxin	biological process	1/188	5/17690	0.0520256	0.310891	0.279783	18.8191	Abcb1a	1
GO:0036438	maintenance of lens transparency	biological process	1/188	5/17690	0.0520256	0.310891	0.279783	18.8191	Stk39	1
GO:0042938	dipeptide transport	biological process	1/188	5/17690	0.0520256	0.310891	0.279783	18.8191	Slc15a2	1
GO:0046069	cGMP catabolic process	biological process	1/188	5/17690	0.0520256	0.310891	0.279783	18.8191	Pde1a	1
GO:0046618	drug export	biological process	1/188	5/17690	0.0520256	0.310891	0.279783	18.8191	Abcb1a	1
GO:0046878	positive regulation of saliva secretion	biological process	1/188	5/17690	0.0520256	0.310891	0.279783	18.8191	Tacr1	1
GO:0060083	smooth muscle contraction involved in micturition	biological process	1/188	5/17690	0.0520256	0.310891	0.279783	18.8191	Tacr1	1
GO:0060267	positive regulation of respiratory burst	biological process	1/188	5/17690	0.0520256	0.310891	0.279783	18.8191	Camk1d	1
GO:0060414	aorta smooth muscle tissue morphogenesis	biological process	1/188	5/17690	0.0520256	0.310891	0.279783	18.8191	Mylk	1
GO:0061312	BMP signaling pathway involved in heart development	biological process	1/188	5/17690	0.0520256	0.310891	0.279783	18.8191	Nog	1
GO:0061314	Notch signaling involved in heart development	biological process	1/188	5/17690	0.0520256	0.310891	0.279783	18.8191	Galnt11	1
GO:0070535	histone H2A K63-linked ubiquitination	biological process	1/188	5/17690	0.0520256	0.310891	0.279783	18.8191	Rnf168	1
GO:0071403	cellular response to high density lipoprotein particle stimulus	biological process	1/188	5/17690	0.0520256	0.310891	0.279783	18.8191	Abcg1	1
GO:0072047	proximal/distal pattern formation involved in nephron development	biological process	1/188	5/17690	0.0520256	0.310891	0.279783	18.8191	Irx2	1
GO:0072081	specification of nephron tubule identity	biological process	1/188	5/17690	0.0520256	0.310891	0.279783	18.8191	Irx2	1
GO:0072300	positive regulation of metanephric glomerulus development	biological process	1/188	5/17690	0.0520256	0.310891	0.279783	18.8191	Ret	1
GO:0086029	Purkinje myocyte to ventricular cardiac muscle cell signaling	biological process	1/188	5/17690	0.0520256	0.310891	0.279783	18.8191	Ryr2	1
GO:0086068	Purkinje myocyte to ventricular cardiac muscle cell communication	biological process	1/188	5/17690	0.0520256	0.310891	0.279783	18.8191	Ryr2	1
GO:0090383	phagosome acidification	biological process	1/188	5/17690	0.0520256	0.310891	0.279783	18.8191	Rab38	1
GO:0090677	reversible differentiation	biological process	1/188	5/17690	0.0520256	0.310891	0.279783	18.8191	Fgf9	1
GO:0098735	positive regulation of the force of heart contraction	biological process	1/188	5/17690	0.0520256	0.310891	0.279783	18.8191	Ryr2	1
GO:0098942	retrograde trans-synaptic signaling by trans-synaptic protein complex	biological process	1/188	5/17690	0.0520256	0.310891	0.279783	18.8191	Nlgn1	1
GO:0099502	calcium-dependent activation of synaptic vesicle fusion	biological process	1/188	5/17690	0.0520256	0.310891	0.279783	18.8191	Syt2	1
GO:1900736	regulation of phospholipase C-activating G protein-coupled receptor signaling pathway	biological process	1/188	5/17690	0.0520256	0.310891	0.279783	18.8191	Bicd1	1
GO:1901321	positive regulation of heart induction	biological process	1/188	5/17690	0.0520256	0.310891	0.279783	18.8191	Robo2	1
GO:1902474	positive regulation of protein localization to synapse	biological process	1/188	5/17690	0.0520256	0.310891	0.279783	18.8191	Nlgn1	1
GO:1903232	melanosome assembly	biological process	1/188	5/17690	0.0520256	0.310891	0.279783	18.8191	Rab38	1
GO:1903377	negative regulation of oxidative stress-induced neuron intrinsic apoptotic signaling pathway	biological process	1/188	5/17690	0.0520256	0.310891	0.279783	18.8191	Park7	1
GO:1903721	positive regulation of I-kappaB phosphorylation	biological process	1/188	5/17690	0.0520256	0.310891	0.279783	18.8191	Cx3cr1	1
GO:1904393	regulation of skeletal muscle acetylcholine-gated channel clustering	biological process	1/188	5/17690	0.0520256	0.310891	0.279783	18.8191	Lrp4	1
GO:1905446	regulation of mitochondrial ATP synthesis coupled electron transport	biological process	1/188	5/17690	0.0520256	0.310891	0.279783	18.8191	Park7	1
GO:1990264	peptidyl-tyrosine dephosphorylation involved in inactivation of protein kinase activity	biological process	1/188	5/17690	0.0520256	0.310891	0.279783	18.8191	Ptprt	1
GO:1990839	response to endothelin	biological process	1/188	5/17690	0.0520256	0.310891	0.279783	18.8191	Ednrb	1
GO:2000275	regulation of oxidative phosphorylation uncoupler activity	biological process	1/188	5/17690	0.0520256	0.310891	0.279783	18.8191	Park7	1
GO:2000672	negative regulation of motor neuron apoptotic process	biological process	1/188	5/17690	0.0520256	0.310891	0.279783	18.8191	Map3k12	1
GO:2001184	positive regulation of interleukin-12 secretion	biological process	1/188	5/17690	0.0520256	0.310891	0.279783	18.8191	Flt3	1
GO:2001245	regulation of phosphatidylcholine biosynthetic process	biological process	1/188	5/17690	0.0520256	0.310891	0.279783	18.8191	Rab38	1
GO:0050905	neuromuscular process	biological process	4/188	132/17690	0.0524035	0.310891	0.279783	2.85139	Glra1/Pnkd/Nefl/Scn8a	4
GO:0009108	coenzyme biosynthetic process	biological process	5/188	190/17690	0.0524522	0.310891	0.279783	2.4762	Ddit4/Acss1/Ogt/Entpd5/Mlxipl	5
GO:0009954	proximal/distal pattern formation	biological process	2/188	35/17690	0.0531672	0.310891	0.279783	5.3769	Irx2/Lrp4	2
GO:0015804	neutral amino acid transport	biological process	2/188	35/17690	0.0531672	0.310891	0.279783	5.3769	Slc38a2/Slc6a15	2
GO:0021846	cell proliferation in forebrain	biological process	2/188	35/17690	0.0531672	0.310891	0.279783	5.3769	Pou3f2/Wnt7a	2
GO:0033238	regulation of cellular amine metabolic process	biological process	2/188	35/17690	0.0531672	0.310891	0.279783	5.3769	Pnkd/Park7	2
GO:0060071	Wnt signaling pathway, planar cell polarity pathway	biological process	2/188	35/17690	0.0531672	0.310891	0.279783	5.3769	Ankrd6/Wnt7a	2
GO:1905476	negative regulation of protein localization to membrane	biological process	2/188	35/17690	0.0531672	0.310891	0.279783	5.3769	Dmtn/Ogt	2
GO:2000463	positive regulation of excitatory postsynaptic potential	biological process	2/188	35/17690	0.0531672	0.310891	0.279783	5.3769	Nlgn1/Wnt7a	2
GO:2000785	regulation of autophagosome assembly	biological process	2/188	35/17690	0.0531672	0.310891	0.279783	5.3769	Pip4k2a/RGD1359108	2
GO:0051588	regulation of neurotransmitter transport	biological process	5/188	191/17690	0.0534192	0.310891	0.279783	2.46324	Nr3c2/Nlgn1/Syt2/Pnkd/Wnt7a	5
GO:0003151	outflow tract morphogenesis	biological process	3/188	80/17690	0.0535549	0.310891	0.279783	3.52859	Robo2/Nog/Npy5r	3
GO:0070646	protein modification by small protein removal	biological process	4/188	133/17690	0.0535989	0.310891	0.279783	2.82995	Stambp/Tank/Usp45/Park7	4
GO:0042180	cellular ketone metabolic process	biological process	5/188	192/17690	0.0543966	0.310891	0.279783	2.45041	Abcd2/Cbr4/Mlxipl/Pnkd/Park7	5
GO:0008593	regulation of Notch signaling pathway	biological process	3/188	81/17690	0.055196	0.310891	0.279783	3.48503	Aak1/Robo2/Galnt11	3
GO:0003205	cardiac chamber development	biological process	5/188	193/17690	0.0553843	0.310891	0.279783	2.43771	Robo2/Ryr2/Nog/Npy5r/Luzp1	5
GO:0030810	positive regulation of nucleotide biosynthetic process	biological process	2/188	36/17690	0.0559113	0.310891	0.279783	5.22754	Entpd5/Mlxipl	2
GO:0042987	amyloid precursor protein catabolic process	biological process	2/188	36/17690	0.0559113	0.310891	0.279783	5.22754	Epha4/Abcg1	2
GO:0044091	membrane biogenesis	biological process	2/188	36/17690	0.0559113	0.310891	0.279783	5.22754	Nlgn1/Lrp4	2
GO:0048710	regulation of astrocyte differentiation	biological process	2/188	36/17690	0.0559113	0.310891	0.279783	5.22754	Epha4/Nog	2
GO:1900373	positive regulation of purine nucleotide biosynthetic process	biological process	2/188	36/17690	0.0559113	0.310891	0.279783	5.22754	Entpd5/Mlxipl	2
GO:1903427	negative regulation of reactive oxygen species biosynthetic process	biological process	2/188	36/17690	0.0559113	0.310891	0.279783	5.22754	Abcd2/Park7	2
GO:2000171	negative regulation of dendrite development	biological process	2/188	36/17690	0.0559113	0.310891	0.279783	5.22754	Nlgn1/Fat3	2
GO:0050727	regulation of inflammatory response	biological process	7/188	321/17690	0.0559759	0.310891	0.279783	2.05193	Nr1d2/Abcd2/Cx3cr1/Ednrb/Stk39/Park7/Npy5r	7
GO:0055088	lipid homeostasis	biological process	4/188	135/17690	0.0560339	0.310891	0.279783	2.78802	Nr1d2/Abcg1/Mlxipl/Mttp	4
GO:0043583	ear development	biological process	6/188	256/17690	0.0560577	0.310891	0.279783	2.20537	Prkra/Itga8/Bloc1s5/Nog/Fgf9/Ror1	6
GO:0031396	regulation of protein ubiquitination	biological process	5/188	194/17690	0.0563824	0.310891	0.279783	2.42515	Arrb2/Limk1/Ogt/Dcun1d4/Park7	5
GO:0048489	synaptic vesicle transport	biological process	5/188	194/17690	0.0563824	0.310891	0.279783	2.42515	Nr3c2/Nlgn1/Bloc1s5/Syt2/Wnt7a	5
GO:0097480	establishment of synaptic vesicle localization	biological process	5/188	194/17690	0.0563824	0.310891	0.279783	2.42515	Nr3c2/Nlgn1/Bloc1s5/Syt2/Wnt7a	5
GO:0045685	regulation of glial cell differentiation	biological process	3/188	82/17690	0.0568609	0.310891	0.279783	3.44253	Olig2/Epha4/Nog	3
GO:0060420	regulation of heart growth	biological process	3/188	82/17690	0.0568609	0.310891	0.279783	3.44253	Meis1/Nog/Fgf9	3
GO:0021510	spinal cord development	biological process	4/188	136/17690	0.0572735	0.310891	0.279783	2.76752	Olig2/Robo2/Nog/Nefl	4
GO:0048638	regulation of developmental growth	biological process	8/188	391/17690	0.0578148	0.310891	0.279783	1.92523	Limk1/Flt3/Meis1/Nog/Fgf9/Pou3f2/Syt2/Rgma	8
GO:0002526	acute inflammatory response	biological process	4/188	137/17690	0.0585278	0.310891	0.279783	2.74732	Tacr1/Ednrb/Park7/Npy5r	4
GO:0009206	purine ribonucleoside triphosphate biosynthetic process	biological process	4/188	137/17690	0.0585278	0.310891	0.279783	2.74732	Ddit4/Ogt/Entpd5/Mlxipl	4
GO:0003281	ventricular septum development	biological process	3/188	83/17690	0.0585495	0.310891	0.279783	3.40105	Robo2/Nog/Luzp1	3
GO:0051899	membrane depolarization	biological process	3/188	83/17690	0.0585495	0.310891	0.279783	3.40105	Fhl1/Scn8a/Park7	3
GO:1903363	negative regulation of cellular protein catabolic process	biological process	3/188	83/17690	0.0585495	0.310891	0.279783	3.40105	Ogt/Epha4/Park7	3
GO:0006536	glutamate metabolic process	biological process	2/188	37/17690	0.058704	0.310891	0.279783	5.08626	Ggt7/Oat	2
GO:0051953	negative regulation of amine transport	biological process	2/188	37/17690	0.058704	0.310891	0.279783	5.08626	Stk39/Npy5r	2
GO:0071361	cellular response to ethanol	biological process	2/188	37/17690	0.058704	0.310891	0.279783	5.08626	Itpr2/Glra1	2
GO:0071825	protein-lipid complex subunit organization	biological process	2/188	37/17690	0.058704	0.310891	0.279783	5.08626	Abcg1/Mttp	2
GO:0090175	regulation of establishment of planar polarity	biological process	2/188	37/17690	0.058704	0.310891	0.279783	5.08626	Ankrd6/Wnt7a	2
GO:1900026	positive regulation of substrate adhesion-dependent cell spreading	biological process	2/188	37/17690	0.058704	0.310891	0.279783	5.08626	Net1/Dmtn	2
GO:0008217	regulation of blood pressure	biological process	5/188	197/17690	0.0594387	0.310891	0.279783	2.38822	Glp1r/Tacr1/Agtrap/Ednrb/Stk39	5
GO:0009145	purine nucleoside triphosphate biosynthetic process	biological process	4/188	138/17690	0.0597967	0.310891	0.279783	2.72741	Ddit4/Ogt/Entpd5/Mlxipl	4
GO:0001508	action potential	biological process	4/188	139/17690	0.0610802	0.310891	0.279783	2.70779	Tacr1/Ryr2/Glra1/Scn8a	4
GO:0001822	kidney development	biological process	7/188	328/17690	0.0613884	0.310891	0.279783	2.00814	Ret/Irx2/Itga8/Robo2/Lrp4/Epha4/Nog	7
GO:0007389	pattern specification process	biological process	9/188	466/17690	0.061438	0.310891	0.279783	1.8173	Hoxc8/Irx2/Robo2/Lrp4/Nog/Galnt11/Mesp2/Wnt7a/Axin2	9
GO:0035303	regulation of dephosphorylation	biological process	5/188	199/17690	0.0615279	0.310891	0.279783	2.36421	Ppp1r1c/Marf1/Rcan2/Ptpa/Ppp4r4	5
GO:0000578	embryonic axis specification	biological process	2/188	38/17690	0.061544	0.310891	0.279783	4.95241	Mesp2/Wnt7a	2
GO:0001835	blastocyst hatching	biological process	2/188	38/17690	0.061544	0.310891	0.279783	4.95241	Tbl1xr1/Ppp4r4	2
GO:0006040	amino sugar metabolic process	biological process	2/188	38/17690	0.061544	0.310891	0.279783	4.95241	Ogt/Extl2	2
GO:0010569	regulation of double-strand break repair via homologous recombination	biological process	2/188	38/17690	0.061544	0.310891	0.279783	4.95241	Shld2/Fign	2
GO:0021884	forebrain neuron development	biological process	2/188	38/17690	0.061544	0.310891	0.279783	4.95241	Robo2/Uqcrq	2
GO:0035188	hatching	biological process	2/188	38/17690	0.061544	0.310891	0.279783	4.95241	Tbl1xr1/Ppp4r4	2
GO:0044088	regulation of vacuole organization	biological process	2/188	38/17690	0.061544	0.310891	0.279783	4.95241	Pip4k2a/RGD1359108	2
GO:0048013	ephrin receptor signaling pathway	biological process	2/188	38/17690	0.061544	0.310891	0.279783	4.95241	Chn1/Epha4	2
GO:0048246	macrophage chemotaxis	biological process	2/188	38/17690	0.061544	0.310891	0.279783	4.95241	Cx3cr1/Ednrb	2
GO:0048520	positive regulation of behavior	biological process	2/188	38/17690	0.061544	0.310891	0.279783	4.95241	Nlgn1/Nr2c2	2
GO:0071684	organism emergence from protective structure	biological process	2/188	38/17690	0.061544	0.310891	0.279783	4.95241	Tbl1xr1/Ppp4r4	2
GO:0001541	ovarian follicle development	biological process	3/188	85/17690	0.0619971	0.310891	0.279783	3.32103	Arrb2/Capn5/Ccne1	3
GO:0006637	acyl-CoA metabolic process	biological process	3/188	85/17690	0.0619971	0.310891	0.279783	3.32103	Acss1/Acot3/Acsm3	3
GO:0035383	thioester metabolic process	biological process	3/188	85/17690	0.0619971	0.310891	0.279783	3.32103	Acss1/Acot3/Acsm3	3
GO:0060415	muscle tissue morphogenesis	biological process	3/188	85/17690	0.0619971	0.310891	0.279783	3.32103	Mylk/Ryr2/Nog	3
GO:0001957	intramembranous ossification	biological process	1/188	6/17690	0.0621031	0.310891	0.279783	15.6826	Axin2	1
GO:0002677	negative regulation of chronic inflammatory response	biological process	1/188	6/17690	0.0621031	0.310891	0.279783	15.6826	Cx3cr1	1
GO:0006102	isocitrate metabolic process	biological process	1/188	6/17690	0.0621031	0.310891	0.279783	15.6826	Idh1	1
GO:0006449	regulation of translational termination	biological process	1/188	6/17690	0.0621031	0.310891	0.279783	15.6826	Eif5a2	1
GO:0006561	proline biosynthetic process	biological process	1/188	6/17690	0.0621031	0.310891	0.279783	15.6826	Oat	1
GO:0006751	glutathione catabolic process	biological process	1/188	6/17690	0.0621031	0.310891	0.279783	15.6826	Ggt7	1
GO:0006868	glutamine transport	biological process	1/188	6/17690	0.0621031	0.310891	0.279783	15.6826	Slc38a2	1
GO:0010572	positive regulation of platelet activation	biological process	1/188	6/17690	0.0621031	0.310891	0.279783	15.6826	Dmtn	1
GO:0010792	DNA double-strand break processing involved in repair via single-strand annealing	biological process	1/188	6/17690	0.0621031	0.310891	0.279783	15.6826	Slx1b	1
GO:0014719	skeletal muscle satellite cell activation	biological process	1/188	6/17690	0.0621031	0.310891	0.279783	15.6826	Wnt7a	1
GO:0021869	forebrain ventricular zone progenitor cell division	biological process	1/188	6/17690	0.0621031	0.310891	0.279783	15.6826	Pou3f2	1
GO:0021999	neural plate anterior/posterior regionalization	biological process	1/188	6/17690	0.0621031	0.310891	0.279783	15.6826	Nog	1
GO:0031632	positive regulation of synaptic vesicle fusion to presynaptic active zone membrane	biological process	1/188	6/17690	0.0621031	0.310891	0.279783	15.6826	Syt2	1
GO:0034112	positive regulation of homotypic cell-cell adhesion	biological process	1/188	6/17690	0.0621031	0.310891	0.279783	15.6826	Dmtn	1
GO:0035106	operant conditioning	biological process	1/188	6/17690	0.0621031	0.310891	0.279783	15.6826	Tacr1	1
GO:0035633	maintenance of permeability of blood-brain barrier	biological process	1/188	6/17690	0.0621031	0.310891	0.279783	15.6826	Abcb1a	1
GO:0036072	direct ossification	biological process	1/188	6/17690	0.0621031	0.310891	0.279783	15.6826	Axin2	1
GO:0036481	intrinsic apoptotic signaling pathway in response to hydrogen peroxide	biological process	1/188	6/17690	0.0621031	0.310891	0.279783	15.6826	Park7	1
GO:0043570	maintenance of DNA repeat elements	biological process	1/188	6/17690	0.0621031	0.310891	0.279783	15.6826	Axin2	1
GO:0045901	positive regulation of translational elongation	biological process	1/188	6/17690	0.0621031	0.310891	0.279783	15.6826	Eif5a2	1
GO:0046476	glycosylceramide biosynthetic process	biological process	1/188	6/17690	0.0621031	0.310891	0.279783	15.6826	B3galt2	1
GO:0046487	glyoxylate metabolic process	biological process	1/188	6/17690	0.0621031	0.310891	0.279783	15.6826	Idh1	1
GO:0055129	L-proline biosynthetic process	biological process	1/188	6/17690	0.0621031	0.310891	0.279783	15.6826	Oat	1
GO:0060696	regulation of phospholipid catabolic process	biological process	1/188	6/17690	0.0621031	0.310891	0.279783	15.6826	Idh1	1
GO:0061038	uterus morphogenesis	biological process	1/188	6/17690	0.0621031	0.310891	0.279783	15.6826	Wnt7a	1
GO:0061087	positive regulation of histone H3-K27 methylation	biological process	1/188	6/17690	0.0621031	0.310891	0.279783	15.6826	Ogt	1
GO:0070127	tRNA aminoacylation for mitochondrial protein translation	biological process	1/188	6/17690	0.0621031	0.310891	0.279783	15.6826	Wars2	1
GO:0070345	negative regulation of fat cell proliferation	biological process	1/188	6/17690	0.0621031	0.310891	0.279783	15.6826	Tfdp1	1
GO:0070447	positive regulation of oligodendrocyte progenitor proliferation	biological process	1/188	6/17690	0.0621031	0.310891	0.279783	15.6826	Nog	1
GO:0071500	cellular response to nitrosative stress	biological process	1/188	6/17690	0.0621031	0.310891	0.279783	15.6826	Park7	1
GO:0072298	regulation of metanephric glomerulus development	biological process	1/188	6/17690	0.0621031	0.310891	0.279783	15.6826	Ret	1
GO:0090188	negative regulation of pancreatic juice secretion	biological process	1/188	6/17690	0.0621031	0.310891	0.279783	15.6826	Stk39	1
GO:0097114	NMDA glutamate receptor clustering	biological process	1/188	6/17690	0.0621031	0.310891	0.279783	15.6826	Nlgn1	1
GO:0098937	anterograde dendritic transport	biological process	1/188	6/17690	0.0621031	0.310891	0.279783	15.6826	Stau2	1
GO:0098961	dendritic transport of ribonucleoprotein complex	biological process	1/188	6/17690	0.0621031	0.310891	0.279783	15.6826	Stau2	1
GO:0098963	dendritic transport of messenger ribonucleoprotein complex	biological process	1/188	6/17690	0.0621031	0.310891	0.279783	15.6826	Stau2	1
GO:1900239	regulation of phenotypic switching	biological process	1/188	6/17690	0.0621031	0.310891	0.279783	15.6826	Fgf9	1
GO:1902774	late endosome to lysosome transport	biological process	1/188	6/17690	0.0621031	0.310891	0.279783	15.6826	RGD1359108	1
GO:1902961	positive regulation of aspartic-type endopeptidase activity involved in amyloid precursor protein catabolic process	biological process	1/188	6/17690	0.0621031	0.310891	0.279783	15.6826	Epha4	1
GO:1903719	regulation of I-kappaB phosphorylation	biological process	1/188	6/17690	0.0621031	0.310891	0.279783	15.6826	Cx3cr1	1
GO:1904398	positive regulation of neuromuscular junction development	biological process	1/188	6/17690	0.0621031	0.310891	0.279783	15.6826	Lrp4	1
GO:1904429	regulation of t-circle formation	biological process	1/188	6/17690	0.0621031	0.310891	0.279783	15.6826	Slx1b	1
GO:1905005	regulation of epithelial to mesenchymal transition involved in endocardial cushion formation	biological process	1/188	6/17690	0.0621031	0.310891	0.279783	15.6826	Nog	1
GO:1905247	positive regulation of aspartic-type peptidase activity	biological process	1/188	6/17690	0.0621031	0.310891	0.279783	15.6826	Epha4	1
GO:1905395	response to flavonoid	biological process	1/188	6/17690	0.0621031	0.310891	0.279783	15.6826	Abcb1a	1
GO:1990709	presynaptic active zone organization	biological process	1/188	6/17690	0.0621031	0.310891	0.279783	15.6826	Nlgn1	1
GO:2000823	regulation of androgen receptor activity	biological process	1/188	6/17690	0.0621031	0.310891	0.279783	15.6826	Park7	1
GO:2001268	negative regulation of cysteine-type endopeptidase activity involved in apoptotic signaling pathway	biological process	1/188	6/17690	0.0621031	0.310891	0.279783	15.6826	Park7	1
GO:0051928	positive regulation of calcium ion transport	biological process	4/188	140/17690	0.0623783	0.311797	0.280598	2.68845	Mylk/Arrb2/Ryr2/Thy1	4
GO:0002687	positive regulation of leukocyte migration	biological process	4/188	141/17690	0.0636909	0.316723	0.285031	2.66938	Camk1d/Tacr1/Thy1/Stk39	4
GO:0003206	cardiac chamber morphogenesis	biological process	4/188	141/17690	0.0636909	0.316723	0.285031	2.66938	Robo2/Ryr2/Nog/Npy5r	4
GO:0021549	cerebellum development	biological process	4/188	141/17690	0.0636909	0.316723	0.285031	2.66938	Cend1/Nr2c2/Wnt7a/Uqcrq	4
GO:0000281	mitotic cytokinesis	biological process	3/188	86/17690	0.0637557	0.316723	0.285031	3.28241	Tmem250/Stambp/Snx33	3
GO:0010092	specification of animal organ identity	biological process	2/188	39/17690	0.0644301	0.316723	0.285031	4.82542	Robo2/Axin2	2
GO:0042398	cellular modified amino acid biosynthetic process	biological process	2/188	39/17690	0.0644301	0.316723	0.285031	4.82542	Ggt7/Park7	2
GO:1990573	potassium ion import across plasma membrane	biological process	2/188	39/17690	0.0644301	0.316723	0.285031	4.82542	Kcnj3/Slc12a6	2
GO:0030902	hindbrain development	biological process	5/188	202/17690	0.0647392	0.316723	0.285031	2.3291	Cend1/Nr2c2/Nog/Wnt7a/Uqcrq	5
GO:0070374	positive regulation of ERK1 and ERK2 cascade	biological process	6/188	266/17690	0.0649855	0.316723	0.285031	2.12246	Arrb2/Ret/Flt3/Epha4/Ror1/Npy5r	6
GO:0022900	electron transport chain	biological process	4/188	142/17690	0.0650179	0.316723	0.285031	2.65058	Aifm2/Cyb5b/Park7/Uqcrq	4
GO:0003333	amino acid transmembrane transport	biological process	3/188	87/17690	0.0655372	0.316723	0.285031	3.24468	Slc38a2/Slc6a15/Stk39	3
GO:0030279	negative regulation of ossification	biological process	3/188	87/17690	0.0655372	0.316723	0.285031	3.24468	Lrp4/Nog/Axin2	3
GO:1904063	negative regulation of cation transmembrane transport	biological process	3/188	87/17690	0.0655372	0.316723	0.285031	3.24468	Kcnab1/Stk39/Park7	3
GO:0001505	regulation of neurotransmitter levels	biological process	8/188	402/17690	0.0657272	0.316723	0.285031	1.87255	Nr3c2/Cx3cr1/Nlgn1/Syn3/Syt2/Pnkd/Park7/Wnt7a	8
GO:0009201	ribonucleoside triphosphate biosynthetic process	biological process	4/188	143/17690	0.0663594	0.316723	0.285031	2.63205	Ddit4/Ogt/Entpd5/Mlxipl	4
GO:0046330	positive regulation of JNK cascade	biological process	4/188	143/17690	0.0663594	0.316723	0.285031	2.63205	Rassf2/Epha4/Map3k12/Wnt7a	4
GO:0003007	heart morphogenesis	biological process	6/188	268/17690	0.0668659	0.316723	0.285031	2.10662	Robo2/Ryr2/Nog/Npy5r/Mesp2/Axin2	6
GO:0007157	heterophilic cell-cell adhesion via plasma membrane cell adhesion molecules	biological process	2/188	40/17690	0.0673609	0.316723	0.285031	4.70479	Nlgn1/Tenm3	2
GO:0015695	organic cation transport	biological process	2/188	40/17690	0.0673609	0.316723	0.285031	4.70479	Abcb1a/Slc38a2	2
GO:0021955	central nervous system neuron axonogenesis	biological process	2/188	40/17690	0.0673609	0.316723	0.285031	4.70479	Cdh11/Epha4	2
GO:0045747	positive regulation of Notch signaling pathway	biological process	2/188	40/17690	0.0673609	0.316723	0.285031	4.70479	Aak1/Robo2	2
GO:0045923	positive regulation of fatty acid metabolic process	biological process	2/188	40/17690	0.0673609	0.316723	0.285031	4.70479	Abcd2/Mlxipl	2
GO:0055026	negative regulation of cardiac muscle tissue development	biological process	2/188	40/17690	0.0673609	0.316723	0.285031	4.70479	Meis1/Nog	2
GO:0098801	regulation of renal system process	biological process	2/188	40/17690	0.0673609	0.316723	0.285031	4.70479	Tacr1/Ednrb	2
GO:0010970	transport along microtubule	biological process	4/188	144/17690	0.0677153	0.316723	0.285031	2.61377	Stau2/Bloc1s5/Nefl/Bicd1	4
GO:0017158	regulation of calcium ion-dependent exocytosis	biological process	4/188	144/17690	0.0677153	0.316723	0.285031	2.61377	Nr3c2/Nlgn1/Syt2/Wnt7a	4
GO:0099111	microtubule-based transport	biological process	4/188	144/17690	0.0677153	0.316723	0.285031	2.61377	Stau2/Bloc1s5/Nefl/Bicd1	4
GO:0032535	regulation of cellular component size	biological process	8/188	406/17690	0.0687635	0.316723	0.285031	1.8541	Ret/Limk1/Rhobtb1/Ogt/Slc12a6/Rgma/Nefl/Wnt7a	8
GO:0030326	embryonic limb morphogenesis	biological process	4/188	145/17690	0.0690855	0.316723	0.285031	2.59574	Lrp4/Nog/Fgf9/Wnt7a	4
GO:0035113	embryonic appendage morphogenesis	biological process	4/188	145/17690	0.0690855	0.316723	0.285031	2.59574	Lrp4/Nog/Fgf9/Wnt7a	4
GO:0048871	multicellular organismal homeostasis	biological process	9/188	478/17690	0.0696459	0.316723	0.285031	1.77168	Nr1d2/Ogt/Flt3/Ednrb/Cib2/Mlxipl/Snx10/Stk39/Slc35d3	9
GO:0021696	cerebellar cortex morphogenesis	biological process	2/188	41/17690	0.0703352	0.316723	0.285031	4.59004	Cend1/Wnt7a	2
GO:0033059	cellular pigmentation	biological process	2/188	41/17690	0.0703352	0.316723	0.285031	4.59004	Bloc1s5/Rab38	2
GO:0042304	regulation of fatty acid biosynthetic process	biological process	2/188	41/17690	0.0703352	0.316723	0.285031	4.59004	Abcd2/Mlxipl	2
GO:0090313	regulation of protein targeting to membrane	biological process	2/188	41/17690	0.0703352	0.316723	0.285031	4.59004	Dmtn/Ogt	2
GO:0021987	cerebral cortex development	biological process	4/188	146/17690	0.0704699	0.316723	0.285031	2.57797	Cx3cr1/Slc38a2/Pou3f2/Nefl	4
GO:0009798	axis specification	biological process	3/188	90/17690	0.0710176	0.316723	0.285031	3.13652	Mesp2/Wnt7a/Axin2	3
GO:0022904	respiratory electron transport chain	biological process	3/188	90/17690	0.0710176	0.316723	0.285031	3.13652	Aifm2/Park7/Uqcrq	3
GO:0048864	stem cell development	biological process	3/188	90/17690	0.0710176	0.316723	0.285031	3.13652	Ret/Ednrb/Wnt7a	3
GO:0060998	regulation of dendritic spine development	biological process	3/188	90/17690	0.0710176	0.316723	0.285031	3.13652	Stau2/Nlgn1/Epha4	3
GO:0009205	purine ribonucleoside triphosphate metabolic process	biological process	6/188	273/17690	0.071705	0.316723	0.285031	2.06804	Ddit4/Ogt/Entpd5/Mlxipl/Park7/Uqcrq	6
GO:0048167	regulation of synaptic plasticity	biological process	6/188	273/17690	0.071705	0.316723	0.285031	2.06804	Slc24a2/Stau2/Cx3cr1/Nlgn1/Slc8a3/Epha4	6
GO:0001839	neural plate morphogenesis	biological process	1/188	7/17690	0.0720739	0.316723	0.285031	13.4422	Nog	1
GO:0002035	brain renin-angiotensin system	biological process	1/188	7/17690	0.0720739	0.316723	0.285031	13.4422	Tacr1	1
GO:0002576	platelet degranulation	biological process	1/188	7/17690	0.0720739	0.316723	0.285031	13.4422	Dmtn	1
GO:0002865	negative regulation of acute inflammatory response to antigenic stimulus	biological process	1/188	7/17690	0.0720739	0.316723	0.285031	13.4422	Npy5r	1
GO:0007196	adenylate cyclase-inhibiting G protein-coupled glutamate receptor signaling pathway	biological process	1/188	7/17690	0.0720739	0.316723	0.285031	13.4422	Grm3	1
GO:0008078	mesodermal cell migration	biological process	1/188	7/17690	0.0720739	0.316723	0.285031	13.4422	Mesp2	1
GO:0010273	detoxification of copper ion	biological process	1/188	7/17690	0.0720739	0.316723	0.285031	13.4422	Park7	1
GO:0010360	negative regulation of anion channel activity	biological process	1/188	7/17690	0.0720739	0.316723	0.285031	13.4422	Grk6	1
GO:0010519	negative regulation of phospholipase activity	biological process	1/188	7/17690	0.0720739	0.316723	0.285031	13.4422	Bicd1	1
GO:0010840	regulation of circadian sleep/wake cycle, wakefulness	biological process	1/188	7/17690	0.0720739	0.316723	0.285031	13.4422	Nlgn1	1
GO:0015838	amino-acid betaine transport	biological process	1/188	7/17690	0.0720739	0.316723	0.285031	13.4422	Slc38a2	1
GO:0016198	axon choice point recognition	biological process	1/188	7/17690	0.0720739	0.316723	0.285031	13.4422	Robo2	1
GO:0018243	protein O-linked glycosylation via threonine	biological process	1/188	7/17690	0.0720739	0.316723	0.285031	13.4422	Galnt11	1
GO:0021578	hindbrain maturation	biological process	1/188	7/17690	0.0720739	0.316723	0.285031	13.4422	Cend1	1
GO:0021626	central nervous system maturation	biological process	1/188	7/17690	0.0720739	0.316723	0.285031	13.4422	Cend1	1
GO:0030422	production of siRNA involved in RNA interference	biological process	1/188	7/17690	0.0720739	0.316723	0.285031	13.4422	Prkra	1
GO:0032226	positive regulation of synaptic transmission, dopaminergic	biological process	1/188	7/17690	0.0720739	0.316723	0.285031	13.4422	Arrb2	1
GO:0036089	cleavage furrow formation	biological process	1/188	7/17690	0.0720739	0.316723	0.285031	13.4422	Snx33	1
GO:0036166	phenotypic switching	biological process	1/188	7/17690	0.0720739	0.316723	0.285031	13.4422	Fgf9	1
GO:0036462	TRAIL-activated apoptotic signaling pathway	biological process	1/188	7/17690	0.0720739	0.316723	0.285031	13.4422	Park7	1
GO:0036476	neuron death in response to hydrogen peroxide	biological process	1/188	7/17690	0.0720739	0.316723	0.285031	13.4422	Park7	1
GO:0042713	sperm ejaculation	biological process	1/188	7/17690	0.0720739	0.316723	0.285031	13.4422	Tacr1	1
GO:0042746	circadian sleep/wake cycle, wakefulness	biological process	1/188	7/17690	0.0720739	0.316723	0.285031	13.4422	Nlgn1	1
GO:0044691	tooth eruption	biological process	1/188	7/17690	0.0720739	0.316723	0.285031	13.4422	Snx10	1
GO:0045110	intermediate filament bundle assembly	biological process	1/188	7/17690	0.0720739	0.316723	0.285031	13.4422	Nefl	1
GO:0046826	negative regulation of protein export from nucleus	biological process	1/188	7/17690	0.0720739	0.316723	0.285031	13.4422	Park7	1
GO:0046833	positive regulation of RNA export from nucleus	biological process	1/188	7/17690	0.0720739	0.316723	0.285031	13.4422	Cpsf6	1
GO:0050942	positive regulation of pigment cell differentiation	biological process	1/188	7/17690	0.0720739	0.316723	0.285031	13.4422	Bloc1s5	1
GO:0051970	negative regulation of transmission of nerve impulse	biological process	1/188	7/17690	0.0720739	0.316723	0.285031	13.4422	Glra1	1
GO:0060012	synaptic transmission, glycinergic	biological process	1/188	7/17690	0.0720739	0.316723	0.285031	13.4422	Glra1	1
GO:0060054	positive regulation of epithelial cell proliferation involved in wound healing	biological process	1/188	7/17690	0.0720739	0.316723	0.285031	13.4422	Wnt7a	1
GO:0060676	ureteric bud formation	biological process	1/188	7/17690	0.0720739	0.316723	0.285031	13.4422	Nog	1
GO:0060897	neural plate regionalization	biological process	1/188	7/17690	0.0720739	0.316723	0.285031	13.4422	Nog	1
GO:0071421	manganese ion transmembrane transport	biological process	1/188	7/17690	0.0720739	0.316723	0.285031	13.4422	Ryr2	1
GO:0090381	regulation of heart induction	biological process	1/188	7/17690	0.0720739	0.316723	0.285031	13.4422	Robo2	1
GO:1901894	regulation of calcium-transporting ATPase activity	biological process	1/188	7/17690	0.0720739	0.316723	0.285031	13.4422	Ryr2	1
GO:1902177	positive regulation of oxidative stress-induced intrinsic apoptotic signaling pathway	biological process	1/188	7/17690	0.0720739	0.316723	0.285031	13.4422	Park7	1
GO:1903003	positive regulation of protein deubiquitination	biological process	1/188	7/17690	0.0720739	0.316723	0.285031	13.4422	Tank	1
GO:1903207	regulation of hydrogen peroxide-induced neuron death	biological process	1/188	7/17690	0.0720739	0.316723	0.285031	13.4422	Park7	1
GO:1903208	negative regulation of hydrogen peroxide-induced neuron death	biological process	1/188	7/17690	0.0720739	0.316723	0.285031	13.4422	Park7	1
GO:1903288	positive regulation of potassium ion import	biological process	1/188	7/17690	0.0720739	0.316723	0.285031	13.4422	Wnk2	1
GO:1903416	response to glycoside	biological process	1/188	7/17690	0.0720739	0.316723	0.285031	13.4422	Abcb1a	1
GO:1903935	response to sodium arsenite	biological process	1/188	7/17690	0.0720739	0.316723	0.285031	13.4422	Nefl	1
GO:1904781	positive regulation of protein localization to centrosome	biological process	1/188	7/17690	0.0720739	0.316723	0.285031	13.4422	Bicd1	1
GO:1905050	positive regulation of metallopeptidase activity	biological process	1/188	7/17690	0.0720739	0.316723	0.285031	13.4422	Antxr1	1
GO:1990034	calcium ion export across plasma membrane	biological process	1/188	7/17690	0.0720739	0.316723	0.285031	13.4422	Slc8a3	1
GO:1990169	stress response to copper ion	biological process	1/188	7/17690	0.0720739	0.316723	0.285031	13.4422	Park7	1
GO:2000096	positive regulation of Wnt signaling pathway, planar cell polarity pathway	biological process	1/188	7/17690	0.0720739	0.316723	0.285031	13.4422	Ankrd6	1
GO:2000671	regulation of motor neuron apoptotic process	biological process	1/188	7/17690	0.0720739	0.316723	0.285031	13.4422	Map3k12	1
GO:0048639	positive regulation of developmental growth	biological process	5/188	209/17690	0.0725919	0.318114	0.286283	2.25109	Limk1/Flt3/Fgf9/Pou3f2/Syt2	5
GO:0006790	sulfur compound metabolic process	biological process	6/188	274/17690	0.0726964	0.318114	0.286283	2.06049	Ggt7/Acss1/Acot3/Acsm3/Idh1/Park7	6
GO:0060485	mesenchyme development	biological process	6/188	274/17690	0.0726964	0.318114	0.286283	2.06049	Ret/Robo2/Ednrb/Nog/Fgf9/Axin2	6
GO:0090263	positive regulation of canonical Wnt signaling pathway	biological process	3/188	91/17690	0.0728889	0.318114	0.286283	3.10206	Wnk2/Fgf9/Tbl1xr1	3
GO:1903524	positive regulation of blood circulation	biological process	3/188	91/17690	0.0728889	0.318114	0.286283	3.10206	Glp1r/Tacr1/Ryr2	3
GO:0040018	positive regulation of multicellular organism growth	biological process	2/188	42/17690	0.0733518	0.318114	0.286283	4.48075	Flt3/Pou3f2	2
GO:0046621	negative regulation of organ growth	biological process	2/188	42/17690	0.0733518	0.318114	0.286283	4.48075	Meis1/Nog	2
GO:0072210	metanephric nephron development	biological process	2/188	42/17690	0.0733518	0.318114	0.286283	4.48075	Ret/Irx2	2
GO:2000826	regulation of heart morphogenesis	biological process	2/188	42/17690	0.0733518	0.318114	0.286283	4.48075	Robo2/Nog	2
GO:2001024	negative regulation of response to drug	biological process	2/188	42/17690	0.0733518	0.318114	0.286283	4.48075	Stk39/Park7	2
GO:0006302	double-strand break repair	biological process	5/188	210/17690	0.0737546	0.319025	0.287103	2.24037	Slx1b/Marf1/Rnf168/Shld2/Fign	5
GO:0009755	hormone-mediated signaling pathway	biological process	5/188	210/17690	0.0737546	0.319025	0.287103	2.24037	Arrb2/Nr1d2/Nr3c2/Nr2c2/Park7	5
GO:0045862	positive regulation of proteolysis	biological process	7/188	343/17690	0.0740355	0.319822	0.28782	1.92032	Antxr1/Ret/Ogt/Epha4/Tank/Rgma/Snx33	7
GO:0031670	cellular response to nutrient	biological process	3/188	92/17690	0.0747822	0.321634	0.28945	3.06834	Abcb1a/Cib2/Ccne1	3
GO:0048644	muscle organ morphogenesis	biological process	3/188	92/17690	0.0747822	0.321634	0.28945	3.06834	Mylk/Ryr2/Nog	3
GO:0019216	regulation of lipid metabolic process	biological process	7/188	344/17690	0.0749296	0.321634	0.28945	1.91474	Nr1d2/Abcd2/Abcg1/Mlxipl/Tbl1xr1/Rab38/Idh1	7
GO:0001941	postsynaptic membrane organization	biological process	2/188	43/17690	0.0764093	0.321634	0.28945	4.37655	Nlgn1/Lrp4	2
GO:0006509	membrane protein ectodomain proteolysis	biological process	2/188	43/17690	0.0764093	0.321634	0.28945	4.37655	Rgma/Snx33	2
GO:0042417	dopamine metabolic process	biological process	2/188	43/17690	0.0764093	0.321634	0.28945	4.37655	Pnkd/Park7	2
GO:1901998	toxin transport	biological process	2/188	43/17690	0.0764093	0.321634	0.28945	4.37655	Antxr1/Abcg1	2
GO:0140029	exocytic process	biological process	3/188	93/17690	0.0766973	0.321634	0.28945	3.03535	Dmtn/Nlgn1/Syt2	3
GO:0062012	regulation of small molecule metabolic process	biological process	7/188	346/17690	0.0767371	0.321634	0.28945	1.90367	Ddit4/Abcd2/Ogt/Entpd5/Abcg1/Mlxipl/Park7	7
GO:0009167	purine ribonucleoside monophosphate metabolic process	biological process	6/188	278/17690	0.076741	0.321634	0.28945	2.03084	Ddit4/Ogt/Entpd5/Mlxipl/Park7/Uqcrq	6
GO:0006865	amino acid transport	biological process	4/188	151/17690	0.0776044	0.321634	0.28945	2.4926	Slc38a2/Slc6a15/Stk39/Npy5r	4
GO:0048015	phosphatidylinositol-mediated signaling	biological process	4/188	151/17690	0.0776044	0.321634	0.28945	2.4926	Stambp/Ogt/Entpd5/Plch1	4
GO:0070372	regulation of ERK1 and ERK2 cascade	biological process	7/188	347/17690	0.0776503	0.321634	0.28945	1.89819	Arrb2/Ret/Flt3/Epha4/Wnk2/Ror1/Npy5r	7
GO:0009126	purine nucleoside monophosphate metabolic process	biological process	6/188	279/17690	0.0777718	0.321634	0.28945	2.02356	Ddit4/Ogt/Entpd5/Mlxipl/Park7/Uqcrq	6
GO:0009199	ribonucleoside triphosphate metabolic process	biological process	6/188	279/17690	0.0777718	0.321634	0.28945	2.02356	Ddit4/Ogt/Entpd5/Mlxipl/Park7/Uqcrq	6
GO:0007200	phospholipase C-activating G protein-coupled receptor signaling pathway	biological process	3/188	94/17690	0.0786338	0.321634	0.28945	3.00306	Cx3cr1/Ednrb/Bicd1	3
GO:0043473	pigmentation	biological process	3/188	94/17690	0.0786338	0.321634	0.28945	3.00306	Ednrb/Bloc1s5/Rab38	3
GO:0019233	sensory perception of pain	biological process	4/188	152/17690	0.0790733	0.321634	0.28945	2.4762	Arrb2/Tacr1/Ednrb/Grm3	4
GO:0021761	limbic system development	biological process	4/188	152/17690	0.0790733	0.321634	0.28945	2.4762	Nog/Pou3f2/Nefl/Uqcrq	4
GO:0001666	response to hypoxia	biological process	8/188	419/17690	0.0792209	0.321634	0.28945	1.79658	Ddit4/Abcb1a/Agtrap/Slc8a3/Ogt/Itpr2/Ryr2/Nog	8
GO:0035690	cellular response to drug	biological process	9/188	491/17690	0.07928	0.321634	0.28945	1.72477	Net1/Ddit4/Mylk/Abcb1a/Itpr2/Ryr2/Cib2/Glra1/Park7	9
GO:0072001	renal system development	biological process	7/188	349/17690	0.079496	0.321634	0.28945	1.88731	Ret/Irx2/Itga8/Robo2/Lrp4/Epha4/Nog	7
GO:0030219	megakaryocyte differentiation	biological process	2/188	44/17690	0.0795066	0.321634	0.28945	4.27708	Pip4k2a/Meis1	2
GO:0046854	phosphatidylinositol phosphorylation	biological process	2/188	44/17690	0.0795066	0.321634	0.28945	4.27708	Pip4k2a/Fam126b	2
GO:0051646	mitochondrion localization	biological process	2/188	44/17690	0.0795066	0.321634	0.28945	4.27708	Ogt/Nefl	2
GO:0071312	cellular response to alkaloid	biological process	2/188	44/17690	0.0795066	0.321634	0.28945	4.27708	Abcb1a/Ryr2	2
GO:0097178	ruffle assembly	biological process	2/188	44/17690	0.0795066	0.321634	0.28945	4.27708	Nlgn1/Snx10	2
GO:1900271	regulation of long-term synaptic potentiation	biological process	2/188	44/17690	0.0795066	0.321634	0.28945	4.27708	Cx3cr1/Epha4	2
GO:0009144	purine nucleoside triphosphate metabolic process	biological process	6/188	281/17690	0.0798569	0.321634	0.28945	2.00916	Ddit4/Ogt/Entpd5/Mlxipl/Park7/Uqcrq	6
GO:0009127	purine nucleoside monophosphate biosynthetic process	biological process	4/188	153/17690	0.080556	0.321634	0.28945	2.46002	Ddit4/Ogt/Entpd5/Mlxipl	4
GO:0009168	purine ribonucleoside monophosphate biosynthetic process	biological process	4/188	153/17690	0.080556	0.321634	0.28945	2.46002	Ddit4/Ogt/Entpd5/Mlxipl	4
GO:0016999	antibiotic metabolic process	biological process	4/188	153/17690	0.080556	0.321634	0.28945	2.46002	Acss1/Cbr4/Idh1/Park7	4
GO:0022037	metencephalon development	biological process	4/188	153/17690	0.080556	0.321634	0.28945	2.46002	Cend1/Nr2c2/Wnt7a/Uqcrq	4
GO:0048017	inositol lipid-mediated signaling	biological process	4/188	153/17690	0.080556	0.321634	0.28945	2.46002	Stambp/Ogt/Entpd5/Plch1	4
GO:0032006	regulation of TOR signaling	biological process	3/188	95/17690	0.0805916	0.321634	0.28945	2.97144	Ddit4/Tti1/RGD1359108	3
GO:0001325	formation of extrachromosomal circular DNA	biological process	1/188	8/17690	0.0819393	0.321634	0.28945	11.762	Slx1b	1
GO:0003223	ventricular compact myocardium morphogenesis	biological process	1/188	8/17690	0.0819393	0.321634	0.28945	11.762	Nog	1
GO:0003228	atrial cardiac muscle tissue development	biological process	1/188	8/17690	0.0819393	0.321634	0.28945	11.762	Nog	1
GO:0006681	galactosylceramide metabolic process	biological process	1/188	8/17690	0.0819393	0.321634	0.28945	11.762	B3galt2	1
GO:0007217	tachykinin receptor signaling pathway	biological process	1/188	8/17690	0.0819393	0.321634	0.28945	11.762	Tacr1	1
GO:0014042	positive regulation of neuron maturation	biological process	1/188	8/17690	0.0819393	0.321634	0.28945	11.762	Ret	1
GO:0021979	hypothalamus cell differentiation	biological process	1/188	8/17690	0.0819393	0.321634	0.28945	11.762	Pou3f2	1
GO:0032229	negative regulation of synaptic transmission, GABAergic	biological process	1/188	8/17690	0.0819393	0.321634	0.28945	11.762	Npy5r	1
GO:0032241	positive regulation of nucleobase-containing compound transport	biological process	1/188	8/17690	0.0819393	0.321634	0.28945	11.762	Cpsf6	1
GO:0035385	Roundabout signaling pathway	biological process	1/188	8/17690	0.0819393	0.321634	0.28945	11.762	Robo2	1
GO:0035860	glial cell-derived neurotrophic factor receptor signaling pathway	biological process	1/188	8/17690	0.0819393	0.321634	0.28945	11.762	Ret	1
GO:0042045	epithelial fluid transport	biological process	1/188	8/17690	0.0819393	0.321634	0.28945	11.762	Ednrb	1
GO:0044351	macropinocytosis	biological process	1/188	8/17690	0.0819393	0.321634	0.28945	11.762	Snx33	1
GO:0045002	double-strand break repair via single-strand annealing	biological process	1/188	8/17690	0.0819393	0.321634	0.28945	11.762	Slx1b	1
GO:0045542	positive regulation of cholesterol biosynthetic process	biological process	1/188	8/17690	0.0819393	0.321634	0.28945	11.762	Abcg1	1
GO:0045915	positive regulation of catecholamine metabolic process	biological process	1/188	8/17690	0.0819393	0.321634	0.28945	11.762	Park7	1
GO:0045964	positive regulation of dopamine metabolic process	biological process	1/188	8/17690	0.0819393	0.321634	0.28945	11.762	Park7	1
GO:0048087	positive regulation of developmental pigmentation	biological process	1/188	8/17690	0.0819393	0.321634	0.28945	11.762	Bloc1s5	1
GO:0055009	atrial cardiac muscle tissue morphogenesis	biological process	1/188	8/17690	0.0819393	0.321634	0.28945	11.762	Nog	1
GO:0060613	fat pad development	biological process	1/188	8/17690	0.0819393	0.321634	0.28945	11.762	Tbl1xr1	1
GO:0061002	negative regulation of dendritic spine morphogenesis	biological process	1/188	8/17690	0.0819393	0.321634	0.28945	11.762	Nlgn1	1
GO:0061820	telomeric D-loop disassembly	biological process	1/188	8/17690	0.0819393	0.321634	0.28945	11.762	Slx1b	1
GO:0072553	terminal button organization	biological process	1/188	8/17690	0.0819393	0.321634	0.28945	11.762	Nlgn1	1
GO:0090205	positive regulation of cholesterol metabolic process	biological process	1/188	8/17690	0.0819393	0.321634	0.28945	11.762	Abcg1	1
GO:0090324	negative regulation of oxidative phosphorylation	biological process	1/188	8/17690	0.0819393	0.321634	0.28945	11.762	Mlxipl	1
GO:0090527	actin filament reorganization	biological process	1/188	8/17690	0.0819393	0.321634	0.28945	11.762	Dmtn	1
GO:0090656	t-circle formation	biological process	1/188	8/17690	0.0819393	0.321634	0.28945	11.762	Slx1b	1
GO:0090737	telomere maintenance via telomere trimming	biological process	1/188	8/17690	0.0819393	0.321634	0.28945	11.762	Slx1b	1
GO:0106120	positive regulation of sterol biosynthetic process	biological process	1/188	8/17690	0.0819393	0.321634	0.28945	11.762	Abcg1	1
GO:1900454	positive regulation of long-term synaptic depression	biological process	1/188	8/17690	0.0819393	0.321634	0.28945	11.762	Stau2	1
GO:1901201	regulation of extracellular matrix assembly	biological process	1/188	8/17690	0.0819393	0.321634	0.28945	11.762	Antxr1	1
GO:1901299	negative regulation of hydrogen peroxide-mediated programmed cell death	biological process	1/188	8/17690	0.0819393	0.321634	0.28945	11.762	Park7	1
GO:1901628	positive regulation of postsynaptic membrane organization	biological process	1/188	8/17690	0.0819393	0.321634	0.28945	11.762	Lrp4	1
GO:1902959	regulation of aspartic-type endopeptidase activity involved in amyloid precursor protein catabolic process	biological process	1/188	8/17690	0.0819393	0.321634	0.28945	11.762	Epha4	1
GO:1903286	regulation of potassium ion import	biological process	1/188	8/17690	0.0819393	0.321634	0.28945	11.762	Wnk2	1
GO:1903911	positive regulation of receptor clustering	biological process	1/188	8/17690	0.0819393	0.321634	0.28945	11.762	Lrp4	1
GO:1905064	negative regulation of vascular smooth muscle cell differentiation	biological process	1/188	8/17690	0.0819393	0.321634	0.28945	11.762	Fgf9	1
GO:1905232	cellular response to L-glutamate	biological process	1/188	8/17690	0.0819393	0.321634	0.28945	11.762	Abcb1a	1
GO:1905245	regulation of aspartic-type peptidase activity	biological process	1/188	8/17690	0.0819393	0.321634	0.28945	11.762	Epha4	1
GO:2000809	positive regulation of synaptic vesicle clustering	biological process	1/188	8/17690	0.0819393	0.321634	0.28945	11.762	Nlgn1	1
GO:2001182	regulation of interleukin-12 secretion	biological process	1/188	8/17690	0.0819393	0.321634	0.28945	11.762	Flt3	1
GO:2001280	positive regulation of unsaturated fatty acid biosynthetic process	biological process	1/188	8/17690	0.0819393	0.321634	0.28945	11.762	Abcd2	1
GO:0008361	regulation of cell size	biological process	5/188	217/17690	0.0821771	0.322185	0.289946	2.1681	Ret/Limk1/Ogt/Slc12a6/Rgma	5
GO:0031331	positive regulation of cellular catabolic process	biological process	7/188	352/17690	0.0823122	0.322333	0.290079	1.87122	Pip4k2a/Abcd2/Entpd5/Mlxipl/Rgma/Snx33/RGD1359108	7
GO:0008089	anterograde axonal transport	biological process	2/188	45/17690	0.0826426	0.322481	0.290213	4.18203	Bloc1s5/Nefl	2
GO:0045823	positive regulation of heart contraction	biological process	2/188	45/17690	0.0826426	0.322481	0.290213	4.18203	Glp1r/Ryr2	2
GO:0090184	positive regulation of kidney development	biological process	2/188	45/17690	0.0826426	0.322481	0.290213	4.18203	Ret/Nog	2
GO:0009142	nucleoside triphosphate biosynthetic process	biological process	4/188	155/17690	0.0835628	0.324923	0.29241	2.42828	Ddit4/Ogt/Entpd5/Mlxipl	4
GO:0030509	BMP signaling pathway	biological process	4/188	155/17690	0.0835628	0.324923	0.29241	2.42828	Lrp4/Ryr2/Nog/Rgma	4
GO:0045834	positive regulation of lipid metabolic process	biological process	4/188	155/17690	0.0835628	0.324923	0.29241	2.42828	Abcd2/Abcg1/Mlxipl/Rab38	4
GO:0061640	cytoskeleton-dependent cytokinesis	biological process	3/188	97/17690	0.0845703	0.328454	0.295589	2.91018	Tmem250/Stambp/Snx33	3
GO:0016079	synaptic vesicle exocytosis	biological process	4/188	156/17690	0.0850867	0.330073	0.297045	2.41271	Nr3c2/Nlgn1/Syt2/Wnt7a	4
GO:0044262	cellular carbohydrate metabolic process	biological process	6/188	286/17690	0.0852062	0.330149	0.297114	1.97404	Inpp5b/Ddit4/Ogt/Ppip5k2/Sord/Idh1	6
GO:1905517	macrophage migration	biological process	2/188	46/17690	0.085816	0.331429	0.298266	4.09112	Cx3cr1/Ednrb	2
GO:2001258	negative regulation of cation channel activity	biological process	2/188	46/17690	0.085816	0.331429	0.298266	4.09112	Kcnab1/Park7	2
GO:0007411	axon guidance	biological process	5/188	220/17690	0.0859372	0.331429	0.298266	2.13854	Tubb3/Chn1/Robo2/Epha4/Nog	5
GO:0030278	regulation of ossification	biological process	5/188	220/17690	0.0859372	0.331429	0.298266	2.13854	Rassf2/Tacr1/Lrp4/Nog/Axin2	5
GO:0030705	cytoskeleton-dependent intracellular transport	biological process	4/188	157/17690	0.0866242	0.332351	0.299095	2.39734	Stau2/Bloc1s5/Nefl/Bicd1	4
GO:0098693	regulation of synaptic vesicle cycle	biological process	4/188	157/17690	0.0866242	0.332351	0.299095	2.39734	Nr3c2/Nlgn1/Syt2/Wnt7a	4
GO:0097485	neuron projection guidance	biological process	5/188	221/17690	0.0872104	0.332351	0.299095	2.12886	Tubb3/Chn1/Robo2/Epha4/Nog	5
GO:0006816	calcium ion transport	biological process	8/188	429/17690	0.0878795	0.332351	0.299095	1.7547	Mylk/Arrb2/Slc24a2/Glp1r/Slc8a3/Itpr2/Ryr2/Thy1	8
GO:0003197	endocardial cushion development	biological process	2/188	47/17690	0.0890257	0.332351	0.299095	4.00407	Robo2/Nog	2
GO:0007129	synapsis	biological process	2/188	47/17690	0.0890257	0.332351	0.299095	4.00407	Ccne2/Ccne1	2
GO:0008038	neuron recognition	biological process	2/188	47/17690	0.0890257	0.332351	0.299095	4.00407	Robo2/Epha4	2
GO:0009161	ribonucleoside monophosphate metabolic process	biological process	6/188	290/17690	0.0896254	0.332351	0.299095	1.94681	Ddit4/Ogt/Entpd5/Mlxipl/Park7/Uqcrq	6
GO:1904064	positive regulation of cation transmembrane transport	biological process	4/188	159/17690	0.0897396	0.332351	0.299095	2.36719	Ryr2/Wnk2/Thy1/Park7	4
GO:0051301	cell division	biological process	8/188	432/17690	0.0905811	0.332351	0.299095	1.74251	Tmem250/Stambp/Fgf9/Pou3f2/Pds5b/Snx33/Ccne1/Wnt7a	8
GO:0001842	neural fold formation	biological process	1/188	9/17690	0.0917004	0.332351	0.299095	10.4551	Luzp1	1
GO:0002318	myeloid progenitor cell differentiation	biological process	1/188	9/17690	0.0917004	0.332351	0.299095	10.4551	Flt3	1
GO:0003129	heart induction	biological process	1/188	9/17690	0.0917004	0.332351	0.299095	10.4551	Robo2	1
GO:0003139	secondary heart field specification	biological process	1/188	9/17690	0.0917004	0.332351	0.299095	10.4551	Axin2	1
GO:0007220	Notch receptor processing	biological process	1/188	9/17690	0.0917004	0.332351	0.299095	10.4551	Galnt11	1
GO:0010881	regulation of cardiac muscle contraction by regulation of the release of sequestered calcium ion	biological process	1/188	9/17690	0.0917004	0.332351	0.299095	10.4551	Ryr2	1
GO:0014050	negative regulation of glutamate secretion	biological process	1/188	9/17690	0.0917004	0.332351	0.299095	10.4551	Npy5r	1
GO:0015824	proline transport	biological process	1/188	9/17690	0.0917004	0.332351	0.299095	10.4551	Slc6a15	1
GO:0019249	lactate biosynthetic process	biological process	1/188	9/17690	0.0917004	0.332351	0.299095	10.4551	Park7	1
GO:0019374	galactolipid metabolic process	biological process	1/188	9/17690	0.0917004	0.332351	0.299095	10.4551	B3galt2	1
GO:0021891	olfactory bulb interneuron development	biological process	1/188	9/17690	0.0917004	0.332351	0.299095	10.4551	Robo2	1
GO:0030638	polyketide metabolic process	biological process	1/188	9/17690	0.0917004	0.332351	0.299095	10.4551	Cbr4	1
GO:0033234	negative regulation of protein sumoylation	biological process	1/188	9/17690	0.0917004	0.332351	0.299095	10.4551	Park7	1
GO:0033860	regulation of NAD(P)H oxidase activity	biological process	1/188	9/17690	0.0917004	0.332351	0.299095	10.4551	Park7	1
GO:0034374	low-density lipoprotein particle remodeling	biological process	1/188	9/17690	0.0917004	0.332351	0.299095	10.4551	Abcg1	1
GO:0036480	neuron intrinsic apoptotic signaling pathway in response to oxidative stress	biological process	1/188	9/17690	0.0917004	0.332351	0.299095	10.4551	Park7	1
GO:0042182	ketone catabolic process	biological process	1/188	9/17690	0.0917004	0.332351	0.299095	10.4551	Pnkd	1
GO:0042473	outer ear morphogenesis	biological process	1/188	9/17690	0.0917004	0.332351	0.299095	10.4551	Prkra	1
GO:0042699	follicle-stimulating hormone signaling pathway	biological process	1/188	9/17690	0.0917004	0.332351	0.299095	10.4551	Arrb2	1
GO:0044597	daunorubicin metabolic process	biological process	1/188	9/17690	0.0917004	0.332351	0.299095	10.4551	Cbr4	1
GO:0044598	doxorubicin metabolic process	biological process	1/188	9/17690	0.0917004	0.332351	0.299095	10.4551	Cbr4	1
GO:0046877	regulation of saliva secretion	biological process	1/188	9/17690	0.0917004	0.332351	0.299095	10.4551	Tacr1	1
GO:0048318	axial mesoderm development	biological process	1/188	9/17690	0.0917004	0.332351	0.299095	10.4551	Nog	1
GO:0048840	otolith development	biological process	1/188	9/17690	0.0917004	0.332351	0.299095	10.4551	Bloc1s5	1
GO:0050932	regulation of pigment cell differentiation	biological process	1/188	9/17690	0.0917004	0.332351	0.299095	10.4551	Bloc1s5	1
GO:0051583	dopamine uptake involved in synaptic transmission	biological process	1/188	9/17690	0.0917004	0.332351	0.299095	10.4551	Park7	1
GO:0051934	catecholamine uptake involved in synaptic transmission	biological process	1/188	9/17690	0.0917004	0.332351	0.299095	10.4551	Park7	1
GO:0060040	retinal bipolar neuron differentiation	biological process	1/188	9/17690	0.0917004	0.332351	0.299095	10.4551	Vsx2	1
GO:0060896	neural plate pattern specification	biological process	1/188	9/17690	0.0917004	0.332351	0.299095	10.4551	Nog	1
GO:0061004	pattern specification involved in kidney development	biological process	1/188	9/17690	0.0917004	0.332351	0.299095	10.4551	Irx2	1
GO:0061085	regulation of histone H3-K27 methylation	biological process	1/188	9/17690	0.0917004	0.332351	0.299095	10.4551	Ogt	1
GO:0061687	detoxification of inorganic compound	biological process	1/188	9/17690	0.0917004	0.332351	0.299095	10.4551	Park7	1
GO:0062042	regulation of cardiac epithelial to mesenchymal transition	biological process	1/188	9/17690	0.0917004	0.332351	0.299095	10.4551	Nog	1
GO:0070474	positive regulation of uterine smooth muscle contraction	biological process	1/188	9/17690	0.0917004	0.332351	0.299095	10.4551	Tacr1	1
GO:0072048	renal system pattern specification	biological process	1/188	9/17690	0.0917004	0.332351	0.299095	10.4551	Irx2	1
GO:0086015	SA node cell action potential	biological process	1/188	9/17690	0.0917004	0.332351	0.299095	10.4551	Ryr2	1
GO:0086018	SA node cell to atrial cardiac muscle cell signaling	biological process	1/188	9/17690	0.0917004	0.332351	0.299095	10.4551	Ryr2	1
GO:0086070	SA node cell to atrial cardiac muscle cell communication	biological process	1/188	9/17690	0.0917004	0.332351	0.299095	10.4551	Ryr2	1
GO:0090657	telomeric loop disassembly	biological process	1/188	9/17690	0.0917004	0.332351	0.299095	10.4551	Slx1b	1
GO:0097368	establishment of Sertoli cell barrier	biological process	1/188	9/17690	0.0917004	0.332351	0.299095	10.4551	Abcb1a	1
GO:0097501	stress response to metal ion	biological process	1/188	9/17690	0.0917004	0.332351	0.299095	10.4551	Park7	1
GO:1903376	regulation of oxidative stress-induced neuron intrinsic apoptotic signaling pathway	biological process	1/188	9/17690	0.0917004	0.332351	0.299095	10.4551	Park7	1
GO:1903862	positive regulation of oxidative phosphorylation	biological process	1/188	9/17690	0.0917004	0.332351	0.299095	10.4551	Park7	1
GO:2000121	regulation of removal of superoxide radicals	biological process	1/188	9/17690	0.0917004	0.332351	0.299095	10.4551	Park7	1
GO:2001046	positive regulation of integrin-mediated signaling pathway	biological process	1/188	9/17690	0.0917004	0.332351	0.299095	10.4551	Dmtn	1
GO:0097237	cellular response to toxic substance	biological process	6/188	292/17690	0.0918813	0.332597	0.299316	1.93347	Net1/Abcb1a/Ogt/Itpr2/Glra1/Park7	6
GO:0007548	sex differentiation	biological process	7/188	362/17690	0.0921115	0.332597	0.299316	1.81953	Arrb2/Abcb1a/Robo2/Fgf9/Idh1/Capn5/Ccne1	7
GO:0045104	intermediate filament cytoskeleton organization	biological process	2/188	48/17690	0.0922707	0.332597	0.299316	3.92066	Klhl24/Nefl	2
GO:0046164	alcohol catabolic process	biological process	2/188	48/17690	0.0922707	0.332597	0.299316	3.92066	Inpp5b/Sord	2
GO:0060412	ventricular septum morphogenesis	biological process	2/188	48/17690	0.0922707	0.332597	0.299316	3.92066	Robo2/Nog	2
GO:0045921	positive regulation of exocytosis	biological process	3/188	101/17690	0.0927734	0.333484	0.300115	2.79492	Vsnl1/Nlgn1/Syt2	3
GO:0098661	inorganic anion transmembrane transport	biological process	3/188	101/17690	0.0927734	0.333484	0.300115	2.79492	Ttyh3/Slc12a6/Glra1	3
GO:0015698	inorganic anion transport	biological process	4/188	161/17690	0.0929084	0.333484	0.300115	2.33778	Ttyh3/Abcb1a/Slc12a6/Glra1	4
GO:0016042	lipid catabolic process	biological process	6/188	293/17690	0.0930208	0.333484	0.300115	1.92688	Abcd2/Plcb4/Abcd3/Tbl1xr1/Idh1/Plch1	6
GO:0031098	stress-activated protein kinase signaling cascade	biological process	6/188	293/17690	0.0930208	0.333484	0.300115	1.92688	Rassf2/Epha4/Nr2c2/Map3k12/Stk39/Wnt7a	6
GO:0007229	integrin-mediated signaling pathway	biological process	3/188	102/17690	0.094874	0.335479	0.30191	2.76752	Dmtn/Itga8/Thy1	3
GO:0031532	actin cytoskeleton reorganization	biological process	3/188	102/17690	0.094874	0.335479	0.30191	2.76752	Antxr1/Dmtn/Rhobtb1	3
GO:0061053	somite development	biological process	3/188	102/17690	0.094874	0.335479	0.30191	2.76752	Nog/Mesp2/Axin2	3
GO:0070371	ERK1 and ERK2 cascade	biological process	7/188	365/17690	0.0951742	0.335479	0.30191	1.80458	Arrb2/Ret/Flt3/Epha4/Wnk2/Ror1/Npy5r	7
GO:0009651	response to salt stress	biological process	2/188	49/17690	0.0955497	0.335479	0.30191	3.84064	Abcb1a/Slc12a6	2
GO:0021983	pituitary gland development	biological process	2/188	49/17690	0.0955497	0.335479	0.30191	3.84064	Nog/Pou3f2	2
GO:0032715	negative regulation of interleukin-6 production	biological process	2/188	49/17690	0.0955497	0.335479	0.30191	3.84064	Arrb2/Flt3	2
GO:0046688	response to copper ion	biological process	2/188	49/17690	0.0955497	0.335479	0.30191	3.84064	Sord/Park7	2
GO:0051412	response to corticosterone	biological process	2/188	49/17690	0.0955497	0.335479	0.30191	3.84064	Nefl/Ccne1	2
GO:0043010	camera-type eye development	biological process	7/188	366/17690	0.0962076	0.335479	0.30191	1.79965	Ret/Vsx2/Fat3/Meis1/Thy1/Pds5b/Tenm3	7
GO:0006470	protein dephosphorylation	biological process	6/188	296/17690	0.096485	0.335479	0.30191	1.90735	Ptprt/Ppp1r1c/Ppm1l/Rcan2/Ptpa/Ppp4r4	6
GO:0006119	oxidative phosphorylation	biological process	3/188	103/17690	0.0969941	0.335479	0.30191	2.74065	Mlxipl/Park7/Uqcrq	3
GO:0033555	multicellular organismal response to stress	biological process	3/188	103/17690	0.0969941	0.335479	0.30191	2.74065	Ret/Tacr1/Ednrb	3
GO:0009152	purine ribonucleotide biosynthetic process	biological process	5/188	229/17690	0.0977496	0.335479	0.30191	2.05449	Ddit4/Acss1/Ogt/Entpd5/Mlxipl	5
GO:1903034	regulation of response to wounding	biological process	4/188	164/17690	0.0977603	0.335479	0.30191	2.29502	Mylk/Dmtn/Epha4/Rgma	4
GO:0002204	somatic recombination of immunoglobulin genes involved in immune response	biological process	2/188	50/17690	0.0988618	0.335479	0.30191	3.76383	Rnf168/Shld2	2
GO:0002208	somatic diversification of immunoglobulins involved in immune response	biological process	2/188	50/17690	0.0988618	0.335479	0.30191	3.76383	Rnf168/Shld2	2
GO:0007618	mating	biological process	2/188	50/17690	0.0988618	0.335479	0.30191	3.76383	Tacr1/Ednrb	2
GO:0042755	eating behavior	biological process	2/188	50/17690	0.0988618	0.335479	0.30191	3.76383	Tacr1/Npy5r	2
GO:0042982	amyloid precursor protein metabolic process	biological process	2/188	50/17690	0.0988618	0.335479	0.30191	3.76383	Epha4/Abcg1	2
GO:0045190	isotype switching	biological process	2/188	50/17690	0.0988618	0.335479	0.30191	3.76383	Rnf168/Shld2	2
GO:0055010	ventricular cardiac muscle tissue morphogenesis	biological process	2/188	50/17690	0.0988618	0.335479	0.30191	3.76383	Ryr2/Nog	2
GO:2000059	negative regulation of ubiquitin-dependent protein catabolic process	biological process	2/188	50/17690	0.0988618	0.335479	0.30191	3.76383	Ogt/Park7	2
GO:0014706	striated muscle tissue development	biological process	8/188	441/17690	0.0989724	0.335479	0.30191	1.70695	Arrb2/Nr1d2/Kcnab1/Meis1/Ryr2/Nog/Fgf9/Myh11	8
GO:0036293	response to decreased oxygen levels	biological process	8/188	441/17690	0.0989724	0.335479	0.30191	1.70695	Ddit4/Abcb1a/Agtrap/Slc8a3/Ogt/Itpr2/Ryr2/Nog	8
GO:0009156	ribonucleoside monophosphate biosynthetic process	biological process	4/188	165/17690	0.0994036	0.335479	0.30191	2.28111	Ddit4/Ogt/Entpd5/Mlxipl	4
GO:0006066	alcohol metabolic process	biological process	6/188	299/17690	0.100018	0.335479	0.30191	1.88821	Inpp5b/Ppip5k2/Cbr4/Sord/Abcg1/Park7	6
GO:0031644	regulation of neurological system process	biological process	4/188	166/17690	0.10106	0.335479	0.30191	2.26737	Nlgn1/Ednrb/Glra1/Wnt7a	4
GO:0051262	protein tetramerization	biological process	4/188	166/17690	0.10106	0.335479	0.30191	2.26737	Cpsf6/Nlgn1/Cbr4/Lrp4	4
GO:0071456	cellular response to hypoxia	biological process	4/188	166/17690	0.10106	0.335479	0.30191	2.26737	Slc8a3/Ogt/Itpr2/Nog	4
GO:2001257	regulation of cation channel activity	biological process	4/188	166/17690	0.10106	0.335479	0.30191	2.26737	Nlgn1/Kcnab1/Klhl24/Park7	4
GO:0009141	nucleoside triphosphate metabolic process	biological process	6/188	300/17690	0.10121	0.335479	0.30191	1.88191	Ddit4/Ogt/Entpd5/Mlxipl/Park7/Uqcrq	6
GO:0030317	flagellated sperm motility	biological process	3/188	105/17690	0.101292	0.335479	0.30191	2.68845	Inpp5b/Tacr1/Sord	3
GO:0033138	positive regulation of peptidyl-serine phosphorylation	biological process	3/188	105/17690	0.101292	0.335479	0.30191	2.68845	Arrb2/Ret/Park7	3
GO:0055017	cardiac muscle tissue growth	biological process	3/188	105/17690	0.101292	0.335479	0.30191	2.68845	Meis1/Nog/Fgf9	3
GO:0001840	neural plate development	biological process	1/188	10/17690	0.101358	0.335479	0.30191	9.40957	Nog	1
GO:0003149	membranous septum morphogenesis	biological process	1/188	10/17690	0.101358	0.335479	0.30191	9.40957	Nog	1
GO:0006388	tRNA splicing, via endonucleolytic cleavage and ligation	biological process	1/188	10/17690	0.101358	0.335479	0.30191	9.40957	Trpt1	1
GO:0017062	respiratory chain complex III assembly	biological process	1/188	10/17690	0.101358	0.335479	0.30191	9.40957	Lyrm7	1
GO:0030647	aminoglycoside antibiotic metabolic process	biological process	1/188	10/17690	0.101358	0.335479	0.30191	9.40957	Cbr4	1
GO:0032000	positive regulation of fatty acid beta-oxidation	biological process	1/188	10/17690	0.101358	0.335479	0.30191	9.40957	Abcd2	1
GO:0032224	positive regulation of synaptic transmission, cholinergic	biological process	1/188	10/17690	0.101358	0.335479	0.30191	9.40957	Tacr1	1
GO:0032328	alanine transport	biological process	1/188	10/17690	0.101358	0.335479	0.30191	9.40957	Slc38a2	1
GO:0032927	positive regulation of activin receptor signaling pathway	biological process	1/188	10/17690	0.101358	0.335479	0.30191	9.40957	Fgf9	1
GO:0034551	mitochondrial respiratory chain complex III assembly	biological process	1/188	10/17690	0.101358	0.335479	0.30191	9.40957	Lyrm7	1
GO:0035627	ceramide transport	biological process	1/188	10/17690	0.101358	0.335479	0.30191	9.40957	Abcb1a	1
GO:0048251	elastic fiber assembly	biological process	1/188	10/17690	0.101358	0.335479	0.30191	9.40957	Myh11	1
GO:0051124	synaptic growth at neuromuscular junction	biological process	1/188	10/17690	0.101358	0.335479	0.30191	9.40957	Lrp4	1
GO:0051409	response to nitrosative stress	biological process	1/188	10/17690	0.101358	0.335479	0.30191	9.40957	Park7	1
GO:0055091	phospholipid homeostasis	biological process	1/188	10/17690	0.101358	0.335479	0.30191	9.40957	Abcg1	1
GO:0060052	neurofilament cytoskeleton organization	biological process	1/188	10/17690	0.101358	0.335479	0.30191	9.40957	Nefl	1
GO:0060406	positive regulation of penile erection	biological process	1/188	10/17690	0.101358	0.335479	0.30191	9.40957	Ednrb	1
GO:0060484	lung-associated mesenchyme development	biological process	1/188	10/17690	0.101358	0.335479	0.30191	9.40957	Fgf9	1
GO:0060513	prostatic bud formation	biological process	1/188	10/17690	0.101358	0.335479	0.30191	9.40957	Nog	1
GO:0061626	pharyngeal arch artery morphogenesis	biological process	1/188	10/17690	0.101358	0.335479	0.30191	9.40957	Nog	1
GO:0070816	phosphorylation of RNA polymerase II C-terminal domain	biological process	1/188	10/17690	0.101358	0.335479	0.30191	9.40957	Gtf2h4	1
GO:0072610	interleukin-12 secretion	biological process	1/188	10/17690	0.101358	0.335479	0.30191	9.40957	Flt3	1
GO:0097049	motor neuron apoptotic process	biological process	1/188	10/17690	0.101358	0.335479	0.30191	9.40957	Map3k12	1
GO:0097119	postsynaptic density protein 95 clustering	biological process	1/188	10/17690	0.101358	0.335479	0.30191	9.40957	Nlgn1	1
GO:0110096	cellular response to aldehyde	biological process	1/188	10/17690	0.101358	0.335479	0.30191	9.40957	Park7	1
GO:1901033	positive regulation of response to reactive oxygen species	biological process	1/188	10/17690	0.101358	0.335479	0.30191	9.40957	Park7	1
GO:1901857	positive regulation of cellular respiration	biological process	1/188	10/17690	0.101358	0.335479	0.30191	9.40957	Park7	1
GO:1903054	negative regulation of extracellular matrix organization	biological process	1/188	10/17690	0.101358	0.335479	0.30191	9.40957	Antxr1	1
GO:1904396	regulation of neuromuscular junction development	biological process	1/188	10/17690	0.101358	0.335479	0.30191	9.40957	Lrp4	1
GO:1904779	regulation of protein localization to centrosome	biological process	1/188	10/17690	0.101358	0.335479	0.30191	9.40957	Bicd1	1
GO:1905097	regulation of guanyl-nucleotide exchange factor activity	biological process	1/188	10/17690	0.101358	0.335479	0.30191	9.40957	Epha4	1
GO:1990535	neuron projection maintenance	biological process	1/188	10/17690	0.101358	0.335479	0.30191	9.40957	Abcd2	1
GO:2000020	positive regulation of male gonad development	biological process	1/188	10/17690	0.101358	0.335479	0.30191	9.40957	Abcb1a	1
GO:2000288	positive regulation of myoblast proliferation	biological process	1/188	10/17690	0.101358	0.335479	0.30191	9.40957	Meis2	1
GO:2000807	regulation of synaptic vesicle clustering	biological process	1/188	10/17690	0.101358	0.335479	0.30191	9.40957	Nlgn1	1
GO:2001225	regulation of chloride transport	biological process	1/188	10/17690	0.101358	0.335479	0.30191	9.40957	Abcb1a	1
GO:0071248	cellular response to metal ion	biological process	5/188	232/17690	0.101861	0.335479	0.30191	2.02793	Mylk/Dmtn/Nlgn1/Syt2/Glra1	5
GO:0006493	protein O-linked glycosylation	biological process	2/188	51/17690	0.102206	0.335479	0.30191	3.69003	Ogt/Galnt11	2
GO:0007032	endosome organization	biological process	2/188	51/17690	0.102206	0.335479	0.30191	3.69003	Snx33/Snx10	2
GO:0032941	secretion by tissue	biological process	2/188	51/17690	0.102206	0.335479	0.30191	3.69003	Tacr1/Stk39	2
GO:0045777	positive regulation of blood pressure	biological process	2/188	51/17690	0.102206	0.335479	0.30191	3.69003	Glp1r/Tacr1	2
GO:0051955	regulation of amino acid transport	biological process	2/188	51/17690	0.102206	0.335479	0.30191	3.69003	Stk39/Npy5r	2
GO:0072698	protein localization to microtubule cytoskeleton	biological process	2/188	51/17690	0.102206	0.335479	0.30191	3.69003	Snx10/Bicd1	2
GO:0098815	modulation of excitatory postsynaptic potential	biological process	2/188	51/17690	0.102206	0.335479	0.30191	3.69003	Nlgn1/Wnt7a	2
GO:1901799	negative regulation of proteasomal protein catabolic process	biological process	2/188	51/17690	0.102206	0.335479	0.30191	3.69003	Ogt/Park7	2
GO:2001239	regulation of extrinsic apoptotic signaling pathway in absence of ligand	biological process	2/188	51/17690	0.102206	0.335479	0.30191	3.69003	Ret/Cx3cr1	2
GO:0070588	calcium ion transmembrane transport	biological process	6/188	301/17690	0.102411	0.335479	0.30191	1.87566	Slc24a2/Glp1r/Slc8a3/Itpr2/Ryr2/Thy1	6
GO:0006631	fatty acid metabolic process	biological process	7/188	372/17690	0.102539	0.335479	0.30191	1.77062	Abcd2/Acss1/Acot3/Cbr4/Abcd3/Mlxipl/Acsm3	7
GO:0033865	nucleoside bisphosphate metabolic process	biological process	3/188	106/17690	0.103469	0.335479	0.30191	2.66309	Acss1/Acot3/Acsm3	3
GO:0033875	ribonucleoside bisphosphate metabolic process	biological process	3/188	106/17690	0.103469	0.335479	0.30191	2.66309	Acss1/Acot3/Acsm3	3
GO:0034032	purine nucleoside bisphosphate metabolic process	biological process	3/188	106/17690	0.103469	0.335479	0.30191	2.66309	Acss1/Acot3/Acsm3	3
GO:0035249	synaptic transmission, glutamatergic	biological process	3/188	106/17690	0.103469	0.335479	0.30191	2.66309	Nlgn1/Grik4/Grm3	3
GO:0048259	regulation of receptor-mediated endocytosis	biological process	3/188	106/17690	0.103469	0.335479	0.30191	2.66309	Arrb2/Aak1/Bicd1	3
GO:0097722	sperm motility	biological process	3/188	106/17690	0.103469	0.335479	0.30191	2.66309	Inpp5b/Tacr1/Sord	3
GO:0071236	cellular response to antibiotic	biological process	5/188	234/17690	0.10465	0.335479	0.30191	2.01059	Net1/Abcb1a/Itpr2/Glra1/Park7	5
GO:0021587	cerebellum morphogenesis	biological process	2/188	52/17690	0.105581	0.335479	0.30191	3.61907	Cend1/Wnt7a	2
GO:0035019	somatic stem cell population maintenance	biological process	2/188	52/17690	0.105581	0.335479	0.30191	3.61907	Nog/Wnt7a	2
GO:0051897	positive regulation of protein kinase B signaling	biological process	3/188	107/17690	0.105664	0.335479	0.30191	2.6382	Arrb2/Ret/Cx3cr1	3
GO:0071695	anatomical structure maturation	biological process	4/188	169/17690	0.106105	0.335479	0.30191	2.22712	Ret/Cend1/Nlgn1/Ednrb	4
GO:0060562	epithelial tube morphogenesis	biological process	7/188	376/17690	0.106884	0.335479	0.30191	1.75178	Ret/Irx2/Epha4/Ryr2/Nog/Rgma/Luzp1	7
GO:0071216	cellular response to biotic stimulus	biological process	6/188	305/17690	0.107286	0.335479	0.30191	1.85106	Grk6/Abcb1a/Cx3cr1/Ogt/Ednrb/Park7	6
GO:0032874	positive regulation of stress-activated MAPK cascade	biological process	4/188	170/17690	0.107811	0.335479	0.30191	2.21402	Rassf2/Epha4/Map3k12/Wnt7a	4
GO:0071772	response to BMP	biological process	4/188	170/17690	0.107811	0.335479	0.30191	2.21402	Lrp4/Ryr2/Nog/Rgma	4
GO:0071773	cellular response to BMP stimulus	biological process	4/188	170/17690	0.107811	0.335479	0.30191	2.21402	Lrp4/Ryr2/Nog/Rgma	4
GO:0097164	ammonium ion metabolic process	biological process	4/188	170/17690	0.107811	0.335479	0.30191	2.21402	Cbr4/Rab38/Pnkd/Park7	4
GO:2000241	regulation of reproductive process	biological process	4/188	170/17690	0.107811	0.335479	0.30191	2.21402	Abcb1a/Ednrb/Glra1/Park7	4
GO:0019751	polyol metabolic process	biological process	3/188	108/17690	0.107878	0.335479	0.30191	2.61377	Inpp5b/Ppip5k2/Sord	3
GO:0098739	import across plasma membrane	biological process	3/188	108/17690	0.107878	0.335479	0.30191	2.61377	Kcnj3/Slc8a3/Slc12a6	3
GO:0001736	establishment of planar polarity	biological process	2/188	53/17690	0.108986	0.335479	0.30191	3.55078	Ankrd6/Wnt7a	2
GO:0030521	androgen receptor signaling pathway	biological process	2/188	53/17690	0.108986	0.335479	0.30191	3.55078	Arrb2/Park7	2
GO:0032655	regulation of interleukin-12 production	biological process	2/188	53/17690	0.108986	0.335479	0.30191	3.55078	Arrb2/Flt3	2
GO:0045668	negative regulation of osteoblast differentiation	biological process	2/188	53/17690	0.108986	0.335479	0.30191	3.55078	Nog/Axin2	2
GO:0051590	positive regulation of neurotransmitter transport	biological process	2/188	53/17690	0.108986	0.335479	0.30191	3.55078	Nlgn1/Syt2	2
GO:0090303	positive regulation of wound healing	biological process	2/188	53/17690	0.108986	0.335479	0.30191	3.55078	Mylk/Dmtn	2
GO:0035107	appendage morphogenesis	biological process	4/188	171/17690	0.10953	0.335479	0.30191	2.20107	Lrp4/Nog/Fgf9/Wnt7a	4
GO:0035108	limb morphogenesis	biological process	4/188	171/17690	0.10953	0.335479	0.30191	2.20107	Lrp4/Nog/Fgf9/Wnt7a	4
GO:0070304	positive regulation of stress-activated protein kinase signaling cascade	biological process	4/188	171/17690	0.10953	0.335479	0.30191	2.20107	Rassf2/Epha4/Map3k12/Wnt7a	4
GO:0001657	ureteric bud development	biological process	3/188	109/17690	0.11011	0.335479	0.30191	2.58979	Ret/Robo2/Nog	3
GO:0035282	segmentation	biological process	3/188	109/17690	0.11011	0.335479	0.30191	2.58979	Irx2/Mesp2/Axin2	3
GO:0043648	dicarboxylic acid metabolic process	biological process	3/188	109/17690	0.11011	0.335479	0.30191	2.58979	Ggt7/Oat/Idh1	3
GO:0060079	excitatory postsynaptic potential	biological process	3/188	109/17690	0.11011	0.335479	0.30191	2.58979	Nlgn1/Glra1/Wnt7a	3
GO:2000177	regulation of neural precursor cell proliferation	biological process	3/188	109/17690	0.11011	0.335479	0.30191	2.58979	Cend1/Cx3cr1/Nog	3
GO:0031330	negative regulation of cellular catabolic process	biological process	5/188	238/17690	0.11034	0.335479	0.30191	1.9768	Ddit4/Ogt/Epha4/Park7/Axin2	5
GO:0000394	RNA splicing, via endonucleolytic cleavage and ligation	biological process	1/188	11/17690	0.110914	0.335479	0.30191	8.55416	Trpt1	1
GO:0001547	antral ovarian follicle growth	biological process	1/188	11/17690	0.110914	0.335479	0.30191	8.55416	Ccne1	1
GO:0002118	aggressive behavior	biological process	1/188	11/17690	0.110914	0.335479	0.30191	8.55416	Tacr1	1
GO:0002676	regulation of chronic inflammatory response	biological process	1/188	11/17690	0.110914	0.335479	0.30191	8.55416	Cx3cr1	1
GO:0002756	MyD88-independent toll-like receptor signaling pathway	biological process	1/188	11/17690	0.110914	0.335479	0.30191	8.55416	Sarm1	1
GO:0002866	positive regulation of acute inflammatory response to antigenic stimulus	biological process	1/188	11/17690	0.110914	0.335479	0.30191	8.55416	Park7	1
GO:0006000	fructose metabolic process	biological process	1/188	11/17690	0.110914	0.335479	0.30191	8.55416	Sord	1
GO:0006521	regulation of cellular amino acid metabolic process	biological process	1/188	11/17690	0.110914	0.335479	0.30191	8.55416	Park7	1
GO:0006560	proline metabolic process	biological process	1/188	11/17690	0.110914	0.335479	0.30191	8.55416	Oat	1
GO:0006591	ornithine metabolic process	biological process	1/188	11/17690	0.110914	0.335479	0.30191	8.55416	Oat	1
GO:0009214	cyclic nucleotide catabolic process	biological process	1/188	11/17690	0.110914	0.335479	0.30191	8.55416	Pde1a	1
GO:0010046	response to mycotoxin	biological process	1/188	11/17690	0.110914	0.335479	0.30191	8.55416	Abcb1a	1
GO:0010193	response to ozone	biological process	1/188	11/17690	0.110914	0.335479	0.30191	8.55416	Tacr1	1
GO:0010872	regulation of cholesterol esterification	biological process	1/188	11/17690	0.110914	0.335479	0.30191	8.55416	Abcg1	1
GO:0014832	urinary bladder smooth muscle contraction	biological process	1/188	11/17690	0.110914	0.335479	0.30191	8.55416	Tacr1	1
GO:0030949	positive regulation of vascular endothelial growth factor receptor signaling pathway	biological process	1/188	11/17690	0.110914	0.335479	0.30191	8.55416	Fgf9	1
GO:0031620	regulation of fever generation	biological process	1/188	11/17690	0.110914	0.335479	0.30191	8.55416	Ednrb	1
GO:0035672	oligopeptide transmembrane transport	biological process	1/188	11/17690	0.110914	0.335479	0.30191	8.55416	Slc15a2	1
GO:0035726	common myeloid progenitor cell proliferation	biological process	1/188	11/17690	0.110914	0.335479	0.30191	8.55416	Flt3	1
GO:0043589	skin morphogenesis	biological process	1/188	11/17690	0.110914	0.335479	0.30191	8.55416	Wnt7a	1
GO:0043652	engulfment of apoptotic cell	biological process	1/188	11/17690	0.110914	0.335479	0.30191	8.55416	Rhobtb1	1
GO:0047484	regulation of response to osmotic stress	biological process	1/188	11/17690	0.110914	0.335479	0.30191	8.55416	Abcb1a	1
GO:0048570	notochord morphogenesis	biological process	1/188	11/17690	0.110914	0.335479	0.30191	8.55416	Nog	1
GO:0048671	negative regulation of collateral sprouting	biological process	1/188	11/17690	0.110914	0.335479	0.30191	8.55416	Rgma	1
GO:0060013	righting reflex	biological process	1/188	11/17690	0.110914	0.335479	0.30191	8.55416	Glra1	1
GO:0060073	micturition	biological process	1/188	11/17690	0.110914	0.335479	0.30191	8.55416	Tacr1	1
GO:0060539	diaphragm development	biological process	1/188	11/17690	0.110914	0.335479	0.30191	8.55416	Kcnab1	1
GO:0070344	regulation of fat cell proliferation	biological process	1/188	11/17690	0.110914	0.335479	0.30191	8.55416	Tfdp1	1
GO:0070472	regulation of uterine smooth muscle contraction	biological process	1/188	11/17690	0.110914	0.335479	0.30191	8.55416	Tacr1	1
GO:0070601	centromeric sister chromatid cohesion	biological process	1/188	11/17690	0.110914	0.335479	0.30191	8.55416	Axin2	1
GO:0071073	positive regulation of phospholipid biosynthetic process	biological process	1/188	11/17690	0.110914	0.335479	0.30191	8.55416	Rab38	1
GO:0071313	cellular response to caffeine	biological process	1/188	11/17690	0.110914	0.335479	0.30191	8.55416	Ryr2	1
GO:0071377	cellular response to glucagon stimulus	biological process	1/188	11/17690	0.110914	0.335479	0.30191	8.55416	Glp1r	1
GO:0072172	mesonephric tubule formation	biological process	1/188	11/17690	0.110914	0.335479	0.30191	8.55416	Nog	1
GO:0086016	AV node cell action potential	biological process	1/188	11/17690	0.110914	0.335479	0.30191	8.55416	Ryr2	1
GO:0086027	AV node cell to bundle of His cell signaling	biological process	1/188	11/17690	0.110914	0.335479	0.30191	8.55416	Ryr2	1
GO:0090186	regulation of pancreatic juice secretion	biological process	1/188	11/17690	0.110914	0.335479	0.30191	8.55416	Stk39	1
GO:0097068	response to thyroxine	biological process	1/188	11/17690	0.110914	0.335479	0.30191	8.55416	Abcb1a	1
GO:0097113	AMPA glutamate receptor clustering	biological process	1/188	11/17690	0.110914	0.335479	0.30191	8.55416	Nlgn1	1
GO:0097264	self proteolysis	biological process	1/188	11/17690	0.110914	0.335479	0.30191	8.55416	Tenm3	1
GO:0098789	pre-mRNA cleavage required for polyadenylation	biological process	1/188	11/17690	0.110914	0.335479	0.30191	8.55416	Cpsf6	1
GO:0098935	dendritic transport	biological process	1/188	11/17690	0.110914	0.335479	0.30191	8.55416	Stau2	1
GO:0099545	trans-synaptic signaling by trans-synaptic complex	biological process	1/188	11/17690	0.110914	0.335479	0.30191	8.55416	Nlgn1	1
GO:1900038	negative regulation of cellular response to hypoxia	biological process	1/188	11/17690	0.110914	0.335479	0.30191	8.55416	Ogt	1
GO:1901660	calcium ion export	biological process	1/188	11/17690	0.110914	0.335479	0.30191	8.55416	Slc8a3	1
GO:1902004	positive regulation of amyloid-beta formation	biological process	1/188	11/17690	0.110914	0.335479	0.30191	8.55416	Epha4	1
GO:1902093	positive regulation of flagellated sperm motility	biological process	1/188	11/17690	0.110914	0.335479	0.30191	8.55416	Tacr1	1
GO:1902260	negative regulation of delayed rectifier potassium channel activity	biological process	1/188	11/17690	0.110914	0.335479	0.30191	8.55416	Kcnab1	1
GO:1903430	negative regulation of cell maturation	biological process	1/188	11/17690	0.110914	0.335479	0.30191	8.55416	Ednrb	1
GO:2000344	positive regulation of acrosome reaction	biological process	1/188	11/17690	0.110914	0.335479	0.30191	8.55416	Glra1	1
GO:2000786	positive regulation of autophagosome assembly	biological process	1/188	11/17690	0.110914	0.335479	0.30191	8.55416	Pip4k2a	1
GO:2001034	positive regulation of double-strand break repair via nonhomologous end joining	biological process	1/188	11/17690	0.110914	0.335479	0.30191	8.55416	Shld2	1
GO:2001279	regulation of unsaturated fatty acid biosynthetic process	biological process	1/188	11/17690	0.110914	0.335479	0.30191	8.55416	Abcd2	1
GO:0048660	regulation of smooth muscle cell proliferation	biological process	4/188	172/17690	0.111262	0.336224	0.302581	2.18827	Tacr1/Pde1a/Fgf9/Npy5r	4
GO:0007623	circadian rhythm	biological process	5/188	239/17690	0.111786	0.336343	0.302688	1.96853	Nr1d2/Abcb1a/Nlgn1/Ogt/Mttp	5
GO:0014812	muscle cell migration	biological process	3/188	110/17690	0.11236	0.336343	0.302688	2.56625	Net1/Tacr1/Fgf9	3
GO:0072163	mesonephric epithelium development	biological process	3/188	110/17690	0.11236	0.336343	0.302688	2.56625	Ret/Robo2/Nog	3
GO:0072164	mesonephric tubule development	biological process	3/188	110/17690	0.11236	0.336343	0.302688	2.56625	Ret/Robo2/Nog	3
GO:0007164	establishment of tissue polarity	biological process	2/188	54/17690	0.112419	0.336343	0.302688	3.48503	Ankrd6/Wnt7a	2
GO:0032781	positive regulation of ATPase activity	biological process	2/188	54/17690	0.112419	0.336343	0.302688	3.48503	Ryr2/Gtf2h4	2
GO:0035567	non-canonical Wnt signaling pathway	biological process	2/188	54/17690	0.112419	0.336343	0.302688	3.48503	Ankrd6/Wnt7a	2
GO:0045103	intermediate filament-based process	biological process	2/188	54/17690	0.112419	0.336343	0.302688	3.48503	Klhl24/Nefl	2
GO:0048260	positive regulation of receptor-mediated endocytosis	biological process	2/188	54/17690	0.112419	0.336343	0.302688	3.48503	Arrb2/Bicd1	2
GO:0072132	mesenchyme morphogenesis	biological process	2/188	54/17690	0.112419	0.336343	0.302688	3.48503	Robo2/Nog	2
GO:1900024	regulation of substrate adhesion-dependent cell spreading	biological process	2/188	54/17690	0.112419	0.336343	0.302688	3.48503	Net1/Dmtn	2
GO:0010952	positive regulation of peptidase activity	biological process	4/188	173/17690	0.113005	0.337791	0.303991	2.17562	Antxr1/Ret/Epha4/Tank	4
GO:0016311	dephosphorylation	biological process	8/188	456/17690	0.113903	0.33869	0.3048	1.6508	Inpp5b/Ptprt/Ppp1r1c/Marf1/Ppm1l/Rcan2/Ptpa/Ppp4r4	8
GO:0019932	second-messenger-mediated signaling	biological process	8/188	456/17690	0.113903	0.33869	0.3048	1.6508	Dmtn/Vsnl1/Glp1r/Cx3cr1/Itpr2/Rcan2/Ednrb/Ryr2	8
GO:1900006	positive regulation of dendrite development	biological process	3/188	111/17690	0.114627	0.33869	0.3048	2.54313	Stau2/Nlgn1/Epha4	3
GO:1905330	regulation of morphogenesis of an epithelium	biological process	3/188	111/17690	0.114627	0.33869	0.3048	2.54313	Nog/Ankrd6/Wnt7a	3
GO:0043393	regulation of protein binding	biological process	5/188	241/17690	0.114704	0.33869	0.3048	1.95219	Arrb2/Epha4/Nog/Rgma/Park7	5
GO:0000726	non-recombinational repair	biological process	2/188	55/17690	0.115881	0.33869	0.3048	3.42166	Slx1b/Shld2	2
GO:0007062	sister chromatid cohesion	biological process	2/188	55/17690	0.115881	0.33869	0.3048	3.42166	Pds5b/Axin2	2
GO:0016447	somatic recombination of immunoglobulin gene segments	biological process	2/188	55/17690	0.115881	0.33869	0.3048	3.42166	Rnf168/Shld2	2
GO:0021795	cerebral cortex cell migration	biological process	2/188	55/17690	0.115881	0.33869	0.3048	3.42166	Cx3cr1/Pou3f2	2
GO:0031529	ruffle organization	biological process	2/188	55/17690	0.115881	0.33869	0.3048	3.42166	Nlgn1/Snx10	2
GO:0050732	negative regulation of peptidyl-tyrosine phosphorylation	biological process	2/188	55/17690	0.115881	0.33869	0.3048	3.42166	Dmtn/Thy1	2
GO:0055025	positive regulation of cardiac muscle tissue development	biological process	2/188	55/17690	0.115881	0.33869	0.3048	3.42166	Arrb2/Fgf9	2
GO:0098930	axonal transport	biological process	2/188	55/17690	0.115881	0.33869	0.3048	3.42166	Bloc1s5/Nefl	2
GO:0009123	nucleoside monophosphate metabolic process	biological process	6/188	312/17690	0.116102	0.33869	0.3048	1.80953	Ddit4/Ogt/Entpd5/Mlxipl/Park7/Uqcrq	6
GO:0009260	ribonucleotide biosynthetic process	biological process	5/188	242/17690	0.116178	0.33869	0.3048	1.94413	Ddit4/Acss1/Ogt/Entpd5/Mlxipl	5
GO:0043902	positive regulation of multi-organism process	biological process	4/188	175/17690	0.116529	0.33869	0.3048	2.15076	Tmem250/Ednrb/Glra1/Park7	4
GO:0032970	regulation of actin filament-based process	biological process	7/188	385/17690	0.117016	0.33869	0.3048	1.71083	Limk1/Dmtn/Rhobtb1/Stau2/Tacr1/Ryr2/RGD1359108	7
GO:1903829	positive regulation of cellular protein localization	biological process	6/188	313/17690	0.117391	0.33869	0.3048	1.80375	Ogt/Lrp4/Snx33/Slc35d3/Park7/Bicd1	6
GO:0009124	nucleoside monophosphate biosynthetic process	biological process	4/188	176/17690	0.118309	0.33869	0.3048	2.13854	Ddit4/Ogt/Entpd5/Mlxipl	4
GO:0031929	TOR signaling	biological process	3/188	113/17690	0.119213	0.33869	0.3048	2.49812	Ddit4/Tti1/RGD1359108	3
GO:0042472	inner ear morphogenesis	biological process	3/188	113/17690	0.119213	0.33869	0.3048	2.49812	Itga8/Bloc1s5/Fgf9	3
GO:0044344	cellular response to fibroblast growth factor stimulus	biological process	3/188	113/17690	0.119213	0.33869	0.3048	2.49812	Nog/Fgf9/Cep57	3
GO:0007585	respiratory gaseous exchange	biological process	2/188	56/17690	0.119369	0.33869	0.3048	3.36056	Nlgn1/Glra1	2
GO:0021575	hindbrain morphogenesis	biological process	2/188	56/17690	0.119369	0.33869	0.3048	3.36056	Cend1/Wnt7a	2
GO:0032615	interleukin-12 production	biological process	2/188	56/17690	0.119369	0.33869	0.3048	3.36056	Arrb2/Flt3	2
GO:0034121	regulation of toll-like receptor signaling pathway	biological process	2/188	56/17690	0.119369	0.33869	0.3048	3.36056	Arrb2/Sarm1	2
GO:0043647	inositol phosphate metabolic process	biological process	2/188	56/17690	0.119369	0.33869	0.3048	3.36056	Inpp5b/Ppip5k2	2
GO:0051496	positive regulation of stress fiber assembly	biological process	2/188	56/17690	0.119369	0.33869	0.3048	3.36056	Limk1/Tacr1	2
GO:0001554	luteolysis	biological process	1/188	12/17690	0.120369	0.33869	0.3048	7.84131	Robo2	1
GO:0002016	regulation of blood volume by renin-angiotensin	biological process	1/188	12/17690	0.120369	0.33869	0.3048	7.84131	Tacr1	1
GO:0006020	inositol metabolic process	biological process	1/188	12/17690	0.120369	0.33869	0.3048	7.84131	Ppip5k2	1
GO:0006527	arginine catabolic process	biological process	1/188	12/17690	0.120369	0.33869	0.3048	7.84131	Oat	1
GO:0006750	glutathione biosynthetic process	biological process	1/188	12/17690	0.120369	0.33869	0.3048	7.84131	Ggt7	1
GO:0014848	urinary tract smooth muscle contraction	biological process	1/188	12/17690	0.120369	0.33869	0.3048	7.84131	Tacr1	1
GO:0019896	axonal transport of mitochondrion	biological process	1/188	12/17690	0.120369	0.33869	0.3048	7.84131	Nefl	1
GO:0021684	cerebellar granular layer formation	biological process	1/188	12/17690	0.120369	0.33869	0.3048	7.84131	Wnt7a	1
GO:0021707	cerebellar granule cell differentiation	biological process	1/188	12/17690	0.120369	0.33869	0.3048	7.84131	Wnt7a	1
GO:0021860	pyramidal neuron development	biological process	1/188	12/17690	0.120369	0.33869	0.3048	7.84131	Uqcrq	1
GO:0031630	regulation of synaptic vesicle fusion to presynaptic active zone membrane	biological process	1/188	12/17690	0.120369	0.33869	0.3048	7.84131	Syt2	1
GO:0034244	negative regulation of transcription elongation from RNA polymerase II promoter	biological process	1/188	12/17690	0.120369	0.33869	0.3048	7.84131	Rnf168	1
GO:0034375	high-density lipoprotein particle remodeling	biological process	1/188	12/17690	0.120369	0.33869	0.3048	7.84131	Abcg1	1
GO:0034392	negative regulation of smooth muscle cell apoptotic process	biological process	1/188	12/17690	0.120369	0.33869	0.3048	7.84131	Arrb2	1
GO:0043691	reverse cholesterol transport	biological process	1/188	12/17690	0.120369	0.33869	0.3048	7.84131	Abcg1	1
GO:0044090	positive regulation of vacuole organization	biological process	1/188	12/17690	0.120369	0.33869	0.3048	7.84131	Pip4k2a	1
GO:0045820	negative regulation of glycolytic process	biological process	1/188	12/17690	0.120369	0.33869	0.3048	7.84131	Ddit4	1
GO:0046185	aldehyde catabolic process	biological process	1/188	12/17690	0.120369	0.33869	0.3048	7.84131	Pnkd	1
GO:0046459	short-chain fatty acid metabolic process	biological process	1/188	12/17690	0.120369	0.33869	0.3048	7.84131	Acss1	1
GO:0046929	negative regulation of neurotransmitter secretion	biological process	1/188	12/17690	0.120369	0.33869	0.3048	7.84131	Pnkd	1
GO:0048312	intracellular distribution of mitochondria	biological process	1/188	12/17690	0.120369	0.33869	0.3048	7.84131	Ogt	1
GO:0051013	microtubule severing	biological process	1/188	12/17690	0.120369	0.33869	0.3048	7.84131	Fign	1
GO:0051775	response to redox state	biological process	1/188	12/17690	0.120369	0.33869	0.3048	7.84131	Ryr2	1
GO:0060263	regulation of respiratory burst	biological process	1/188	12/17690	0.120369	0.33869	0.3048	7.84131	Camk1d	1
GO:0060405	regulation of penile erection	biological process	1/188	12/17690	0.120369	0.33869	0.3048	7.84131	Ednrb	1
GO:0070341	fat cell proliferation	biological process	1/188	12/17690	0.120369	0.33869	0.3048	7.84131	Tfdp1	1
GO:0070444	oligodendrocyte progenitor proliferation	biological process	1/188	12/17690	0.120369	0.33869	0.3048	7.84131	Nog	1
GO:0070445	regulation of oligodendrocyte progenitor proliferation	biological process	1/188	12/17690	0.120369	0.33869	0.3048	7.84131	Nog	1
GO:0070471	uterine smooth muscle contraction	biological process	1/188	12/17690	0.120369	0.33869	0.3048	7.84131	Tacr1	1
GO:0070863	positive regulation of protein exit from endoplasmic reticulum	biological process	1/188	12/17690	0.120369	0.33869	0.3048	7.84131	Slc35d3	1
GO:0071340	skeletal muscle acetylcholine-gated channel clustering	biological process	1/188	12/17690	0.120369	0.33869	0.3048	7.84131	Lrp4	1
GO:0072070	loop of Henle development	biological process	1/188	12/17690	0.120369	0.33869	0.3048	7.84131	Irx2	1
GO:0072178	nephric duct morphogenesis	biological process	1/188	12/17690	0.120369	0.33869	0.3048	7.84131	Epha4	1
GO:0090073	positive regulation of protein homodimerization activity	biological process	1/188	12/17690	0.120369	0.33869	0.3048	7.84131	Park7	1
GO:0097688	glutamate receptor clustering	biological process	1/188	12/17690	0.120369	0.33869	0.3048	7.84131	Nlgn1	1
GO:0098787	mRNA cleavage involved in mRNA processing	biological process	1/188	12/17690	0.120369	0.33869	0.3048	7.84131	Cpsf6	1
GO:1902715	positive regulation of interferon-gamma secretion	biological process	1/188	12/17690	0.120369	0.33869	0.3048	7.84131	Flt3	1
GO:1903431	positive regulation of cell maturation	biological process	1/188	12/17690	0.120369	0.33869	0.3048	7.84131	Ret	1
GO:1903789	regulation of amino acid transmembrane transport	biological process	1/188	12/17690	0.120369	0.33869	0.3048	7.84131	Stk39	1
GO:1903961	positive regulation of anion transmembrane transport	biological process	1/188	12/17690	0.120369	0.33869	0.3048	7.84131	Abcb1a	1
GO:2000009	negative regulation of protein localization to cell surface	biological process	1/188	12/17690	0.120369	0.33869	0.3048	7.84131	Snx33	1
GO:0001823	mesonephros development	biological process	3/188	114/17690	0.121532	0.341383	0.307224	2.4762	Ret/Robo2/Nog	3
GO:0060419	heart growth	biological process	3/188	114/17690	0.121532	0.341383	0.307224	2.4762	Meis1/Nog/Fgf9	3
GO:0048659	smooth muscle cell proliferation	biological process	4/188	178/17690	0.121904	0.342137	0.307903	2.11451	Tacr1/Pde1a/Fgf9/Npy5r	4
GO:0043278	response to morphine	biological process	2/188	57/17690	0.122884	0.343431	0.309067	3.30161	Abcb1a/Tacr1	2
GO:0048016	inositol phosphate-mediated signaling	biological process	2/188	57/17690	0.122884	0.343431	0.309067	3.30161	Itpr2/Rcan2	2
GO:0050775	positive regulation of dendrite morphogenesis	biological process	2/188	57/17690	0.122884	0.343431	0.309067	3.30161	Stau2/Epha4	2
GO:0050994	regulation of lipid catabolic process	biological process	2/188	57/17690	0.122884	0.343431	0.309067	3.30161	Abcd2/Idh1	2
GO:1902883	negative regulation of response to oxidative stress	biological process	2/188	57/17690	0.122884	0.343431	0.309067	3.30161	Ggt7/Park7	2
GO:0006164	purine nucleotide biosynthetic process	biological process	5/188	247/17690	0.123678	0.344653	0.310166	1.90477	Ddit4/Acss1/Ogt/Entpd5/Mlxipl	5
GO:0006109	regulation of carbohydrate metabolic process	biological process	4/188	179/17690	0.123719	0.344653	0.310166	2.1027	Ddit4/Ogt/Entpd5/Mlxipl	4
GO:0014020	primary neural tube formation	biological process	3/188	115/17690	0.123867	0.344653	0.310166	2.45467	Nog/Rgma/Luzp1	3
GO:0001503	ossification	biological process	7/188	391/17690	0.124041	0.344653	0.310166	1.68458	Rassf2/Tacr1/Lrp4/Nog/Fgf9/Snx10/Axin2	7
GO:0048562	embryonic organ morphogenesis	biological process	6/188	319/17690	0.125273	0.344653	0.310166	1.76983	Prkra/Itga8/Ryr2/Bloc1s5/Nog/Fgf9	6
GO:0001755	neural crest cell migration	biological process	2/188	58/17690	0.126423	0.344653	0.310166	3.24468	Ret/Ednrb	2
GO:0006584	catecholamine metabolic process	biological process	2/188	58/17690	0.126423	0.344653	0.310166	3.24468	Pnkd/Park7	2
GO:0009712	catechol-containing compound metabolic process	biological process	2/188	58/17690	0.126423	0.344653	0.310166	3.24468	Pnkd/Park7	2
GO:0044380	protein localization to cytoskeleton	biological process	2/188	58/17690	0.126423	0.344653	0.310166	3.24468	Snx10/Bicd1	2
GO:0045143	homologous chromosome segregation	biological process	2/188	58/17690	0.126423	0.344653	0.310166	3.24468	Ccne2/Ccne1	2
GO:0046390	ribose phosphate biosynthetic process	biological process	5/188	249/17690	0.12674	0.344653	0.310166	1.88947	Ddit4/Acss1/Ogt/Entpd5/Mlxipl	5
GO:0046620	regulation of organ growth	biological process	3/188	117/17690	0.128586	0.344653	0.310166	2.41271	Meis1/Nog/Fgf9	3
GO:0031960	response to corticosteroid	biological process	6/188	322/17690	0.129309	0.344653	0.310166	1.75334	Ddit4/Abcb1a/Flt3/Grik4/Nefl/Ccne1	6
GO:0032102	negative regulation of response to external stimulus	biological process	6/188	322/17690	0.129309	0.344653	0.310166	1.75334	Abcd2/Cx3cr1/Robo2/Epha4/Rgma/Npy5r	6
GO:0002281	macrophage activation involved in immune response	biological process	1/188	13/17690	0.129723	0.344653	0.310166	7.23813	Cx3cr1	1
GO:0002328	pro-B cell differentiation	biological process	1/188	13/17690	0.129723	0.344653	0.310166	7.23813	Flt3	1
GO:0002674	negative regulation of acute inflammatory response	biological process	1/188	13/17690	0.129723	0.344653	0.310166	7.23813	Npy5r	1
GO:0005513	detection of calcium ion	biological process	1/188	13/17690	0.129723	0.344653	0.310166	7.23813	Ryr2	1
GO:0006517	protein deglycosylation	biological process	1/188	13/17690	0.129723	0.344653	0.310166	7.23813	Park7	1
GO:0006857	oligopeptide transport	biological process	1/188	13/17690	0.129723	0.344653	0.310166	7.23813	Slc15a2	1
GO:0007320	insemination	biological process	1/188	13/17690	0.129723	0.344653	0.310166	7.23813	Tacr1	1
GO:0007614	short-term memory	biological process	1/188	13/17690	0.129723	0.344653	0.310166	7.23813	Rcan2	1
GO:0010820	positive regulation of T cell chemotaxis	biological process	1/188	13/17690	0.129723	0.344653	0.310166	7.23813	Stk39	1
GO:0014012	peripheral nervous system axon regeneration	biological process	1/188	13/17690	0.129723	0.344653	0.310166	7.23813	Nefl	1
GO:0014819	regulation of skeletal muscle contraction	biological process	1/188	13/17690	0.129723	0.344653	0.310166	7.23813	Slc8a3	1
GO:0014820	tonic smooth muscle contraction	biological process	1/188	13/17690	0.129723	0.344653	0.310166	7.23813	Mylk	1
GO:0016246	RNA interference	biological process	1/188	13/17690	0.129723	0.344653	0.310166	7.23813	Prkra	1
GO:0021548	pons development	biological process	1/188	13/17690	0.129723	0.344653	0.310166	7.23813	Uqcrq	1
GO:0021859	pyramidal neuron differentiation	biological process	1/188	13/17690	0.129723	0.344653	0.310166	7.23813	Uqcrq	1
GO:0021924	cell proliferation in external granule layer	biological process	1/188	13/17690	0.129723	0.344653	0.310166	7.23813	Cend1	1
GO:0021930	cerebellar granule cell precursor proliferation	biological process	1/188	13/17690	0.129723	0.344653	0.310166	7.23813	Cend1	1
GO:0021936	regulation of cerebellar granule cell precursor proliferation	biological process	1/188	13/17690	0.129723	0.344653	0.310166	7.23813	Cend1	1
GO:0032060	bleb assembly	biological process	1/188	13/17690	0.129723	0.344653	0.310166	7.23813	Mylk	1
GO:0032525	somite rostral/caudal axis specification	biological process	1/188	13/17690	0.129723	0.344653	0.310166	7.23813	Mesp2	1
GO:0033141	positive regulation of peptidyl-serine phosphorylation of STAT protein	biological process	1/188	13/17690	0.129723	0.344653	0.310166	7.23813	Ret	1
GO:0033240	positive regulation of cellular amine metabolic process	biological process	1/188	13/17690	0.129723	0.344653	0.310166	7.23813	Park7	1
GO:0033700	phospholipid efflux	biological process	1/188	13/17690	0.129723	0.344653	0.310166	7.23813	Abcg1	1
GO:0034214	protein hexamerization	biological process	1/188	13/17690	0.129723	0.344653	0.310166	7.23813	Oat	1
GO:0034309	primary alcohol biosynthetic process	biological process	1/188	13/17690	0.129723	0.344653	0.310166	7.23813	Park7	1
GO:0045161	neuronal ion channel clustering	biological process	1/188	13/17690	0.129723	0.344653	0.310166	7.23813	Nlgn1	1
GO:0048505	regulation of timing of cell differentiation	biological process	1/188	13/17690	0.129723	0.344653	0.310166	7.23813	Fgf9	1
GO:0060272	embryonic skeletal joint morphogenesis	biological process	1/188	13/17690	0.129723	0.344653	0.310166	7.23813	Nog	1
GO:0060394	negative regulation of pathway-restricted SMAD protein phosphorylation	biological process	1/188	13/17690	0.129723	0.344653	0.310166	7.23813	Nog	1
GO:0060601	lateral sprouting from an epithelium	biological process	1/188	13/17690	0.129723	0.344653	0.310166	7.23813	Nog	1
GO:0071872	cellular response to epinephrine stimulus	biological process	1/188	13/17690	0.129723	0.344653	0.310166	7.23813	Ryr2	1
GO:0072216	positive regulation of metanephros development	biological process	1/188	13/17690	0.129723	0.344653	0.310166	7.23813	Ret	1
GO:0072393	microtubule anchoring at microtubule organizing center	biological process	1/188	13/17690	0.129723	0.344653	0.310166	7.23813	Bicd1	1
GO:0072697	protein localization to cell cortex	biological process	1/188	13/17690	0.129723	0.344653	0.310166	7.23813	Mex3b	1
GO:0086067	AV node cell to bundle of His cell communication	biological process	1/188	13/17690	0.129723	0.344653	0.310166	7.23813	Ryr2	1
GO:0099566	regulation of postsynaptic cytosolic calcium ion concentration	biological process	1/188	13/17690	0.129723	0.344653	0.310166	7.23813	Slc8a3	1
GO:1900244	positive regulation of synaptic vesicle endocytosis	biological process	1/188	13/17690	0.129723	0.344653	0.310166	7.23813	Nlgn1	1
GO:1901298	regulation of hydrogen peroxide-mediated programmed cell death	biological process	1/188	13/17690	0.129723	0.344653	0.310166	7.23813	Park7	1
GO:1903817	negative regulation of voltage-gated potassium channel activity	biological process	1/188	13/17690	0.129723	0.344653	0.310166	7.23813	Kcnab1	1
GO:1904386	response to L-phenylalanine derivative	biological process	1/188	13/17690	0.129723	0.344653	0.310166	7.23813	Abcb1a	1
GO:1904478	regulation of intestinal absorption	biological process	1/188	13/17690	0.129723	0.344653	0.310166	7.23813	Abcb1a	1
GO:1905048	regulation of metallopeptidase activity	biological process	1/188	13/17690	0.129723	0.344653	0.310166	7.23813	Antxr1	1
GO:2000052	positive regulation of non-canonical Wnt signaling pathway	biological process	1/188	13/17690	0.129723	0.344653	0.310166	7.23813	Ankrd6	1
GO:0006487	protein N-linked glycosylation	biological process	2/188	59/17690	0.129987	0.344653	0.310166	3.18969	B3galt2/Entpd5	2
GO:0014072	response to isoquinoline alkaloid	biological process	2/188	59/17690	0.129987	0.344653	0.310166	3.18969	Abcb1a/Tacr1	2
GO:0032720	negative regulation of tumor necrosis factor production	biological process	2/188	59/17690	0.129987	0.344653	0.310166	3.18969	Arrb2/Flt3	2
GO:0051893	regulation of focal adhesion assembly	biological process	2/188	59/17690	0.129987	0.344653	0.310166	3.18969	Dmtn/Thy1	2
GO:0090109	regulation of cell-substrate junction assembly	biological process	2/188	59/17690	0.129987	0.344653	0.310166	3.18969	Dmtn/Thy1	2
GO:0090183	regulation of kidney development	biological process	2/188	59/17690	0.129987	0.344653	0.310166	3.18969	Ret/Nog	2
GO:1903428	positive regulation of reactive oxygen species biosynthetic process	biological process	2/188	59/17690	0.129987	0.344653	0.310166	3.18969	Ogt/Park7	2
GO:0000187	activation of MAPK activity	biological process	3/188	118/17690	0.130969	0.346147	0.311511	2.39226	Ret/Map3k12/Stk39	3
GO:0000724	double-strand break repair via homologous recombination	biological process	3/188	118/17690	0.130969	0.346147	0.311511	2.39226	Slx1b/Shld2/Fign	3
GO:0071385	cellular response to glucocorticoid stimulus	biological process	3/188	118/17690	0.130969	0.346147	0.311511	2.39226	Ddit4/Abcb1a/Flt3	3
GO:0099565	chemical synaptic transmission, postsynaptic	biological process	3/188	118/17690	0.130969	0.346147	0.311511	2.39226	Nlgn1/Glra1/Wnt7a	3
GO:0001655	urogenital system development	biological process	7/188	397/17690	0.131277	0.346451	0.311785	1.65912	Ret/Irx2/Itga8/Robo2/Lrp4/Epha4/Nog	7
GO:0015980	energy derivation by oxidation of organic compounds	biological process	5/188	252/17690	0.131398	0.346451	0.311785	1.86698	Aifm2/Lyrm7/Idh1/Park7/Uqcrq	5
GO:0017157	regulation of exocytosis	biological process	5/188	252/17690	0.131398	0.346451	0.311785	1.86698	Vsnl1/Nr3c2/Nlgn1/Syt2/Wnt7a	5
GO:0000725	recombinational repair	biological process	3/188	119/17690	0.133368	0.348518	0.313644	2.37216	Slx1b/Shld2/Fign	3
GO:0030518	intracellular steroid hormone receptor signaling pathway	biological process	3/188	119/17690	0.133368	0.348518	0.313644	2.37216	Arrb2/Nr3c2/Park7	3
GO:0002381	immunoglobulin production involved in immunoglobulin mediated immune response	biological process	2/188	60/17690	0.133574	0.348518	0.313644	3.13652	Rnf168/Shld2	2
GO:0003229	ventricular cardiac muscle tissue development	biological process	2/188	60/17690	0.133574	0.348518	0.313644	3.13652	Ryr2/Nog	2
GO:0016445	somatic diversification of immunoglobulins	biological process	2/188	60/17690	0.133574	0.348518	0.313644	3.13652	Rnf168/Shld2	2
GO:0097006	regulation of plasma lipoprotein particle levels	biological process	2/188	60/17690	0.133574	0.348518	0.313644	3.13652	Abcg1/Mttp	2
GO:1903556	negative regulation of tumor necrosis factor superfamily cytokine production	biological process	2/188	60/17690	0.133574	0.348518	0.313644	3.13652	Arrb2/Flt3	2
GO:0043087	regulation of GTPase activity	biological process	7/188	399/17690	0.133736	0.348518	0.313644	1.6508	Net1/Arrb2/Chn1/Epha4/Thy1/Rgma/Mex3b	7
GO:0072522	purine-containing compound biosynthetic process	biological process	5/188	254/17690	0.134546	0.348518	0.313644	1.85228	Ddit4/Acss1/Ogt/Entpd5/Mlxipl	5
GO:0044282	small molecule catabolic process	biological process	6/188	326/17690	0.134788	0.348518	0.313644	1.73182	Inpp5b/Abcd2/Oat/Abcd3/Sord/Pnkd	6
GO:0070838	divalent metal ion transport	biological process	8/188	476/17690	0.135602	0.348518	0.313644	1.58144	Mylk/Arrb2/Slc24a2/Glp1r/Slc8a3/Itpr2/Ryr2/Thy1	8
GO:0002062	chondrocyte differentiation	biological process	3/188	120/17690	0.135782	0.348518	0.313644	2.35239	Fgf9/Wnt7a/Axin2	3
GO:0021766	hippocampus development	biological process	3/188	120/17690	0.135782	0.348518	0.313644	2.35239	Nog/Nefl/Uqcrq	3
GO:0050900	leukocyte migration	biological process	6/188	327/17690	0.136175	0.348518	0.313644	1.72653	Camk1d/Tacr1/Cx3cr1/Ednrb/Thy1/Stk39	6
GO:0036294	cellular response to decreased oxygen levels	biological process	4/188	186/17690	0.136741	0.348518	0.313644	2.02356	Slc8a3/Ogt/Itpr2/Nog	4
GO:0015872	dopamine transport	biological process	2/188	61/17690	0.137183	0.348518	0.313644	3.08511	Syt2/Park7	2
GO:0045123	cellular extravasation	biological process	2/188	61/17690	0.137183	0.348518	0.313644	3.08511	Cx3cr1/Thy1	2
GO:0098900	regulation of action potential	biological process	2/188	61/17690	0.137183	0.348518	0.313644	3.08511	Tacr1/Ryr2	2
GO:1903533	regulation of protein targeting	biological process	2/188	61/17690	0.137183	0.348518	0.313644	3.08511	Dmtn/Ogt	2
GO:0071774	response to fibroblast growth factor	biological process	3/188	121/17690	0.138211	0.348518	0.313644	2.33295	Nog/Fgf9/Cep57	3
GO:0060041	retina development in camera-type eye	biological process	4/188	187/17690	0.138646	0.348518	0.313644	2.01274	Ret/Vsx2/Fat3/Thy1	4
GO:0046486	glycerolipid metabolic process	biological process	6/188	329/17690	0.138969	0.348518	0.313644	1.71603	Inpp5b/Pip4k2a/Fam126b/Tbl1xr1/Rab38/Mttp	6
GO:0000921	septin ring assembly	biological process	1/188	14/17690	0.138979	0.348518	0.313644	6.72112	Tmem250	1
GO:0006415	translational termination	biological process	1/188	14/17690	0.138979	0.348518	0.313644	6.72112	Eif5a2	1
GO:0006828	manganese ion transport	biological process	1/188	14/17690	0.138979	0.348518	0.313644	6.72112	Ryr2	1
GO:0007256	activation of JNKK activity	biological process	1/188	14/17690	0.138979	0.348518	0.313644	6.72112	Map3k12	1
GO:0007379	segment specification	biological process	1/188	14/17690	0.138979	0.348518	0.313644	6.72112	Irx2	1
GO:0009950	dorsal/ventral axis specification	biological process	1/188	14/17690	0.138979	0.348518	0.313644	6.72112	Axin2	1
GO:0010819	regulation of T cell chemotaxis	biological process	1/188	14/17690	0.138979	0.348518	0.313644	6.72112	Stk39	1
GO:0019184	nonribosomal peptide biosynthetic process	biological process	1/188	14/17690	0.138979	0.348518	0.313644	6.72112	Ggt7	1
GO:0021534	cell proliferation in hindbrain	biological process	1/188	14/17690	0.138979	0.348518	0.313644	6.72112	Cend1	1
GO:0021683	cerebellar granular layer morphogenesis	biological process	1/188	14/17690	0.138979	0.348518	0.313644	6.72112	Wnt7a	1
GO:0021702	cerebellar Purkinje cell differentiation	biological process	1/188	14/17690	0.138979	0.348518	0.313644	6.72112	Cend1	1
GO:0021781	glial cell fate commitment	biological process	1/188	14/17690	0.138979	0.348518	0.313644	6.72112	Olig2	1
GO:0021932	hindbrain radial glia guided cell migration	biological process	1/188	14/17690	0.138979	0.348518	0.313644	6.72112	Cend1	1
GO:0030812	negative regulation of nucleotide catabolic process	biological process	1/188	14/17690	0.138979	0.348518	0.313644	6.72112	Ddit4	1
GO:0031987	locomotion involved in locomotory behavior	biological process	1/188	14/17690	0.138979	0.348518	0.313644	6.72112	Rcan2	1
GO:0032222	regulation of synaptic transmission, cholinergic	biological process	1/188	14/17690	0.138979	0.348518	0.313644	6.72112	Tacr1	1
GO:0032785	negative regulation of DNA-templated transcription, elongation	biological process	1/188	14/17690	0.138979	0.348518	0.313644	6.72112	Rnf168	1
GO:0034116	positive regulation of heterotypic cell-cell adhesion	biological process	1/188	14/17690	0.138979	0.348518	0.313644	6.72112	Thy1	1
GO:0043117	positive regulation of vascular permeability	biological process	1/188	14/17690	0.138979	0.348518	0.313644	6.72112	Tacr1	1
GO:0046549	retinal cone cell development	biological process	1/188	14/17690	0.138979	0.348518	0.313644	6.72112	Thy1	1
GO:0046855	inositol phosphate dephosphorylation	biological process	1/188	14/17690	0.138979	0.348518	0.313644	6.72112	Inpp5b	1
GO:0048537	mucosal-associated lymphoid tissue development	biological process	1/188	14/17690	0.138979	0.348518	0.313644	6.72112	Ret	1
GO:0048541	Peyer's patch development	biological process	1/188	14/17690	0.138979	0.348518	0.313644	6.72112	Ret	1
GO:0051198	negative regulation of coenzyme metabolic process	biological process	1/188	14/17690	0.138979	0.348518	0.313644	6.72112	Ddit4	1
GO:0051451	myoblast migration	biological process	1/188	14/17690	0.138979	0.348518	0.313644	6.72112	Net1	1
GO:0071475	cellular hyperosmotic salinity response	biological process	1/188	14/17690	0.138979	0.348518	0.313644	6.72112	Abcb1a	1
GO:0086014	atrial cardiac muscle cell action potential	biological process	1/188	14/17690	0.138979	0.348518	0.313644	6.72112	Ryr2	1
GO:0086026	atrial cardiac muscle cell to AV node cell signaling	biological process	1/188	14/17690	0.138979	0.348518	0.313644	6.72112	Ryr2	1
GO:0086066	atrial cardiac muscle cell to AV node cell communication	biological process	1/188	14/17690	0.138979	0.348518	0.313644	6.72112	Ryr2	1
GO:0090494	dopamine uptake	biological process	1/188	14/17690	0.138979	0.348518	0.313644	6.72112	Park7	1
GO:0098703	calcium ion import across plasma membrane	biological process	1/188	14/17690	0.138979	0.348518	0.313644	6.72112	Slc8a3	1
GO:0098911	regulation of ventricular cardiac muscle cell action potential	biological process	1/188	14/17690	0.138979	0.348518	0.313644	6.72112	Ryr2	1
GO:1900025	negative regulation of substrate adhesion-dependent cell spreading	biological process	1/188	14/17690	0.138979	0.348518	0.313644	6.72112	Dmtn	1
GO:1901213	regulation of transcription from RNA polymerase II promoter involved in heart development	biological process	1/188	14/17690	0.138979	0.348518	0.313644	6.72112	Nog	1
GO:1902656	calcium ion import into cytosol	biological process	1/188	14/17690	0.138979	0.348518	0.313644	6.72112	Slc8a3	1
GO:1902993	positive regulation of amyloid precursor protein catabolic process	biological process	1/188	14/17690	0.138979	0.348518	0.313644	6.72112	Epha4	1
GO:1903909	regulation of receptor clustering	biological process	1/188	14/17690	0.138979	0.348518	0.313644	6.72112	Lrp4	1
GO:1905063	regulation of vascular smooth muscle cell differentiation	biological process	1/188	14/17690	0.138979	0.348518	0.313644	6.72112	Fgf9	1
GO:2000018	regulation of male gonad development	biological process	1/188	14/17690	0.138979	0.348518	0.313644	6.72112	Abcb1a	1
GO:2000095	regulation of Wnt signaling pathway, planar cell polarity pathway	biological process	1/188	14/17690	0.138979	0.348518	0.313644	6.72112	Ankrd6	1
GO:2000650	negative regulation of sodium ion transmembrane transporter activity	biological process	1/188	14/17690	0.138979	0.348518	0.313644	6.72112	Stk39	1
GO:2001044	regulation of integrin-mediated signaling pathway	biological process	1/188	14/17690	0.138979	0.348518	0.313644	6.72112	Dmtn	1
GO:0072511	divalent inorganic cation transport	biological process	8/188	479/17690	0.139028	0.348518	0.313644	1.57154	Mylk/Arrb2/Slc24a2/Glp1r/Slc8a3/Itpr2/Ryr2/Thy1	8
GO:0051235	maintenance of location	biological process	6/188	330/17690	0.140376	0.35163	0.316445	1.71083	Glp1r/Itpr2/Ryr2/Abcg1/Thy1/Park7	6
GO:0046328	regulation of JNK cascade	biological process	4/188	188/17690	0.140561	0.351662	0.316474	2.00204	Rassf2/Epha4/Map3k12/Wnt7a	4
GO:0016239	positive regulation of macroautophagy	biological process	2/188	62/17690	0.140813	0.351662	0.316474	3.03535	Pip4k2a/RGD1359108	2
GO:0045843	negative regulation of striated muscle tissue development	biological process	2/188	62/17690	0.140813	0.351662	0.316474	3.03535	Meis1/Nog	2
GO:0060999	positive regulation of dendritic spine development	biological process	2/188	62/17690	0.140813	0.351662	0.316474	3.03535	Stau2/Nlgn1	2
GO:0003012	muscle system process	biological process	7/188	405/17690	0.141248	0.35217	0.316931	1.62635	Mylk/Tacr1/Slc8a3/Ednrb/Ryr2/Glra1/Myh11	7
GO:0060249	anatomical structure homeostasis	biological process	7/188	405/17690	0.141248	0.35217	0.316931	1.62635	Slx1b/Flt3/Cib2/Snx10/Ccne2/Stk39/Ccne1	7
GO:0007264	small GTPase mediated signal transduction	biological process	8/188	481/17690	0.141336	0.35217	0.316931	1.565	Net1/Rab6b/Stambp/Rhobtb1/Chn1/Ogt/Mcf2l/Rab38	8
GO:0017156	calcium ion regulated exocytosis	biological process	4/188	189/17690	0.142487	0.353413	0.31805	1.99144	Nr3c2/Nlgn1/Syt2/Wnt7a	4
GO:0007265	Ras protein signal transduction	biological process	7/188	406/17690	0.142519	0.353413	0.31805	1.62234	Net1/Rab6b/Stambp/Rhobtb1/Ogt/Mcf2l/Rab38	7
GO:0000086	G2/M transition of mitotic cell cycle	biological process	3/188	123/17690	0.143113	0.353413	0.31805	2.29502	Abcb1a/Fhl1/Cdk14	3
GO:0010565	regulation of cellular ketone metabolic process	biological process	3/188	123/17690	0.143113	0.353413	0.31805	2.29502	Abcd2/Mlxipl/Park7	3
GO:0034332	adherens junction organization	biological process	3/188	123/17690	0.143113	0.353413	0.31805	2.29502	Dmtn/Cdh11/Thy1	3
GO:0051952	regulation of amine transport	biological process	3/188	123/17690	0.143113	0.353413	0.31805	2.29502	Syt2/Stk39/Npy5r	3
GO:0048705	skeletal system morphogenesis	biological process	5/188	260/17690	0.144191	0.353413	0.31805	1.80953	Prkra/Hoxc8/Nog/Wnt7a/Axin2	5
GO:0051056	regulation of small GTPase mediated signal transduction	biological process	5/188	260/17690	0.144191	0.353413	0.31805	1.80953	Net1/Stambp/Chn1/Ogt/Mcf2l	5
GO:0045739	positive regulation of DNA repair	biological process	2/188	63/17690	0.144465	0.353413	0.31805	2.98717	Rnf168/Shld2	2
GO:0050766	positive regulation of phagocytosis	biological process	2/188	63/17690	0.144465	0.353413	0.31805	2.98717	Camk1d/Mex3b	2
GO:1901616	organic hydroxy compound catabolic process	biological process	2/188	63/17690	0.144465	0.353413	0.31805	2.98717	Inpp5b/Sord	2
GO:0050730	regulation of peptidyl-tyrosine phosphorylation	biological process	5/188	261/17690	0.145827	0.353413	0.31805	1.8026	Arrb2/Dmtn/Lrp4/Epha4/Thy1	5
GO:0051403	stress-activated MAPK cascade	biological process	5/188	261/17690	0.145827	0.353413	0.31805	1.8026	Rassf2/Epha4/Nr2c2/Map3k12/Wnt7a	5
GO:0071384	cellular response to corticosteroid stimulus	biological process	3/188	125/17690	0.148073	0.353413	0.31805	2.2583	Ddit4/Abcb1a/Flt3	3
GO:1903322	positive regulation of protein modification by small protein conjugation or removal	biological process	3/188	125/17690	0.148073	0.353413	0.31805	2.2583	Arrb2/Dcun1d4/Tank	3
GO:0048635	negative regulation of muscle organ development	biological process	2/188	64/17690	0.148135	0.353413	0.31805	2.94049	Meis1/Nog	2
GO:0001660	fever generation	biological process	1/188	15/17690	0.148137	0.353413	0.31805	6.27305	Ednrb	1
GO:0002863	positive regulation of inflammatory response to antigenic stimulus	biological process	1/188	15/17690	0.148137	0.353413	0.31805	6.27305	Park7	1
GO:0010421	hydrogen peroxide-mediated programmed cell death	biological process	1/188	15/17690	0.148137	0.353413	0.31805	6.27305	Park7	1
GO:0010875	positive regulation of cholesterol efflux	biological process	1/188	15/17690	0.148137	0.353413	0.31805	6.27305	Abcg1	1
GO:0010882	regulation of cardiac muscle contraction by calcium ion signaling	biological process	1/188	15/17690	0.148137	0.353413	0.31805	6.27305	Ryr2	1
GO:0014067	negative regulation of phosphatidylinositol 3-kinase signaling	biological process	1/188	15/17690	0.148137	0.353413	0.31805	6.27305	Stambp	1
GO:0015697	quaternary ammonium group transport	biological process	1/188	15/17690	0.148137	0.353413	0.31805	6.27305	Slc38a2	1
GO:0018158	protein oxidation	biological process	1/188	15/17690	0.148137	0.353413	0.31805	6.27305	Park7	1
GO:0021694	cerebellar Purkinje cell layer formation	biological process	1/188	15/17690	0.148137	0.353413	0.31805	6.27305	Cend1	1
GO:0031054	pre-miRNA processing	biological process	1/188	15/17690	0.148137	0.353413	0.31805	6.27305	Prkra	1
GO:0031115	negative regulation of microtubule polymerization	biological process	1/188	15/17690	0.148137	0.353413	0.31805	6.27305	Tubb4a	1
GO:0031340	positive regulation of vesicle fusion	biological process	1/188	15/17690	0.148137	0.353413	0.31805	6.27305	Syt2	1
GO:0033139	regulation of peptidyl-serine phosphorylation of STAT protein	biological process	1/188	15/17690	0.148137	0.353413	0.31805	6.27305	Ret	1
GO:0034433	steroid esterification	biological process	1/188	15/17690	0.148137	0.353413	0.31805	6.27305	Abcg1	1
GO:0034434	sterol esterification	biological process	1/188	15/17690	0.148137	0.353413	0.31805	6.27305	Abcg1	1
GO:0034435	cholesterol esterification	biological process	1/188	15/17690	0.148137	0.353413	0.31805	6.27305	Abcg1	1
GO:0038166	angiotensin-activated signaling pathway	biological process	1/188	15/17690	0.148137	0.353413	0.31805	6.27305	Agtrap	1
GO:0040034	regulation of development, heterochronic	biological process	1/188	15/17690	0.148137	0.353413	0.31805	6.27305	Fgf9	1
GO:0042670	retinal cone cell differentiation	biological process	1/188	15/17690	0.148137	0.353413	0.31805	6.27305	Thy1	1
GO:0042953	lipoprotein transport	biological process	1/188	15/17690	0.148137	0.353413	0.31805	6.27305	Mttp	1
GO:0043217	myelin maintenance	biological process	1/188	15/17690	0.148137	0.353413	0.31805	6.27305	Abcd2	1
GO:0044872	lipoprotein localization	biological process	1/188	15/17690	0.148137	0.353413	0.31805	6.27305	Mttp	1
GO:0046541	saliva secretion	biological process	1/188	15/17690	0.148137	0.353413	0.31805	6.27305	Tacr1	1
GO:0055089	fatty acid homeostasis	biological process	1/188	15/17690	0.148137	0.353413	0.31805	6.27305	Mlxipl	1
GO:0060192	negative regulation of lipase activity	biological process	1/188	15/17690	0.148137	0.353413	0.31805	6.27305	Bicd1	1
GO:0061000	negative regulation of dendritic spine development	biological process	1/188	15/17690	0.148137	0.353413	0.31805	6.27305	Nlgn1	1
GO:0071415	cellular response to purine-containing compound	biological process	1/188	15/17690	0.148137	0.353413	0.31805	6.27305	Ryr2	1
GO:0072189	ureter development	biological process	1/188	15/17690	0.148137	0.353413	0.31805	6.27305	Ret	1
GO:0072498	embryonic skeletal joint development	biological process	1/188	15/17690	0.148137	0.353413	0.31805	6.27305	Nog	1
GO:0090493	catecholamine uptake	biological process	1/188	15/17690	0.148137	0.353413	0.31805	6.27305	Park7	1
GO:0097050	type B pancreatic cell apoptotic process	biological process	1/188	15/17690	0.148137	0.353413	0.31805	6.27305	Ryr2	1
GO:0097468	programmed cell death in response to reactive oxygen species	biological process	1/188	15/17690	0.148137	0.353413	0.31805	6.27305	Park7	1
GO:0098917	retrograde trans-synaptic signaling	biological process	1/188	15/17690	0.148137	0.353413	0.31805	6.27305	Nlgn1	1
GO:1900016	negative regulation of cytokine production involved in inflammatory response	biological process	1/188	15/17690	0.148137	0.353413	0.31805	6.27305	Abcd2	1
GO:1900029	positive regulation of ruffle assembly	biological process	1/188	15/17690	0.148137	0.353413	0.31805	6.27305	Nlgn1	1
GO:1902306	negative regulation of sodium ion transmembrane transport	biological process	1/188	15/17690	0.148137	0.353413	0.31805	6.27305	Stk39	1
GO:1902414	protein localization to cell junction	biological process	1/188	15/17690	0.148137	0.353413	0.31805	6.27305	Abcb1a	1
GO:1902713	regulation of interferon-gamma secretion	biological process	1/188	15/17690	0.148137	0.353413	0.31805	6.27305	Flt3	1
GO:1903423	positive regulation of synaptic vesicle recycling	biological process	1/188	15/17690	0.148137	0.353413	0.31805	6.27305	Nlgn1	1
GO:2000042	negative regulation of double-strand break repair via homologous recombination	biological process	1/188	15/17690	0.148137	0.353413	0.31805	6.27305	Shld2	1
GO:2000369	regulation of clathrin-dependent endocytosis	biological process	1/188	15/17690	0.148137	0.353413	0.31805	6.27305	Aak1	1
GO:2000651	positive regulation of sodium ion transmembrane transporter activity	biological process	1/188	15/17690	0.148137	0.353413	0.31805	6.27305	Wnk2	1
GO:2001267	regulation of cysteine-type endopeptidase activity involved in apoptotic signaling pathway	biological process	1/188	15/17690	0.148137	0.353413	0.31805	6.27305	Park7	1
GO:0032956	regulation of actin cytoskeleton organization	biological process	6/188	336/17690	0.148956	0.355112	0.319579	1.68028	Limk1/Dmtn/Rhobtb1/Stau2/Tacr1/RGD1359108	6
GO:0046683	response to organophosphorus	biological process	4/188	193/17690	0.150293	0.356897	0.321185	1.95017	Dmtn/Slc8a3/Itpr2/Cib2	4
GO:0050731	positive regulation of peptidyl-tyrosine phosphorylation	biological process	4/188	193/17690	0.150293	0.356897	0.321185	1.95017	Arrb2/Lrp4/Epha4/Thy1	4
GO:1903305	regulation of regulated secretory pathway	biological process	4/188	193/17690	0.150293	0.356897	0.321185	1.95017	Nr3c2/Nlgn1/Syt2/Wnt7a	4
GO:0042063	gliogenesis	biological process	6/188	337/17690	0.150409	0.356897	0.321185	1.6753	Olig2/Slc8a3/Epha4/Nog/Ror1/Pou3f2	6
GO:0000723	telomere maintenance	biological process	3/188	126/17690	0.150574	0.356897	0.321185	2.24037	Slx1b/Ccne2/Ccne1	3
GO:0003279	cardiac septum development	biological process	3/188	126/17690	0.150574	0.356897	0.321185	2.24037	Robo2/Nog/Luzp1	3
GO:1903825	organic acid transmembrane transport	biological process	3/188	126/17690	0.150574	0.356897	0.321185	2.24037	Slc38a2/Slc6a15/Stk39	3
GO:1905039	carboxylic acid transmembrane transport	biological process	3/188	126/17690	0.150574	0.356897	0.321185	2.24037	Slc38a2/Slc6a15/Stk39	3
GO:0031647	regulation of protein stability	biological process	5/188	264/17690	0.150783	0.356897	0.321185	1.78212	Prkra/Aak1/Rassf2/Epha4/Park7	5
GO:0099003	vesicle-mediated transport in synapse	biological process	5/188	264/17690	0.150783	0.356897	0.321185	1.78212	Nr3c2/Nlgn1/Bloc1s5/Syt2/Wnt7a	5
GO:0002562	somatic diversification of immune receptors via germline recombination within a single locus	biological process	2/188	65/17690	0.151825	0.357573	0.321793	2.89525	Rnf168/Shld2	2
GO:0009880	embryonic pattern specification	biological process	2/188	65/17690	0.151825	0.357573	0.321793	2.89525	Mesp2/Wnt7a	2
GO:0016444	somatic cell DNA recombination	biological process	2/188	65/17690	0.151825	0.357573	0.321793	2.89525	Rnf168/Shld2	2
GO:0035904	aorta development	biological process	2/188	65/17690	0.151825	0.357573	0.321793	2.89525	Mylk/Robo2	2
GO:1901862	negative regulation of muscle tissue development	biological process	2/188	65/17690	0.151825	0.357573	0.321793	2.89525	Meis1/Nog	2
GO:1903307	positive regulation of regulated secretory pathway	biological process	2/188	65/17690	0.151825	0.357573	0.321793	2.89525	Nlgn1/Syt2	2
GO:1903391	regulation of adherens junction organization	biological process	2/188	65/17690	0.151825	0.357573	0.321793	2.89525	Dmtn/Thy1	2
GO:0015837	amine transport	biological process	3/188	127/17690	0.153088	0.359479	0.323509	2.22273	Syt2/Stk39/Npy5r	3
GO:0042177	negative regulation of protein catabolic process	biological process	3/188	127/17690	0.153088	0.359479	0.323509	2.22273	Ogt/Epha4/Park7	3
GO:0048640	negative regulation of developmental growth	biological process	3/188	127/17690	0.153088	0.359479	0.323509	2.22273	Meis1/Nog/Rgma	3
GO:0000079	regulation of cyclin-dependent protein serine/threonine kinase activity	biological process	2/188	66/17690	0.155533	0.359479	0.323509	2.85139	Ccne2/Ccne1	2
GO:0042775	mitochondrial ATP synthesis coupled electron transport	biological process	2/188	66/17690	0.155533	0.359479	0.323509	2.85139	Park7/Uqcrq	2
GO:2001244	positive regulation of intrinsic apoptotic signaling pathway	biological process	2/188	66/17690	0.155533	0.359479	0.323509	2.85139	Prkra/Park7	2
GO:0032200	telomere organization	biological process	3/188	128/17690	0.155616	0.359479	0.323509	2.20537	Slx1b/Ccne2/Ccne1	3
GO:0048736	appendage development	biological process	4/188	196/17690	0.156254	0.359479	0.323509	1.92032	Lrp4/Nog/Fgf9/Wnt7a	4
GO:0060173	limb development	biological process	4/188	196/17690	0.156254	0.359479	0.323509	1.92032	Lrp4/Nog/Fgf9/Wnt7a	4
GO:0009896	positive regulation of catabolic process	biological process	7/188	417/17690	0.156869	0.359479	0.323509	1.57954	Pip4k2a/Abcd2/Entpd5/Mlxipl/Rgma/Snx33/RGD1359108	7
GO:0002031	G protein-coupled receptor internalization	biological process	1/188	16/17690	0.157197	0.359479	0.323509	5.88098	Arrb2	1
GO:0006534	cysteine metabolic process	biological process	1/188	16/17690	0.157197	0.359479	0.323509	5.88098	Ggt7	1
GO:0006851	mitochondrial calcium ion transmembrane transport	biological process	1/188	16/17690	0.157197	0.359479	0.323509	5.88098	Slc8a3	1
GO:0007216	G protein-coupled glutamate receptor signaling pathway	biological process	1/188	16/17690	0.157197	0.359479	0.323509	5.88098	Grm3	1
GO:0009312	oligosaccharide biosynthetic process	biological process	1/188	16/17690	0.157197	0.359479	0.323509	5.88098	B3galt2	1
GO:0030238	male sex determination	biological process	1/188	16/17690	0.157197	0.359479	0.323509	5.88098	Fgf9	1
GO:0031650	regulation of heat generation	biological process	1/188	16/17690	0.157197	0.359479	0.323509	5.88098	Ednrb	1
GO:0032793	positive regulation of CREB transcription factor activity	biological process	1/188	16/17690	0.157197	0.359479	0.323509	5.88098	Camk1d	1
GO:0035020	regulation of Rac protein signal transduction	biological process	1/188	16/17690	0.157197	0.359479	0.323509	5.88098	Ogt	1
GO:0035810	positive regulation of urine volume	biological process	1/188	16/17690	0.157197	0.359479	0.323509	5.88098	Ednrb	1
GO:0035865	cellular response to potassium ion	biological process	1/188	16/17690	0.157197	0.359479	0.323509	5.88098	Mylk	1
GO:0042416	dopamine biosynthetic process	biological process	1/188	16/17690	0.157197	0.359479	0.323509	5.88098	Park7	1
GO:0042756	drinking behavior	biological process	1/188	16/17690	0.157197	0.359479	0.323509	5.88098	Tacr1	1
GO:0046831	regulation of RNA export from nucleus	biological process	1/188	16/17690	0.157197	0.359479	0.323509	5.88098	Cpsf6	1
GO:0046838	phosphorylated carbohydrate dephosphorylation	biological process	1/188	16/17690	0.157197	0.359479	0.323509	5.88098	Inpp5b	1
GO:0048070	regulation of developmental pigmentation	biological process	1/188	16/17690	0.157197	0.359479	0.323509	5.88098	Bloc1s5	1
GO:0050872	white fat cell differentiation	biological process	1/188	16/17690	0.157197	0.359479	0.323509	5.88098	Tbl1xr1	1
GO:0051597	response to methylmercury	biological process	1/188	16/17690	0.157197	0.359479	0.323509	5.88098	Ccne1	1
GO:0051895	negative regulation of focal adhesion assembly	biological process	1/188	16/17690	0.157197	0.359479	0.323509	5.88098	Dmtn	1
GO:0055064	chloride ion homeostasis	biological process	1/188	16/17690	0.157197	0.359479	0.323509	5.88098	Slc12a6	1
GO:0060046	regulation of acrosome reaction	biological process	1/188	16/17690	0.157197	0.359479	0.323509	5.88098	Glra1	1
GO:0071545	inositol phosphate catabolic process	biological process	1/188	16/17690	0.157197	0.359479	0.323509	5.88098	Inpp5b	1
GO:0072176	nephric duct development	biological process	1/188	16/17690	0.157197	0.359479	0.323509	5.88098	Epha4	1
GO:0099640	axo-dendritic protein transport	biological process	1/188	16/17690	0.157197	0.359479	0.323509	5.88098	Stau2	1
GO:0140058	neuron projection arborization	biological process	1/188	16/17690	0.157197	0.359479	0.323509	5.88098	Nlgn1	1
GO:1900363	regulation of mRNA polyadenylation	biological process	1/188	16/17690	0.157197	0.359479	0.323509	5.88098	Cpsf6	1
GO:1900452	regulation of long-term synaptic depression	biological process	1/188	16/17690	0.157197	0.359479	0.323509	5.88098	Stau2	1
GO:1904889	regulation of excitatory synapse assembly	biological process	1/188	16/17690	0.157197	0.359479	0.323509	5.88098	Wnt7a	1
GO:1905941	positive regulation of gonad development	biological process	1/188	16/17690	0.157197	0.359479	0.323509	5.88098	Abcb1a	1
GO:2000291	regulation of myoblast proliferation	biological process	1/188	16/17690	0.157197	0.359479	0.323509	5.88098	Meis2	1
GO:2001170	negative regulation of ATP biosynthetic process	biological process	1/188	16/17690	0.157197	0.359479	0.323509	5.88098	Ddit4	1
GO:2001241	positive regulation of extrinsic apoptotic signaling pathway in absence of ligand	biological process	1/188	16/17690	0.157197	0.359479	0.323509	5.88098	Ret	1
GO:0070482	response to oxygen levels	biological process	8/188	495/17690	0.158024	0.36112	0.324985	1.52074	Ddit4/Abcb1a/Agtrap/Slc8a3/Ogt/Itpr2/Ryr2/Nog	8
GO:0002685	regulation of leukocyte migration	biological process	4/188	197/17690	0.158261	0.361162	0.325024	1.91057	Camk1d/Tacr1/Thy1/Stk39	4
GO:0035264	multicellular organism growth	biological process	4/188	197/17690	0.158261	0.361162	0.325024	1.91057	Flt3/Slitrk1/Pou3f2/Tbl1xr1	4
GO:0061035	regulation of cartilage development	biological process	2/188	67/17690	0.159258	0.362439	0.326172	2.80883	Nog/Axin2	2
GO:0070192	chromosome organization involved in meiotic cell cycle	biological process	2/188	67/17690	0.159258	0.362439	0.326172	2.80883	Ccne2/Ccne1	2
GO:1903036	positive regulation of response to wounding	biological process	2/188	67/17690	0.159258	0.362439	0.326172	2.80883	Mylk/Dmtn	2
GO:2000179	positive regulation of neural precursor cell proliferation	biological process	2/188	67/17690	0.159258	0.362439	0.326172	2.80883	Cx3cr1/Nog	2
GO:0001649	osteoblast differentiation	biological process	4/188	198/17690	0.160277	0.364256	0.327808	1.90092	Rassf2/Nog/Fgf9/Axin2	4
GO:2000377	regulation of reactive oxygen species metabolic process	biological process	4/188	198/17690	0.160277	0.364256	0.327808	1.90092	Abcd2/Cx3cr1/Ogt/Park7	4
GO:0001841	neural tube formation	biological process	3/188	130/17690	0.16071	0.364933	0.328417	2.17144	Nog/Rgma/Luzp1	3
GO:0045055	regulated exocytosis	biological process	5/188	270/17690	0.160906	0.364933	0.328417	1.74251	Dmtn/Nr3c2/Nlgn1/Syt2/Wnt7a	5
GO:0071222	cellular response to lipopolysaccharide	biological process	5/188	270/17690	0.160906	0.364933	0.328417	1.74251	Grk6/Cx3cr1/Ogt/Ednrb/Park7	5
GO:0051224	negative regulation of protein transport	biological process	4/188	199/17690	0.162303	0.366066	0.329437	1.89137	Dmtn/Vsnl1/Ogt/Park7	4
GO:0002437	inflammatory response to antigenic stimulus	biological process	2/188	68/17690	0.163	0.366066	0.329437	2.76752	Park7/Npy5r	2
GO:0008542	visual learning	biological process	2/188	68/17690	0.163	0.366066	0.329437	2.76752	Meis2/Nog	2
GO:0032233	positive regulation of actin filament bundle assembly	biological process	2/188	68/17690	0.163	0.366066	0.329437	2.76752	Limk1/Tacr1	2
GO:0032835	glomerulus development	biological process	2/188	68/17690	0.163	0.366066	0.329437	2.76752	Ret/Nog	2
GO:0048488	synaptic vesicle endocytosis	biological process	2/188	68/17690	0.163	0.366066	0.329437	2.76752	Nlgn1/Syt2	2
GO:0099024	plasma membrane invagination	biological process	2/188	68/17690	0.163	0.366066	0.329437	2.76752	Rhobtb1/Snx33	2
GO:0140238	presynaptic endocytosis	biological process	2/188	68/17690	0.163	0.366066	0.329437	2.76752	Nlgn1/Syt2	2
GO:2000378	negative regulation of reactive oxygen species metabolic process	biological process	2/188	68/17690	0.163	0.366066	0.329437	2.76752	Abcd2/Park7	2
GO:2000779	regulation of double-strand break repair	biological process	2/188	68/17690	0.163	0.366066	0.329437	2.76752	Shld2/Fign	2
GO:0031348	negative regulation of defense response	biological process	4/188	200/17690	0.164338	0.366066	0.329437	1.88191	Arrb2/Abcd2/Cx3cr1/Npy5r	4
GO:0046165	alcohol biosynthetic process	biological process	3/188	132/17690	0.165855	0.366066	0.329437	2.13854	Ppip5k2/Abcg1/Park7	3
GO:0046488	phosphatidylinositol metabolic process	biological process	3/188	132/17690	0.165855	0.366066	0.329437	2.13854	Inpp5b/Pip4k2a/Fam126b	3
GO:0000097	sulfur amino acid biosynthetic process	biological process	1/188	17/17690	0.166162	0.366066	0.329437	5.53504	Ggt7	1
GO:0002862	negative regulation of inflammatory response to antigenic stimulus	biological process	1/188	17/17690	0.166162	0.366066	0.329437	5.53504	Npy5r	1
GO:0003180	aortic valve morphogenesis	biological process	1/188	17/17690	0.166162	0.366066	0.329437	5.53504	Robo2	1
GO:0003184	pulmonary valve morphogenesis	biological process	1/188	17/17690	0.166162	0.366066	0.329437	5.53504	Robo2	1
GO:0003198	epithelial to mesenchymal transition involved in endocardial cushion formation	biological process	1/188	17/17690	0.166162	0.366066	0.329437	5.53504	Nog	1
GO:0006085	acetyl-CoA biosynthetic process	biological process	1/188	17/17690	0.166162	0.366066	0.329437	5.53504	Acss1	1
GO:0006122	mitochondrial electron transport, ubiquinol to cytochrome c	biological process	1/188	17/17690	0.166162	0.366066	0.329437	5.53504	Uqcrq	1
GO:0006677	glycosylceramide metabolic process	biological process	1/188	17/17690	0.166162	0.366066	0.329437	5.53504	B3galt2	1
GO:0009084	glutamine family amino acid biosynthetic process	biological process	1/188	17/17690	0.166162	0.366066	0.329437	5.53504	Oat	1
GO:0031106	septin ring organization	biological process	1/188	17/17690	0.166162	0.366066	0.329437	5.53504	Tmem250	1
GO:0031167	rRNA methylation	biological process	1/188	17/17690	0.166162	0.366066	0.329437	5.53504	Mrm2	1
GO:0032402	melanosome transport	biological process	1/188	17/17690	0.166162	0.366066	0.329437	5.53504	Bloc1s5	1
GO:0032438	melanosome organization	biological process	1/188	17/17690	0.166162	0.366066	0.329437	5.53504	Rab38	1
GO:0043084	penile erection	biological process	1/188	17/17690	0.166162	0.366066	0.329437	5.53504	Ednrb	1
GO:0043981	histone H4-K5 acetylation	biological process	1/188	17/17690	0.166162	0.366066	0.329437	5.53504	Ogt	1
GO:0043982	histone H4-K8 acetylation	biological process	1/188	17/17690	0.166162	0.366066	0.329437	5.53504	Ogt	1
GO:0045116	protein neddylation	biological process	1/188	17/17690	0.166162	0.366066	0.329437	5.53504	Dcun1d4	1
GO:0045760	positive regulation of action potential	biological process	1/188	17/17690	0.166162	0.366066	0.329437	5.53504	Tacr1	1
GO:0048739	cardiac muscle fiber development	biological process	1/188	17/17690	0.166162	0.366066	0.329437	5.53504	Myh11	1
GO:0051151	negative regulation of smooth muscle cell differentiation	biological process	1/188	17/17690	0.166162	0.366066	0.329437	5.53504	Fgf9	1
GO:0060081	membrane hyperpolarization	biological process	1/188	17/17690	0.166162	0.366066	0.329437	5.53504	Park7	1
GO:0071294	cellular response to zinc ion	biological process	1/188	17/17690	0.166162	0.366066	0.329437	5.53504	Glra1	1
GO:0071318	cellular response to ATP	biological process	1/188	17/17690	0.166162	0.366066	0.329437	5.53504	Cib2	1
GO:0071786	endoplasmic reticulum tubular network organization	biological process	1/188	17/17690	0.166162	0.366066	0.329437	5.53504	Reep1	1
GO:0072224	metanephric glomerulus development	biological process	1/188	17/17690	0.166162	0.366066	0.329437	5.53504	Ret	1
GO:0080182	histone H3-K4 trimethylation	biological process	1/188	17/17690	0.166162	0.366066	0.329437	5.53504	Ogt	1
GO:1900037	regulation of cellular response to hypoxia	biological process	1/188	17/17690	0.166162	0.366066	0.329437	5.53504	Ogt	1
GO:1902176	negative regulation of oxidative stress-induced intrinsic apoptotic signaling pathway	biological process	1/188	17/17690	0.166162	0.366066	0.329437	5.53504	Park7	1
GO:1903392	negative regulation of adherens junction organization	biological process	1/188	17/17690	0.166162	0.366066	0.329437	5.53504	Dmtn	1
GO:1903779	regulation of cardiac conduction	biological process	1/188	17/17690	0.166162	0.366066	0.329437	5.53504	Ryr2	1
GO:0032482	Rab protein signal transduction	biological process	2/188	69/17690	0.166758	0.367133	0.330397	2.72741	Rab6b/Rab38	2
GO:0051650	establishment of vesicle localization	biological process	5/188	274/17690	0.167804	0.369191	0.332249	1.71708	Nr3c2/Nlgn1/Bloc1s5/Syt2/Wnt7a	5
GO:0010811	positive regulation of cell-substrate adhesion	biological process	3/188	133/17690	0.168445	0.370109	0.333076	2.12246	Net1/Dmtn/Thy1	3
GO:0045667	regulation of osteoblast differentiation	biological process	3/188	133/17690	0.168445	0.370109	0.333076	2.12246	Rassf2/Nog/Axin2	3
GO:0051924	regulation of calcium ion transport	biological process	5/188	275/17690	0.169547	0.372283	0.335031	1.71083	Mylk/Arrb2/Glp1r/Ryr2/Thy1	5
GO:0007254	JNK cascade	biological process	4/188	203/17690	0.170498	0.373451	0.336082	1.8541	Rassf2/Epha4/Map3k12/Wnt7a	4
GO:1904950	negative regulation of establishment of protein localization	biological process	4/188	203/17690	0.170498	0.373451	0.336082	1.8541	Dmtn/Vsnl1/Ogt/Park7	4
GO:0006635	fatty acid beta-oxidation	biological process	2/188	70/17690	0.17053	0.373451	0.336082	2.68845	Abcd2/Abcd3	2
GO:1904029	regulation of cyclin-dependent protein kinase activity	biological process	2/188	70/17690	0.17053	0.373451	0.336082	2.68845	Ccne2/Ccne1	2
GO:0009749	response to glucose	biological process	5/188	277/17690	0.173054	0.375361	0.337802	1.69848	Vsnl1/Glp1r/Sarm1/Ogt/Mlxipl	5
GO:0001707	mesoderm formation	biological process	2/188	71/17690	0.174317	0.375361	0.337802	2.65058	Itga8/Nog	2
GO:0002200	somatic diversification of immune receptors	biological process	2/188	71/17690	0.174317	0.375361	0.337802	2.65058	Rnf168/Shld2	2
GO:0007632	visual behavior	biological process	2/188	71/17690	0.174317	0.375361	0.337802	2.65058	Meis2/Nog	2
GO:0022029	telencephalon cell migration	biological process	2/188	71/17690	0.174317	0.375361	0.337802	2.65058	Cx3cr1/Pou3f2	2
GO:0032651	regulation of interleukin-1 beta production	biological process	2/188	71/17690	0.174317	0.375361	0.337802	2.65058	Arrb2/Cx3cr1	2
GO:0042773	ATP synthesis coupled electron transport	biological process	2/188	71/17690	0.174317	0.375361	0.337802	2.65058	Park7/Uqcrq	2
GO:0051385	response to mineralocorticoid	biological process	2/188	71/17690	0.174317	0.375361	0.337802	2.65058	Nefl/Ccne1	2
GO:0030595	leukocyte chemotaxis	biological process	4/188	205/17690	0.174649	0.375361	0.337802	1.83601	Camk1d/Cx3cr1/Ednrb/Stk39	4
GO:0050679	positive regulation of epithelial cell proliferation	biological process	4/188	205/17690	0.174649	0.375361	0.337802	1.83601	Tacr1/Nog/Fgf9/Wnt7a	4
GO:0006044	N-acetylglucosamine metabolic process	biological process	1/188	18/17690	0.175032	0.375361	0.337802	5.22754	Extl2	1
GO:0006688	glycosphingolipid biosynthetic process	biological process	1/188	18/17690	0.175032	0.375361	0.337802	5.22754	B3galt2	1
GO:0009070	serine family amino acid biosynthetic process	biological process	1/188	18/17690	0.175032	0.375361	0.337802	5.22754	Ggt7	1
GO:0010155	regulation of proton transport	biological process	1/188	18/17690	0.175032	0.375361	0.337802	5.22754	Park7	1
GO:0010763	positive regulation of fibroblast migration	biological process	1/188	18/17690	0.175032	0.375361	0.337802	5.22754	Dmtn	1
GO:0010888	negative regulation of lipid storage	biological process	1/188	18/17690	0.175032	0.375361	0.337802	5.22754	Abcg1	1
GO:0030809	negative regulation of nucleotide biosynthetic process	biological process	1/188	18/17690	0.175032	0.375361	0.337802	5.22754	Ddit4	1
GO:0032239	regulation of nucleobase-containing compound transport	biological process	1/188	18/17690	0.175032	0.375361	0.337802	5.22754	Cpsf6	1
GO:0032401	establishment of melanosome localization	biological process	1/188	18/17690	0.175032	0.375361	0.337802	5.22754	Bloc1s5	1
GO:0032695	negative regulation of interleukin-12 production	biological process	1/188	18/17690	0.175032	0.375361	0.337802	5.22754	Arrb2	1
GO:0045953	negative regulation of natural killer cell mediated cytotoxicity	biological process	1/188	18/17690	0.175032	0.375361	0.337802	5.22754	Arrb2	1
GO:0048712	negative regulation of astrocyte differentiation	biological process	1/188	18/17690	0.175032	0.375361	0.337802	5.22754	Nog	1
GO:0048753	pigment granule organization	biological process	1/188	18/17690	0.175032	0.375361	0.337802	5.22754	Rab38	1
GO:0048791	calcium ion-regulated exocytosis of neurotransmitter	biological process	1/188	18/17690	0.175032	0.375361	0.337802	5.22754	Syt2	1
GO:0051481	negative regulation of cytosolic calcium ion concentration	biological process	1/188	18/17690	0.175032	0.375361	0.337802	5.22754	Ryr2	1
GO:0051904	pigment granule transport	biological process	1/188	18/17690	0.175032	0.375361	0.337802	5.22754	Bloc1s5	1
GO:0060572	morphogenesis of an epithelial bud	biological process	1/188	18/17690	0.175032	0.375361	0.337802	5.22754	Nog	1
GO:0072578	neurotransmitter-gated ion channel clustering	biological process	1/188	18/17690	0.175032	0.375361	0.337802	5.22754	Nlgn1	1
GO:0140131	positive regulation of lymphocyte chemotaxis	biological process	1/188	18/17690	0.175032	0.375361	0.337802	5.22754	Stk39	1
GO:1900372	negative regulation of purine nucleotide biosynthetic process	biological process	1/188	18/17690	0.175032	0.375361	0.337802	5.22754	Ddit4	1
GO:1901317	regulation of flagellated sperm motility	biological process	1/188	18/17690	0.175032	0.375361	0.337802	5.22754	Tacr1	1
GO:1901626	regulation of postsynaptic membrane organization	biological process	1/188	18/17690	0.175032	0.375361	0.337802	5.22754	Lrp4	1
GO:0050728	negative regulation of inflammatory response	biological process	3/188	136/17690	0.176287	0.377806	0.340002	2.07564	Abcd2/Cx3cr1/Npy5r	3
GO:0071219	cellular response to molecule of bacterial origin	biological process	5/188	279/17690	0.176588	0.378039	0.340211	1.6863	Grk6/Cx3cr1/Ogt/Ednrb/Park7	5
GO:0071453	cellular response to oxygen levels	biological process	4/188	206/17690	0.176738	0.378039	0.340211	1.8271	Slc8a3/Ogt/Itpr2/Nog	4
GO:2001020	regulation of response to DNA damage stimulus	biological process	4/188	206/17690	0.176738	0.378039	0.340211	1.8271	Rnf168/Shld2/Fign/Axin2	4
GO:0021879	forebrain neuron differentiation	biological process	2/188	72/17690	0.178117	0.379517	0.341542	2.61377	Robo2/Uqcrq	2
GO:0032570	response to progesterone	biological process	2/188	72/17690	0.178117	0.379517	0.341542	2.61377	Tacr1/Ccne1	2
GO:0034308	primary alcohol metabolic process	biological process	2/188	72/17690	0.178117	0.379517	0.341542	2.61377	Cbr4/Park7	2
GO:0055008	cardiac muscle tissue morphogenesis	biological process	2/188	72/17690	0.178117	0.379517	0.341542	2.61377	Ryr2/Nog	2
GO:0070098	chemokine-mediated signaling pathway	biological process	2/188	72/17690	0.178117	0.379517	0.341542	2.61377	Cx3cr1/Stk39	2
GO:0071549	cellular response to dexamethasone stimulus	biological process	2/188	72/17690	0.178117	0.379517	0.341542	2.61377	Ddit4/Abcb1a	2
GO:2000027	regulation of animal organ morphogenesis	biological process	4/188	207/17690	0.178835	0.380615	0.34253	1.81828	Robo2/Nog/Ankrd6/Wnt7a	4
GO:0051052	regulation of DNA metabolic process	biological process	7/188	433/17690	0.178872	0.380615	0.34253	1.52118	Arrb2/Slx1b/Tfdp1/Rnf168/Shld2/Fign/Axin2	7
GO:0009064	glutamine family amino acid metabolic process	biological process	2/188	73/17690	0.18193	0.380615	0.34253	2.57797	Ggt7/Oat	2
GO:0048844	artery morphogenesis	biological process	2/188	73/17690	0.18193	0.380615	0.34253	2.57797	Mylk/Nog	2
GO:0072593	reactive oxygen species metabolic process	biological process	5/188	283/17690	0.18374	0.380615	0.34253	1.66247	Ddit4/Abcd2/Cx3cr1/Ogt/Park7	5
GO:0000729	DNA double-strand break processing	biological process	1/188	19/17690	0.183809	0.380615	0.34253	4.95241	Slx1b	1
GO:0002716	negative regulation of natural killer cell mediated immunity	biological process	1/188	19/17690	0.183809	0.380615	0.34253	4.95241	Arrb2	1
GO:0006103	2-oxoglutarate metabolic process	biological process	1/188	19/17690	0.183809	0.380615	0.34253	4.95241	Idh1	1
GO:0006448	regulation of translational elongation	biological process	1/188	19/17690	0.183809	0.380615	0.34253	4.95241	Eif5a2	1
GO:0006525	arginine metabolic process	biological process	1/188	19/17690	0.183809	0.380615	0.34253	4.95241	Oat	1
GO:0006883	cellular sodium ion homeostasis	biological process	1/188	19/17690	0.183809	0.380615	0.34253	4.95241	Nr3c2	1
GO:0007252	I-kappaB phosphorylation	biological process	1/188	19/17690	0.183809	0.380615	0.34253	4.95241	Cx3cr1	1
GO:0008090	retrograde axonal transport	biological process	1/188	19/17690	0.183809	0.380615	0.34253	4.95241	Nefl	1
GO:0021535	cell migration in hindbrain	biological process	1/188	19/17690	0.183809	0.380615	0.34253	4.95241	Cend1	1
GO:0021692	cerebellar Purkinje cell layer morphogenesis	biological process	1/188	19/17690	0.183809	0.380615	0.34253	4.95241	Cend1	1
GO:0030157	pancreatic juice secretion	biological process	1/188	19/17690	0.183809	0.380615	0.34253	4.95241	Stk39	1
GO:0031958	corticosteroid receptor signaling pathway	biological process	1/188	19/17690	0.183809	0.380615	0.34253	4.95241	Nr3c2	1
GO:0031998	regulation of fatty acid beta-oxidation	biological process	1/188	19/17690	0.183809	0.380615	0.34253	4.95241	Abcd2	1
GO:0032185	septin cytoskeleton organization	biological process	1/188	19/17690	0.183809	0.380615	0.34253	4.95241	Tmem250	1
GO:0034377	plasma lipoprotein particle assembly	biological process	1/188	19/17690	0.183809	0.380615	0.34253	4.95241	Mttp	1
GO:0034643	establishment of mitochondrion localization, microtubule-mediated	biological process	1/188	19/17690	0.183809	0.380615	0.34253	4.95241	Nefl	1
GO:0035313	wound healing, spreading of epidermal cells	biological process	1/188	19/17690	0.183809	0.380615	0.34253	4.95241	Wnt7a	1
GO:0042501	serine phosphorylation of STAT protein	biological process	1/188	19/17690	0.183809	0.380615	0.34253	4.95241	Ret	1
GO:0045540	regulation of cholesterol biosynthetic process	biological process	1/188	19/17690	0.183809	0.380615	0.34253	4.95241	Abcg1	1
GO:0046321	positive regulation of fatty acid oxidation	biological process	1/188	19/17690	0.183809	0.380615	0.34253	4.95241	Abcd2	1
GO:0047497	mitochondrion transport along microtubule	biological process	1/188	19/17690	0.183809	0.380615	0.34253	4.95241	Nefl	1
GO:0048490	anterograde synaptic vesicle transport	biological process	1/188	19/17690	0.183809	0.380615	0.34253	4.95241	Bloc1s5	1
GO:0050961	detection of temperature stimulus involved in sensory perception	biological process	1/188	19/17690	0.183809	0.380615	0.34253	4.95241	Arrb2	1
GO:0050965	detection of temperature stimulus involved in sensory perception of pain	biological process	1/188	19/17690	0.183809	0.380615	0.34253	4.95241	Arrb2	1
GO:0051284	positive regulation of sequestering of calcium ion	biological process	1/188	19/17690	0.183809	0.380615	0.34253	4.95241	Ryr2	1
GO:0051905	establishment of pigment granule localization	biological process	1/188	19/17690	0.183809	0.380615	0.34253	4.95241	Bloc1s5	1
GO:0070208	protein heterotrimerization	biological process	1/188	19/17690	0.183809	0.380615	0.34253	4.95241	Ogt	1
GO:0071871	response to epinephrine	biological process	1/188	19/17690	0.183809	0.380615	0.34253	4.95241	Ryr2	1
GO:0090382	phagosome maturation	biological process	1/188	19/17690	0.183809	0.380615	0.34253	4.95241	Rab38	1
GO:0098840	protein transport along microtubule	biological process	1/188	19/17690	0.183809	0.380615	0.34253	4.95241	Stau2	1
GO:0099118	microtubule-based protein transport	biological process	1/188	19/17690	0.183809	0.380615	0.34253	4.95241	Stau2	1
GO:0099514	synaptic vesicle cytoskeletal transport	biological process	1/188	19/17690	0.183809	0.380615	0.34253	4.95241	Bloc1s5	1
GO:0099517	synaptic vesicle transport along microtubule	biological process	1/188	19/17690	0.183809	0.380615	0.34253	4.95241	Bloc1s5	1
GO:0106118	regulation of sterol biosynthetic process	biological process	1/188	19/17690	0.183809	0.380615	0.34253	4.95241	Abcg1	1
GO:1902065	response to L-glutamate	biological process	1/188	19/17690	0.183809	0.380615	0.34253	4.95241	Abcb1a	1
GO:1902259	regulation of delayed rectifier potassium channel activity	biological process	1/188	19/17690	0.183809	0.380615	0.34253	4.95241	Kcnab1	1
GO:1902644	tertiary alcohol metabolic process	biological process	1/188	19/17690	0.183809	0.380615	0.34253	4.95241	Cbr4	1
GO:1903209	positive regulation of oxidative stress-induced cell death	biological process	1/188	19/17690	0.183809	0.380615	0.34253	4.95241	Park7	1
GO:1904754	positive regulation of vascular associated smooth muscle cell migration	biological process	1/188	19/17690	0.183809	0.380615	0.34253	4.95241	Fgf9	1
GO:1905244	regulation of modification of synaptic structure	biological process	1/188	19/17690	0.183809	0.380615	0.34253	4.95241	Epha4	1
GO:0009895	negative regulation of catabolic process	biological process	5/188	284/17690	0.185545	0.383926	0.34551	1.65662	Ddit4/Ogt/Epha4/Park7/Axin2	5
GO:0001738	morphogenesis of a polarized epithelium	biological process	2/188	74/17690	0.185756	0.383926	0.34551	2.54313	Ankrd6/Wnt7a	2
GO:0021885	forebrain cell migration	biological process	2/188	74/17690	0.185756	0.383926	0.34551	2.54313	Cx3cr1/Pou3f2	2
GO:0044839	cell cycle G2/M phase transition	biological process	3/188	140/17690	0.186896	0.386043	0.347414	2.01634	Abcb1a/Fhl1/Cdk14	3
GO:0051216	cartilage development	biological process	4/188	211/17690	0.187308	0.386651	0.347962	1.78381	Nog/Fgf9/Wnt7a/Axin2	4
GO:0009746	response to hexose	biological process	5/188	286/17690	0.189174	0.389665	0.350675	1.64503	Vsnl1/Glp1r/Sarm1/Ogt/Mlxipl	5
GO:0045926	negative regulation of growth	biological process	5/188	286/17690	0.189174	0.389665	0.350675	1.64503	Smarca2/Fhl1/Meis1/Nog/Rgma	5
GO:0042476	odontogenesis	biological process	3/188	141/17690	0.189575	0.389665	0.350675	2.00204	Lrp4/Snx10/Axin2	3
GO:0002312	B cell activation involved in immune response	biological process	2/188	75/17690	0.189592	0.389665	0.350675	2.50922	Rnf168/Shld2	2
GO:0031646	positive regulation of neurological system process	biological process	2/188	75/17690	0.189592	0.389665	0.350675	2.50922	Nlgn1/Wnt7a	2
GO:0046686	response to cadmium ion	biological process	2/188	75/17690	0.189592	0.389665	0.350675	2.50922	Abcb1a/Sord	2
GO:0048332	mesoderm morphogenesis	biological process	2/188	75/17690	0.189592	0.389665	0.350675	2.50922	Itga8/Nog	2
GO:0071241	cellular response to inorganic substance	biological process	5/188	287/17690	0.190998	0.390531	0.351454	1.6393	Mylk/Dmtn/Nlgn1/Syt2/Glra1	5
GO:0048762	mesenchymal cell differentiation	biological process	4/188	213/17690	0.191593	0.390531	0.351454	1.76706	Ret/Ednrb/Nog/Axin2	4
GO:0006261	DNA-dependent DNA replication	biological process	3/188	142/17690	0.192263	0.390531	0.351454	1.98794	Orc5/Ccne2/Ccne1	3
GO:0001553	luteinization	biological process	1/188	20/17690	0.192492	0.390531	0.351454	4.70479	Capn5	1
GO:0001976	neurological system process involved in regulation of systemic arterial blood pressure	biological process	1/188	20/17690	0.192492	0.390531	0.351454	4.70479	Tacr1	1
GO:0003176	aortic valve development	biological process	1/188	20/17690	0.192492	0.390531	0.351454	4.70479	Robo2	1
GO:0003177	pulmonary valve development	biological process	1/188	20/17690	0.192492	0.390531	0.351454	4.70479	Robo2	1
GO:0006656	phosphatidylcholine biosynthetic process	biological process	1/188	20/17690	0.192492	0.390531	0.351454	4.70479	Rab38	1
GO:0006907	pinocytosis	biological process	1/188	20/17690	0.192492	0.390531	0.351454	4.70479	Snx33	1
GO:0021889	olfactory bulb interneuron differentiation	biological process	1/188	20/17690	0.192492	0.390531	0.351454	4.70479	Robo2	1
GO:0032516	positive regulation of phosphoprotein phosphatase activity	biological process	1/188	20/17690	0.192492	0.390531	0.351454	4.70479	Ptpa	1
GO:0035518	histone H2A monoubiquitination	biological process	1/188	20/17690	0.192492	0.390531	0.351454	4.70479	Rnf168	1
GO:0048311	mitochondrion distribution	biological process	1/188	20/17690	0.192492	0.390531	0.351454	4.70479	Ogt	1
GO:0050774	negative regulation of dendrite morphogenesis	biological process	1/188	20/17690	0.192492	0.390531	0.351454	4.70479	Nlgn1	1
GO:0060456	positive regulation of digestive system process	biological process	1/188	20/17690	0.192492	0.390531	0.351454	4.70479	Tacr1	1
GO:0072643	interferon-gamma secretion	biological process	1/188	20/17690	0.192492	0.390531	0.351454	4.70479	Flt3	1
GO:0090201	negative regulation of release of cytochrome c from mitochondria	biological process	1/188	20/17690	0.192492	0.390531	0.351454	4.70479	Arrb2	1
GO:0090330	regulation of platelet aggregation	biological process	1/188	20/17690	0.192492	0.390531	0.351454	4.70479	Dmtn	1
GO:0097320	plasma membrane tubulation	biological process	1/188	20/17690	0.192492	0.390531	0.351454	4.70479	Snx33	1
GO:2000010	positive regulation of protein localization to cell surface	biological process	1/188	20/17690	0.192492	0.390531	0.351454	4.70479	Snx33	1
GO:2001032	regulation of double-strand break repair via nonhomologous end joining	biological process	1/188	20/17690	0.192492	0.390531	0.351454	4.70479	Shld2	1
GO:0061448	connective tissue development	biological process	5/188	288/17690	0.192828	0.390973	0.351851	1.63361	Nog/Fgf9/Tbl1xr1/Wnt7a/Axin2	5
GO:0002088	lens development in camera-type eye	biological process	2/188	76/17690	0.19344	0.391016	0.35189	2.4762	Meis1/Pds5b	2
GO:0007045	cell-substrate adherens junction assembly	biological process	2/188	76/17690	0.19344	0.391016	0.35189	2.4762	Dmtn/Thy1	2
GO:0010324	membrane invagination	biological process	2/188	76/17690	0.19344	0.391016	0.35189	2.4762	Rhobtb1/Snx33	2
GO:0048041	focal adhesion assembly	biological process	2/188	76/17690	0.19344	0.391016	0.35189	2.4762	Dmtn/Thy1	2
GO:1901264	carbohydrate derivative transport	biological process	2/188	76/17690	0.19344	0.391016	0.35189	2.4762	Abcb1a/Abcg1	2
GO:0043062	extracellular structure organization	biological process	5/188	290/17690	0.196507	0.395987	0.356364	1.62234	Antxr1/Itga8/Abcg1/Myh11/Mttp	5
GO:0019319	hexose biosynthetic process	biological process	2/188	77/17690	0.197298	0.395987	0.356364	2.44405	Ogt/Sord	2
GO:0032890	regulation of organic acid transport	biological process	2/188	77/17690	0.197298	0.395987	0.356364	2.44405	Stk39/Npy5r	2
GO:0051966	regulation of synaptic transmission, glutamatergic	biological process	2/188	77/17690	0.197298	0.395987	0.356364	2.44405	Nlgn1/Grm3	2
GO:0007005	mitochondrion organization	biological process	7/188	446/17690	0.197663	0.395987	0.356364	1.47684	Arrb2/Aifm2/Ogt/Lyrm7/Tomm34/Rab38/Park7	7
GO:0007589	body fluid secretion	biological process	3/188	144/17690	0.197668	0.395987	0.356364	1.96033	Abcb1a/Tacr1/Stk39	3
GO:0060326	cell chemotaxis	biological process	5/188	292/17690	0.200211	0.395987	0.356364	1.61123	Arrb2/Camk1d/Cx3cr1/Ednrb/Stk39	5
GO:0014013	regulation of gliogenesis	biological process	3/188	145/17690	0.200385	0.395987	0.356364	1.94681	Olig2/Epha4/Nog	3
GO:1903707	negative regulation of hemopoiesis	biological process	3/188	145/17690	0.200385	0.395987	0.356364	1.94681	Meis2/Flt3/Meis1	3
GO:0001502	cartilage condensation	biological process	1/188	21/17690	0.201084	0.395987	0.356364	4.48075	Wnt7a	1
GO:0006379	mRNA cleavage	biological process	1/188	21/17690	0.201084	0.395987	0.356364	4.48075	Cpsf6	1
GO:0007063	regulation of sister chromatid cohesion	biological process	1/188	21/17690	0.201084	0.395987	0.356364	4.48075	Axin2	1
GO:0007494	midgut development	biological process	1/188	21/17690	0.201084	0.395987	0.356364	4.48075	Ednrb	1
GO:0010818	T cell chemotaxis	biological process	1/188	21/17690	0.201084	0.395987	0.356364	4.48075	Stk39	1
GO:0019400	alditol metabolic process	biological process	1/188	21/17690	0.201084	0.395987	0.356364	4.48075	Sord	1
GO:0032400	melanosome localization	biological process	1/188	21/17690	0.201084	0.395987	0.356364	4.48075	Bloc1s5	1
GO:0034368	protein-lipid complex remodeling	biological process	1/188	21/17690	0.201084	0.395987	0.356364	4.48075	Abcg1	1
GO:0034369	plasma lipoprotein particle remodeling	biological process	1/188	21/17690	0.201084	0.395987	0.356364	4.48075	Abcg1	1
GO:0042219	cellular modified amino acid catabolic process	biological process	1/188	21/17690	0.201084	0.395987	0.356364	4.48075	Ggt7	1
GO:0042533	tumor necrosis factor biosynthetic process	biological process	1/188	21/17690	0.201084	0.395987	0.356364	4.48075	Cx3cr1	1
GO:0042534	regulation of tumor necrosis factor biosynthetic process	biological process	1/188	21/17690	0.201084	0.395987	0.356364	4.48075	Cx3cr1	1
GO:0046068	cGMP metabolic process	biological process	1/188	21/17690	0.201084	0.395987	0.356364	4.48075	Pde1a	1
GO:0046689	response to mercury ion	biological process	1/188	21/17690	0.201084	0.395987	0.356364	4.48075	Park7	1
GO:0048714	positive regulation of oligodendrocyte differentiation	biological process	1/188	21/17690	0.201084	0.395987	0.356364	4.48075	Olig2	1
GO:0050860	negative regulation of T cell receptor signaling pathway	biological process	1/188	21/17690	0.201084	0.395987	0.356364	4.48075	Thy1	1
GO:0051450	myoblast proliferation	biological process	1/188	21/17690	0.201084	0.395987	0.356364	4.48075	Meis2	1
GO:0070633	transepithelial transport	biological process	1/188	21/17690	0.201084	0.395987	0.356364	4.48075	Ednrb	1
GO:0072641	type I interferon secretion	biological process	1/188	21/17690	0.201084	0.395987	0.356364	4.48075	Flt3	1
GO:0072642	interferon-alpha secretion	biological process	1/188	21/17690	0.201084	0.395987	0.356364	4.48075	Flt3	1
GO:0099188	postsynaptic cytoskeleton organization	biological process	1/188	21/17690	0.201084	0.395987	0.356364	4.48075	Nefl	1
GO:1900409	positive regulation of cellular response to oxidative stress	biological process	1/188	21/17690	0.201084	0.395987	0.356364	4.48075	Park7	1
GO:1902003	regulation of amyloid-beta formation	biological process	1/188	21/17690	0.201084	0.395987	0.356364	4.48075	Epha4	1
GO:1902236	negative regulation of endoplasmic reticulum stress-induced intrinsic apoptotic signaling pathway	biological process	1/188	21/17690	0.201084	0.395987	0.356364	4.48075	Park7	1
GO:1902307	positive regulation of sodium ion transmembrane transport	biological process	1/188	21/17690	0.201084	0.395987	0.356364	4.48075	Wnk2	1
GO:1902739	regulation of interferon-alpha secretion	biological process	1/188	21/17690	0.201084	0.395987	0.356364	4.48075	Flt3	1
GO:1902741	positive regulation of interferon-alpha secretion	biological process	1/188	21/17690	0.201084	0.395987	0.356364	4.48075	Flt3	1
GO:2001014	regulation of skeletal muscle cell differentiation	biological process	1/188	21/17690	0.201084	0.395987	0.356364	4.48075	Nr1d2	1
GO:0038034	signal transduction in absence of ligand	biological process	2/188	78/17690	0.201165	0.395987	0.356364	2.41271	Ret/Cx3cr1	2
GO:0043462	regulation of ATPase activity	biological process	2/188	78/17690	0.201165	0.395987	0.356364	2.41271	Ryr2/Gtf2h4	2
GO:0043507	positive regulation of JUN kinase activity	biological process	2/188	78/17690	0.201165	0.395987	0.356364	2.41271	Epha4/Map3k12	2
GO:0044106	cellular amine metabolic process	biological process	2/188	78/17690	0.201165	0.395987	0.356364	2.41271	Pnkd/Park7	2
GO:0051602	response to electrical stimulus	biological process	2/188	78/17690	0.201165	0.395987	0.356364	2.41271	Kcnj3/Tacr1	2
GO:0071479	cellular response to ionizing radiation	biological process	2/188	78/17690	0.201165	0.395987	0.356364	2.41271	Net1/Tank	2
GO:0097192	extrinsic apoptotic signaling pathway in absence of ligand	biological process	2/188	78/17690	0.201165	0.395987	0.356364	2.41271	Ret/Cx3cr1	2
GO:0071900	regulation of protein serine/threonine kinase activity	biological process	7/188	449/17690	0.202108	0.397608	0.357822	1.46697	Ret/Epha4/Map3k12/Thy1/Ccne2/Stk39/Ccne1	7
GO:1901654	response to ketone	biological process	6/188	371/17690	0.203359	0.39983	0.359822	1.52176	Ddit4/Abcb1a/Tacr1/Nefl/Park7/Ccne1	6
GO:0006672	ceramide metabolic process	biological process	2/188	79/17690	0.205041	0.402659	0.362368	2.38217	Cerk/B3galt2	2
GO:0036465	synaptic vesicle recycling	biological process	2/188	79/17690	0.205041	0.402659	0.362368	2.38217	Nlgn1/Syt2	2
GO:0035637	multicellular organismal signaling	biological process	3/188	147/17690	0.205845	0.403998	0.363573	1.92032	Ryr2/Glra1/Scn8a	3
GO:0048663	neuron fate commitment	biological process	2/188	80/17690	0.208925	0.405564	0.364982	2.35239	Olig2/Pou3f2	2
GO:0000154	rRNA modification	biological process	1/188	22/17690	0.209584	0.405564	0.364982	4.27708	Mrm2	1
GO:0001911	negative regulation of leukocyte mediated cytotoxicity	biological process	1/188	22/17690	0.209584	0.405564	0.364982	4.27708	Arrb2	1
GO:0002320	lymphoid progenitor cell differentiation	biological process	1/188	22/17690	0.209584	0.405564	0.364982	4.27708	Flt3	1
GO:0002693	positive regulation of cellular extravasation	biological process	1/188	22/17690	0.209584	0.405564	0.364982	4.27708	Thy1	1
GO:0010842	retina layer formation	biological process	1/188	22/17690	0.209584	0.405564	0.364982	4.27708	Fat3	1
GO:0017000	antibiotic biosynthetic process	biological process	1/188	22/17690	0.209584	0.405564	0.364982	4.27708	Acss1	1
GO:0019430	removal of superoxide radicals	biological process	1/188	22/17690	0.209584	0.405564	0.364982	4.27708	Park7	1
GO:0031290	retinal ganglion cell axon guidance	biological process	1/188	22/17690	0.209584	0.405564	0.364982	4.27708	Robo2	1
GO:0032366	intracellular sterol transport	biological process	1/188	22/17690	0.209584	0.405564	0.364982	4.27708	Abcg1	1
GO:0032367	intracellular cholesterol transport	biological process	1/188	22/17690	0.209584	0.405564	0.364982	4.27708	Abcg1	1
GO:0033630	positive regulation of cell adhesion mediated by integrin	biological process	1/188	22/17690	0.209584	0.405564	0.364982	4.27708	Ret	1
GO:0048535	lymph node development	biological process	1/188	22/17690	0.209584	0.405564	0.364982	4.27708	Flt3	1
GO:0051195	negative regulation of cofactor metabolic process	biological process	1/188	22/17690	0.209584	0.405564	0.364982	4.27708	Ddit4	1
GO:0051349	positive regulation of lyase activity	biological process	1/188	22/17690	0.209584	0.405564	0.364982	4.27708	Park7	1
GO:0051654	establishment of mitochondrion localization	biological process	1/188	22/17690	0.209584	0.405564	0.364982	4.27708	Nefl	1
GO:0051875	pigment granule localization	biological process	1/188	22/17690	0.209584	0.405564	0.364982	4.27708	Bloc1s5	1
GO:0060080	inhibitory postsynaptic potential	biological process	1/188	22/17690	0.209584	0.405564	0.364982	4.27708	Glra1	1
GO:0060457	negative regulation of digestive system process	biological process	1/188	22/17690	0.209584	0.405564	0.364982	4.27708	Stk39	1
GO:0070734	histone H3-K27 methylation	biological process	1/188	22/17690	0.209584	0.405564	0.364982	4.27708	Ogt	1
GO:0071157	negative regulation of cell cycle arrest	biological process	1/188	22/17690	0.209584	0.405564	0.364982	4.27708	Mlxipl	1
GO:0072215	regulation of metanephros development	biological process	1/188	22/17690	0.209584	0.405564	0.364982	4.27708	Ret	1
GO:0098743	cell aggregation	biological process	1/188	22/17690	0.209584	0.405564	0.364982	4.27708	Wnt7a	1
GO:1901223	negative regulation of NIK/NF-kappaB signaling	biological process	1/188	22/17690	0.209584	0.405564	0.364982	4.27708	Rassf2	1
GO:0032388	positive regulation of intracellular transport	biological process	4/188	222/17690	0.211243	0.408536	0.367657	1.69542	Cpsf6/Nlgn1/Syt2/Slc35d3	4
GO:0051384	response to glucocorticoid	biological process	5/188	298/17690	0.211464	0.408723	0.367826	1.57879	Ddit4/Abcb1a/Flt3/Nefl/Ccne1	5
GO:0033143	regulation of intracellular steroid hormone receptor signaling pathway	biological process	2/188	81/17690	0.212817	0.410858	0.369747	2.32335	Arrb2/Park7	2
GO:1903725	regulation of phospholipid metabolic process	biological process	2/188	81/17690	0.212817	0.410858	0.369747	2.32335	Rab38/Idh1	2
GO:0051591	response to cAMP	biological process	3/188	150/17690	0.214097	0.412948	0.371628	1.88191	Dmtn/Slc8a3/Itpr2	3
GO:0051346	negative regulation of hydrolase activity	biological process	7/188	457/17690	0.214149	0.412948	0.371628	1.44129	Arrb2/Ppp1r1c/Marf1/Ptpa/Ppp4r4/Park7/Bicd1	7
GO:0045927	positive regulation of growth	biological process	5/188	300/17690	0.21526	0.413378	0.372014	1.56826	Limk1/Flt3/Fgf9/Pou3f2/Syt2	5
GO:0002683	negative regulation of immune system process	biological process	7/188	458/17690	0.215673	0.413378	0.372014	1.43814	Arrb2/Meis2/Sarm1/Flt3/Meis1/Thy1/Npy5r	7
GO:0001570	vasculogenesis	biological process	2/188	82/17690	0.216716	0.413378	0.372014	2.29502	Wars2/Wnt7a	2
GO:0032611	interleukin-1 beta production	biological process	2/188	82/17690	0.216716	0.413378	0.372014	2.29502	Arrb2/Cx3cr1	2
GO:0042632	cholesterol homeostasis	biological process	2/188	82/17690	0.216716	0.413378	0.372014	2.29502	Abcg1/Mttp	2
GO:0045913	positive regulation of carbohydrate metabolic process	biological process	2/188	82/17690	0.216716	0.413378	0.372014	2.29502	Entpd5/Mlxipl	2
GO:1990868	response to chemokine	biological process	2/188	82/17690	0.216716	0.413378	0.372014	2.29502	Cx3cr1/Stk39	2
GO:1990869	cellular response to chemokine	biological process	2/188	82/17690	0.216716	0.413378	0.372014	2.29502	Cx3cr1/Stk39	2
GO:0034284	response to monosaccharide	biological process	5/188	301/17690	0.217166	0.413378	0.372014	1.56305	Vsnl1/Glp1r/Sarm1/Ogt/Mlxipl	5
GO:0001696	gastric acid secretion	biological process	1/188	23/17690	0.217995	0.413378	0.372014	4.09112	Snx10	1
GO:0006120	mitochondrial electron transport, NADH to ubiquinone	biological process	1/188	23/17690	0.217995	0.413378	0.372014	4.09112	Park7	1
GO:0007530	sex determination	biological process	1/188	23/17690	0.217995	0.413378	0.372014	4.09112	Fgf9	1
GO:0009635	response to herbicide	biological process	1/188	23/17690	0.217995	0.413378	0.372014	4.09112	Nefl	1
GO:0010874	regulation of cholesterol efflux	biological process	1/188	23/17690	0.217995	0.413378	0.372014	4.09112	Abcg1	1
GO:0016137	glycoside metabolic process	biological process	1/188	23/17690	0.217995	0.413378	0.372014	4.09112	Cbr4	1
GO:0023019	signal transduction involved in regulation of gene expression	biological process	1/188	23/17690	0.217995	0.413378	0.372014	4.09112	Mesp2	1
GO:0030903	notochord development	biological process	1/188	23/17690	0.217995	0.413378	0.372014	4.09112	Nog	1
GO:0031629	synaptic vesicle fusion to presynaptic active zone membrane	biological process	1/188	23/17690	0.217995	0.413378	0.372014	4.09112	Syt2	1
GO:0033145	positive regulation of intracellular steroid hormone receptor signaling pathway	biological process	1/188	23/17690	0.217995	0.413378	0.372014	4.09112	Park7	1
GO:0034367	protein-containing complex remodeling	biological process	1/188	23/17690	0.217995	0.413378	0.372014	4.09112	Abcg1	1
GO:0043984	histone H4-K16 acetylation	biological process	1/188	23/17690	0.217995	0.413378	0.372014	4.09112	Ogt	1
GO:0044273	sulfur compound catabolic process	biological process	1/188	23/17690	0.217995	0.413378	0.372014	4.09112	Ggt7	1
GO:0065005	protein-lipid complex assembly	biological process	1/188	23/17690	0.217995	0.413378	0.372014	4.09112	Mttp	1
GO:0070861	regulation of protein exit from endoplasmic reticulum	biological process	1/188	23/17690	0.217995	0.413378	0.372014	4.09112	Slc35d3	1
GO:0072337	modified amino acid transport	biological process	1/188	23/17690	0.217995	0.413378	0.372014	4.09112	Slc38a2	1
GO:0090190	positive regulation of branching involved in ureteric bud morphogenesis	biological process	1/188	23/17690	0.217995	0.413378	0.372014	4.09112	Nog	1
GO:1901623	regulation of lymphocyte chemotaxis	biological process	1/188	23/17690	0.217995	0.413378	0.372014	4.09112	Stk39	1
GO:1901889	negative regulation of cell junction assembly	biological process	1/188	23/17690	0.217995	0.413378	0.372014	4.09112	Dmtn	1
GO:1903204	negative regulation of oxidative stress-induced neuron death	biological process	1/188	23/17690	0.217995	0.413378	0.372014	4.09112	Park7	1
GO:0001756	somitogenesis	biological process	2/188	83/17690	0.220621	0.416212	0.374565	2.26737	Mesp2/Axin2	2
GO:0006885	regulation of pH	biological process	2/188	83/17690	0.220621	0.416212	0.374565	2.26737	Ednrb/Rab38	2
GO:0045844	positive regulation of striated muscle tissue development	biological process	2/188	83/17690	0.220621	0.416212	0.374565	2.26737	Arrb2/Fgf9	2
GO:0046364	monosaccharide biosynthetic process	biological process	2/188	83/17690	0.220621	0.416212	0.374565	2.26737	Ogt/Sord	2
GO:0048636	positive regulation of muscle organ development	biological process	2/188	83/17690	0.220621	0.416212	0.374565	2.26737	Arrb2/Fgf9	2
GO:0055092	sterol homeostasis	biological process	2/188	83/17690	0.220621	0.416212	0.374565	2.26737	Abcg1/Mttp	2
GO:0060411	cardiac septum morphogenesis	biological process	2/188	83/17690	0.220621	0.416212	0.374565	2.26737	Robo2/Nog	2
GO:0072078	nephron tubule morphogenesis	biological process	2/188	83/17690	0.220621	0.416212	0.374565	2.26737	Irx2/Nog	2
GO:1903035	negative regulation of response to wounding	biological process	2/188	83/17690	0.220621	0.416212	0.374565	2.26737	Epha4/Rgma	2
GO:0001894	tissue homeostasis	biological process	4/188	227/17690	0.2224	0.418603	0.376717	1.65807	Flt3/Cib2/Snx10/Stk39	4
GO:1901615	organic hydroxy compound metabolic process	biological process	7/188	463/17690	0.22335	0.418603	0.376717	1.42261	Inpp5b/Ppip5k2/Cbr4/Sord/Abcg1/Pnkd/Park7	7
GO:0006887	exocytosis	biological process	6/188	383/17690	0.223506	0.418603	0.376717	1.47408	Dmtn/Vsnl1/Nr3c2/Nlgn1/Syt2/Wnt7a	6
GO:0014032	neural crest cell development	biological process	2/188	84/17690	0.224532	0.418603	0.376717	2.24037	Ret/Ednrb	2
GO:0021872	forebrain generation of neurons	biological process	2/188	84/17690	0.224532	0.418603	0.376717	2.24037	Robo2/Uqcrq	2
GO:0034333	adherens junction assembly	biological process	2/188	84/17690	0.224532	0.418603	0.376717	2.24037	Dmtn/Thy1	2
GO:0072088	nephron epithelium morphogenesis	biological process	2/188	84/17690	0.224532	0.418603	0.376717	2.24037	Irx2/Nog	2
GO:1901863	positive regulation of muscle tissue development	biological process	2/188	84/17690	0.224532	0.418603	0.376717	2.24037	Arrb2/Fgf9	2
GO:1904427	positive regulation of calcium ion transmembrane transport	biological process	2/188	84/17690	0.224532	0.418603	0.376717	2.24037	Ryr2/Thy1	2
GO:0046578	regulation of Ras protein signal transduction	biological process	4/188	228/17690	0.22465	0.418603	0.376717	1.6508	Net1/Stambp/Ogt/Mcf2l	4
GO:2001234	negative regulation of apoptotic signaling pathway	biological process	4/188	228/17690	0.22465	0.418603	0.376717	1.6508	Arrb2/Cx3cr1/Nog/Park7	4
GO:0072006	nephron development	biological process	3/188	154/17690	0.225209	0.418603	0.376717	1.83303	Ret/Irx2/Nog	3
GO:0016048	detection of temperature stimulus	biological process	1/188	24/17690	0.226316	0.418603	0.376717	3.92066	Arrb2	1
GO:0031649	heat generation	biological process	1/188	24/17690	0.226316	0.418603	0.376717	3.92066	Ednrb	1
GO:0032373	positive regulation of sterol transport	biological process	1/188	24/17690	0.226316	0.418603	0.376717	3.92066	Abcg1	1
GO:0032376	positive regulation of cholesterol transport	biological process	1/188	24/17690	0.226316	0.418603	0.376717	3.92066	Abcg1	1
GO:0033233	regulation of protein sumoylation	biological process	1/188	24/17690	0.226316	0.418603	0.376717	3.92066	Park7	1
GO:0034114	regulation of heterotypic cell-cell adhesion	biological process	1/188	24/17690	0.226316	0.418603	0.376717	3.92066	Thy1	1
GO:0035994	response to muscle stretch	biological process	1/188	24/17690	0.226316	0.418603	0.376717	3.92066	Ryr2	1
GO:0043496	regulation of protein homodimerization activity	biological process	1/188	24/17690	0.226316	0.418603	0.376717	3.92066	Park7	1
GO:0046856	phosphatidylinositol dephosphorylation	biological process	1/188	24/17690	0.226316	0.418603	0.376717	3.92066	Inpp5b	1
GO:0048670	regulation of collateral sprouting	biological process	1/188	24/17690	0.226316	0.418603	0.376717	3.92066	Rgma	1
GO:0051205	protein insertion into membrane	biological process	1/188	24/17690	0.226316	0.418603	0.376717	3.92066	Reep1	1
GO:0051443	positive regulation of ubiquitin-protein transferase activity	biological process	1/188	24/17690	0.226316	0.418603	0.376717	3.92066	Dcun1d4	1
GO:0051457	maintenance of protein location in nucleus	biological process	1/188	24/17690	0.226316	0.418603	0.376717	3.92066	Park7	1
GO:0051969	regulation of transmission of nerve impulse	biological process	1/188	24/17690	0.226316	0.418603	0.376717	3.92066	Glra1	1
GO:0060216	definitive hemopoiesis	biological process	1/188	24/17690	0.226316	0.418603	0.376717	3.92066	Meis1	1
GO:0062009	secondary palate development	biological process	1/188	24/17690	0.226316	0.418603	0.376717	3.92066	Wnt7a	1
GO:0071474	cellular hyperosmotic response	biological process	1/188	24/17690	0.226316	0.418603	0.376717	3.92066	Abcb1a	1
GO:0086019	cell-cell signaling involved in cardiac conduction	biological process	1/188	24/17690	0.226316	0.418603	0.376717	3.92066	Ryr2	1
GO:0098810	neurotransmitter reuptake	biological process	1/188	24/17690	0.226316	0.418603	0.376717	3.92066	Park7	1
GO:0099171	presynaptic modulation of chemical synaptic transmission	biological process	1/188	24/17690	0.226316	0.418603	0.376717	3.92066	Syt2	1
GO:0099500	vesicle fusion to plasma membrane	biological process	1/188	24/17690	0.226316	0.418603	0.376717	3.92066	Syt2	1
GO:1902884	positive regulation of response to oxidative stress	biological process	1/188	24/17690	0.226316	0.418603	0.376717	3.92066	Park7	1
GO:1904893	negative regulation of STAT cascade	biological process	1/188	24/17690	0.226316	0.418603	0.376717	3.92066	Ptprt	1
GO:0043406	positive regulation of MAP kinase activity	biological process	4/188	229/17690	0.226906	0.419225	0.377276	1.64359	Ret/Epha4/Map3k12/Stk39	4
GO:0048839	inner ear development	biological process	4/188	229/17690	0.226906	0.419225	0.377276	1.64359	Itga8/Bloc1s5/Fgf9/Ror1	4
GO:0006937	regulation of muscle contraction	biological process	3/188	155/17690	0.228004	0.420666	0.378574	1.82121	Tacr1/Slc8a3/Ryr2	3
GO:1902600	proton transmembrane transport	biological process	3/188	155/17690	0.228004	0.420666	0.378574	1.82121	Atp6v1c1/Slc15a2/Park7	3
GO:0006942	regulation of striated muscle contraction	biological process	2/188	85/17690	0.228449	0.420666	0.378574	2.21402	Slc8a3/Ryr2	2
GO:0014015	positive regulation of gliogenesis	biological process	2/188	85/17690	0.228449	0.420666	0.378574	2.21402	Olig2/Nog	2
GO:0051492	regulation of stress fiber assembly	biological process	2/188	85/17690	0.228449	0.420666	0.378574	2.21402	Limk1/Tacr1	2
GO:1900182	positive regulation of protein localization to nucleus	biological process	2/188	85/17690	0.228449	0.420666	0.378574	2.21402	Ogt/Park7	2
GO:0009952	anterior/posterior pattern specification	biological process	4/188	230/17690	0.229168	0.421521	0.379342	1.63645	Hoxc8/Nog/Mesp2/Axin2	4
GO:0090092	regulation of transmembrane receptor protein serine/threonine kinase signaling pathway	biological process	4/188	230/17690	0.229168	0.421521	0.379342	1.63645	Itga8/Nog/Fgf9/Rgma	4
GO:0009308	amine metabolic process	biological process	2/188	86/17690	0.23237	0.422726	0.380427	2.18827	Pnkd/Park7	2
GO:0010717	regulation of epithelial to mesenchymal transition	biological process	2/188	86/17690	0.23237	0.422726	0.380427	2.18827	Nog/Axin2	2
GO:0019217	regulation of fatty acid metabolic process	biological process	2/188	86/17690	0.23237	0.422726	0.380427	2.18827	Abcd2/Mlxipl	2
GO:0035418	protein localization to synapse	biological process	2/188	86/17690	0.23237	0.422726	0.380427	2.18827	Stau2/Nlgn1	2
GO:0044272	sulfur compound biosynthetic process	biological process	2/188	86/17690	0.23237	0.422726	0.380427	2.18827	Ggt7/Acss1	2
GO:0051279	regulation of release of sequestered calcium ion into cytosol	biological process	2/188	86/17690	0.23237	0.422726	0.380427	2.18827	Ryr2/Thy1	2
GO:0061097	regulation of protein tyrosine kinase activity	biological process	2/188	86/17690	0.23237	0.422726	0.380427	2.18827	Epha4/Thy1	2
GO:0072028	nephron morphogenesis	biological process	2/188	86/17690	0.23237	0.422726	0.380427	2.18827	Irx2/Nog	2
GO:1901888	regulation of cell junction assembly	biological process	2/188	86/17690	0.23237	0.422726	0.380427	2.18827	Dmtn/Thy1	2
GO:0051896	regulation of protein kinase B signaling	biological process	3/188	157/17690	0.233615	0.422726	0.380427	1.79801	Arrb2/Ret/Cx3cr1	3
GO:0006650	glycerophospholipid metabolic process	biological process	4/188	232/17690	0.233708	0.422726	0.380427	1.62234	Inpp5b/Pip4k2a/Fam126b/Rab38	4
GO:0033157	regulation of intracellular protein transport	biological process	4/188	232/17690	0.233708	0.422726	0.380427	1.62234	Dmtn/Ogt/Slc35d3/Park7	4
GO:0002089	lens morphogenesis in camera-type eye	biological process	1/188	25/17690	0.23455	0.422726	0.380427	3.76383	Meis1	1
GO:0006298	mismatch repair	biological process	1/188	25/17690	0.23455	0.422726	0.380427	3.76383	Axin2	1
GO:0007064	mitotic sister chromatid cohesion	biological process	1/188	25/17690	0.23455	0.422726	0.380427	3.76383	Pds5b	1
GO:0010880	regulation of release of sequestered calcium ion into cytosol by sarcoplasmic reticulum	biological process	1/188	25/17690	0.23455	0.422726	0.380427	3.76383	Ryr2	1
GO:0014821	phasic smooth muscle contraction	biological process	1/188	25/17690	0.23455	0.422726	0.380427	3.76383	Ednrb	1
GO:0014829	vascular smooth muscle contraction	biological process	1/188	25/17690	0.23455	0.422726	0.380427	3.76383	Ednrb	1
GO:0030194	positive regulation of blood coagulation	biological process	1/188	25/17690	0.23455	0.422726	0.380427	3.76383	Dmtn	1
GO:0031954	positive regulation of protein autophosphorylation	biological process	1/188	25/17690	0.23455	0.422726	0.380427	3.76383	Rassf2	1
GO:0032365	intracellular lipid transport	biological process	1/188	25/17690	0.23455	0.422726	0.380427	3.76383	Abcg1	1
GO:0035864	response to potassium ion	biological process	1/188	25/17690	0.23455	0.422726	0.380427	3.76383	Mylk	1
GO:0042538	hyperosmotic salinity response	biological process	1/188	25/17690	0.23455	0.422726	0.380427	3.76383	Abcb1a	1
GO:0048266	behavioral response to pain	biological process	1/188	25/17690	0.23455	0.422726	0.380427	3.76383	Tacr1	1
GO:0048799	animal organ maturation	biological process	1/188	25/17690	0.23455	0.422726	0.380427	3.76383	Ret	1
GO:0060219	camera-type eye photoreceptor cell differentiation	biological process	1/188	25/17690	0.23455	0.422726	0.380427	3.76383	Thy1	1
GO:0061003	positive regulation of dendritic spine morphogenesis	biological process	1/188	25/17690	0.23455	0.422726	0.380427	3.76383	Stau2	1
GO:0061213	positive regulation of mesonephros development	biological process	1/188	25/17690	0.23455	0.422726	0.380427	3.76383	Nog	1
GO:0071450	cellular response to oxygen radical	biological process	1/188	25/17690	0.23455	0.422726	0.380427	3.76383	Park7	1
GO:0071451	cellular response to superoxide	biological process	1/188	25/17690	0.23455	0.422726	0.380427	3.76383	Park7	1
GO:0090023	positive regulation of neutrophil chemotaxis	biological process	1/188	25/17690	0.23455	0.422726	0.380427	3.76383	Camk1d	1
GO:1900048	positive regulation of hemostasis	biological process	1/188	25/17690	0.23455	0.422726	0.380427	3.76383	Dmtn	1
GO:1902473	regulation of protein localization to synapse	biological process	1/188	25/17690	0.23455	0.422726	0.380427	3.76383	Nlgn1	1
GO:1903861	positive regulation of dendrite extension	biological process	1/188	25/17690	0.23455	0.422726	0.380427	3.76383	Syt2	1
GO:1905809	negative regulation of synapse organization	biological process	1/188	25/17690	0.23455	0.422726	0.380427	3.76383	Nlgn1	1
GO:2000050	regulation of non-canonical Wnt signaling pathway	biological process	1/188	25/17690	0.23455	0.422726	0.380427	3.76383	Ankrd6	1
GO:2000679	positive regulation of transcription regulatory region DNA binding	biological process	1/188	25/17690	0.23455	0.422726	0.380427	3.76383	Park7	1
GO:0001708	cell fate specification	biological process	2/188	87/17690	0.236296	0.424947	0.382426	2.16312	Olig2/Pou3f2	2
GO:0007009	plasma membrane organization	biological process	2/188	87/17690	0.236296	0.424947	0.382426	2.16312	Abcd2/Snx33	2
GO:0007044	cell-substrate junction assembly	biological process	2/188	87/17690	0.236296	0.424947	0.382426	2.16312	Dmtn/Thy1	2
GO:0045638	negative regulation of myeloid cell differentiation	biological process	2/188	87/17690	0.236296	0.424947	0.382426	2.16312	Meis2/Meis1	2
GO:0032680	regulation of tumor necrosis factor production	biological process	3/188	158/17690	0.23643	0.424958	0.382436	1.78663	Arrb2/Cx3cr1/Flt3	3
GO:0042692	muscle cell differentiation	biological process	6/188	391/17690	0.237293	0.426277	0.383623	1.44392	Arrb2/Smarca2/Itga8/Ednrb/Fgf9/Myh11	6
GO:0032872	regulation of stress-activated MAPK cascade	biological process	4/188	234/17690	0.238271	0.427802	0.384996	1.60847	Rassf2/Epha4/Map3k12/Wnt7a	4
GO:0009165	nucleotide biosynthetic process	biological process	5/188	312/17690	0.238472	0.42793	0.385111	1.50794	Ddit4/Acss1/Ogt/Entpd5/Mlxipl	5
GO:0000910	cytokinesis	biological process	3/188	159/17690	0.239251	0.428767	0.385864	1.77539	Tmem250/Stambp/Snx33	3
GO:0032652	regulation of interleukin-1 production	biological process	2/188	88/17690	0.240225	0.428767	0.385864	2.13854	Arrb2/Cx3cr1	2
GO:0043154	negative regulation of cysteine-type endopeptidase activity involved in apoptotic process	biological process	2/188	88/17690	0.240225	0.428767	0.385864	2.13854	Arrb2/Park7	2
GO:0061333	renal tubule morphogenesis	biological process	2/188	88/17690	0.240225	0.428767	0.385864	2.13854	Irx2/Nog	2
GO:0030099	myeloid cell differentiation	biological process	6/188	393/17690	0.240781	0.428767	0.385864	1.43658	Pip4k2a/Dmtn/Rassf2/Meis2/Meis1/Snx10	6
GO:0032640	tumor necrosis factor production	biological process	3/188	160/17690	0.242078	0.428767	0.385864	1.7643	Arrb2/Cx3cr1/Flt3	3
GO:1903555	regulation of tumor necrosis factor superfamily cytokine production	biological process	3/188	160/17690	0.242078	0.428767	0.385864	1.7643	Arrb2/Cx3cr1/Flt3	3
GO:0003413	chondrocyte differentiation involved in endochondral bone morphogenesis	biological process	1/188	26/17690	0.242696	0.428767	0.385864	3.61907	Axin2	1
GO:0006891	intra-Golgi vesicle-mediated transport	biological process	1/188	26/17690	0.242696	0.428767	0.385864	3.61907	Rab6b	1
GO:0007413	axonal fasciculation	biological process	1/188	26/17690	0.242696	0.428767	0.385864	3.61907	Epha4	1
GO:0007602	phototransduction	biological process	1/188	26/17690	0.242696	0.428767	0.385864	3.61907	Plcb4	1
GO:0009065	glutamine family amino acid catabolic process	biological process	1/188	26/17690	0.242696	0.428767	0.385864	3.61907	Oat	1
GO:0030318	melanocyte differentiation	biological process	1/188	26/17690	0.242696	0.428767	0.385864	3.61907	Ednrb	1
GO:0030947	regulation of vascular endothelial growth factor receptor signaling pathway	biological process	1/188	26/17690	0.242696	0.428767	0.385864	3.61907	Fgf9	1
GO:0031342	negative regulation of cell killing	biological process	1/188	26/17690	0.242696	0.428767	0.385864	3.61907	Arrb2	1
GO:0031440	regulation of mRNA 3'-end processing	biological process	1/188	26/17690	0.242696	0.428767	0.385864	3.61907	Cpsf6	1
GO:0042044	fluid transport	biological process	1/188	26/17690	0.242696	0.428767	0.385864	3.61907	Ednrb	1
GO:0045730	respiratory burst	biological process	1/188	26/17690	0.242696	0.428767	0.385864	3.61907	Camk1d	1
GO:0046823	negative regulation of nucleocytoplasmic transport	biological process	1/188	26/17690	0.242696	0.428767	0.385864	3.61907	Park7	1
GO:0050858	negative regulation of antigen receptor-mediated signaling pathway	biological process	1/188	26/17690	0.242696	0.428767	0.385864	3.61907	Thy1	1
GO:0050996	positive regulation of lipid catabolic process	biological process	1/188	26/17690	0.242696	0.428767	0.385864	3.61907	Abcd2	1
GO:0051560	mitochondrial calcium ion homeostasis	biological process	1/188	26/17690	0.242696	0.428767	0.385864	3.61907	Slc8a3	1
GO:0060004	reflex	biological process	1/188	26/17690	0.242696	0.428767	0.385864	3.61907	Glra1	1
GO:0060065	uterus development	biological process	1/188	26/17690	0.242696	0.428767	0.385864	3.61907	Wnt7a	1
GO:0090189	regulation of branching involved in ureteric bud morphogenesis	biological process	1/188	26/17690	0.242696	0.428767	0.385864	3.61907	Nog	1
GO:0106030	neuron projection fasciculation	biological process	1/188	26/17690	0.242696	0.428767	0.385864	3.61907	Epha4	1
GO:1902991	regulation of amyloid precursor protein catabolic process	biological process	1/188	26/17690	0.242696	0.428767	0.385864	3.61907	Epha4	1
GO:2000178	negative regulation of neural precursor cell proliferation	biological process	1/188	26/17690	0.242696	0.428767	0.385864	3.61907	Cend1	1
GO:2000311	regulation of AMPA receptor activity	biological process	1/188	26/17690	0.242696	0.428767	0.385864	3.61907	Nlgn1	1
GO:0070302	regulation of stress-activated protein kinase signaling cascade	biological process	4/188	236/17690	0.242855	0.42882	0.385911	1.59484	Rassf2/Epha4/Map3k12/Wnt7a	4
GO:0000045	autophagosome assembly	biological process	2/188	89/17690	0.244157	0.429971	0.386948	2.11451	Pip4k2a/RGD1359108	2
GO:0014031	mesenchymal cell development	biological process	2/188	89/17690	0.244157	0.429971	0.386948	2.11451	Ret/Ednrb	2
GO:0014910	regulation of smooth muscle cell migration	biological process	2/188	89/17690	0.244157	0.429971	0.386948	2.11451	Tacr1/Fgf9	2
GO:0032024	positive regulation of insulin secretion	biological process	2/188	89/17690	0.244157	0.429971	0.386948	2.11451	Vsnl1/Glp1r	2
GO:0050764	regulation of phagocytosis	biological process	2/188	89/17690	0.244157	0.429971	0.386948	2.11451	Camk1d/Mex3b	2
GO:0000082	G1/S transition of mitotic cell cycle	biological process	3/188	161/17690	0.24491	0.431068	0.387935	1.75334	Fhl1/Ccne2/Ccne1	3
GO:0015893	drug transport	biological process	4/188	237/17690	0.245155	0.431269	0.388116	1.58811	Abcb1a/Syt2/Slc15a2/Park7	4
GO:1901293	nucleoside phosphate biosynthetic process	biological process	5/188	316/17690	0.246361	0.432613	0.389325	1.48886	Ddit4/Acss1/Ogt/Entpd5/Mlxipl	5
GO:0002690	positive regulation of leukocyte chemotaxis	biological process	2/188	90/17690	0.248092	0.432613	0.389325	2.09102	Camk1d/Stk39	2
GO:0008015	blood circulation	biological process	7/188	479/17690	0.248541	0.432613	0.389325	1.37509	Glp1r/Tacr1/Agtrap/Ednrb/Ryr2/Sgcg/Stk39	7
GO:0030522	intracellular receptor signaling pathway	biological process	4/188	239/17690	0.249769	0.432613	0.389325	1.57482	Arrb2/Nr1d2/Nr3c2/Park7	4
GO:0071706	tumor necrosis factor superfamily cytokine production	biological process	3/188	163/17690	0.250591	0.432613	0.389325	1.73182	Arrb2/Cx3cr1/Flt3	3
GO:0001759	organ induction	biological process	1/188	27/17690	0.250756	0.432613	0.389325	3.48503	Robo2	1
GO:0002052	positive regulation of neuroblast proliferation	biological process	1/188	27/17690	0.250756	0.432613	0.389325	3.48503	Cx3cr1	1
GO:0009154	purine ribonucleotide catabolic process	biological process	1/188	27/17690	0.250756	0.432613	0.389325	3.48503	Pde1a	1
GO:0009713	catechol-containing compound biosynthetic process	biological process	1/188	27/17690	0.250756	0.432613	0.389325	3.48503	Park7	1
GO:0010719	negative regulation of epithelial to mesenchymal transition	biological process	1/188	27/17690	0.250756	0.432613	0.389325	3.48503	Nog	1
GO:0010893	positive regulation of steroid biosynthetic process	biological process	1/188	27/17690	0.250756	0.432613	0.389325	3.48503	Abcg1	1
GO:0014048	regulation of glutamate secretion	biological process	1/188	27/17690	0.250756	0.432613	0.389325	3.48503	Npy5r	1
GO:0018195	peptidyl-arginine modification	biological process	1/188	27/17690	0.250756	0.432613	0.389325	3.48503	Park7	1
GO:0032770	positive regulation of monooxygenase activity	biological process	1/188	27/17690	0.250756	0.432613	0.389325	3.48503	Park7	1
GO:0032925	regulation of activin receptor signaling pathway	biological process	1/188	27/17690	0.250756	0.432613	0.389325	3.48503	Fgf9	1
GO:0033197	response to vitamin E	biological process	1/188	27/17690	0.250756	0.432613	0.389325	3.48503	Ccne1	1
GO:0034205	amyloid-beta formation	biological process	1/188	27/17690	0.250756	0.432613	0.389325	3.48503	Epha4	1
GO:0042423	catecholamine biosynthetic process	biological process	1/188	27/17690	0.250756	0.432613	0.389325	3.48503	Park7	1
GO:0042753	positive regulation of circadian rhythm	biological process	1/188	27/17690	0.250756	0.432613	0.389325	3.48503	Nlgn1	1
GO:0045332	phospholipid translocation	biological process	1/188	27/17690	0.250756	0.432613	0.389325	3.48503	Abcb1a	1
GO:0045663	positive regulation of myoblast differentiation	biological process	1/188	27/17690	0.250756	0.432613	0.389325	3.48503	Nr2c2	1
GO:0048103	somatic stem cell division	biological process	1/188	27/17690	0.250756	0.432613	0.389325	3.48503	Wnt7a	1
GO:0050951	sensory perception of temperature stimulus	biological process	1/188	27/17690	0.250756	0.432613	0.389325	3.48503	Arrb2	1
GO:0060045	positive regulation of cardiac muscle cell proliferation	biological process	1/188	27/17690	0.250756	0.432613	0.389325	3.48503	Fgf9	1
GO:0071624	positive regulation of granulocyte chemotaxis	biological process	1/188	27/17690	0.250756	0.432613	0.389325	3.48503	Camk1d	1
GO:0098698	postsynaptic specialization assembly	biological process	1/188	27/17690	0.250756	0.432613	0.389325	3.48503	Nlgn1	1
GO:1900242	regulation of synaptic vesicle endocytosis	biological process	1/188	27/17690	0.250756	0.432613	0.389325	3.48503	Nlgn1	1
GO:1901032	negative regulation of response to reactive oxygen species	biological process	1/188	27/17690	0.250756	0.432613	0.389325	3.48503	Park7	1
GO:1902042	negative regulation of extrinsic apoptotic signaling pathway via death domain receptors	biological process	1/188	27/17690	0.250756	0.432613	0.389325	3.48503	Park7	1
GO:1902175	regulation of oxidative stress-induced intrinsic apoptotic signaling pathway	biological process	1/188	27/17690	0.250756	0.432613	0.389325	3.48503	Park7	1
GO:1903206	negative regulation of hydrogen peroxide-induced cell death	biological process	1/188	27/17690	0.250756	0.432613	0.389325	3.48503	Park7	1
GO:1904357	negative regulation of telomere maintenance via telomere lengthening	biological process	1/188	27/17690	0.250756	0.432613	0.389325	3.48503	Slx1b	1
GO:1904738	vascular associated smooth muscle cell migration	biological process	1/188	27/17690	0.250756	0.432613	0.389325	3.48503	Fgf9	1
GO:1904752	regulation of vascular associated smooth muscle cell migration	biological process	1/188	27/17690	0.250756	0.432613	0.389325	3.48503	Fgf9	1
GO:1905939	regulation of gonad development	biological process	1/188	27/17690	0.250756	0.432613	0.389325	3.48503	Abcb1a	1
GO:2000780	negative regulation of double-strand break repair	biological process	1/188	27/17690	0.250756	0.432613	0.389325	3.48503	Shld2	1
GO:2001039	negative regulation of cellular response to drug	biological process	1/188	27/17690	0.250756	0.432613	0.389325	3.48503	Park7	1
GO:0014033	neural crest cell differentiation	biological process	2/188	91/17690	0.252029	0.433771	0.390367	2.06804	Ret/Ednrb	2
GO:0030004	cellular monovalent inorganic cation homeostasis	biological process	2/188	91/17690	0.252029	0.433771	0.390367	2.06804	Nr3c2/Rab38	2
GO:0040014	regulation of multicellular organism growth	biological process	2/188	91/17690	0.252029	0.433771	0.390367	2.06804	Flt3/Pou3f2	2
GO:0051321	meiotic cell cycle	biological process	4/188	240/17690	0.252083	0.433771	0.390367	1.56826	Marf1/Nr2c2/Ccne2/Ccne1	4
GO:0071560	cellular response to transforming growth factor beta stimulus	biological process	4/188	240/17690	0.252083	0.433771	0.390367	1.56826	Arrb2/Cx3cr1/Itga8/Wnt7a	4
GO:0046942	carboxylic acid transport	biological process	5/188	320/17690	0.254318	0.43739	0.393624	1.47025	Slc38a2/Slc6a15/Abcd3/Stk39/Npy5r	5
GO:0034655	nucleobase-containing compound catabolic process	biological process	6/188	401/17690	0.254883	0.438134	0.394294	1.40792	Ddit4/Ogt/Pde1a/Entpd5/Mlxipl/Axin2	6
GO:2001236	regulation of extrinsic apoptotic signaling pathway	biological process	3/188	165/17690	0.256291	0.438794	0.394887	1.71083	Ret/Cx3cr1/Park7	3
GO:0015849	organic acid transport	biological process	5/188	321/17690	0.256317	0.438794	0.394887	1.46567	Slc38a2/Slc6a15/Abcd3/Stk39/Npy5r	5
GO:0000303	response to superoxide	biological process	1/188	28/17690	0.258731	0.438794	0.394887	3.36056	Park7	1
GO:0003081	regulation of systemic arterial blood pressure by renin-angiotensin	biological process	1/188	28/17690	0.258731	0.438794	0.394887	3.36056	Tacr1	1
GO:0003148	outflow tract septum morphogenesis	biological process	1/188	28/17690	0.258731	0.438794	0.394887	3.36056	Robo2	1
GO:0009261	ribonucleotide catabolic process	biological process	1/188	28/17690	0.258731	0.438794	0.394887	3.36056	Pde1a	1
GO:0010460	positive regulation of heart rate	biological process	1/188	28/17690	0.258731	0.438794	0.394887	3.36056	Ryr2	1
GO:0014808	release of sequestered calcium ion into cytosol by sarcoplasmic reticulum	biological process	1/188	28/17690	0.258731	0.438794	0.394887	3.36056	Ryr2	1
GO:0032026	response to magnesium ion	biological process	1/188	28/17690	0.258731	0.438794	0.394887	3.36056	Ryr2	1
GO:0033522	histone H2A ubiquitination	biological process	1/188	28/17690	0.258731	0.438794	0.394887	3.36056	Rnf168	1
GO:0034204	lipid translocation	biological process	1/188	28/17690	0.258731	0.438794	0.394887	3.36056	Abcb1a	1
GO:0035809	regulation of urine volume	biological process	1/188	28/17690	0.258731	0.438794	0.394887	3.36056	Ednrb	1
GO:0043457	regulation of cellular respiration	biological process	1/188	28/17690	0.258731	0.438794	0.394887	3.36056	Park7	1
GO:0045738	negative regulation of DNA repair	biological process	1/188	28/17690	0.258731	0.438794	0.394887	3.36056	Shld2	1
GO:0050820	positive regulation of coagulation	biological process	1/188	28/17690	0.258731	0.438794	0.394887	3.36056	Dmtn	1
GO:0050901	leukocyte tethering or rolling	biological process	1/188	28/17690	0.258731	0.438794	0.394887	3.36056	Cx3cr1	1
GO:0051589	negative regulation of neurotransmitter transport	biological process	1/188	28/17690	0.258731	0.438794	0.394887	3.36056	Pnkd	1
GO:0051894	positive regulation of focal adhesion assembly	biological process	1/188	28/17690	0.258731	0.438794	0.394887	3.36056	Thy1	1
GO:0060009	Sertoli cell development	biological process	1/188	28/17690	0.258731	0.438794	0.394887	3.36056	Abcb1a	1
GO:0060037	pharyngeal system development	biological process	1/188	28/17690	0.258731	0.438794	0.394887	3.36056	Nog	1
GO:0060384	innervation	biological process	1/188	28/17690	0.258731	0.438794	0.394887	3.36056	Ret	1
GO:0061217	regulation of mesonephros development	biological process	1/188	28/17690	0.258731	0.438794	0.394887	3.36056	Nog	1
GO:0098901	regulation of cardiac muscle cell action potential	biological process	1/188	28/17690	0.258731	0.438794	0.394887	3.36056	Ryr2	1
GO:1901984	negative regulation of protein acetylation	biological process	1/188	28/17690	0.258731	0.438794	0.394887	3.36056	Park7	1
GO:1903859	regulation of dendrite extension	biological process	1/188	28/17690	0.258731	0.438794	0.394887	3.36056	Syt2	1
GO:2000781	positive regulation of double-strand break repair	biological process	1/188	28/17690	0.258731	0.438794	0.394887	3.36056	Shld2	1
GO:0045471	response to ethanol	biological process	4/188	243/17690	0.259052	0.438794	0.394887	1.5489	Tacr1/Itpr2/Glra1/Ccne1	4
GO:0046887	positive regulation of hormone secretion	biological process	3/188	166/17690	0.259148	0.438794	0.394887	1.70053	Vsnl1/Glp1r/Tacr1	3
GO:0051017	actin filament bundle assembly	biological process	3/188	166/17690	0.259148	0.438794	0.394887	1.70053	Limk1/Dmtn/Tacr1	3
GO:0002224	toll-like receptor signaling pathway	biological process	2/188	93/17690	0.259908	0.438794	0.394887	2.02356	Arrb2/Sarm1	2
GO:0019226	transmission of nerve impulse	biological process	2/188	93/17690	0.259908	0.438794	0.394887	2.02356	Glra1/Scn8a	2
GO:0030510	regulation of BMP signaling pathway	biological process	2/188	93/17690	0.259908	0.438794	0.394887	2.02356	Nog/Rgma	2
GO:0045132	meiotic chromosome segregation	biological process	2/188	93/17690	0.259908	0.438794	0.394887	2.02356	Ccne2/Ccne1	2
GO:0050795	regulation of behavior	biological process	2/188	93/17690	0.259908	0.438794	0.394887	2.02356	Nlgn1/Nr2c2	2
GO:1905037	autophagosome organization	biological process	2/188	93/17690	0.259908	0.438794	0.394887	2.02356	Pip4k2a/RGD1359108	2
GO:0051098	regulation of binding	biological process	6/188	404/17690	0.260231	0.439114	0.395176	1.39746	Arrb2/Epha4/Nog/Rgma/RGD1359108/Park7	6
GO:0051054	positive regulation of DNA metabolic process	biological process	4/188	244/17690	0.261384	0.440737	0.396636	1.54255	Arrb2/Slx1b/Rnf168/Shld2	4
GO:0051656	establishment of organelle localization	biological process	7/188	487/17690	0.261459	0.440737	0.396636	1.35251	Nr3c2/Nlgn1/Bloc1s5/Syt2/Nefl/Wnt7a/Bicd1	7
GO:0003013	circulatory system process	biological process	7/188	488/17690	0.263087	0.443256	0.398903	1.34973	Glp1r/Tacr1/Agtrap/Ednrb/Ryr2/Sgcg/Stk39	7
GO:0000018	regulation of DNA recombination	biological process	2/188	94/17690	0.263849	0.443636	0.399245	2.00204	Shld2/Fign	2
GO:0014066	regulation of phosphatidylinositol 3-kinase signaling	biological process	2/188	94/17690	0.263849	0.443636	0.399245	2.00204	Stambp/Entpd5	2
GO:0043506	regulation of JUN kinase activity	biological process	2/188	94/17690	0.263849	0.443636	0.399245	2.00204	Epha4/Map3k12	2
GO:0051937	catecholamine transport	biological process	2/188	94/17690	0.263849	0.443636	0.399245	2.00204	Syt2/Park7	2
GO:0051091	positive regulation of DNA-binding transcription factor activity	biological process	4/188	246/17690	0.266059	0.443787	0.399381	1.53001	Camk1d/Cx3cr1/Ror1/Park7	4
GO:0000305	response to oxygen radical	biological process	1/188	29/17690	0.266621	0.443787	0.399381	3.24468	Park7	1
GO:0001774	microglial cell activation	biological process	1/188	29/17690	0.266621	0.443787	0.399381	3.24468	Cx3cr1	1
GO:0002092	positive regulation of receptor internalization	biological process	1/188	29/17690	0.266621	0.443787	0.399381	3.24468	Arrb2	1
GO:0002269	leukocyte activation involved in inflammatory response	biological process	1/188	29/17690	0.266621	0.443787	0.399381	3.24468	Cx3cr1	1
GO:0002544	chronic inflammatory response	biological process	1/188	29/17690	0.266621	0.443787	0.399381	3.24468	Cx3cr1	1
GO:0030511	positive regulation of transforming growth factor beta receptor signaling pathway	biological process	1/188	29/17690	0.266621	0.443787	0.399381	3.24468	Itga8	1
GO:0031645	negative regulation of neurological system process	biological process	1/188	29/17690	0.266621	0.443787	0.399381	3.24468	Glra1	1
GO:0034110	regulation of homotypic cell-cell adhesion	biological process	1/188	29/17690	0.266621	0.443787	0.399381	3.24468	Dmtn	1
GO:0035025	positive regulation of Rho protein signal transduction	biological process	1/188	29/17690	0.266621	0.443787	0.399381	3.24468	Mcf2l	1
GO:0045577	regulation of B cell differentiation	biological process	1/188	29/17690	0.266621	0.443787	0.399381	3.24468	Flt3	1
GO:0045830	positive regulation of isotype switching	biological process	1/188	29/17690	0.266621	0.443787	0.399381	3.24468	Shld2	1
GO:0055075	potassium ion homeostasis	biological process	1/188	29/17690	0.266621	0.443787	0.399381	3.24468	Slc12a6	1
GO:0061037	negative regulation of cartilage development	biological process	1/188	29/17690	0.266621	0.443787	0.399381	3.24468	Nog	1
GO:1901661	quinone metabolic process	biological process	1/188	29/17690	0.266621	0.443787	0.399381	3.24468	Cbr4	1
GO:1902932	positive regulation of alcohol biosynthetic process	biological process	1/188	29/17690	0.266621	0.443787	0.399381	3.24468	Abcg1	1
GO:1903514	release of sequestered calcium ion into cytosol by endoplasmic reticulum	biological process	1/188	29/17690	0.266621	0.443787	0.399381	3.24468	Ryr2	1
GO:1903846	positive regulation of cellular response to transforming growth factor beta stimulus	biological process	1/188	29/17690	0.266621	0.443787	0.399381	3.24468	Itga8	1
GO:1905314	semi-lunar valve development	biological process	1/188	29/17690	0.266621	0.443787	0.399381	3.24468	Robo2	1
GO:2000727	positive regulation of cardiac muscle cell differentiation	biological process	1/188	29/17690	0.266621	0.443787	0.399381	3.24468	Arrb2	1
GO:0061572	actin filament bundle organization	biological process	3/188	169/17690	0.267744	0.445285	0.400729	1.67034	Limk1/Dmtn/Tacr1	3
GO:2000117	negative regulation of cysteine-type endopeptidase activity	biological process	2/188	95/17690	0.26779	0.445285	0.400729	1.98096	Arrb2/Park7	2
GO:0001667	ameboidal-type cell migration	biological process	6/188	409/17690	0.269209	0.44742	0.40265	1.38038	Ret/Dmtn/Tacr1/Ednrb/Mesp2/Wnt7a	6
GO:0009062	fatty acid catabolic process	biological process	2/188	96/17690	0.271731	0.450931	0.40581	1.96033	Abcd2/Abcd3	2
GO:0014909	smooth muscle cell migration	biological process	2/188	96/17690	0.271731	0.450931	0.40581	1.96033	Tacr1/Fgf9	2
GO:0019395	fatty acid oxidation	biological process	2/188	96/17690	0.271731	0.450931	0.40581	1.96033	Abcd2/Abcd3	2
GO:0071559	response to transforming growth factor beta	biological process	4/188	249/17690	0.273102	0.45209	0.406853	1.51158	Arrb2/Cx3cr1/Itga8/Wnt7a	4
GO:0001919	regulation of receptor recycling	biological process	1/188	30/17690	0.274428	0.45209	0.406853	3.13652	Gria3	1
GO:0002021	response to dietary excess	biological process	1/188	30/17690	0.274428	0.45209	0.406853	3.13652	Tbl1xr1	1
GO:0007340	acrosome reaction	biological process	1/188	30/17690	0.274428	0.45209	0.406853	3.13652	Glra1	1
GO:0015991	ATP hydrolysis coupled proton transport	biological process	1/188	30/17690	0.274428	0.45209	0.406853	3.13652	Atp6v1c1	1
[truncated: 1,310 more rows]

## Sheet: DOWN-KEGG
pathID	pathDescription	geneRatio	bgRatio	pvalue	padj	qvalue	enrichScore	overlapGeneList	overlapGeneCount
rno04724	Glutamatergic synapse	7/96	116/9373	0.000178202	0.0304726	0.0270117	5.89179	Kcnj3/Gria3/Plcb4/Itpr2/Slc38a2/Grik4/Grm3	7
rno04020	Calcium signaling pathway	8/96	203/9373	0.00109475	0.0936012	0.0829706	3.8477	Mylk/Tacr1/Plcb4/Slc8a3/Itpr2/Pde1a/Ednrb/Ryr2	8
rno02010	ABC transporters	4/96	52/9373	0.00192073	0.109482	0.0970476	7.51042	Abcd2/Abcb1a/Abcd3/Abcg1	4
rno04929	GnRH secretion	4/96	66/9373	0.00458602	0.167933	0.14886	5.9173	Arrb2/Kcnj3/Plcb4/Itpr2	4
rno05226	Gastric cancer	6/96	154/9373	0.00491032	0.167933	0.14886	3.80398	Abcb1a/Fgf9/Ccne2/Ccne1/Wnt7a/Axin2	6
rno04934	Cushing syndrome	6/96	165/9373	0.00683791	0.169027	0.14983	3.55038	Plcb4/Itpr2/Ccne2/Ccne1/Wnt7a/Axin2	6
rno00562	Inositol phosphate metabolism	4/96	77/9373	0.0079077	0.169027	0.14983	5.07197	Inpp5b/Pip4k2a/Plcb4/Plch1	4
rno05412	Arrhythmogenic right ventricular cardiomyopathy (ARVC)	4/96	77/9373	0.0079077	0.169027	0.14983	5.07197	Slc8a3/Itga8/Ryr2/Sgcg	4
rno04728	Dopaminergic synapse	5/96	136/9373	0.012741	0.197827	0.175359	3.58954	Arrb2/Kcnj3/Gria3/Plcb4/Itpr2	5
rno04540	Gap junction	4/96	90/9373	0.0135055	0.197827	0.175359	4.33935	Tubb3/Tubb4a/Plcb4/Itpr2	4
rno05410	Hypertrophic cardiomyopathy (HCM)	4/96	92/9373	0.0145429	0.197827	0.175359	4.24502	Slc8a3/Itga8/Ryr2/Sgcg	4
rno05032	Morphine addiction	4/96	93/9373	0.01508	0.197827	0.175359	4.19937	Arrb2/Kcnj3/Grk6/Pde1a	4
rno04371	Apelin signaling pathway	5/96	143/9373	0.0155476	0.197827	0.175359	3.41383	Mylk/Plcb4/Slc8a3/Itpr2/Ryr2	5
rno05414	Dilated cardiomyopathy (DCM)	4/96	96/9373	0.016766	0.197827	0.175359	4.06814	Slc8a3/Itga8/Ryr2/Sgcg	4
rno04070	Phosphatidylinositol signaling system	4/96	97/9373	0.0173532	0.197827	0.175359	4.0262	Inpp5b/Pip4k2a/Plcb4/Itpr2	4
rno04713	Circadian entrainment	4/96	101/9373	0.0198301	0.211934	0.187864	3.86675	Kcnj3/Gria3/Plcb4/Ryr2	4
rno04921	Oxytocin signaling pathway	5/96	162/9373	0.0251711	0.239105	0.211949	3.01344	Mylk/Kcnj3/Plcb4/Itpr2/Ryr2	5
rno04310	Wnt signaling pathway	5/96	163/9373	0.0257635	0.239105	0.211949	2.99495	Plcb4/Ror1/Tbl1xr1/Wnt7a/Axin2	5
rno04730	Long-term depression	3/96	63/9373	0.0265672	0.239105	0.211949	4.64931	Gria3/Plcb4/Itpr2	3
rno04810	Regulation of actin cytoskeleton	6/96	227/9373	0.0288007	0.246246	0.218279	2.58067	Mylk/Pip4k2a/Limk1/Itga8/Fgf9/Myh11	6
rno04080	Neuroactive ligand-receptor interaction	8/96	366/9373	0.0336699	0.258783	0.229392	2.13411	Glp1r/Gria3/Tacr1/Ednrb/Grik4/Glra1/Grm3/Npy5r	8
rno04022	cGMP-PKG signaling pathway	5/96	176/9373	0.0342877	0.258783	0.229392	2.77373	Mylk/Plcb4/Slc8a3/Itpr2/Ednrb	5
rno05230	Central carbon metabolism in cancer	3/96	70/9373	0.034807	0.258783	0.229392	4.18438	Ret/Flt3/Idh1	3
rno04924	Renin secretion	3/96	73/9373	0.038698	0.272352	0.24142	4.01241	Plcb4/Itpr2/Pde1a	3
rno04110	Cell cycle	4/96	127/9373	0.0411475	0.272352	0.24142	3.07513	Orc5/Tfdp1/Ccne2/Ccne1	4
rno04115	p53 signaling pathway	3/96	75/9373	0.0414103	0.272352	0.24142	3.90542	Aifm2/Ccne2/Ccne1	3
rno04971	Gastric acid secretion	3/96	77/9373	0.0442162	0.280036	0.248231	3.80398	Mylk/Plcb4/Itpr2	3
rno04911	Insulin secretion	3/96	88/9373	0.0612789	0.356718	0.316205	3.32848	Glp1r/Plcb4/Ryr2	3
rno04270	Vascular smooth muscle contraction	4/96	145/9373	0.0613612	0.356718	0.316205	2.69339	Mylk/Plcb4/Itpr2/Myh11	4
rno04260	Cardiac muscle contraction	3/96	89/9373	0.0629628	0.356718	0.316205	3.29108	Slc8a3/Ryr2/Uqcrq	3
rno04146	Peroxisome	3/96	90/9373	0.0646682	0.356718	0.316205	3.25451	Abcd2/Abcd3/Idh1	3
rno00514	Other types of O-glycan biosynthesis	2/96	43/9373	0.0715101	0.382132	0.338732	4.54118	Ogt/Galnt11	2
rno04723	Retrograde endocannabinoid signaling	4/96	156/9373	0.0758856	0.393225	0.348565	2.50347	Kcnj3/Gria3/Plcb4/Itpr2	4
rno04350	TGF-beta signaling pathway	3/96	99/9373	0.0809536	0.407149	0.360908	2.95865	Tfdp1/Nog/Rgma	3
rno04150	mTOR signaling pathway	4/96	163/9373	0.085956	0.412025	0.36523	2.39596	Ddit4/Tti1/Atp6v1c1/Wnt7a	4
rno04916	Melanogenesis	3/96	102/9373	0.0867422	0.412025	0.36523	2.87163	Plcb4/Ednrb/Wnt7a	3
rno04972	Pancreatic secretion	3/96	105/9373	0.0927021	0.428434	0.379775	2.78958	Plcb4/Itpr2/Ryr2	3
rno04928	Parathyroid hormone synthesis, secretion and action	3/96	107/9373	0.0967679	0.435455	0.385999	2.73744	Arrb2/Plcb4/Itpr2	3
rno05010	Alzheimer disease	7/96	394/9373	0.108806	0.461382	0.408981	1.73464	Tubb3/Tubb4a/Plcb4/Itpr2/Wnt7a/Axin2/Uqcrq	7
rno04931	Insulin resistance	3/96	115/9373	0.113734	0.461382	0.408981	2.54701	Ogt/Mlxipl/Ptpa	3
rno00430	Taurine and hypotaurine metabolism	1/96	12/9373	0.116278	0.461382	0.408981	8.13628	Ggt7	1
rno04062	Chemokine signaling pathway	4/96	182/9373	0.116347	0.461382	0.408981	2.14583	Arrb2/Grk6/Cx3cr1/Plcb4	4
rno04725	Cholinergic synapse	3/96	117/9373	0.118143	0.461382	0.408981	2.50347	Kcnj3/Plcb4/Itpr2	3
rno04514	Cell adhesion molecules (CAMs)	4/96	184/9373	0.119792	0.461382	0.408981	2.12251	Sdc3/Nlgn1/Itga8/Negr1	4
rno04360	Axon guidance	4/96	185/9373	0.121531	0.461382	0.408981	2.11104	Limk1/Robo2/Epha4/Rgma	4
rno04114	Oocyte meiosis	3/96	120/9373	0.124875	0.461382	0.408981	2.44089	Itpr2/Ccne2/Ccne1	3
rno04621	NOD-like receptor signaling pathway	4/96	188/9373	0.126813	0.461382	0.408981	2.07735	Antxr1/Plcb4/Itpr2/Tank	4
rno04961	Endocrine and other factor-regulated calcium reabsorption	2/96	62/9373	0.1325	0.46835	0.415158	3.14953	Plcb4/Slc8a3	2
rno05217	Basal cell carcinoma	2/96	63/9373	0.135973	0.46835	0.415158	3.09954	Wnt7a/Axin2	2
rno05012	Parkinson disease	5/96	266/9373	0.136945	0.46835	0.415158	1.83525	Tubb3/Tubb4a/Itpr2/Park7/Uqcrq	5
rno04726	Serotonergic synapse	3/96	127/9373	0.141104	0.473114	0.419381	2.30635	Kcnj3/Plcb4/Itpr2	3
rno04611	Platelet activation	3/96	131/9373	0.150683	0.490987	0.435224	2.23593	Mylk/Plcb4/Itpr2	3
rno04720	Long-term potentiation	2/96	68/9373	0.15363	0.490987	0.435224	2.87163	Plcb4/Itpr2	2
rno04151	PI3K-Akt signaling pathway	6/96	356/9373	0.157574	0.490987	0.435224	1.64554	Ddit4/Itga8/Flt3/Fgf9/Ccne2/Ccne1	6
rno04926	Relaxin signaling pathway	3/96	135/9373	0.160466	0.490987	0.435224	2.16968	Arrb2/Plcb4/Ednrb	3
rno05202	Transcriptional misregulation in cancer	4/96	207/9373	0.162396	0.490987	0.435224	1.88667	Gria3/Flt3/Meis1/Cdk14	4
rno05017	Spinocerebellar ataxia	3/96	137/9373	0.16543	0.490987	0.435224	2.138	Gria3/Plcb4/Itpr2	3
rno00061	Fatty acid biosynthesis	1/96	18/9373	0.169294	0.490987	0.435224	5.42419	Cbr4	1
rno04927	Cortisol synthesis and secretion	2/96	73/9373	0.171704	0.490987	0.435224	2.67494	Plcb4/Itpr2	2
rno05165	Human papillomavirus infection	6/96	366/9373	0.172276	0.490987	0.435224	1.60058	Itga8/Atp6v1c1/Ccne2/Ccne1/Wnt7a/Axin2	6
rno04915	Estrogen signaling pathway	3/96	141/9373	0.175493	0.491956	0.436083	2.07735	Kcnj3/Plcb4/Itpr2	3
rno04918	Thyroid hormone synthesis	2/96	75/9373	0.179031	0.49378	0.437699	2.60361	Plcb4/Itpr2	2
rno00480	Glutathione metabolism	2/96	76/9373	0.182713	0.495936	0.43961	2.56935	Ggt7/Idh1	2
rno01210	2-Oxocarboxylic acid metabolism	1/96	20/9373	0.186256	0.497654	0.441134	4.88177	Idh1	1
rno04140	Autophagy - animal	3/96	148/9373	0.193501	0.501344	0.444405	1.9791	Ddit4/Tank/RGD1359108	3
rno04550	Signaling pathways regulating pluripotency of stem cells	3/96	148/9373	0.193501	0.501344	0.444405	1.9791	Meis1/Wnt7a/Axin2	3
rno04261	Adrenergic signaling in cardiomyocytes	3/96	151/9373	0.201359	0.506359	0.44885	1.93978	Plcb4/Slc8a3/Ryr2	3
rno05224	Breast cancer	3/96	151/9373	0.201359	0.506359	0.44885	1.93978	Fgf9/Wnt7a/Axin2	3
rno04970	Salivary secretion	2/96	82/9373	0.205022	0.508098	0.450392	2.38135	Plcb4/Itpr2	2
rno00534	Glycosaminoglycan biosynthesis - heparan sulfate / heparin	1/96	25/9373	0.227178	0.554964	0.491935	3.90542	Extl2	1
rno05016	Huntington disease	5/96	322/9373	0.234065	0.563733	0.499708	1.51608	Tubb3/Gria3/Tubb4a/Plcb4/Uqcrq	5
rno04966	Collecting duct acid secretion	1/96	27/9373	0.242971	0.573946	0.508761	3.61613	Atp6v1c1	1
rno00512	Mucin type O-glycan biosynthesis	1/96	28/9373	0.250747	0.573946	0.508761	3.48698	Galnt11	1
rno00650	Butanoate metabolism	1/96	28/9373	0.250747	0.573946	0.508761	3.48698	Acsm3	1
rno04912	GnRH signaling pathway	2/96	95/9373	0.254184	0.573946	0.508761	2.05548	Plcb4/Itpr2	2
rno05222	Small cell lung cancer	2/96	96/9373	0.257989	0.573946	0.508761	2.03407	Ccne2/Ccne1	2
rno04392	Hippo signaling pathway - multiple species	1/96	29/9373	0.258444	0.573946	0.508761	3.36674	Rassf2	1
rno00630	Glyoxylate and dicarboxylate metabolism	1/96	31/9373	0.273604	0.582187	0.516066	3.14953	Acss1	1
rno04925	Aldosterone synthesis and secretion	2/96	101/9373	0.277023	0.582187	0.516066	1.93337	Plcb4/Itpr2	2
rno04974	Protein digestion and absorption	2/96	101/9373	0.277023	0.582187	0.516066	1.93337	Slc8a3/Slc38a2	2
rno00062	Fatty acid elongation	1/96	32/9373	0.281068	0.582187	0.516066	3.05111	Acot3	1
rno00601	Glycosphingolipid biosynthesis - lacto and neolacto series	1/96	32/9373	0.281068	0.582187	0.516066	3.05111	B3galt2	1
rno05215	Prostate cancer	2/96	103/9373	0.284633	0.582187	0.516066	1.89583	Ccne2/Ccne1	2
rno00020	Citrate cycle (TCA cycle)	1/96	34/9373	0.29577	0.582187	0.516066	2.87163	Idh1	1
rno00640	Propanoate metabolism	1/96	34/9373	0.29577	0.582187	0.516066	2.87163	Acss1	1
rno05225	Hepatocellular carcinoma	3/96	186/9373	0.297211	0.582187	0.516066	1.57476	Smarca2/Wnt7a/Axin2	3
rno04922	Glucagon signaling pathway	2/96	107/9373	0.299831	0.582187	0.516066	1.82496	Plcb4/Itpr2	2
rno00040	Pentose and glucuronate interconversions	1/96	35/9373	0.303009	0.582187	0.516066	2.78958	Sord	1
rno01040	Biosynthesis of unsaturated fatty acids	1/96	35/9373	0.303009	0.582187	0.516066	2.78958	Acot3	1
rno04218	Cellular senescence	3/96	194/9373	0.319704	0.607328	0.538351	1.50983	Itpr2/Ccne2/Ccne1	3
rno05216	Thyroid cancer	1/96	38/9373	0.324288	0.607328	0.538351	2.56935	Ret	1
rno00051	Fructose and mannose metabolism	1/96	39/9373	0.331237	0.607328	0.538351	2.50347	Sord	1
rno00620	Pyruvate metabolism	1/96	39/9373	0.331237	0.607328	0.538351	2.50347	Acss1	1
rno04960	Aldosterone-regulated sodium reabsorption	1/96	40/9373	0.338115	0.607328	0.538351	2.44089	Nr3c2	1
rno05033	Nicotine addiction	1/96	40/9373	0.338115	0.607328	0.538351	2.44089	Gria3	1
rno04750	Inflammatory mediator regulation of TRP channels	2/96	119/9373	0.345048	0.607328	0.538351	1.64093	Plcb4/Itpr2	2
rno04935	Growth hormone synthesis, secretion and action	2/96	121/9373	0.352505	0.607328	0.538351	1.61381	Plcb4/Itpr2	2
rno04145	Phagosome	3/96	206/9373	0.353481	0.607328	0.538351	1.42188	Tubb3/Tubb4a/Atp6v1c1	3
rno05206	MicroRNAs in cancer	4/96	296/9373	0.359961	0.607328	0.538351	1.3194	Ddit4/Abcb1a/Ccne2/Ccne1	4
rno05143	African trypanosomiasis	1/96	44/9373	0.364935	0.607328	0.538351	2.21899	Plcb4	1
rno04919	Thyroid hormone signaling pathway	2/96	125/9373	0.367331	0.607328	0.538351	1.56217	Plcb4/Rcan2	2
rno03022	Basal transcription factors	1/96	45/9373	0.37147	0.607328	0.538351	2.16968	Gtf2h4	1
rno04975	Fat digestion and absorption	1/96	45/9373	0.37147	0.607328	0.538351	2.16968	Mttp	1
rno04340	Hedgehog signaling pathway	1/96	46/9373	0.377938	0.607328	0.538351	2.12251	Arrb2	1
rno04010	MAPK signaling pathway	4/96	304/9373	0.378703	0.607328	0.538351	1.28468	Arrb2/Flt3/Fgf9/Map3k12	4
rno03420	Nucleotide excision repair	1/96	47/9373	0.384341	0.607328	0.538351	2.07735	Gtf2h4	1
rno01200	Carbon metabolism	2/96	130/9373	0.38568	0.607328	0.538351	1.50208	Acss1/Idh1	2
rno04024	cAMP signaling pathway	3/96	218/9373	0.387082	0.607328	0.538351	1.34361	Glp1r/Gria3/Ryr2	3
rno04973	Carbohydrate digestion and absorption	1/96	48/9373	0.390679	0.607328	0.538351	2.03407	Plcb4	1
rno05030	Cocaine addiction	1/96	48/9373	0.390679	0.607328	0.538351	2.03407	Grm3	1
rno00600	Sphingolipid metabolism	1/96	50/9373	0.403161	0.621085	0.550546	1.95271	Cerk	1
rno00230	Purine metabolism	2/96	138/9373	0.414556	0.628598	0.557206	1.41501	Pde1a/Entpd5	2
rno03460	Fanconi anemia pathway	1/96	52/9373	0.415389	0.628598	0.557206	1.8776	Slx1b	1
rno05203	Viral carcinogenesis	3/96	233/9373	0.428504	0.642392	0.569434	1.25711	Ccne2/Gtf2h4/Ccne1	3
rno00330	Arginine and proline metabolism	1/96	55/9373	0.433269	0.642392	0.569434	1.77519	Oat	1
rno00190	Oxidative phosphorylation	2/96	144/9373	0.435775	0.642392	0.569434	1.35605	Atp6v1c1/Uqcrq	2
rno00240	Pyrimidine metabolism	1/96	58/9373	0.450608	0.654377	0.580057	1.68337	Entpd5	1
rno04978	Mineral absorption	1/96	59/9373	0.45627	0.654377	0.580057	1.65484	Slc8a3	1
rno05213	Endometrial cancer	1/96	60/9373	0.461874	0.654377	0.580057	1.62726	Axin2	1
rno04714	Thermogenesis	3/96	247/9373	0.466285	0.654377	0.580057	1.18586	Coa7/Smarca2/Uqcrq	3
rno05162	Measles	2/96	153/9373	0.466822	0.654377	0.580057	1.27628	Ccne2/Ccne1	2
rno04072	Phospholipase D signaling pathway	2/96	154/9373	0.470211	0.654377	0.580057	1.26799	Plcb4/Grm3	2
rno04913	Ovarian steroidogenesis	1/96	62/9373	0.472911	0.654377	0.580057	1.57476	Acot3	1
rno01212	Fatty acid metabolism	1/96	63/9373	0.478346	0.654377	0.580057	1.54977	Cbr4	1
rno05014	Amyotrophic lateral sclerosis (ALS)	1/96	63/9373	0.478346	0.654377	0.580057	1.54977	Nefl	1
rno04932	Non-alcoholic fatty liver disease (NAFLD)	2/96	161/9373	0.493572	0.663769	0.588383	1.21286	Mlxipl/Uqcrq	2
rno04622	RIG-I-like receptor signaling pathway	1/96	66/9373	0.494319	0.663769	0.588383	1.47932	Tank	1
rno04390	Hippo signaling pathway	2/96	162/9373	0.496857	0.663769	0.588383	1.20538	Wnt7a/Axin2	2
rno05161	Hepatitis B	2/96	165/9373	0.506631	0.666985	0.591233	1.18346	Ccne2/Ccne1	2
rno05221	Acute myeloid leukemia	1/96	69/9373	0.509808	0.666985	0.591233	1.41501	Flt3	1
rno00970	Aminoacyl-tRNA biosynthesis	1/96	70/9373	0.514866	0.666985	0.591233	1.39479	Wars2	1
rno05031	Amphetamine addiction	1/96	70/9373	0.514866	0.666985	0.591233	1.39479	Gria3	1
rno00010	Glycolysis / Gluconeogenesis	1/96	72/9373	0.524827	0.674778	0.598141	1.35605	Acss1	1
rno05218	Melanoma	1/96	74/9373	0.534586	0.682195	0.604716	1.3194	Fgf9	1
rno04144	Endocytosis	3/96	280/9373	0.550654	0.69596	0.616918	1.04609	Arrb2/Grk6/Stambp	3
rno04721	Synaptic vesicle cycle	1/96	78/9373	0.553512	0.69596	0.616918	1.25174	Atp6v1c1	1
rno04061	Viral protein interaction with cytokine and cytokine receptor	1/96	86/9373	0.58911	0.735247	0.651743	1.1353	Cx3cr1	1
rno01230	Biosynthesis of amino acids	1/96	87/9373	0.593357	0.735247	0.651743	1.12225	Idh1	1
rno04742	Taste transduction	1/96	90/9373	0.605841	0.741355	0.657157	1.08484	Pde1a	1
rno05210	Colorectal cancer	1/96	91/9373	0.609917	0.741355	0.657157	1.07292	Axin2	1
rno04727	GABAergic synapse	1/96	92/9373	0.613951	0.741355	0.657157	1.06125	Slc38a2	1
rno04512	ECM-receptor interaction	1/96	93/9373	0.617944	0.741355	0.657157	1.04984	Itga8	1
rno04976	Bile secretion	1/96	95/9373	0.625809	0.741355	0.657157	1.02774	Abcb1a	1
rno04510	Focal adhesion	2/96	207/9373	0.63017	0.741355	0.657157	0.943337	Mylk/Itga8	2
rno05416	Viral myocarditis	1/96	97/9373	0.633513	0.741355	0.657157	1.00655	Sgcg	1
rno03015	mRNA surveillance pathway	1/96	98/9373	0.637305	0.741355	0.657157	0.99628	Cpsf6	1
rno04666	Fc gamma R-mediated phagocytosis	1/96	98/9373	0.637305	0.741355	0.657157	0.99628	Limk1	1
rno05323	Rheumatoid arthritis	1/96	100/9373	0.644775	0.744197	0.659676	0.976354	Atp6v1c1	1
rno04640	Hematopoietic cell lineage	1/96	101/9373	0.648453	0.744197	0.659676	0.966687	Flt3	1
rno05205	Proteoglycans in cancer	2/96	216/9373	0.653338	0.744669	0.660094	0.904032	Itpr2/Wnt7a	2
rno04015	Rap1 signaling pathway	2/96	219/9373	0.660804	0.744669	0.660094	0.891648	Plcb4/Fgf9	2
rno05146	Amoebiasis	1/96	105/9373	0.66279	0.744669	0.660094	0.929861	Plcb4	1
rno04933	AGE-RAGE signaling pathway in diabetic complications	1/96	106/9373	0.666282	0.744669	0.660094	0.921089	Plcb4	1
rno05142	Chagas disease (American trypanosomiasis)	1/96	111/9373	0.683217	0.758637	0.672476	0.879598	Plcb4	1
rno04625	C-type lectin receptor signaling pathway	1/96	116/9373	0.699301	0.771487	0.683866	0.841685	Itpr2	1
rno04670	Leukocyte transendothelial migration	1/96	119/9373	0.70856	0.776691	0.68848	0.820466	Thy1	1
rno04014	Ras signaling pathway	2/96	243/9373	0.716008	0.779517	0.690984	0.803584	Flt3/Fgf9	2
rno05169	Epstein-Barr virus infection	2/96	245/9373	0.720255	0.779517	0.690984	0.797024	Ccne2/Ccne1	2
rno05170	Human immunodeficiency virus 1 infection	2/96	249/9373	0.728591	0.783579	0.694585	0.78422	Limk1/Itpr2	2
rno04071	Sphingolipid signaling pathway	1/96	128/9373	0.734679	0.785188	0.696012	0.762777	Plcb4	1
rno05163	Human cytomegalovirus infection	2/96	259/9373	0.748524	0.795016	0.704723	0.753941	Plcb4/Itpr2	2
rno05166	Human T-cell leukemia virus 1 infection	2/96	262/9373	0.754257	0.79616	0.705738	0.745309	Ccne2/Ccne1	2
rno05135	Yersinia infection	1/96	138/9373	0.76099	0.798339	0.707669	0.707503	Limk1	1
rno04210	Apoptosis	1/96	146/9373	0.780165	0.813465	0.721077	0.668736	Itpr2	1
rno04120	Ubiquitin mediated proteolysis	1/96	149/9373	0.786956	0.815573	0.722946	0.655271	Rhobtb1	1
rno04630	JAK-STAT signaling pathway	1/96	160/9373	0.810128	0.834529	0.739749	0.610221	Fhl1	1
rno04530	Tight junction	1/96	166/9373	0.821697	0.841378	0.74582	0.588165	Myh11	1
rno05167	Kaposi sarcoma-associated herpesvirus infection	1/96	221/9373	0.899988	0.916059	0.812019	0.441789	Itpr2	1
rno05132	Salmonella infection	1/96	233/9373	0.911882	0.922674	0.817882	0.419036	Snx33	1
rno05168	Herpes simplex virus 1 infection	2/96	428/9373	0.93796	0.9429	0.835811	0.45624	Zfp563/Zfp867	2
rno04060	Cytokine-cytokine receptor interaction	1/96	274/9373	0.9429	0.9429	0.835811	0.356334	Cx3cr1	1

## Sheet: UP-GO-BP
goID	goDescription	goType	geneRatio	bgRatio	pvalue	padj	qvalue	enrichScore	overlapGeneList	overlapGeneCount
GO:0042326	negative regulation of phosphorylation	biological process	22/179	452/17690	1.15944e-09	2.31033e-06	1.84563e-06	4.81015	Bak1/Ptpn1/Stat3/Ppp1r15b/Dusp5/Jun/Spry4/Spry2/Errfi1/Trib1/Dusp2/Irf1/Gadd45a/Il6/Dab2/Socs1/Igfbp3/Eif3a/Ezr/Adora2a/Cdkn1a/Myc	22
GO:0001933	negative regulation of protein phosphorylation	biological process	21/179	412/17690	1.24883e-09	2.31033e-06	1.84563e-06	5.03729	Bak1/Ptpn1/Ppp1r15b/Dusp5/Jun/Spry4/Spry2/Errfi1/Trib1/Dusp2/Irf1/Gadd45a/Il6/Dab2/Socs1/Igfbp3/Eif3a/Ezr/Adora2a/Cdkn1a/Myc	21
GO:0009612	response to mechanical stimulus	biological process	18/179	313/17690	3.11978e-09	3.84773e-06	3.0738e-06	5.68333	Bak1/Btg2/Cited2/Nfkbia/Hif1a/Jun/Itgb1/Cxcl10/Map3k14/Pkd2/Map3k2/Casp8/Irf1/Chuk/Gadd45a/Ltbp1/Il6/Myc	18
GO:0033002	muscle cell proliferation	biological process	14/179	242/17690	1.76413e-07	0.000136703	0.000109207	5.71725	Stat3/Gnai3/C3ar1/Cited2/Hif1a/Jun/Trib1/Vegfa/Il6/Igfbp3/Tgm2/Hbegf/Cdkn1a/Myc	14
GO:0048660	regulation of smooth muscle cell proliferation	biological process	12/179	172/17690	1.84733e-07	0.000136703	0.000109207	6.89489	Gnai3/C3ar1/Hif1a/Jun/Trib1/Vegfa/Il6/Igfbp3/Tgm2/Hbegf/Cdkn1a/Myc	12
GO:0048659	smooth muscle cell proliferation	biological process	12/179	178/17690	2.68114e-07	0.000165337	0.000132081	6.66248	Gnai3/C3ar1/Hif1a/Jun/Trib1/Vegfa/Il6/Igfbp3/Tgm2/Hbegf/Cdkn1a/Myc	12
GO:0030099	myeloid cell differentiation	biological process	17/179	393/17690	5.30953e-07	0.000280647	0.000224198	4.27495	Stat3/Sbno2/Cited2/Nfkbia/Hif1a/Jun/Trib1/Casp8/Vegfa/Chuk/Csf1/Dab2/Klf10/Pknox1/Wdr1/Zfp36l1/Myc	17
GO:0031098	stress-activated protein kinase signaling cascade	biological process	14/179	293/17690	1.75595e-06	0.00077907	0.00062237	4.7221	Ptpn1/Map3k4/Map3k14/Trib1/Map3k2/Map3k8/Mdfic/Vegfa/Gadd45a/Dab2/Ezr/Zfp36l1/Myc/Mapkapk2	14
GO:0048661	positive regulation of smooth muscle cell proliferation	biological process	9/179	111/17690	1.89504e-06	0.00077907	0.00062237	8.01299	Gnai3/C3ar1/Hif1a/Jun/Vegfa/Il6/Tgm2/Hbegf/Myc	9
GO:0014074	response to purine-containing compound	biological process	12/179	225/17690	3.20569e-06	0.00113855	0.000909544	5.27076	Hif1a/Jun/Carm1/Sdc1/Xrn1/Pkd2/Inhbb/Il6/Ezr/Zfp36l1/Adora2a/Stc1	12
GO:0071260	cellular response to mechanical stimulus	biological process	9/179	119/17690	3.38488e-06	0.00113855	0.000909544	7.4743	Bak1/Hif1a/Itgb1/Map3k14/Map3k2/Casp8/Irf1/Gadd45a/Ltbp1	9
GO:0033673	negative regulation of kinase activity	biological process	12/179	232/17690	4.39527e-06	0.00135521	0.00108262	5.11173	Ptpn1/Dusp5/Spry4/Spry2/Errfi1/Trib1/Dusp2/Gadd45a/Il6/Socs1/Adora2a/Cdkn1a	12
GO:1903708	positive regulation of hemopoiesis	biological process	11/179	205/17690	7.85437e-06	0.00212073	0.00169417	5.3029	Prdm1/Stat3/Hif1a/Jun/Trib1/Casp8/Csf1/Il6/Socs1/Klf10/Zfp36l1	11
GO:0038066	p38MAPK cascade	biological process	6/179	48/17690	8.51264e-06	0.00212073	0.00169417	12.3534	Map3k4/Vegfa/Gadd45a/Ezr/Zfp36l1/Mapkapk2	6
GO:1903706	regulation of hemopoiesis	biological process	15/179	385/17690	9.02663e-06	0.00212073	0.00169417	3.8504	Prdm1/Stat3/Nfkbia/Hif1a/Jun/Trib1/Casp8/Irf1/Vegfa/Csf1/Il6/Socs1/Klf10/Zfp36l1/Myc	15
GO:0045639	positive regulation of myeloid cell differentiation	biological process	8/179	102/17690	9.17071e-06	0.00212073	0.00169417	7.75112	Stat3/Hif1a/Jun/Trib1/Casp8/Csf1/Klf10/Zfp36l1	8
GO:0006469	negative regulation of protein kinase activity	biological process	11/179	211/17690	1.0319e-05	0.00220708	0.00176315	5.15211	Ptpn1/Dusp5/Spry4/Spry2/Errfi1/Trib1/Dusp2/Gadd45a/Il6/Adora2a/Cdkn1a	11
GO:0070373	negative regulation of ERK1 and ERK2 cascade	biological process	7/179	75/17690	1.07372e-05	0.00220708	0.00176315	9.22384	Ptpn1/Spry4/Spry2/Errfi1/Dab2/Eif3a/Ezr	7
GO:0043409	negative regulation of MAPK cascade	biological process	10/179	176/17690	1.24645e-05	0.0024273	0.00193908	5.61516	Ptpn1/Dusp5/Spry4/Spry2/Errfi1/Dusp2/Dab2/Eif3a/Ezr/Myc	10
GO:0002573	myeloid leukocyte differentiation	biological process	11/179	219/17690	1.46356e-05	0.00270759	0.00216299	4.9639	Sbno2/Cited2/Jun/Trib1/Casp8/Vegfa/Chuk/Csf1/Klf10/Zfp36l1/Myc	11
GO:0071496	cellular response to external stimulus	biological process	15/179	403/17690	1.54898e-05	0.00272916	0.00218022	3.67842	Bak1/Hif1a/Jun/Itgb1/Map3k14/Map3k2/Casp8/Irf1/Sik1/Inhbb/Gadd45a/Ltbp1/Il6/Klf10/Cdkn1a	15
GO:0043405	regulation of MAP kinase activity	biological process	13/179	309/17690	1.6316e-05	0.00274405	0.00219212	4.15776	Ptpn1/Dusp5/Map3k4/Spry4/Spry2/Trib1/Map3k2/Map3k8/Dusp2/Mdfic/Vegfa/Gadd45a/Dab2	13
GO:0051348	negative regulation of transferase activity	biological process	12/179	268/17690	1.88464e-05	0.00303182	0.002422	4.42508	Ptpn1/Dusp5/Spry4/Spry2/Errfi1/Trib1/Dusp2/Gadd45a/Il6/Socs1/Adora2a/Cdkn1a	12
GO:0071409	cellular response to cycloheximide	biological process	3/179	6/17690	1.99256e-05	0.00307186	0.00245399	49.4134	Klf6/Xrn1/Myc	3
GO:0070371	ERK1 and ERK2 cascade	biological process	14/179	365/17690	2.15641e-05	0.00319148	0.00254955	3.79062	Ptpn1/Jun/Spry4/Spry2/Errfi1/Styx/Vegfa/Il6/Dab2/Eif3a/Ezr/Zfp36l1/Myc/Arhgap8	14
GO:0030224	monocyte differentiation	biological process	5/179	35/17690	2.54584e-05	0.00342426	0.00273551	14.1181	Jun/Vegfa/Csf1/Zfp36l1/Myc	5
GO:1903131	mononuclear cell differentiation	biological process	5/179	35/17690	2.54584e-05	0.00342426	0.00273551	14.1181	Jun/Vegfa/Csf1/Zfp36l1/Myc	5
GO:0071214	cellular response to abiotic stimulus	biological process	14/179	373/17690	2.73833e-05	0.00342426	0.00273551	3.70932	Bak1/Hif1a/Itgb1/Errfi1/Map3k14/Pkd2/Map3k2/Casp8/Irf1/Gadd45a/Ltbp1/Zfp36l1/Cdkn1a/Myc	14
GO:0104004	cellular response to environmental stimulus	biological process	14/179	373/17690	2.73833e-05	0.00342426	0.00273551	3.70932	Bak1/Hif1a/Itgb1/Errfi1/Map3k14/Pkd2/Map3k2/Casp8/Irf1/Gadd45a/Ltbp1/Zfp36l1/Cdkn1a/Myc	14
GO:0045655	regulation of monocyte differentiation	biological process	4/179	18/17690	2.77643e-05	0.00342426	0.00273551	21.9615	Jun/Csf1/Zfp36l1/Myc	4
GO:1902107	positive regulation of leukocyte differentiation	biological process	9/179	163/17690	4.27806e-05	0.00510607	0.00407904	5.4567	Prdm1/Jun/Trib1/Casp8/Csf1/Il6/Socs1/Klf10/Zfp36l1	9
GO:0002763	positive regulation of myeloid leukocyte differentiation	biological process	6/179	64/17690	4.54944e-05	0.00513116	0.00409909	9.26501	Jun/Trib1/Casp8/Csf1/Klf10/Zfp36l1	6
GO:0001503	ossification	biological process	14/179	391/17690	4.57644e-05	0.00513116	0.00409909	3.53856	Smurf1/H3f3b/Cebpd/Sbno2/Hif1a/Nab1/Tph1/Vegfa/Csf1/Klf10/Igfbp3/Ano6/Stc1/Chsy1	14
GO:0045637	regulation of myeloid cell differentiation	biological process	10/179	207/17690	5.01915e-05	0.00546201	0.0043634	4.77424	Stat3/Nfkbia/Hif1a/Jun/Trib1/Casp8/Csf1/Klf10/Zfp36l1/Myc	10
GO:0031331	positive regulation of cellular catabolic process	biological process	13/179	352/17690	6.28815e-05	0.00643036	0.00513697	3.64985	Ptpn1/Smurf1/Gnai3/Btg2/Hif1a/Cnot6l/Trib1/Rnf217/Dab2/Igfbp3/Ezr/Zfp36l1/Myc	13
GO:0060749	mammary gland alveolus development	biological process	4/179	22/17690	6.43036e-05	0.00643036	0.00513697	17.9685	Hif1a/Tph1/Vegfa/Chuk	4
GO:0061377	mammary gland lobule development	biological process	4/179	22/17690	6.43036e-05	0.00643036	0.00513697	17.9685	Hif1a/Tph1/Vegfa/Chuk	4
GO:0051403	stress-activated MAPK cascade	biological process	11/179	261/17690	7.29129e-05	0.00709942	0.00567145	4.16511	Ptpn1/Map3k4/Trib1/Mdfic/Vegfa/Gadd45a/Dab2/Ezr/Zfp36l1/Myc/Mapkapk2	11
GO:0048588	developmental cell growth	biological process	11/179	262/17690	7.54488e-05	0.00715797	0.00571823	4.14922	Smurf1/Fubp1/Itgb1/Ifrd1/Vcl/Trip10/Mex3c/Vegfa/Tnfrsf12a/Cttn/Ccr5	11
GO:0048675	axon extension	biological process	8/179	138/17690	8.1503e-05	0.00753903	0.00602264	5.72909	Smurf1/Itgb1/Ifrd1/Vcl/Vegfa/Tnfrsf12a/Cttn/Ccr5	8
GO:0032496	response to lipopolysaccharide	biological process	15/179	469/17690	8.76899e-05	0.00778291	0.00621747	3.16077	Prdm1/Fubp1/Sbno2/Nfkbia/Hif1a/Jun/Cxcl10/Trib1/Casp8/Chuk/Il6/Socs1/Igfbp3/Ccr5/Mapkapk2	15
GO:0006109	regulation of carbohydrate metabolic process	biological process	9/179	179/17690	8.83465e-05	0.00778291	0.00621747	4.96895	Ppp4r3a/Stat3/Hif1a/Ppp1r3b/Has2/Sik1/Il6/Igfbp3/Myc	9
GO:0045657	positive regulation of monocyte differentiation	biological process	3/179	10/17690	0.000116031	0.0099841	0.00797592	29.648	Jun/Csf1/Zfp36l1	3
GO:0002237	response to molecule of bacterial origin	biological process	15/179	484/17690	0.000124161	0.0104408	0.00834078	3.06281	Prdm1/Fubp1/Sbno2/Nfkbia/Hif1a/Jun/Cxcl10/Trib1/Casp8/Chuk/Il6/Socs1/Igfbp3/Ccr5/Mapkapk2	15
GO:0010212	response to ionizing radiation	biological process	9/179	189/17690	0.000133666	0.0109903	0.00877976	4.70604	Bak1/Hif1a/Itgb1/Cxcl10/Gadd45a/Aen/Ccr5/Cdkn1a/Myc	9
GO:0051591	response to cAMP	biological process	8/179	150/17690	0.000145751	0.0117235	0.00936543	5.27076	Jun/Carm1/Sdc1/Pkd2/Inhbb/Ezr/Zfp36l1/Stc1	8
GO:0046898	response to cycloheximide	biological process	3/179	11/17690	0.000158356	0.0119575	0.00955241	26.9528	Klf6/Xrn1/Myc	3
GO:1905666	regulation of protein localization to endosome	biological process	3/179	11/17690	0.000158356	0.0119575	0.00955241	26.9528	Vegfa/Abhd17c/Ezr	3
GO:1905668	positive regulation of protein localization to endosome	biological process	3/179	11/17690	0.000158356	0.0119575	0.00955241	26.9528	Vegfa/Abhd17c/Ezr	3
GO:1902105	regulation of leukocyte differentiation	biological process	11/179	286/17690	0.000163512	0.0120999	0.00966616	3.80103	Prdm1/Jun/Trib1/Casp8/Irf1/Csf1/Il6/Socs1/Klf10/Zfp36l1/Myc	11
GO:0045444	fat cell differentiation	biological process	10/179	242/17690	0.000182573	0.0132455	0.0105813	4.08375	Cebpd/Carm1/Tph1/Grk5/Mex3c/Vegfa/Inhbb/Socs1/Zfp36l1/Ccr5	10
GO:0071900	regulation of protein serine/threonine kinase activity	biological process	14/179	449/17690	0.000196877	0.0140086	0.0111909	3.08146	Ptpn1/Dusp5/Map3k4/Spry4/Spry2/Trib1/Map3k2/Map3k8/Dusp2/Mdfic/Vegfa/Gadd45a/Dab2/Cdkn1a	14
GO:0070372	regulation of ERK1 and ERK2 cascade	biological process	12/179	347/17690	0.000222373	0.0155241	0.0124017	3.41764	Ptpn1/Jun/Spry4/Spry2/Errfi1/Styx/Vegfa/Il6/Dab2/Eif3a/Ezr/Arhgap8	12
GO:0034655	nucleobase-containing compound catabolic process	biological process	13/179	401/17690	0.000229238	0.0157071	0.0125478	3.20386	Stat3/Btg2/Hif1a/Patl1/Cnot6l/Xrn1/Vegfa/Etf1/Igfbp3/Nt5e/Zfp36l1/Myc/Mapkapk2	13
GO:0002064	epithelial cell development	biological process	10/179	252/17690	0.000252924	0.0170149	0.0135926	3.9217	Prdm1/Hif1a/Itgb1/E2f4/Sdc1/Jmjd1c/Ezr/Flnb/Stc1/Cdkn1a	10
GO:0061418	regulation of transcription from RNA polymerase II promoter in response to hypoxia	biological process	3/179	13/17690	0.000270419	0.0175886	0.0140508	22.8062	Cited2/Hif1a/Vegfa	3
GO:1901653	cellular response to peptide	biological process	13/179	408/17690	0.000270959	0.0175886	0.0140508	3.14889	Ptpn1/Rhoq/Stat3/Klf6/Hif1a/Errfi1/Irf1/Inhbb/Il6/Socs1/Klf10/Zfp36l1/Myc	13
GO:0002761	regulation of myeloid leukocyte differentiation	biological process	7/179	125/17690	0.000282438	0.0180138	0.0143905	5.5343	Jun/Trib1/Casp8/Csf1/Klf10/Zfp36l1/Myc	7
GO:0036120	cellular response to platelet-derived growth factor stimulus	biological process	4/179	32/17690	0.000292115	0.0180138	0.0143905	12.3534	Errfi1/Has2/Ltbp1/Myc	4
GO:0060992	response to fungicide	biological process	4/179	32/17690	0.000292115	0.0180138	0.0143905	12.3534	Klf6/Hif1a/Xrn1/Myc	4
GO:2001233	regulation of apoptotic signaling pathway	biological process	13/179	412/17690	0.000297597	0.0180509	0.0144202	3.11832	Bak1/Ptpn1/Gnai3/Hif1a/Srpx/Casp8/Vegfa/Inhbb/Dab2/Tnfrsf12a/Cttn/Adora2a/Myc	13
GO:0036119	response to platelet-derived growth factor	biological process	4/179	33/17690	0.000329797	0.0196167	0.0156711	11.979	Errfi1/Has2/Ltbp1/Myc	4
GO:0009896	positive regulation of catabolic process	biological process	13/179	417/17690	0.000334015	0.0196167	0.0156711	3.08093	Ptpn1/Smurf1/Gnai3/Btg2/Hif1a/Cnot6l/Trib1/Rnf217/Dab2/Igfbp3/Ezr/Zfp36l1/Myc	13
GO:0060576	intestinal epithelial cell development	biological process	3/179	14/17690	0.000341612	0.0197495	0.0157771	21.1772	Prdm1/Hif1a/Cdkn1a	3
GO:0060560	developmental growth involved in morphogenesis	biological process	10/179	264/17690	0.000366068	0.0205309	0.0164014	3.74344	Smurf1/Itgb1/Ifrd1/Spry2/Vcl/Vegfa/Csf1/Tnfrsf12a/Cttn/Ccr5	10
GO:0008361	regulation of cell size	biological process	9/179	217/17690	0.000373555	0.0205309	0.0164014	4.09881	Smurf1/Hif1a/Ifrd1/E2f4/Vegfa/Tnfrsf12a/Cttn/Ano6/Ccr5	9
GO:0071347	cellular response to interleukin-1	biological process	7/179	131/17690	0.00037576	0.0205309	0.0164014	5.28082	Hif1a/Has2/Irf1/Inhbb/Il6/Cd47/Myc	7
GO:0019080	viral gene expression	biological process	5/179	61/17690	0.000377325	0.0205309	0.0164014	8.10056	Jun/Mdfic/Chd1/Eif3b/Eif3a	5
GO:0044706	multi-multicellular organism process	biological process	11/179	319/17690	0.000416428	0.0223302	0.0178387	3.40782	Prdm1/H3f3b/Cited2/Hif1a/Itgb1/Cald1/Irf1/Vegfa/Igfbp3/Stc1/Fgl2	11
GO:0002262	myeloid cell homeostasis	biological process	8/179	176/17690	0.000431469	0.0228062	0.018219	4.49213	Bak1/Stat3/Cited2/Hif1a/Vegfa/Il6/Pknox1/Zfp36l1	8
GO:0001525	angiogenesis	biological process	14/179	486/17690	0.000438344	0.0228433	0.0182486	2.84686	Stat3/C3ar1/Hif1a/Jun/Itgb1/Cxcl10/Spry2/Angptl4/Casp8/Vegfa/Col4a1/Tnfrsf12a/Pknox1/Thbs2	14
GO:0032147	activation of protein kinase activity	biological process	10/179	274/17690	0.000490066	0.0251839	0.0201185	3.60682	Ptpn1/Map3k4/Map3k14/Map3k2/Map3k8/Mdfic/Vegfa/Gadd45a/Dab2/Socs1	10
GO:0030225	macrophage differentiation	biological process	4/179	37/17690	0.000515787	0.025544	0.0204061	10.684	Trib1/Casp8/Vegfa/Csf1	4
GO:0001732	formation of cytoplasmic translation initiation complex	biological process	3/179	16/17690	0.000517783	0.025544	0.0204061	18.53	Eif3b/Eif3a/Eif3j	3
GO:0045651	positive regulation of macrophage differentiation	biological process	3/179	16/17690	0.000517783	0.025544	0.0204061	18.53	Trib1/Casp8/Csf1	3
GO:0043255	regulation of carbohydrate biosynthetic process	biological process	6/179	101/17690	0.000565025	0.0275078	0.0219749	5.8709	Ppp4r3a/Hif1a/Ppp1r3b/Has2/Sik1/Il6	6
GO:0044270	cellular nitrogen compound catabolic process	biological process	13/179	446/17690	0.000629123	0.0294193	0.0235019	2.8806	Stat3/Btg2/Hif1a/Patl1/Cnot6l/Xrn1/Vegfa/Etf1/Igfbp3/Nt5e/Zfp36l1/Myc/Mapkapk2	13
GO:0010996	response to auditory stimulus	biological process	4/179	39/17690	0.00063232	0.0294193	0.0235019	10.1361	Hif1a/Cxcl10/Casp8/Il6	4
GO:0048638	regulation of developmental growth	biological process	12/179	391/17690	0.000648996	0.0294193	0.0235019	3.03305	Smurf1/Stat3/Cited2/Carm1/Ifrd1/Trip10/Vegfa/Csf1/Tnfrsf12a/Ezr/Cttn/Ccr5	12
GO:0042063	gliogenesis	biological process	11/179	337/17690	0.000657668	0.0294193	0.0235019	3.2258	Stat3/Fubp1/Vcan/Nab1/Ifrd1/Grk5/Csf1/Il6/Wdr1/Adora2a/Myc	11
GO:0000956	nuclear-transcribed mRNA catabolic process	biological process	6/179	104/17690	0.000659856	0.0294193	0.0235019	5.70155	Btg2/Patl1/Cnot6l/Xrn1/Etf1/Zfp36l1	6
GO:0008360	regulation of cell shape	biological process	7/179	144/17690	0.000662868	0.0294193	0.0235019	4.80408	Rhoq/Rhoc/Vegfa/Il6/Wdr1/Prpf40a/Ezr	7
GO:0007565	female pregnancy	biological process	10/179	285/17690	0.00066488	0.0294193	0.0235019	3.46761	Prdm1/H3f3b/Cited2/Hif1a/Itgb1/Cald1/Irf1/Vegfa/Igfbp3/Stc1	10
GO:0009409	response to cold	biological process	5/179	69/17690	0.000667897	0.0294193	0.0235019	7.16136	Cxcl10/Lpl/Casp8/Vegfa/Il6	5
GO:1900744	regulation of p38MAPK cascade	biological process	4/179	40/17690	0.000697074	0.030011	0.0239747	9.88268	Map3k4/Vegfa/Gadd45a/Ezr	4
GO:0046700	heterocycle catabolic process	biological process	13/179	451/17690	0.000697554	0.030011	0.0239747	2.84867	Stat3/Btg2/Hif1a/Patl1/Cnot6l/Xrn1/Vegfa/Etf1/Igfbp3/Nt5e/Zfp36l1/Myc/Mapkapk2	13
GO:1990138	neuron projection extension	biological process	8/179	190/17690	0.000714994	0.0304078	0.0242916	4.16113	Smurf1/Itgb1/Ifrd1/Vcl/Vegfa/Tnfrsf12a/Cttn/Ccr5	8
GO:0010608	posttranscriptional regulation of gene expression	biological process	13/179	454/17690	0.000741551	0.031142	0.0248781	2.82984	Stat3/Ppp1r15b/Btg2/Cnot6l/Usp16/Xrn1/Vegfa/Il6/Zc3h7a/Enc1/Eif3b/Zfp36l1/Mapkapk2	13
GO:0001763	morphogenesis of a branching structure	biological process	9/179	239/17690	0.00074909	0.031142	0.0248781	3.72151	Prdm1/Spry2/Pkd2/Vegfa/Col4a1/Csf1/Il6/Tgm2/Myc	9
GO:0048010	vascular endothelial growth factor receptor signaling pathway	biological process	4/179	41/17690	0.000766384	0.0315069	0.0251697	9.64164	Ptpn1/Hif1a/Vegfa/Mapkapk2	4
GO:0042542	response to hydrogen peroxide	biological process	8/179	193/17690	0.000791883	0.0318475	0.0254417	4.09645	Bak1/Ppp1r15b/Klf6/Hif1a/Jun/Sdc1/Il6/Olr1	8
GO:0046683	response to organophosphorus	biological process	8/179	193/17690	0.000791883	0.0318475	0.0254417	4.09645	Jun/Carm1/Sdc1/Pkd2/Inhbb/Ezr/Zfp36l1/Stc1	8
GO:0006402	mRNA catabolic process	biological process	8/179	196/17690	0.000875289	0.0338846	0.0270691	4.03375	Btg2/Patl1/Cnot6l/Xrn1/Vegfa/Etf1/Zfp36l1/Mapkapk2	8
GO:0071375	cellular response to peptide hormone stimulus	biological process	11/179	349/17690	0.000875875	0.0338846	0.0270691	3.11489	Ptpn1/Rhoq/Stat3/Hif1a/Errfi1/Irf1/Inhbb/Il6/Socs1/Zfp36l1/Myc	11
GO:0010743	regulation of macrophage derived foam cell differentiation	biological process	3/179	19/17690	0.000876168	0.0338846	0.0270691	15.6042	Nfkbia/Lpl/Csf1	3
GO:0019439	aromatic compound catabolic process	biological process	13/179	463/17690	0.000887832	0.0338846	0.0270691	2.77483	Stat3/Btg2/Hif1a/Patl1/Cnot6l/Xrn1/Vegfa/Etf1/Igfbp3/Nt5e/Zfp36l1/Myc/Mapkapk2	13
GO:0006470	protein dephosphorylation	biological process	10/179	296/17690	0.000888327	0.0338846	0.0270691	3.33874	Ppp4r3a/Ptpn1/Ppp1r15b/Dusp5/Cttnbp2nl/Ppp1r3b/Ppp4r1/Dusp2/Styx/Igfbp3	10
GO:0032535	regulation of cellular component size	biological process	12/179	406/17690	0.000900512	0.0339827	0.0271475	2.92099	Smurf1/Hif1a/Ifrd1/E2f4/Twf1/Vegfa/Tnfrsf12a/Wdr1/Ezr/Cttn/Ano6/Ccr5	12
GO:0032103	positive regulation of response to external stimulus	biological process	10/179	297/17690	0.000911379	0.0339827	0.0271475	3.3275	C3ar1/Nfkbia/Cxcl10/Vegfa/Csf1/Il6/Cd47/Tgm2/Ano6/Ccr5	10
GO:0043407	negative regulation of MAP kinase activity	biological process	5/179	74/17690	0.000919233	0.0339827	0.0271475	6.67749	Ptpn1/Dusp5/Spry4/Spry2/Dusp2	5
GO:2000377	regulation of reactive oxygen species metabolic process	biological process	8/179	198/17690	0.000934709	0.0339827	0.0271475	3.993	Stat3/Gnai3/Hif1a/Pkd2/Gadd45a/Il6/Cd47/Cdkn1a	8
GO:0045860	positive regulation of protein kinase activity	biological process	13/179	466/17690	0.000941684	0.0339827	0.0271475	2.75697	Ptpn1/Map3k4/Spry2/Map3k14/Map3k2/Map3k8/Mdfic/Vegfa/Gadd45a/Csf1/Dab2/Socs1/Cdkn1a	13
GO:0010675	regulation of cellular carbohydrate metabolic process	biological process	7/179	153/17690	0.000947653	0.0339827	0.0271475	4.52149	Ppp4r3a/Stat3/Hif1a/Ppp1r3b/Sik1/Il6/Igfbp3	7
GO:0019221	cytokine-mediated signaling pathway	biological process	11/179	353/17690	0.000960757	0.0339827	0.0271475	3.07959	Stat3/Klf6/Nfkbia/Cxcl10/Il13ra1/Irf1/Chuk/Csf1/Il6/Socs1/Ccr5	11
GO:0043112	receptor metabolic process	biological process	8/179	199/17690	0.000965608	0.0339827	0.0271475	3.97294	Ptpn1/Smurf1/Hif1a/Itgb1/Vegfa/Dab2/Arc/Ezr	8
GO:0030516	regulation of axon extension	biological process	6/179	112/17690	0.000973557	0.0339827	0.0271475	5.29429	Smurf1/Ifrd1/Vegfa/Tnfrsf12a/Cttn/Ccr5	6
GO:0075525	viral translational termination-reinitiation	biological process	2/179	5/17690	0.000997994	0.0340602	0.0272094	39.5307	Eif3b/Eif3a	2
GO:1990646	cellular response to prolactin	biological process	2/179	5/17690	0.000997994	0.0340602	0.0272094	39.5307	Il6/Myc	2
GO:0060416	response to growth hormone	biological process	4/179	44/17690	0.00100339	0.0340602	0.0272094	8.98426	Stat3/Irf1/Igfbp3/Myc	4
GO:0071320	cellular response to cAMP	biological process	5/179	76/17690	0.00103728	0.0345759	0.0276214	6.50176	Pkd2/Inhbb/Ezr/Zfp36l1/Stc1	5
GO:0071674	mononuclear cell migration	biological process	5/179	76/17690	0.00103728	0.0345759	0.0276214	6.50176	C3ar1/Cxcl10/Csf1/Cd47/Ano6	5
GO:0071216	cellular response to biotic stimulus	biological process	10/179	305/17690	0.00111409	0.0368047	0.0294019	3.24022	Prdm1/Ppp1r15b/Fubp1/Sbno2/Nfkbia/Hif1a/Cxcl10/Trib1/Il6/Ccr5	10
GO:0050434	positive regulation of viral transcription	biological process	3/179	21/17690	0.00118484	0.0382027	0.0305187	14.1181	Jun/Mdfic/Chd1	3
GO:0060575	intestinal epithelial cell differentiation	biological process	3/179	21/17690	0.00118484	0.0382027	0.0305187	14.1181	Prdm1/Hif1a/Cdkn1a	3
GO:0000288	nuclear-transcribed mRNA catabolic process, deadenylation-dependent decay	biological process	4/179	46/17690	0.00118738	0.0382027	0.0305187	8.59364	Btg2/Patl1/Cnot6l/Zfp36l1	4
GO:0048705	skeletal system morphogenesis	biological process	9/179	260/17690	0.0013518	0.0416771	0.0332942	3.42093	Cited2/Nab1/Carm1/Has2/Vegfa/Slc39a1/Stc1/Chsy1/Myc	9
GO:0036010	protein localization to endosome	biological process	3/179	22/17690	0.00136176	0.0416771	0.0332942	13.4764	Vegfa/Abhd17c/Ezr	3
GO:0045649	regulation of macrophage differentiation	biological process	3/179	22/17690	0.00136176	0.0416771	0.0332942	13.4764	Trib1/Casp8/Csf1	3
GO:0070242	thymocyte apoptotic process	biological process	3/179	22/17690	0.00136176	0.0416771	0.0332942	13.4764	Bak1/Hif1a/Casp8	3
GO:0060349	bone morphogenesis	biological process	6/179	120/17690	0.00139109	0.0416771	0.0332942	4.94134	Cited2/Nab1/Carm1/Has2/Stc1/Chsy1	6
GO:0071675	regulation of mononuclear cell migration	biological process	4/179	48/17690	0.00139378	0.0416771	0.0332942	8.23557	C3ar1/Cxcl10/Csf1/Ano6	4
GO:0070555	response to interleukin-1	biological process	7/179	164/17690	0.0014179	0.0416771	0.0332942	4.21822	Hif1a/Has2/Irf1/Inhbb/Il6/Cd47/Myc	7
GO:0032868	response to insulin	biological process	10/179	315/17690	0.00141792	0.0416771	0.0332942	3.13736	Ptpn1/Rhoq/Hif1a/Errfi1/Inhbb/Il6/Socs1/Igfbp3/Zfp36l1/Myc	10
GO:0010906	regulation of glucose metabolic process	biological process	6/179	121/17690	0.0014516	0.0416771	0.0332942	4.9005	Ppp4r3a/Hif1a/Ppp1r3b/Sik1/Il6/Igfbp3	6
GO:0071774	response to fibroblast growth factor	biological process	6/179	121/17690	0.0014516	0.0416771	0.0332942	4.9005	Ier2/Spry4/Spry2/Vegfa/Zfp36l1/Myc	6
GO:0006417	regulation of translation	biological process	10/179	316/17690	0.00145169	0.0416771	0.0332942	3.12743	Stat3/Ppp1r15b/Btg2/Cnot6l/Usp16/Xrn1/Il6/Enc1/Eif3b/Zfp36l1	10
GO:0007159	leukocyte cell-cell adhesion	biological process	10/179	317/17690	0.00148612	0.0416771	0.0332942	3.11757	Itgb1/Has2/Irf1/Il6/Olr1/Socs1/Cd47/Nt5e/Ezr/Adora2a	10
GO:0002069	columnar/cuboidal epithelial cell maturation	biological process	2/179	6/17690	0.00148703	0.0416771	0.0332942	32.9423	Hif1a/Cdkn1a	2
GO:0051541	elastin metabolic process	biological process	2/179	6/17690	0.00148703	0.0416771	0.0332942	32.9423	Hif1a/Hbegf	2
GO:0061304	retinal blood vessel morphogenesis	biological process	2/179	6/17690	0.00148703	0.0416771	0.0332942	32.9423	Vegfa/Col4a1	2
GO:0061419	positive regulation of transcription from RNA polymerase II promoter in response to hypoxia	biological process	2/179	6/17690	0.00148703	0.0416771	0.0332942	32.9423	Hif1a/Vegfa	2
GO:1904017	cellular response to Thyroglobulin triiodothyronine	biological process	2/179	6/17690	0.00148703	0.0416771	0.0332942	32.9423	Inhbb/Igfbp3	2
GO:0006111	regulation of gluconeogenesis	biological process	4/179	49/17690	0.00150581	0.0416771	0.0332942	8.0675	Ppp4r3a/Hif1a/Sik1/Il6	4
GO:0071901	negative regulation of protein serine/threonine kinase activity	biological process	6/179	122/17690	0.0015141	0.0416771	0.0332942	4.86034	Ptpn1/Dusp5/Spry4/Spry2/Dusp2/Cdkn1a	6
GO:0010742	macrophage derived foam cell differentiation	biological process	3/179	23/17690	0.00155444	0.0416771	0.0332942	12.8905	Nfkbia/Lpl/Csf1	3
GO:0016578	histone deubiquitination	biological process	3/179	23/17690	0.00155444	0.0416771	0.0332942	12.8905	Usp36/Usp16/Usp3	3
GO:0061298	retina vasculature development in camera-type eye	biological process	3/179	23/17690	0.00155444	0.0416771	0.0332942	12.8905	Hif1a/Vegfa/Col4a1	3
GO:0090077	foam cell differentiation	biological process	3/179	23/17690	0.00155444	0.0416771	0.0332942	12.8905	Nfkbia/Lpl/Csf1	3
GO:0060562	epithelial tube morphogenesis	biological process	11/179	376/17690	0.00159158	0.0423147	0.0338036	2.89121	Cited2/Hif1a/Cxcl10/Spry2/Pkd2/Casp8/Vegfa/Col4a1/Csf1/Tgif1/Myc	11
GO:0090287	regulation of cellular response to growth factor stimulus	biological process	9/179	267/17690	0.00162302	0.0423147	0.0338036	3.33124	Ptpn1/Smurf1/Cited2/Hif1a/Spry4/Spry2/Vegfa/Ltbp1/Dab2	9
GO:0006953	acute-phase response	biological process	4/179	50/17690	0.00162397	0.0423147	0.0338036	7.90615	Stat3/Hif1a/Il6/Ccr5	4
GO:0043470	regulation of carbohydrate catabolic process	biological process	4/179	50/17690	0.00162397	0.0423147	0.0338036	7.90615	Stat3/Hif1a/Ppp1r3b/Myc	4
GO:0071887	leukocyte apoptotic process	biological process	6/179	124/17690	0.00164522	0.0425686	0.0340065	4.78194	Bak1/Hif1a/Casp8/Il6/Ccr5/Myc	6
GO:1901361	organic cyclic compound catabolic process	biological process	13/179	497/17690	0.00167768	0.0429339	0.0342982	2.58501	Stat3/Btg2/Hif1a/Patl1/Cnot6l/Xrn1/Vegfa/Etf1/Igfbp3/Nt5e/Zfp36l1/Myc/Mapkapk2	13
GO:0001558	regulation of cell growth	biological process	12/179	437/17690	0.00168254	0.0429339	0.0342982	2.71378	Smurf1/H3f3b/Ifrd1/Trip10/Vegfa/Dab2/Tnfrsf12a/Igfbp3/Cttn/Ccr5/Hbegf/Cdkn1a	12
GO:0006913	nucleocytoplasmic transport	biological process	10/179	323/17690	0.00170686	0.043256	0.0345556	3.05965	Smurf1/Stat3/Nfkbia/Zfp384/Rrs1/Kpna2/Styx/Mdfic/Il6/Cdkn1a	10
GO:0051169	nuclear transport	biological process	10/179	324/17690	0.00174611	0.0437884	0.0349809	3.05021	Smurf1/Stat3/Nfkbia/Zfp384/Rrs1/Kpna2/Styx/Mdfic/Il6/Cdkn1a	10
GO:0071222	cellular response to lipopolysaccharide	biological process	9/179	270/17690	0.00175189	0.0437884	0.0349809	3.29423	Prdm1/Fubp1/Sbno2/Nfkbia/Hif1a/Cxcl10/Trib1/Il6/Ccr5	9
GO:0035994	response to muscle stretch	biological process	3/179	24/17690	0.00176337	0.0437884	0.0349809	12.3534	Nfkbia/Jun/Chuk	3
GO:0060135	maternal process involved in female pregnancy	biological process	5/179	86/17690	0.00180311	0.0444767	0.0355308	5.74575	Prdm1/Cited2/Hif1a/Itgb1/Stc1	5
GO:0030278	regulation of ossification	biological process	8/179	220/17690	0.00182735	0.0444816	0.0355347	3.5937	Smurf1/Cebpd/Hif1a/Tph1/Vegfa/Csf1/Ano6/Chsy1	8
GO:0061138	morphogenesis of a branching epithelium	biological process	8/179	220/17690	0.00182735	0.0444816	0.0355347	3.5937	Spry2/Pkd2/Vegfa/Col4a1/Csf1/Il6/Tgm2/Myc	8
GO:0061387	regulation of extent of cell growth	biological process	6/179	128/17690	0.00193319	0.0465224	0.0371649	4.63251	Smurf1/Ifrd1/Vegfa/Tnfrsf12a/Cttn/Ccr5	6
GO:0060485	mesenchyme development	biological process	9/179	274/17690	0.00193634	0.0465224	0.0371649	3.24614	Cited2/Hif1a/Trip10/Pkd2/Has2/Vegfa/Dab2/Zfp36l1/Myc	9
GO:0017148	negative regulation of translation	biological process	6/179	129/17690	0.0020108	0.0479997	0.0383451	4.5966	Stat3/Btg2/Cnot6l/Xrn1/Enc1/Zfp36l1	6
GO:0071464	cellular response to hydrostatic pressure	biological process	2/179	7/17690	0.002068	0.0490486	0.0391831	28.2362	Pkd2/Myc	2
GO:0030218	erythrocyte differentiation	biological process	6/179	130/17690	0.00209074	0.0492722	0.0393617	4.56124	Stat3/Cited2/Hif1a/Vegfa/Pknox1/Zfp36l1	6
GO:0006401	RNA catabolic process	biological process	8/179	226/17690	0.0021612	0.0496791	0.0396868	3.49829	Btg2/Patl1/Cnot6l/Xrn1/Vegfa/Etf1/Zfp36l1/Mapkapk2	8
GO:0010712	regulation of collagen metabolic process	biological process	4/179	54/17690	0.00216126	0.0496791	0.0396868	7.3205	Itgb1/Errfi1/Ltbp1/Il6	4
GO:0043618	regulation of transcription from RNA polymerase II promoter in response to stress	biological process	4/179	54/17690	0.00216126	0.0496791	0.0396868	7.3205	Cited2/Hif1a/Jun/Vegfa	4
GO:0042692	muscle cell differentiation	biological process	11/179	391/17690	0.00216171	0.0496791	0.0396868	2.78029	H3f3b/Itgb1/Cxcl10/Ifrd1/Sdc1/Trip10/Vegfa/Sik1/Chuk/Wdr1/Flnc	11
GO:0071219	cellular response to molecule of bacterial origin	biological process	9/179	279/17690	0.0021884	0.049982	0.0399287	3.18796	Prdm1/Fubp1/Sbno2/Nfkbia/Hif1a/Cxcl10/Trib1/Il6/Ccr5	9
GO:0002690	positive regulation of leukocyte chemotaxis	biological process	5/179	90/17690	0.00220298	0.0500062	0.0399481	5.49038	C3ar1/Cxcl10/Vegfa/Csf1/Ano6	5
GO:0030947	regulation of vascular endothelial growth factor receptor signaling pathway	biological process	3/179	26/17690	0.00223185	0.0503527	0.0402249	11.4031	Ptpn1/Hif1a/Vegfa	3
GO:0033280	response to vitamin D	biological process	4/179	55/17690	0.0023126	0.0518584	0.0414277	7.1874	Itgb1/Cxcl10/Ltbp1/Stc1	4
GO:0051592	response to calcium ion	biological process	7/179	179/17690	0.00233233	0.0519595	0.0415084	3.86474	Jun/Sdc1/Pkd2/Inhbb/Il6/Anxa11/Cpne8	7
GO:0043406	positive regulation of MAP kinase activity	biological process	8/179	229/17690	0.0023452	0.0519595	0.0415084	3.45247	Ptpn1/Map3k4/Map3k2/Map3k8/Mdfic/Vegfa/Gadd45a/Dab2	8
GO:0051090	regulation of DNA-binding transcription factor activity	biological process	11/179	396/17690	0.00238506	0.0525281	0.0419627	2.74519	Nfkbia/Carm1/Ifrd1/Trib1/Pkd2/Vegfa/Sik1/Chuk/Il6/Pprc1/Bhlhe40	11
GO:0043297	apical junction assembly	biological process	4/179	56/17690	0.00247109	0.0538577	0.0430249	7.05906	Itgb1/Vcl/Rhoc/Wdr1	4
GO:0060348	bone development	biological process	8/179	231/17690	0.00247454	0.0538577	0.0430249	3.42257	Cited2/Nab1/Carm1/Has2/Nsd2/Ano6/Stc1/Chsy1	8
GO:1900745	positive regulation of p38MAPK cascade	biological process	3/179	27/17690	0.0024923	0.0539269	0.0430801	10.9808	Map3k4/Vegfa/Gadd45a	3
GO:0050871	positive regulation of B cell activation	biological process	5/179	93/17690	0.00254266	0.0546966	0.0436951	5.31327	Prdm1/Il13ra1/Nsd2/Il6/Cdkn1a	5
GO:2001235	positive regulation of apoptotic signaling pathway	biological process	7/179	182/17690	0.00256007	0.054753	0.0437401	3.80103	Bak1/Srpx/Casp8/Inhbb/Tnfrsf12a/Adora2a/Myc	7
GO:0044262	cellular carbohydrate metabolic process	biological process	9/179	286/17690	0.00258454	0.0549587	0.0439044	3.10993	Ppp4r3a/Stat3/Hif1a/Ppp1r3b/Has2/Sik1/Stk40/Il6/Igfbp3	9
GO:0071364	cellular response to epidermal growth factor stimulus	biological process	4/179	57/17690	0.00263688	0.0557511	0.0445374	6.93522	Errfi1/Dab2/Zfp36l1/Myc	4
GO:0032869	cellular response to insulin stimulus	biological process	8/179	234/17690	0.00267898	0.0559907	0.0447289	3.37869	Ptpn1/Rhoq/Hif1a/Errfi1/Inhbb/Socs1/Zfp36l1/Myc	8
GO:0032872	regulation of stress-activated MAPK cascade	biological process	8/179	234/17690	0.00267898	0.0559907	0.0447289	3.37869	Ptpn1/Map3k4/Mdfic/Vegfa/Gadd45a/Dab2/Ezr/Myc	8
GO:0050864	regulation of B cell activation	biological process	6/179	137/17690	0.00271945	0.0559907	0.0447289	4.32818	Prdm1/Il13ra1/Nsd2/Il6/Zfp36l1/Cdkn1a	6
GO:1902965	regulation of protein localization to early endosome	biological process	2/179	8/17690	0.00273901	0.0559907	0.0447289	24.7067	Vegfa/Ezr	2
GO:1902966	positive regulation of protein localization to early endosome	biological process	2/179	8/17690	0.00273901	0.0559907	0.0447289	24.7067	Vegfa/Ezr	2
GO:2000643	positive regulation of early endosome to late endosome transport	biological process	2/179	8/17690	0.00273901	0.0559907	0.0447289	24.7067	Dab2/Ezr	2
GO:0043620	regulation of DNA-templated transcription in response to stress	biological process	4/179	58/17690	0.00281014	0.0561455	0.0448525	6.81564	Cited2/Hif1a/Jun/Vegfa	4
GO:0010769	regulation of cell morphogenesis involved in differentiation	biological process	10/179	346/17690	0.00281214	0.0561455	0.0448525	2.85627	Smurf1/Ifrd1/Zswim4/Has2/Vegfa/Dab2/Tnfrsf12a/Arc/Cttn/Ccr5	10
GO:0062012	regulation of small molecule metabolic process	biological process	10/179	346/17690	0.00281214	0.0561455	0.0448525	2.85627	Ppp4r3a/Stat3/Hif1a/Ppp1r3b/Has2/Sik1/Il6/Dab2/Igfbp3/Myc	10
GO:0007050	cell cycle arrest	biological process	6/179	138/17690	0.00281968	0.0561455	0.0448525	4.29682	Rassf1/Pkd2/Irf1/Gadd45a/Cdkn1a/Myc	6
GO:0070302	regulation of stress-activated protein kinase signaling cascade	biological process	8/179	236/17690	0.00282245	0.0561455	0.0448525	3.35006	Ptpn1/Map3k4/Mdfic/Vegfa/Gadd45a/Dab2/Ezr/Myc	8
GO:0042035	regulation of cytokine biosynthetic process	biological process	5/179	96/17690	0.00291883	0.0577523	0.0461362	5.14723	Errfi1/Irf1/Inhbb/Il6/Mapkapk2	5
GO:0000302	response to reactive oxygen species	biological process	9/179	292/17690	0.00296762	0.0584053	0.0466577	3.04603	Bak1/Ppp1r15b/Klf6/Hif1a/Jun/Sdc1/Chuk/Il6/Olr1	9
GO:0032963	collagen metabolic process	biological process	5/179	97/17690	0.00305271	0.0594263	0.0474734	5.09417	Hif1a/Itgb1/Errfi1/Ltbp1/Il6	5
GO:0001890	placenta development	biological process	7/179	188/17690	0.00306658	0.0594263	0.0474734	3.67972	Prdm1/Map3k4/Cited2/Hif1a/Pkd2/Zfp36l1/Stc1	7
GO:0042036	negative regulation of cytokine biosynthetic process	biological process	3/179	29/17690	0.00306768	0.0594263	0.0474734	10.2235	Errfi1/Inhbb/Il6	3
GO:0034101	erythrocyte homeostasis	biological process	6/179	141/17690	0.00313704	0.0604533	0.0482939	4.2054	Stat3/Cited2/Hif1a/Vegfa/Pknox1/Zfp36l1	6
GO:0071902	positive regulation of protein serine/threonine kinase activity	biological process	9/179	296/17690	0.00324701	0.0622484	0.0497279	3.00487	Ptpn1/Map3k4/Spry2/Map3k2/Map3k8/Mdfic/Vegfa/Gadd45a/Dab2	9
GO:0045765	regulation of angiogenesis	biological process	9/179	297/17690	0.00332	0.0633196	0.0505836	2.99475	Stat3/C3ar1/Hif1a/Itgb1/Cxcl10/Spry2/Vegfa/Tnfrsf12a/Thbs2	9
GO:0002183	cytoplasmic translational initiation	biological process	3/179	30/17690	0.00338341	0.064198	0.0512853	9.88268	Eif3b/Eif3a/Eif3j	3
GO:0051054	positive regulation of DNA metabolic process	biological process	8/179	244/17690	0.00345733	0.0643947	0.0514425	3.24022	Map3k4/C3ar1/Jun/Vegfa/Nsd2/Il6/Igfbp3/Myc	8
GO:0031665	negative regulation of lipopolysaccharide-mediated signaling pathway	biological process	2/179	9/17690	0.0034982	0.0643947	0.0514425	21.9615	Prdm1/Trib1	2
GO:0032471	negative regulation of endoplasmic reticulum calcium ion concentration	biological process	2/179	9/17690	0.0034982	0.0643947	0.0514425	21.9615	Bak1/Tgm2	2
GO:0060426	lung vasculature development	biological process	2/179	9/17690	0.0034982	0.0643947	0.0514425	21.9615	Errfi1/Vegfa	2
GO:1901724	positive regulation of cell proliferation involved in kidney development	biological process	2/179	9/17690	0.0034982	0.0643947	0.0514425	21.9615	C3ar1/Myc	2
GO:1990637	response to prolactin	biological process	2/179	9/17690	0.0034982	0.0643947	0.0514425	21.9615	Il6/Myc	2
GO:0045785	positive regulation of cell adhesion	biological process	11/179	417/17690	0.00353664	0.0647801	0.0517504	2.60694	Cited2/Itgb1/Has2/Vegfa/Csf1/Il6/Dab2/Socs1/Cd47/Tgm2/Ccr5	11
GO:0034249	negative regulation of cellular amide metabolic process	biological process	6/179	145/17690	0.00360076	0.0653078	0.0521719	4.08939	Stat3/Btg2/Cnot6l/Xrn1/Enc1/Zfp36l1	6
GO:1903707	negative regulation of hemopoiesis	biological process	6/179	145/17690	0.00360076	0.0653078	0.0521719	4.08939	Nfkbia/Trib1/Irf1/Socs1/Zfp36l1/Myc	6
GO:0034248	regulation of cellular amide metabolic process	biological process	10/179	359/17690	0.00365389	0.0659483	0.0526836	2.75284	Stat3/Ppp1r15b/Btg2/Cnot6l/Usp16/Xrn1/Il6/Enc1/Eif3b/Zfp36l1	10
GO:0097529	myeloid leukocyte migration	biological process	7/179	195/17690	0.00375073	0.0673675	0.0538174	3.54763	C3ar1/Cxcl10/Vegfa/Csf1/Cd47/Wdr1/Ano6	7
GO:0046634	regulation of alpha-beta T cell activation	biological process	5/179	102/17690	0.00378938	0.0677328	0.0541092	4.84445	Prdm1/Irf1/Il6/Socs1/Adora2a	5
GO:1903146	regulation of autophagy of mitochondrion	biological process	3/179	32/17690	0.00407275	0.0724479	0.0578759	9.26501	Smurf1/Hif1a/Cttn	3
GO:0032355	response to estradiol	biological process	8/179	251/17690	0.00409919	0.0725364	0.0579466	3.14986	Stat3/Hif1a/Casp8/Vegfa/Il6/Socs1/Igfbp3/Myc	8
GO:0060840	artery development	biological process	5/179	104/17690	0.00411693	0.0725364	0.0579466	4.75129	Prdm1/Cited2/Pkd2/Vegfa/Ltbp1	5
GO:0042060	wound healing	biological process	11/179	426/17690	0.00415019	0.0727758	0.0581379	2.55187	Klf6/Hif1a/Ifrd1/Sdc1/Rhoc/Vegfa/Ltbp1/Il6/Tnfrsf12a/Ano6/Hbegf	11
GO:0007249	I-kappaB kinase/NF-kappaB signaling	biological process	7/179	200/17690	0.00430636	0.0744067	0.0594407	3.45894	Nfkbia/Map3k14/Casp8/Irf1/Chuk/Otud7b/Tgm2	7
GO:0031077	post-embryonic camera-type eye development	biological process	2/179	10/17690	0.00434374	0.0744067	0.0594407	19.7654	Bak1/Vegfa	2
GO:0071462	cellular response to water stimulus	biological process	2/179	10/17690	0.00434374	0.0744067	0.0594407	19.7654	Pkd2/Myc	2
GO:0075522	IRES-dependent viral translational initiation	biological process	2/179	10/17690	0.00434374	0.0744067	0.0594407	19.7654	Eif3b/Eif3a	2
GO:1903977	positive regulation of glial cell migration	biological process	2/179	10/17690	0.00434374	0.0744067	0.0594407	19.7654	Fubp1/Csf1	2
GO:0050673	epithelial cell proliferation	biological process	11/179	429/17690	0.00437261	0.0744992	0.0595146	2.53402	Stat3/Jun/Errfi1/Has2/Vegfa/Chuk/Il6/Dab2/Igfbp3/Zfp36l1/Myc	11
GO:0034341	response to interferon-gamma	biological process	6/179	151/17690	0.00438941	0.0744992	0.0595146	3.92689	Irf1/Sec61a1/Socs1/Cd47/Flnb/Myc	6
GO:0010574	regulation of vascular endothelial growth factor production	biological process	3/179	33/17690	0.00444704	0.0747911	0.0597478	8.98426	C3ar1/Hif1a/Il6	3
GO:1902895	positive regulation of pri-miRNA transcription by RNA polymerase II	biological process	3/179	33/17690	0.00444704	0.0747911	0.0597478	8.98426	Stat3/Hif1a/Jun	3
GO:0048872	homeostasis of number of cells	biological process	9/179	311/17690	0.00448422	0.0750752	0.0599747	2.85994	Bak1/Stat3/Cited2/Hif1a/Vegfa/Csf1/Il6/Pknox1/Zfp36l1	9
GO:0062013	positive regulation of small molecule metabolic process	biological process	6/179	152/17690	0.00453232	0.0754145	0.0602457	3.90106	Ppp4r3a/Stat3/Hif1a/Has2/Dab2/Myc	6
GO:0006006	glucose metabolic process	biological process	7/179	202/17690	0.00454525	0.0754145	0.0602457	3.42469	Ppp4r3a/Hif1a/Ppp1r3b/Sik1/Il6/Igfbp3/Myc	7
GO:0042089	cytokine biosynthetic process	biological process	5/179	107/17690	0.00464549	0.0760545	0.0607571	4.61808	Errfi1/Irf1/Inhbb/Il6/Mapkapk2	5
GO:0051897	positive regulation of protein kinase B signaling	biological process	5/179	107/17690	0.00464549	0.0760545	0.0607571	4.61808	Itgb1/Spry2/Vegfa/Il6/Hbegf	5
GO:2000379	positive regulation of reactive oxygen species metabolic process	biological process	5/179	107/17690	0.00464549	0.0760545	0.0607571	4.61808	Gnai3/Pkd2/Gadd45a/Il6/Cdkn1a	5
GO:0070849	response to epidermal growth factor	biological process	4/179	67/17690	0.00473231	0.0771346	0.0616199	5.90011	Errfi1/Dab2/Zfp36l1/Myc	4
GO:0051146	striated muscle cell differentiation	biological process	9/179	314/17690	0.00477075	0.07742	0.0618479	2.83262	Itgb1/Cxcl10/Sdc1/Trip10/Vegfa/Sik1/Chuk/Wdr1/Flnc	9
GO:0048771	tissue remodeling	biological process	7/179	204/17690	0.00479402	0.077458	0.0618782	3.39112	Bak1/Klf6/Hif1a/Tph1/Vegfa/Il6/Tgm2	7
GO:0046631	alpha-beta T cell activation	biological process	6/179	154/17690	0.0048284	0.0776742	0.062051	3.8504	Prdm1/Stat3/Irf1/Il6/Socs1/Adora2a	6
GO:0001657	ureteric bud development	biological process	5/179	109/17690	0.00502361	0.0792321	0.0632955	4.53334	Vcan/Sdc1/Pkd2/Vegfa/Myc	5
GO:0001892	embryonic placenta development	biological process	5/179	109/17690	0.00502361	0.0792321	0.0632955	4.53334	Prdm1/Cited2/Hif1a/Pkd2/Zfp36l1	5
GO:0071453	cellular response to oxygen levels	biological process	7/179	206/17690	0.00505293	0.0792321	0.0632955	3.35819	Cited2/Hif1a/Uck2/Vegfa/Zfp36l1/Stc1/Myc	7
GO:0050730	regulation of peptidyl-tyrosine phosphorylation	biological process	8/179	261/17690	0.00517129	0.0792321	0.0632955	3.02917	Ptpn1/Itgb1/Errfi1/Irf1/Vegfa/Il6/Socs1/Hbegf	8
GO:0050770	regulation of axonogenesis	biological process	7/179	207/17690	0.00518626	0.0792321	0.0632955	3.34197	Smurf1/Ifrd1/Zswim4/Vegfa/Tnfrsf12a/Cttn/Ccr5	7
GO:0042752	regulation of circadian rhythm	biological process	5/179	110/17690	0.00522063	0.0792321	0.0632955	4.49213	Sik1/Il6/Klf10/Bhlhe40/Adora2a	5
GO:0046632	alpha-beta T cell differentiation	biological process	5/179	110/17690	0.00522063	0.0792321	0.0632955	4.49213	Prdm1/Stat3/Irf1/Il6/Socs1	5
GO:0072163	mesonephric epithelium development	biological process	5/179	110/17690	0.00522063	0.0792321	0.0632955	4.49213	Vcan/Sdc1/Pkd2/Vegfa/Myc	5
GO:0072164	mesonephric tubule development	biological process	5/179	110/17690	0.00522063	0.0792321	0.0632955	4.49213	Vcan/Sdc1/Pkd2/Vegfa/Myc	5
GO:0010573	vascular endothelial growth factor production	biological process	3/179	35/17690	0.00525646	0.0792321	0.0632955	8.47087	C3ar1/Hif1a/Il6	3
GO:0010744	positive regulation of macrophage derived foam cell differentiation	biological process	2/179	11/17690	0.00527383	0.0792321	0.0632955	17.9685	Lpl/Csf1	2
GO:0030949	positive regulation of vascular endothelial growth factor receptor signaling pathway	biological process	2/179	11/17690	0.00527383	0.0792321	0.0632955	17.9685	Hif1a/Vegfa	2
GO:0051599	response to hydrostatic pressure	biological process	2/179	11/17690	0.00527383	0.0792321	0.0632955	17.9685	Pkd2/Myc	2
GO:0072540	T-helper 17 cell lineage commitment	biological process	2/179	11/17690	0.00527383	0.0792321	0.0632955	17.9685	Stat3/Il6	2
GO:0097709	connective tissue replacement	biological process	2/179	11/17690	0.00527383	0.0792321	0.0632955	17.9685	Klf6/Hif1a	2
GO:1904016	response to Thyroglobulin triiodothyronine	biological process	2/179	11/17690	0.00527383	0.0792321	0.0632955	17.9685	Inhbb/Igfbp3	2
GO:0031669	cellular response to nutrient levels	biological process	8/179	262/17690	0.00528928	0.0792321	0.0632955	3.01761	Jun/Itgb1/Sik1/Inhbb/Ltbp1/Il6/Klf10/Cdkn1a	8
GO:0042107	cytokine metabolic process	biological process	5/179	111/17690	0.00542307	0.0805837	0.0643753	4.45166	Errfi1/Irf1/Inhbb/Il6/Mapkapk2	5
GO:0061013	regulation of mRNA catabolic process	biological process	5/179	111/17690	0.00542307	0.0805837	0.0643753	4.45166	Btg2/Cnot6l/Vegfa/Zfp36l1/Mapkapk2	5
GO:0034329	cell junction assembly	biological process	7/179	211/17690	0.0057462	0.0850438	0.0679383	3.27861	Lamc1/Itgb1/Vcl/Rhoc/Vegfa/Wdr1/Cttn	7
GO:0006970	response to osmotic stress	biological process	5/179	113/17690	0.00584447	0.0858117	0.0685517	4.37287	Hif1a/Errfi1/Trip10/Pkd2/Zfp36l1	5
GO:0044344	cellular response to fibroblast growth factor stimulus	biological process	5/179	113/17690	0.00584447	0.0858117	0.0685517	4.37287	Spry4/Spry2/Vegfa/Zfp36l1/Myc	5
GO:0043433	negative regulation of DNA-binding transcription factor activity	biological process	6/179	161/17690	0.00597738	0.0874162	0.0698334	3.68299	Nfkbia/Trib1/Pkd2/Sik1/Chuk/Bhlhe40	6
GO:0001823	mesonephros development	biological process	5/179	114/17690	0.0060636	0.087638	0.0700107	4.33451	Vcan/Sdc1/Pkd2/Vegfa/Myc	5
GO:0002688	regulation of leukocyte chemotaxis	biological process	5/179	114/17690	0.0060636	0.087638	0.0700107	4.33451	C3ar1/Cxcl10/Vegfa/Csf1/Ano6	5
GO:0016579	protein deubiquitination	biological process	5/179	114/17690	0.0060636	0.087638	0.0700107	4.33451	Usp36/Uck2/Usp16/Usp3/Otud7b	5
GO:0048146	positive regulation of fibroblast proliferation	biological process	4/179	72/17690	0.00610924	0.087954	0.0702631	5.49038	Jun/Tgif1/Cdkn1a/Myc	4
GO:0007257	activation of JUN kinase activity	biological process	3/179	37/17690	0.00614891	0.0881088	0.0703867	8.01299	Ptpn1/Mdfic/Dab2	3
GO:0050900	leukocyte migration	biological process	9/179	327/17690	0.00618079	0.0881088	0.0703867	2.72	C3ar1/Itgb1/Cxcl10/Vegfa/Csf1/Cd47/Wdr1/Ano6/Ccr5	9
GO:0042532	negative regulation of tyrosine phosphorylation of STAT protein	biological process	2/179	12/17690	0.00628668	0.0881088	0.0703867	16.4711	Irf1/Socs1	2
GO:0061299	retina vasculature morphogenesis in camera-type eye	biological process	2/179	12/17690	0.00628668	0.0881088	0.0703867	16.4711	Vegfa/Col4a1	2
GO:0072075	metanephric mesenchyme development	biological process	2/179	12/17690	0.00628668	0.0881088	0.0703867	16.4711	Pkd2/Myc	2
GO:1902946	protein localization to early endosome	biological process	2/179	12/17690	0.00628668	0.0881088	0.0703867	16.4711	Vegfa/Ezr	2
GO:1903651	positive regulation of cytoplasmic transport	biological process	2/179	12/17690	0.00628668	0.0881088	0.0703867	16.4711	Dab2/Ezr	2
GO:0048844	artery morphogenesis	biological process	4/179	73/17690	0.0064133	0.0893501	0.0713784	5.41517	Prdm1/Cited2/Pkd2/Vegfa	4
GO:1901342	regulation of vasculature development	biological process	9/179	329/17690	0.00642355	0.0893501	0.0713784	2.70347	Stat3/C3ar1/Hif1a/Itgb1/Cxcl10/Spry2/Vegfa/Tnfrsf12a/Thbs2	9
GO:2001236	regulation of extrinsic apoptotic signaling pathway	biological process	6/179	165/17690	0.00671719	0.0928762	0.0741953	3.5937	Srpx/Casp8/Vegfa/Dab2/Tnfrsf12a/Cttn	6
GO:0010332	response to gamma radiation	biological process	4/179	74/17690	0.00672725	0.0928762	0.0741953	5.34199	Bak1/Cxcl10/Cdkn1a/Myc	4
GO:2000278	regulation of DNA biosynthetic process	biological process	5/179	117/17690	0.00675562	0.0929212	0.0742312	4.22337	Map3k4/C3ar1/Vegfa/Cdkn1a/Myc	5
GO:0016311	dephosphorylation	biological process	11/179	456/17690	0.00683147	0.0936165	0.0747867	2.38398	Ppp4r3a/Ptpn1/Ppp1r15b/Dusp5/Cttnbp2nl/Ppp1r3b/Ppp4r1/Dusp2/Styx/Igfbp3/Nt5e	11
GO:0071456	cellular response to hypoxia	biological process	6/179	166/17690	0.00691208	0.0943716	0.0753899	3.57205	Cited2/Hif1a/Vegfa/Zfp36l1/Stc1/Myc	6
GO:0071385	cellular response to glucocorticoid stimulus	biological process	5/179	118/17690	0.00699809	0.0951946	0.0760473	4.18758	Errfi1/Vegfa/Il6/Zfp36l1/Stc1	5
GO:0006094	gluconeogenesis	biological process	4/179	75/17690	0.00705121	0.0955659	0.0763439	5.27076	Ppp4r3a/Hif1a/Sik1/Il6	4
GO:0006110	regulation of glycolytic process	biological process	3/179	39/17690	0.00712648	0.0962335	0.0768773	7.60206	Stat3/Hif1a/Myc	3
GO:0006606	protein import into nucleus	biological process	6/179	168/17690	0.00731411	0.0975917	0.0779623	3.52953	Stat3/Nfkbia/Kpna2/Mdfic/Il6/Cdkn1a	6
GO:0031953	negative regulation of protein autophosphorylation	biological process	2/179	13/17690	0.00738054	0.0975917	0.0779623	15.2041	Jun/Errfi1	2
GO:0051549	positive regulation of keratinocyte migration	biological process	2/179	13/17690	0.00738054	0.0975917	0.0779623	15.2041	Has2/Hbegf	2
GO:0070102	interleukin-6-mediated signaling pathway	biological process	2/179	13/17690	0.00738054	0.0975917	0.0779623	15.2041	Stat3/Il6	2
GO:0097202	activation of cysteine-type endopeptidase activity	biological process	2/179	13/17690	0.00738054	0.0975917	0.0779623	15.2041	Bak1/Casp8	2
GO:2000573	positive regulation of DNA biosynthetic process	biological process	4/179	76/17690	0.00738532	0.0975917	0.0779623	5.20141	Map3k4/C3ar1/Vegfa/Myc	4
GO:1903828	negative regulation of cellular protein localization	biological process	5/179	120/17690	0.00750117	0.0984351	0.0786361	4.11778	Rhoq/Mdfic/Otud7b/Dab2/Abhd17c	5
GO:0060537	muscle tissue development	biological process	11/179	462/17690	0.00750235	0.0984351	0.0786361	2.35302	Btg2/Cited2/Itgb1/Ifrd1/Trip10/Pkd2/Luc7l/Vegfa/Sik1/Flnb/Myc	11
GO:0030811	regulation of nucleotide catabolic process	biological process	3/179	40/17690	0.00764779	0.0999887	0.0798772	7.41201	Stat3/Hif1a/Myc	3
GO:0019319	hexose biosynthetic process	biological process	4/179	77/17690	0.0077297	0.100391	0.0801983	5.13386	Ppp4r3a/Hif1a/Sik1/Il6	4
GO:0032874	positive regulation of stress-activated MAPK cascade	biological process	6/179	170/17690	0.00773279	0.100391	0.0801983	3.48801	Ptpn1/Map3k4/Mdfic/Vegfa/Gadd45a/Dab2	6
GO:0016032	viral process	biological process	8/179	281/17690	0.00794659	0.102472	0.0818609	2.81357	Vps37b/Jun/Mdfic/Chd1/Eif3b/Eif3a/Ccr5/Myc	8
GO:0070304	positive regulation of stress-activated protein kinase signaling cascade	biological process	6/179	171/17690	0.0079485	0.102472	0.0818609	3.46761	Ptpn1/Map3k4/Mdfic/Vegfa/Gadd45a/Dab2	6
GO:0043507	positive regulation of JUN kinase activity	biological process	4/179	78/17690	0.00808448	0.103863	0.0829723	5.06804	Ptpn1/Map3k4/Mdfic/Dab2	4
GO:0048592	eye morphogenesis	biological process	6/179	172/17690	0.0081685	0.104579	0.0835445	3.44745	Prdm1/Bak1/Stat3/Cited2/Hif1a/Vegfa	6
GO:0034504	protein localization to nucleus	biological process	8/179	283/17690	0.00827581	0.1052	0.08404	2.79369	Stat3/Nfkbia/Rrs1/Kpna2/Mdfic/Il6/Otud7b/Cdkn1a	8
GO:0072593	reactive oxygen species metabolic process	biological process	8/179	283/17690	0.00827581	0.1052	0.08404	2.79369	Stat3/Gnai3/Hif1a/Pkd2/Gadd45a/Il6/Cd47/Cdkn1a	8
GO:0071346	cellular response to interferon-gamma	biological process	5/179	123/17690	0.00830224	0.1052	0.08404	4.01735	Irf1/Socs1/Cd47/Flnb/Myc	5
GO:0035148	tube formation	biological process	6/179	173/17690	0.00839286	0.105624	0.0843793	3.42752	Cited2/Hif1a/Casp8/Vegfa/Tgif1/Tgm2	6
GO:0051170	import into nucleus	biological process	6/179	173/17690	0.00839286	0.105624	0.0843793	3.42752	Stat3/Nfkbia/Kpna2/Mdfic/Il6/Cdkn1a	6
GO:0007265	Ras protein signal transduction	biological process	10/179	406/17690	0.00847923	0.105844	0.0845548	2.43416	Rhoq/Jun/Itgb1/Spry4/Rassf1/Spry2/Rhoc/Chuk/Csf1/Cdkn1a	10
GO:0019081	viral translation	biological process	2/179	14/17690	0.0085537	0.105844	0.0845548	14.1181	Eif3b/Eif3a	2
GO:0032966	negative regulation of collagen biosynthetic process	biological process	2/179	14/17690	0.0085537	0.105844	0.0845548	14.1181	Errfi1/Il6	2
GO:0042994	cytoplasmic sequestering of transcription factor	biological process	2/179	14/17690	0.0085537	0.105844	0.0845548	14.1181	Nfkbia/Pkd2	2
GO:0045906	negative regulation of vasoconstriction	biological process	2/179	14/17690	0.0085537	0.105844	0.0845548	14.1181	Dusp5/Hif1a	2
GO:0031623	receptor internalization	biological process	5/179	124/17690	0.00858195	0.105844	0.0845548	3.98495	Itgb1/Vegfa/Dab2/Arc/Ezr	5
GO:0097191	extrinsic apoptotic signaling pathway	biological process	7/179	228/17690	0.0086429	0.106242	0.0848724	3.03416	Bak1/Srpx/Casp8/Vegfa/Dab2/Tnfrsf12a/Cttn	7
GO:0003151	outflow tract morphogenesis	biological process	4/179	80/17690	0.00882575	0.107229	0.085661	4.94134	Cited2/Hif1a/Jun/Vegfa	4
GO:0043902	positive regulation of multi-organism process	biological process	6/179	175/17690	0.0088548	0.107229	0.085661	3.38835	Vps37b/Jun/Mdfic/Inhbb/Chd1/Ccr5	6
GO:0071478	cellular response to radiation	biological process	6/179	175/17690	0.0088548	0.107229	0.085661	3.38835	Bak1/Hif1a/Itgb1/Gadd45a/Cdkn1a/Myc	6
GO:0050729	positive regulation of inflammatory response	biological process	5/179	125/17690	0.00886811	0.107229	0.085661	3.95307	Nfkbia/Il6/Cd47/Tgm2/Ccr5	5
GO:0071384	cellular response to corticosteroid stimulus	biological process	5/179	125/17690	0.00886811	0.107229	0.085661	3.95307	Errfi1/Vegfa/Il6/Zfp36l1/Stc1	5
GO:0022411	cellular component disassembly	biological process	9/179	347/17690	0.00895298	0.107902	0.0861991	2.56323	Smurf1/Lamc1/Hif1a/Twf1/Etf1/Igfbp3/Wdr1/Cttn/Myc	9
GO:1903532	positive regulation of secretion by cell	biological process	11/179	474/17690	0.00899789	0.108091	0.0863502	2.29345	Hif1a/Zfp384/Sdc1/Lpl/Chuk/Inhbb/Il6/Dab2/Ezr/Ccr5/Adora2a	11
GO:0009266	response to temperature stimulus	biological process	7/179	231/17690	0.00924867	0.110345	0.0881502	2.99475	Cxcl10/Lpl/Casp8/Irf1/Vegfa/Il6/Cdkn1a	7
GO:0019318	hexose metabolic process	biological process	7/179	231/17690	0.00924867	0.110345	0.0881502	2.99475	Ppp4r3a/Hif1a/Ppp1r3b/Sik1/Il6/Igfbp3/Myc	7
GO:0072001	renal system development	biological process	9/179	349/17690	0.00927492	0.110345	0.0881502	2.54854	Vcan/C3ar1/Sdc1/Pkd2/Has2/Vegfa/Sec61a1/Col4a1/Myc	9
GO:1901655	cellular response to ketone	biological process	6/179	177/17690	0.00933469	0.1107	0.0884339	3.35006	Klf6/Errfi1/Xrn1/Vegfa/Il6/Myc	6
GO:0045913	positive regulation of carbohydrate metabolic process	biological process	4/179	82/17690	0.00961007	0.112311	0.089721	4.82082	Ppp4r3a/Hif1a/Has2/Myc	4
GO:0001654	eye development	biological process	10/179	415/17690	0.0097989	0.112311	0.089721	2.38137	Prdm1/Bak1/Stat3/Cited2/Hif1a/Jun/Vegfa/Col4a1/Tgif1/Pknox1	10
GO:0150063	visual system development	biological process	10/179	415/17690	0.0097989	0.112311	0.089721	2.38137	Prdm1/Bak1/Stat3/Cited2/Hif1a/Jun/Vegfa/Col4a1/Tgif1/Pknox1	10
GO:0002295	T-helper cell lineage commitment	biological process	2/179	15/17690	0.00980445	0.112311	0.089721	13.1769	Stat3/Il6	2
GO:0010713	negative regulation of collagen metabolic process	biological process	2/179	15/17690	0.00980445	0.112311	0.089721	13.1769	Errfi1/Il6	2
GO:0043373	CD4-positive, alpha-beta T cell lineage commitment	biological process	2/179	15/17690	0.00980445	0.112311	0.089721	13.1769	Stat3/Il6	2
GO:0046931	pore complex assembly	biological process	2/179	15/17690	0.00980445	0.112311	0.089721	13.1769	Ahctf1/Ano6	2
GO:0051547	regulation of keratinocyte migration	biological process	2/179	15/17690	0.00980445	0.112311	0.089721	13.1769	Has2/Hbegf	2
GO:0061430	bone trabecula morphogenesis	biological process	2/179	15/17690	0.00980445	0.112311	0.089721	13.1769	Sbno2/Vegfa	2
GO:0097201	negative regulation of transcription from RNA polymerase II promoter in response to stress	biological process	2/179	15/17690	0.00980445	0.112311	0.089721	13.1769	Cited2/Jun	2
GO:1901722	regulation of cell proliferation involved in kidney development	biological process	2/179	15/17690	0.00980445	0.112311	0.089721	13.1769	C3ar1/Myc	2
GO:0032924	activin receptor signaling pathway	biological process	3/179	44/17690	0.00995458	0.112981	0.0902566	6.73819	Cited2/Inhbb/Tgif1	3
GO:0071354	cellular response to interleukin-6	biological process	3/179	44/17690	0.00995458	0.112981	0.0902566	6.73819	Stat3/Sbno2/Il6	3
GO:1902893	regulation of pri-miRNA transcription by RNA polymerase II	biological process	3/179	44/17690	0.00995458	0.112981	0.0902566	6.73819	Stat3/Hif1a/Jun	3
GO:0003281	ventricular septum development	biological process	4/179	83/17690	0.0100187	0.113015	0.0902838	4.76274	Prdm1/Cited2/Nsd2/Ltbp1	4
GO:0046364	monosaccharide biosynthetic process	biological process	4/179	83/17690	0.0100187	0.113015	0.0902838	4.76274	Ppp4r3a/Hif1a/Sik1/Il6	4
GO:0048880	sensory system development	biological process	10/179	419/17690	0.0104335	0.116342	0.0929413	2.35864	Prdm1/Bak1/Stat3/Cited2/Hif1a/Jun/Vegfa/Col4a1/Tgif1/Pknox1	10
GO:0001893	maternal placenta development	biological process	3/179	45/17690	0.0105876	0.116342	0.0929413	6.58845	Prdm1/Cited2/Stc1	3
GO:0003382	epithelial cell morphogenesis	biological process	3/179	45/17690	0.0105876	0.116342	0.0929413	6.58845	Jmjd1c/Flnb/Stc1	3
GO:0010677	negative regulation of cellular carbohydrate metabolic process	biological process	3/179	45/17690	0.0105876	0.116342	0.0929413	6.58845	Stat3/Sik1/Il6	3
GO:0034405	response to fluid shear stress	biological process	3/179	45/17690	0.0105876	0.116342	0.0929413	6.58845	Cited2/Pkd2/Has2	3
GO:0046782	regulation of viral transcription	biological process	3/179	45/17690	0.0105876	0.116342	0.0929413	6.58845	Jun/Mdfic/Chd1	3
GO:0061014	positive regulation of mRNA catabolic process	biological process	3/179	45/17690	0.0105876	0.116342	0.0929413	6.58845	Btg2/Cnot6l/Zfp36l1	3
GO:0090184	positive regulation of kidney development	biological process	3/179	45/17690	0.0105876	0.116342	0.0929413	6.58845	C3ar1/Vegfa/Myc	3
GO:0031668	cellular response to extracellular stimulus	biological process	8/179	296/17690	0.0106713	0.116342	0.0929413	2.671	Jun/Itgb1/Sik1/Inhbb/Ltbp1/Il6/Klf10/Cdkn1a	8
GO:0014015	positive regulation of gliogenesis	biological process	4/179	85/17690	0.0108693	0.116342	0.0929413	4.65067	Fubp1/Csf1/Il6/Myc	4
GO:0048524	positive regulation of viral process	biological process	4/179	85/17690	0.0108693	0.116342	0.0929413	4.65067	Vps37b/Jun/Mdfic/Chd1	4
GO:0048754	branching morphogenesis of an epithelial tube	biological process	6/179	183/17690	0.0108857	0.116342	0.0929413	3.24022	Spry2/Pkd2/Vegfa/Col4a1/Csf1/Myc	6
GO:0007623	circadian rhythm	biological process	7/179	239/17690	0.0110159	0.116342	0.0929413	2.89451	Jun/Tph1/Sik1/Il6/Klf10/Bhlhe40/Adora2a	7
GO:0051384	response to glucocorticoid	biological process	8/179	298/17690	0.0110812	0.116342	0.0929413	2.65307	Hif1a/Errfi1/Sdc1/Vegfa/Il6/Zfp36l1/Stc1/Cdkn1a	8
GO:0010225	response to UV-C	biological process	2/179	16/17690	0.0111311	0.116342	0.0929413	12.3534	Bak1/Map3k4	2
GO:0032025	response to cobalt ion	biological process	2/179	16/17690	0.0111311	0.116342	0.0929413	12.3534	Hif1a/Casp8	2
GO:0035810	positive regulation of urine volume	biological process	2/179	16/17690	0.0111311	0.116342	0.0929413	12.3534	Has2/Adora2a	2
GO:0038092	nodal signaling pathway	biological process	2/179	16/17690	0.0111311	0.116342	0.0929413	12.3534	Cited2/Tgif1	2
GO:0043374	CD8-positive, alpha-beta T cell differentiation	biological process	2/179	16/17690	0.0111311	0.116342	0.0929413	12.3534	Irf1/Socs1	2
GO:0043923	positive regulation by host of viral transcription	biological process	2/179	16/17690	0.0111311	0.116342	0.0929413	12.3534	Jun/Chd1	2
GO:0045721	negative regulation of gluconeogenesis	biological process	2/179	16/17690	0.0111311	0.116342	0.0929413	12.3534	Sik1/Il6	2
GO:0045779	negative regulation of bone resorption	biological process	2/179	16/17690	0.0111311	0.116342	0.0929413	12.3534	Vegfa/Il6	2
GO:0071850	mitotic cell cycle arrest	biological process	2/179	16/17690	0.0111311	0.116342	0.0929413	12.3534	Gadd45a/Cdkn1a	2
GO:0072074	kidney mesenchyme development	biological process	2/179	16/17690	0.0111311	0.116342	0.0929413	12.3534	Pkd2/Myc	2
GO:0098926	postsynaptic signal transduction	biological process	2/179	16/17690	0.0111311	0.116342	0.0929413	12.3534	Stat3/Kpna2	2
GO:0099527	postsynapse to nucleus signaling pathway	biological process	2/179	16/17690	0.0111311	0.116342	0.0929413	12.3534	Stat3/Kpna2	2
GO:0032965	regulation of collagen biosynthetic process	biological process	3/179	46/17690	0.0112434	0.116503	0.09307	6.44523	Errfi1/Ltbp1/Il6	3
GO:1901215	negative regulation of neuron death	biological process	7/179	240/17690	0.0112529	0.116503	0.09307	2.88245	Stat3/Btg2/Hif1a/Jun/Vegfa/Il6/Adora2a	7
GO:0051249	regulation of lymphocyte activation	biological process	10/179	424/17690	0.0112703	0.116503	0.09307	2.33082	Prdm1/Il13ra1/Irf1/Nsd2/Il6/Socs1/Cd47/Zfp36l1/Adora2a/Cdkn1a	10
GO:0031099	regeneration	biological process	8/179	299/17690	0.0112904	0.116503	0.09307	2.6442	Bak1/Vcan/Nfkbia/Jun/Ifrd1/Socs1/Cdkn1a/Myc	8
GO:0070227	lymphocyte apoptotic process	biological process	4/179	86/17690	0.0113116	0.116503	0.09307	4.5966	Bak1/Hif1a/Casp8/Myc	4
GO:0001837	epithelial to mesenchymal transition	biological process	5/179	133/17690	0.0113984	0.116503	0.09307	3.71529	Hif1a/Trip10/Has2/Vegfa/Dab2	5
GO:0010811	positive regulation of cell-substrate adhesion	biological process	5/179	133/17690	0.0113984	0.116503	0.09307	3.71529	Itgb1/Has2/Vegfa/Csf1/Dab2	5
GO:0070646	protein modification by small protein removal	biological process	5/179	133/17690	0.0113984	0.116503	0.09307	3.71529	Usp36/Uck2/Usp16/Usp3/Otud7b	5
GO:0045927	positive regulation of growth	biological process	8/179	300/17690	0.0115026	0.116602	0.0931487	2.63538	Smurf1/H3f3b/Trip10/Vegfa/Csf1/Tnfrsf12a/Ezr/Hbegf	8
GO:0050714	positive regulation of protein secretion	biological process	8/179	300/17690	0.0115026	0.116602	0.0931487	2.63538	Hif1a/Zfp384/Lpl/Chuk/Il6/Ezr/Ccr5/Adora2a	8
GO:0090596	sensory organ morphogenesis	biological process	8/179	300/17690	0.0115026	0.116602	0.0931487	2.63538	Prdm1/Bak1/Stat3/Cited2/Hif1a/Spry2/Vegfa/Myc	8
GO:0007548	sex differentiation	biological process	9/179	362/17690	0.0115861	0.117127	0.0935685	2.45702	Bak1/H3f3b/Cited2/Itgb1/Sdc1/Vegfa/Inhbb/Jmjd1c/Myc	9
GO:0036294	cellular response to decreased oxygen levels	biological process	6/179	186/17690	0.0117261	0.117485	0.0938543	3.18796	Cited2/Hif1a/Vegfa/Zfp36l1/Stc1/Myc	6
GO:0045598	regulation of fat cell differentiation	biological process	5/179	134/17690	0.0117458	0.117485	0.0938543	3.68757	Carm1/Tph1/Mex3c/Vegfa/Zfp36l1	5
GO:0030279	negative regulation of ossification	biological process	4/179	87/17690	0.0117652	0.117485	0.0938543	4.54376	Smurf1/Hif1a/Tph1/Chsy1	4
GO:0045638	negative regulation of myeloid cell differentiation	biological process	4/179	87/17690	0.0117652	0.117485	0.0938543	4.54376	Nfkbia/Trib1/Zfp36l1/Myc	4
GO:0050678	regulation of epithelial cell proliferation	biological process	9/179	363/17690	0.0117802	0.117485	0.0938543	2.45025	Stat3/Jun/Errfi1/Has2/Vegfa/Il6/Dab2/Zfp36l1/Myc	9
GO:0000060	protein import into nucleus, translocation	biological process	3/179	47/17690	0.0119222	0.118263	0.0944759	6.30809	Nfkbia/Il6/Cdkn1a	3
GO:0030865	cortical cytoskeleton organization	biological process	3/179	47/17690	0.0119222	0.118263	0.0944759	6.30809	Rhoq/Wdr1/Ezr	3
GO:0006909	phagocytosis	biological process	6/179	187/17690	0.0120161	0.118559	0.0947119	3.17091	Srpx/Itgb1/Cd47/Tgm2/Ano6/Anxa11	6
GO:0043491	protein kinase B signaling	biological process	6/179	187/17690	0.0120161	0.118559	0.0947119	3.17091	Itgb1/Spry2/Vegfa/Il6/Zfp36l1/Hbegf	6
GO:1903364	positive regulation of cellular protein catabolic process	biological process	5/179	135/17690	0.0121004	0.119073	0.0951231	3.66025	Smurf1/Trib1/Rnf217/Dab2/Ezr	5
GO:0009119	ribonucleoside metabolic process	biological process	4/179	88/17690	0.0122305	0.119086	0.0951333	4.49213	Rhoq/Gnai3/Uck2/Nt5e	4
GO:0043488	regulation of mRNA stability	biological process	4/179	88/17690	0.0122305	0.119086	0.0951333	4.49213	Cnot6l/Vegfa/Zfp36l1/Mapkapk2	4
GO:0061333	renal tubule morphogenesis	biological process	4/179	88/17690	0.0122305	0.119086	0.0951333	4.49213	Pkd2/Vegfa/Col4a1/Myc	4
GO:0071277	cellular response to calcium ion	biological process	4/179	88/17690	0.0122305	0.119086	0.0951333	4.49213	Jun/Pkd2/Inhbb/Cpne8	4
GO:0030307	positive regulation of cell growth	biological process	6/179	188/17690	0.0123111	0.119156	0.0951892	3.15405	Smurf1/H3f3b/Trip10/Vegfa/Tnfrsf12a/Hbegf	6
GO:0055002	striated muscle cell development	biological process	6/179	188/17690	0.0123111	0.119156	0.0951892	3.15405	Itgb1/Sdc1/Trip10/Vegfa/Wdr1/Flnc	6
GO:0061564	axon development	biological process	11/179	497/17690	0.0125008	0.119156	0.0951892	2.18731	Smurf1/Vcan/Jun/Itgb1/Ifrd1/Vcl/Zswim4/Vegfa/Tnfrsf12a/Cttn/Ccr5	11
GO:0002070	epithelial cell maturation	biological process	2/179	17/17690	0.0125321	0.119156	0.0951892	11.6267	Hif1a/Cdkn1a	2
GO:0002363	alpha-beta T cell lineage commitment	biological process	2/179	17/17690	0.0125321	0.119156	0.0951892	11.6267	Stat3/Il6	2
GO:0035372	protein localization to microtubule	biological process	2/179	17/17690	0.0125321	0.119156	0.0951892	11.6267	Abhd17c/Champ1	2
GO:0070243	regulation of thymocyte apoptotic process	biological process	2/179	17/17690	0.0125321	0.119156	0.0951892	11.6267	Hif1a/Casp8	2
GO:0090036	regulation of protein kinase C signaling	biological process	2/179	17/17690	0.0125321	0.119156	0.0951892	11.6267	Akap12/Vegfa	2
GO:1903599	positive regulation of autophagy of mitochondrion	biological process	2/179	17/17690	0.0125321	0.119156	0.0951892	11.6267	Smurf1/Hif1a	2
GO:0008584	male gonad development	biological process	6/179	189/17690	0.0126112	0.119156	0.0951892	3.13736	H3f3b/Cited2/Itgb1/Sdc1/Inhbb/Jmjd1c	6
GO:0019083	viral transcription	biological process	3/179	48/17690	0.0126241	0.119156	0.0951892	6.17668	Jun/Mdfic/Chd1	3
GO:0031952	regulation of protein autophosphorylation	biological process	3/179	48/17690	0.0126241	0.119156	0.0951892	6.17668	Jun/Errfi1/Vegfa	3
GO:0014910	regulation of smooth muscle cell migration	biological process	4/179	89/17690	0.0127073	0.119395	0.0953804	4.44165	Trib1/Has2/Igfbp3/Myc	4
GO:0051301	cell division	biological process	10/179	432/17690	0.012714	0.119395	0.0953804	2.28766	Gnai3/Fubp1/Usp16/Rhoc/Vegfa/Cdca4/Ahctf1/Prpf40a/Anxa11/Myc	10
GO:0018108	peptidyl-tyrosine phosphorylation	biological process	9/179	368/17690	0.0127878	0.119784	0.0956909	2.41696	Ptpn1/Itgb1/Errfi1/Twf1/Irf1/Vegfa/Il6/Socs1/Hbegf	9
GO:0002526	acute inflammatory response	biological process	5/179	137/17690	0.0128312	0.119888	0.0957738	3.60682	Stat3/Hif1a/Il6/Ano6/Ccr5	5
GO:0021915	neural tube development	biological process	6/179	190/17690	0.0129164	0.120077	0.0959252	3.12085	Cited2/Hif1a/Pkd2/Casp8/Tgif1/Zfp36l1	6
GO:0046546	development of primary male sexual characteristics	biological process	6/179	190/17690	0.0129164	0.120077	0.0959252	3.12085	H3f3b/Cited2/Itgb1/Sdc1/Inhbb/Jmjd1c	6
GO:0008406	gonad development	biological process	8/179	307/17690	0.0130711	0.121211	0.0968306	2.57529	H3f3b/Cited2/Itgb1/Sdc1/Vegfa/Inhbb/Jmjd1c/Myc	8
GO:0097581	lamellipodium organization	biological process	4/179	90/17690	0.0131959	0.121866	0.0973539	4.3923	Itgb1/Vcl/Twf1/Cttn	4
GO:0072089	stem cell proliferation	biological process	5/179	138/17690	0.0132076	0.121866	0.0973539	3.58068	Fubp1/Hif1a/Ifrd1/Vegfa/Zfp36l1	5
GO:0034612	response to tumor necrosis factor	biological process	7/179	248/17690	0.0132839	0.121956	0.0974258	2.78947	Nfkbia/Has2/Casp8/Irf1/Chuk/Il6/Zfp36l1	7
GO:0009651	response to salt stress	biological process	3/179	49/17690	0.0133492	0.121956	0.0974258	6.05062	Hif1a/Trip10/Zfp36l1	3
GO:0051196	regulation of coenzyme metabolic process	biological process	3/179	49/17690	0.0133492	0.121956	0.0974258	6.05062	Stat3/Hif1a/Myc	3
GO:0071470	cellular response to osmotic stress	biological process	3/179	49/17690	0.0133492	0.121956	0.0974258	6.05062	Errfi1/Pkd2/Zfp36l1	3
GO:0018212	peptidyl-tyrosine modification	biological process	9/179	371/17690	0.0134223	0.122322	0.097718	2.39742	Ptpn1/Itgb1/Errfi1/Twf1/Irf1/Vegfa/Il6/Socs1/Hbegf	9
GO:0071559	response to transforming growth factor beta	biological process	7/179	249/17690	0.0135551	0.123228	0.0984426	2.77826	Smurf1/Cited2/Jun/Itgb1/Ltbp1/Dab2/Zfp36l1	7
GO:2000060	positive regulation of ubiquitin-dependent protein catabolic process	biological process	4/179	91/17690	0.0136963	0.124193	0.0992133	4.34404	Smurf1/Trib1/Rnf217/Dab2	4
GO:0097530	granulocyte migration	biological process	5/179	140/17690	0.0139826	0.124193	0.0992133	3.52953	C3ar1/Cxcl10/Vegfa/Csf1/Wdr1	5
GO:0045722	positive regulation of gluconeogenesis	biological process	2/179	18/17690	0.0140056	0.124193	0.0992133	10.9808	Ppp4r3a/Hif1a	2
GO:0046851	negative regulation of bone remodeling	biological process	2/179	18/17690	0.0140056	0.124193	0.0992133	10.9808	Vegfa/Il6	2
GO:0046886	positive regulation of hormone biosynthetic process	biological process	2/179	18/17690	0.0140056	0.124193	0.0992133	10.9808	Hif1a/Dab2	2
GO:1900151	regulation of nuclear-transcribed mRNA catabolic process, deadenylation-dependent decay	biological process	2/179	18/17690	0.0140056	0.124193	0.0992133	10.9808	Btg2/Zfp36l1	2
GO:1900153	positive regulation of nuclear-transcribed mRNA catabolic process, deadenylation-dependent decay	biological process	2/179	18/17690	0.0140056	0.124193	0.0992133	10.9808	Btg2/Zfp36l1	2
GO:1903975	regulation of glial cell migration	biological process	2/179	18/17690	0.0140056	0.124193	0.0992133	10.9808	Fubp1/Csf1	2
GO:2000641	regulation of early endosome to late endosome transport	biological process	2/179	18/17690	0.0140056	0.124193	0.0992133	10.9808	Dab2/Ezr	2
GO:2001185	regulation of CD8-positive, alpha-beta T cell activation	biological process	2/179	18/17690	0.0140056	0.124193	0.0992133	10.9808	Irf1/Socs1	2
GO:0000186	activation of MAPKK activity	biological process	3/179	50/17690	0.0140976	0.124193	0.0992133	5.92961	Map3k4/Map3k2/Map3k8	3
GO:0002639	positive regulation of immunoglobulin production	biological process	3/179	50/17690	0.0140976	0.124193	0.0992133	5.92961	Il13ra1/Nsd2/Il6	3
GO:0045912	negative regulation of carbohydrate metabolic process	biological process	3/179	50/17690	0.0140976	0.124193	0.0992133	5.92961	Stat3/Sik1/Il6	3
GO:0002687	positive regulation of leukocyte migration	biological process	5/179	141/17690	0.0143813	0.126392	0.10097	3.5045	C3ar1/Cxcl10/Vegfa/Csf1/Ano6	5
GO:0014706	striated muscle tissue development	biological process	10/179	441/17690	0.0145005	0.126846	0.101332	2.24097	Btg2/Cited2/Itgb1/Ifrd1/Trip10/Luc7l/Vegfa/Sik1/Flnb/Myc	10
GO:0016051	carbohydrate biosynthetic process	biological process	6/179	195/17690	0.0145206	0.126846	0.101332	3.04083	Ppp4r3a/Hif1a/Ppp1r3b/Has2/Sik1/Il6	6
GO:0045137	development of primary sexual characteristics	biological process	8/179	313/17690	0.0145359	0.126846	0.101332	2.52593	H3f3b/Cited2/Itgb1/Sdc1/Vegfa/Inhbb/Jmjd1c/Myc	8
GO:0010634	positive regulation of epithelial cell migration	biological process	5/179	142/17690	0.0147876	0.128136	0.102363	3.47982	Hif1a/Jun/Has2/Vegfa/Hbegf	5
GO:0050921	positive regulation of chemotaxis	biological process	5/179	142/17690	0.0147876	0.128136	0.102363	3.47982	C3ar1/Cxcl10/Vegfa/Csf1/Ano6	5
GO:0090288	negative regulation of cellular response to growth factor stimulus	biological process	5/179	142/17690	0.0147876	0.128136	0.102363	3.47982	Ptpn1/Smurf1/Spry4/Spry2/Ltbp1	5
GO:0045646	regulation of erythrocyte differentiation	biological process	3/179	51/17690	0.0148694	0.128245	0.10245	5.81334	Stat3/Hif1a/Zfp36l1	3
GO:0070741	response to interleukin-6	biological process	3/179	51/17690	0.0148694	0.128245	0.10245	5.81334	Stat3/Sbno2/Il6	3
GO:0042113	B cell activation	biological process	7/179	254/17690	0.0149712	0.128716	0.102827	2.72357	Prdm1/Bak1/Il13ra1/Nsd2/Il6/Zfp36l1/Cdkn1a	7
GO:0051260	protein homooligomerization	biological process	9/179	378/17690	0.0149937	0.128716	0.102827	2.35302	Slc1a5/Scube1/Gls/Usp16/Angptl4/Pkd2/Rhoc/Arc/Tgm2	9
GO:0035264	multicellular organism growth	biological process	6/179	197/17690	0.0151994	0.129898	0.103771	3.00995	Stat3/H3f3b/Csf1/Stk40/Ezr/Zfp36l1	6
GO:0046330	positive regulation of JNK cascade	biological process	5/179	143/17690	0.0152016	0.129898	0.103771	3.45548	Ptpn1/Map3k4/Mdfic/Gadd45a/Dab2	5
GO:0043506	regulation of JUN kinase activity	biological process	4/179	94/17690	0.0152693	0.130176	0.103993	4.2054	Ptpn1/Map3k4/Mdfic/Dab2	4
GO:0022613	ribonucleoprotein complex biogenesis	biological process	10/179	445/17690	0.0153522	0.130582	0.104317	2.22083	Usp36/Rrp15/Patl1/Cnot6l/Rrs1/Luc7l/Eif3b/Eif3a/Eif3j/Nol10	10
GO:0010759	positive regulation of macrophage chemotaxis	biological process	2/179	19/17690	0.0155503	0.131062	0.1047	10.4028	C3ar1/Csf1	2
GO:0040037	negative regulation of fibroblast growth factor receptor signaling pathway	biological process	2/179	19/17690	0.0155503	0.131062	0.1047	10.4028	Spry4/Spry2	2
GO:0043369	CD4-positive or CD8-positive, alpha-beta T cell lineage commitment	biological process	2/179	19/17690	0.0155503	0.131062	0.1047	10.4028	Stat3/Il6	2
GO:0044320	cellular response to leptin stimulus	biological process	2/179	19/17690	0.0155503	0.131062	0.1047	10.4028	Stat3/Inhbb	2
GO:0003231	cardiac ventricle development	biological process	5/179	144/17690	0.0156232	0.131377	0.104952	3.43149	Prdm1/Cited2/Hif1a/Nsd2/Ltbp1	5
GO:0061614	pri-miRNA transcription by RNA polymerase II	biological process	3/179	52/17690	0.0156648	0.131428	0.104993	5.70155	Stat3/Hif1a/Jun	3
GO:0046916	cellular transition metal ion homeostasis	biological process	4/179	95/17690	0.0158179	0.132249	0.105649	4.16113	Hif1a/Slc30a7/Cp/Myc	4
GO:0022618	ribonucleoprotein complex assembly	biological process	7/179	257/17690	0.0158699	0.132249	0.105649	2.69178	Patl1/Cnot6l/Rrs1/Luc7l/Eif3b/Eif3a/Eif3j	7
GO:0034330	cell junction organization	biological process	7/179	257/17690	0.0158699	0.132249	0.105649	2.69178	Lamc1/Itgb1/Vcl/Rhoc/Vegfa/Wdr1/Cttn	7
GO:0014013	regulation of gliogenesis	biological process	5/179	145/17690	0.0160526	0.133471	0.106625	3.40782	Fubp1/Csf1/Il6/Wdr1/Myc	5
GO:0030217	T cell differentiation	biological process	7/179	258/17690	0.0161778	0.13421	0.107216	2.68135	Prdm1/Stat3/Irf1/Il6/Socs1/Pknox1/Zfp36l1	7
GO:0055001	muscle cell development	biological process	6/179	200/17690	0.0162586	0.134579	0.10751	2.9648	Itgb1/Sdc1/Trip10/Vegfa/Wdr1/Flnc	6
GO:0014909	smooth muscle cell migration	biological process	4/179	96/17690	0.0163787	0.13527	0.108062	4.11778	Trib1/Has2/Igfbp3/Myc	4
GO:0046580	negative regulation of Ras protein signal transduction	biological process	3/179	53/17690	0.0164836	0.135282	0.108071	5.59397	Itgb1/Spry4/Spry2	3
GO:2001169	regulation of ATP biosynthetic process	biological process	3/179	53/17690	0.0164836	0.135282	0.108071	5.59397	Stat3/Hif1a/Myc	3
GO:2000058	regulation of ubiquitin-dependent protein catabolic process	biological process	5/179	146/17690	0.0164898	0.135282	0.108071	3.38448	Smurf1/Trib1/Styx/Rnf217/Dab2	5
GO:0050727	regulation of inflammatory response	biological process	8/179	321/17690	0.0166705	0.136462	0.109014	2.46297	Sbno2/Nfkbia/Il6/Cd47/Tgm2/Nt5e/Ccr5/Adora2a	8
GO:0031960	response to corticosteroid	biological process	8/179	322/17690	0.0169524	0.138362	0.110532	2.45532	Hif1a/Errfi1/Sdc1/Vegfa/Il6/Zfp36l1/Stc1/Cdkn1a	8
GO:0006907	pinocytosis	biological process	2/179	20/17690	0.0171644	0.138362	0.110532	9.88268	Dab2/Mapkapk2	2
GO:0033962	cytoplasmic mRNA processing body assembly	biological process	2/179	20/17690	0.0171644	0.138362	0.110532	9.88268	Patl1/Cnot6l	2
GO:0051546	keratinocyte migration	biological process	2/179	20/17690	0.0171644	0.138362	0.110532	9.88268	Has2/Hbegf	2
GO:0071378	cellular response to growth hormone stimulus	biological process	2/179	20/17690	0.0171644	0.138362	0.110532	9.88268	Stat3/Myc	2
GO:0072520	seminiferous tubule development	biological process	2/179	20/17690	0.0171644	0.138362	0.110532	9.88268	Inhbb/Jmjd1c	2
GO:0090026	positive regulation of monocyte chemotaxis	biological process	2/179	20/17690	0.0171644	0.138362	0.110532	9.88268	Cxcl10/Ano6	2
GO:0001974	blood vessel remodeling	biological process	3/179	54/17690	0.0173261	0.138759	0.110849	5.49038	Bak1/Vegfa/Tgm2	3
GO:0031663	lipopolysaccharide-mediated signaling pathway	biological process	3/179	54/17690	0.0173261	0.138759	0.110849	5.49038	Prdm1/Nfkbia/Trib1	3
GO:0035924	cellular response to vascular endothelial growth factor stimulus	biological process	3/179	54/17690	0.0173261	0.138759	0.110849	5.49038	Spry2/Vegfa/Mapkapk2	3
GO:0007254	JNK cascade	biological process	6/179	203/17690	0.0173678	0.138793	0.110876	2.92099	Ptpn1/Map3k4/Trib1/Mdfic/Gadd45a/Dab2	6
GO:0009416	response to light stimulus	biological process	8/179	324/17690	0.0175266	0.138947	0.111	2.44017	Bak1/Map3k4/Hif1a/Itgb1/Sik1/Bhlhe40/Cdkn1a/Myc	8
GO:0043487	regulation of RNA stability	biological process	4/179	98/17690	0.0175374	0.138947	0.111	4.03375	Cnot6l/Vegfa/Zfp36l1/Mapkapk2	4
GO:0043666	regulation of phosphoprotein phosphatase activity	biological process	4/179	98/17690	0.0175374	0.138947	0.111	4.03375	Ppp1r15b/Ppp1r3b/Ppp4r1/Igfbp3	4
GO:0045445	myoblast differentiation	biological process	4/179	98/17690	0.0175374	0.138947	0.111	4.03375	Cxcl10/Sdc1/Igfbp3/Zfp36l1	4
GO:0005996	monosaccharide metabolic process	biological process	7/179	263/17690	0.0177812	0.140578	0.112302	2.63037	Ppp4r3a/Hif1a/Ppp1r3b/Sik1/Il6/Igfbp3/Myc	7
GO:0022407	regulation of cell-cell adhesion	biological process	9/179	390/17690	0.017998	0.141988	0.113429	2.28062	Cited2/Has2/Irf1/Vegfa/Il6/Socs1/Cd47/Ccr5/Adora2a	9
GO:0051817	modification of morphology or physiology of other organism involved in symbiotic interaction	biological process	4/179	99/17690	0.0181355	0.142007	0.113444	3.993	Jun/Chd1/Ccr5/Myc	4
GO:0050679	positive regulation of epithelial cell proliferation	biological process	6/179	205/17690	0.0181356	0.142007	0.113444	2.89249	Stat3/Jun/Has2/Vegfa/Il6/Myc	6
GO:0032964	collagen biosynthetic process	biological process	3/179	55/17690	0.0181923	0.142007	0.113444	5.39055	Errfi1/Ltbp1/Il6	3
GO:0050732	negative regulation of peptidyl-tyrosine phosphorylation	biological process	3/179	55/17690	0.0181923	0.142007	0.113444	5.39055	Errfi1/Irf1/Socs1	3
GO:1904705	regulation of vascular smooth muscle cell proliferation	biological process	3/179	55/17690	0.0181923	0.142007	0.113444	5.39055	Gnai3/Jun/Cdkn1a	3
GO:0002683	negative regulation of immune system process	biological process	10/179	458/17690	0.0183794	0.143166	0.11437	2.15779	Prdm1/Nfkbia/Trib1/Irf1/Socs1/Cd47/Ezr/Zfp36l1/Adora2a/Myc	10
GO:0001822	kidney development	biological process	8/179	328/17690	0.0187168	0.143187	0.114386	2.41041	Vcan/C3ar1/Sdc1/Pkd2/Has2/Vegfa/Sec61a1/Myc	8
GO:1902106	negative regulation of leukocyte differentiation	biological process	4/179	100/17690	0.0187461	0.143187	0.114386	3.95307	Trib1/Irf1/Socs1/Myc	4
GO:1903426	regulation of reactive oxygen species biosynthetic process	biological process	4/179	100/17690	0.0187461	0.143187	0.114386	3.95307	Stat3/Pkd2/Il6/Cd47	4
GO:0007259	JAK-STAT cascade	biological process	5/179	151/17690	0.0187946	0.143187	0.114386	3.27241	Stat3/Pkd2/Irf1/Il6/Socs1	5
GO:0006898	receptor-mediated endocytosis	biological process	7/179	266/17690	0.0187953	0.143187	0.114386	2.60071	Itgb1/Vegfa/Olr1/Dab2/Arc/Ezr/Cttn	7
GO:0042533	tumor necrosis factor biosynthetic process	biological process	2/179	21/17690	0.0188465	0.143187	0.114386	9.41208	Errfi1/Mapkapk2	2
GO:0042534	regulation of tumor necrosis factor biosynthetic process	biological process	2/179	21/17690	0.0188465	0.143187	0.114386	9.41208	Errfi1/Mapkapk2	2
GO:0046716	muscle cell cellular homeostasis	biological process	2/179	21/17690	0.0188465	0.143187	0.114386	9.41208	Hif1a/Il6	2
GO:0051220	cytoplasmic sequestering of protein	biological process	2/179	21/17690	0.0188465	0.143187	0.114386	9.41208	Nfkbia/Pkd2	2
GO:0060333	interferon-gamma-mediated signaling pathway	biological process	2/179	21/17690	0.0188465	0.143187	0.114386	9.41208	Irf1/Socs1	2
GO:0072111	cell proliferation involved in kidney development	biological process	2/179	21/17690	0.0188465	0.143187	0.114386	9.41208	C3ar1/Myc	2
GO:1900101	regulation of endoplasmic reticulum unfolded protein response	biological process	2/179	21/17690	0.0188465	0.143187	0.114386	9.41208	Bak1/Ptpn1	2
GO:2000027	regulation of animal organ morphogenesis	biological process	6/179	207/17690	0.0189263	0.143499	0.114636	2.86455	Cited2/Carm1/Vegfa/Csf1/Dab2/Myc	6
GO:0002793	positive regulation of peptide secretion	biological process	8/179	329/17690	0.0190231	0.143938	0.114986	2.40308	Hif1a/Zfp384/Lpl/Chuk/Il6/Ezr/Ccr5/Adora2a	8
GO:1990874	vascular smooth muscle cell proliferation	biological process	3/179	56/17690	0.0190822	0.14409	0.115108	5.29429	Gnai3/Jun/Cdkn1a	3
GO:0051235	maintenance of location	biological process	8/179	330/17690	0.0193331	0.145664	0.116365	2.3958	Nfkbia/Slc30a7/Cxcl10/Twf1/Lpl/Pkd2/Ltbp1/Ccr5	8
GO:0016241	regulation of macroautophagy	biological process	4/179	101/17690	0.0193693	0.145664	0.116365	3.91393	Smurf1/Usp36/Gnai3/Hif1a	4
GO:0003007	heart morphogenesis	biological process	7/179	268/17690	0.0194936	0.146005	0.116638	2.5813	Cited2/Hif1a/Jun/Pkd2/Has2/Vegfa/Nsd2	7
GO:0051251	positive regulation of lymphocyte activation	biological process	7/179	268/17690	0.0194936	0.146005	0.116638	2.5813	Prdm1/Il13ra1/Nsd2/Il6/Socs1/Cd47/Cdkn1a	7
GO:0048639	positive regulation of developmental growth	biological process	6/179	209/17690	0.0197403	0.147554	0.117875	2.83713	Smurf1/Trip10/Vegfa/Csf1/Tnfrsf12a/Ezr	6
GO:0001655	urogenital system development	biological process	9/179	397/17690	0.0199415	0.147743	0.118026	2.24041	Vcan/C3ar1/Sdc1/Pkd2/Has2/Vegfa/Sec61a1/Col4a1/Myc	9
GO:0001754	eye photoreceptor cell differentiation	biological process	3/179	57/17690	0.0199958	0.147743	0.118026	5.20141	Prdm1/Stat3/Vegfa	3
GO:0001947	heart looping	biological process	3/179	57/17690	0.0199958	0.147743	0.118026	5.20141	Cited2/Hif1a/Pkd2	3
GO:0070231	T cell apoptotic process	biological process	3/179	57/17690	0.0199958	0.147743	0.118026	5.20141	Bak1/Hif1a/Casp8	3
GO:0045185	maintenance of protein location	biological process	4/179	102/17690	0.0200052	0.147743	0.118026	3.87556	Nfkbia/Twf1/Pkd2/Ltbp1	4
GO:2000106	regulation of leukocyte apoptotic process	biological process	4/179	102/17690	0.0200052	0.147743	0.118026	3.87556	Hif1a/Casp8/Ccr5/Myc	4
GO:0043281	regulation of cysteine-type endopeptidase activity involved in apoptotic process	biological process	6/179	210/17690	0.0201562	0.148541	0.118663	2.82362	Bak1/Casp8/Vegfa/Il6/Adora2a/Myc	6
GO:0071826	ribonucleoprotein complex subunit organization	biological process	7/179	270/17690	0.0202099	0.148541	0.118663	2.56218	Patl1/Cnot6l/Rrs1/Luc7l/Eif3b/Eif3a/Eif3j	7
GO:0031100	animal organ regeneration	biological process	5/179	154/17690	0.0202744	0.148541	0.118663	3.20866	Bak1/Nfkbia/Socs1/Cdkn1a/Myc	5
GO:0072006	nephron development	biological process	5/179	154/17690	0.0202744	0.148541	0.118663	3.20866	C3ar1/Pkd2/Vegfa/Sec61a1/Myc	5
GO:0031345	negative regulation of cell projection organization	biological process	6/179	211/17690	0.0205779	0.148541	0.118663	2.81024	Carm1/Itgb1/Ifrd1/Spry2/Dab2/Ccr5	6
GO:0000188	inactivation of MAPK activity	biological process	2/179	22/17690	0.0205949	0.148541	0.118663	8.98426	Dusp5/Dusp2	2
GO:0031664	regulation of lipopolysaccharide-mediated signaling pathway	biological process	2/179	22/17690	0.0205949	0.148541	0.118663	8.98426	Prdm1/Trib1	2
GO:0044342	type B pancreatic cell proliferation	biological process	2/179	22/17690	0.0205949	0.148541	0.118663	8.98426	Errfi1/Igfbp3	2
GO:0044346	fibroblast apoptotic process	biological process	2/179	22/17690	0.0205949	0.148541	0.118663	8.98426	Bak1/Stk17b	2
GO:0071711	basement membrane organization	biological process	2/179	22/17690	0.0205949	0.148541	0.118663	8.98426	Itgb1/Col4a1	2
GO:1901522	positive regulation of transcription from RNA polymerase II promoter involved in cellular response to chemical stimulus	biological process	2/179	22/17690	0.0205949	0.148541	0.118663	8.98426	Hif1a/Vegfa	2
GO:1905523	positive regulation of macrophage migration	biological process	2/179	22/17690	0.0205949	0.148541	0.118663	8.98426	C3ar1/Csf1	2
GO:0097696	STAT cascade	biological process	5/179	155/17690	0.0207842	0.149523	0.119448	3.18796	Stat3/Pkd2/Irf1/Il6/Socs1	5
GO:0006879	cellular iron ion homeostasis	biological process	3/179	58/17690	0.0209332	0.149523	0.119448	5.11173	Hif1a/Cp/Myc	3
GO:0008347	glial cell migration	biological process	3/179	58/17690	0.0209332	0.149523	0.119448	5.11173	Fubp1/Vcan/Csf1	3
GO:0014009	glial cell proliferation	biological process	3/179	58/17690	0.0209332	0.149523	0.119448	5.11173	Ifrd1/Il6/Myc	3
GO:0048662	negative regulation of smooth muscle cell proliferation	biological process	3/179	58/17690	0.0209332	0.149523	0.119448	5.11173	Trib1/Igfbp3/Cdkn1a	3
GO:0050707	regulation of cytokine secretion	biological process	6/179	212/17690	0.0210056	0.149751	0.119631	2.79699	Lpl/Chuk/Il6/Socs1/Ezr/Ccr5	6
GO:0031589	cell-substrate adhesion	biological process	8/179	336/17690	0.0212691	0.151086	0.120697	2.35302	Lamc1/Itgb1/Has2/Vegfa/Csf1/Dab2/Tnfrsf12a/Cttn	8
GO:0009267	cellular response to starvation	biological process	5/179	156/17690	0.0213023	0.151086	0.120697	3.16753	Jun/Sik1/Inhbb/Klf10/Cdkn1a	5
GO:0017015	regulation of transforming growth factor beta receptor signaling pathway	biological process	4/179	104/17690	0.0213154	0.151086	0.120697	3.80103	Smurf1/Cited2/Ltbp1/Dab2	4
GO:0048762	mesenchymal cell differentiation	biological process	6/179	213/17690	0.0214394	0.151674	0.121167	2.78385	Cited2/Hif1a/Trip10/Has2/Vegfa/Dab2	6
GO:0051896	regulation of protein kinase B signaling	biological process	5/179	157/17690	0.0218287	0.153136	0.122335	3.14735	Itgb1/Spry2/Vegfa/Il6/Hbegf	5
GO:0072073	kidney epithelium development	biological process	5/179	157/17690	0.0218287	0.153136	0.122335	3.14735	Vcan/Sdc1/Pkd2/Vegfa/Myc	5
GO:0007588	excretion	biological process	3/179	59/17690	0.0218944	0.153136	0.122335	5.02509	Dab2/Adora2a/Stc1	3
GO:0045661	regulation of myoblast differentiation	biological process	3/179	59/17690	0.0218944	0.153136	0.122335	5.02509	Cxcl10/Igfbp3/Zfp36l1	3
GO:0051058	negative regulation of small GTPase mediated signal transduction	biological process	3/179	59/17690	0.0218944	0.153136	0.122335	5.02509	Itgb1/Spry4/Spry2	3
GO:0090183	regulation of kidney development	biological process	3/179	59/17690	0.0218944	0.153136	0.122335	5.02509	C3ar1/Vegfa/Myc	3
GO:0005976	polysaccharide metabolic process	biological process	4/179	105/17690	0.0219897	0.153224	0.122405	3.76483	Ppp1r3b/Has2/Stk40/Myc	4
GO:0030316	osteoclast differentiation	biological process	4/179	105/17690	0.0219897	0.153224	0.122405	3.76483	Sbno2/Chuk/Csf1/Klf10	4
GO:0007530	sex determination	biological process	2/179	23/17690	0.0224083	0.154396	0.123341	8.59364	Map3k4/Cited2	2
GO:0043153	entrainment of circadian clock by photoperiod	biological process	2/179	23/17690	0.0224083	0.154396	0.123341	8.59364	Sik1/Bhlhe40	2
GO:0046426	negative regulation of JAK-STAT cascade	biological process	2/179	23/17690	0.0224083	0.154396	0.123341	8.59364	Irf1/Socs1	2
GO:0060252	positive regulation of glial cell proliferation	biological process	2/179	23/17690	0.0224083	0.154396	0.123341	8.59364	Il6/Myc	2
GO:0071404	cellular response to low-density lipoprotein particle stimulus	biological process	2/179	23/17690	0.0224083	0.154396	0.123341	8.59364	Itgb1/Lpl	2
GO:0071498	cellular response to fluid shear stress	biological process	2/179	23/17690	0.0224083	0.154396	0.123341	8.59364	Pkd2/Has2	2
GO:0030336	negative regulation of cell migration	biological process	7/179	276/17690	0.0224688	0.154525	0.123444	2.50648	Stat3/Sinhcaf/Cited2/Trib1/Igfbp3/Ccr5/Stc1	7
GO:0042136	neurotransmitter biosynthetic process	biological process	4/179	106/17690	0.022677	0.155092	0.123897	3.72931	Pkd2/Tph1/Il6/Cd47	4
GO:0071482	cellular response to light stimulus	biological process	4/179	106/17690	0.022677	0.155092	0.123897	3.72931	Bak1/Hif1a/Cdkn1a/Myc	4
GO:1903844	regulation of cellular response to transforming growth factor beta stimulus	biological process	4/179	106/17690	0.022677	0.155092	0.123897	3.72931	Smurf1/Cited2/Ltbp1/Dab2	4
GO:0002011	morphogenesis of an epithelial sheet	biological process	3/179	60/17690	0.0228794	0.1559	0.124542	4.94134	Rhoc/Chuk/Hbegf	3
GO:0060976	coronary vasculature development	biological process	3/179	60/17690	0.0228794	0.1559	0.124542	4.94134	Prdm1/Vegfa/Ltbp1	3
GO:0070838	divalent metal ion transport	biological process	10/179	476/17690	0.02327	0.15827	0.126436	2.07619	Bak1/Slc30a7/Cxcl10/Pkd2/Nipa2/Slc39a1/Ano6/Ccr5/Adora2a/Stc1	10
GO:0009116	nucleoside metabolic process	biological process	4/179	107/17690	0.0233773	0.158417	0.126554	3.69446	Rhoq/Gnai3/Uck2/Nt5e	4
GO:0032091	negative regulation of protein binding	biological process	4/179	107/17690	0.0233773	0.158417	0.126554	3.69446	Carm1/Styx/Dab2/Myc	4
GO:0097305	response to alcohol	biological process	9/179	409/17690	0.0236203	0.15943	0.127362	2.17467	Bak1/Stat3/Klf6/Xrn1/Casp8/Inhbb/Ccr5/Cdkn1a/Myc	9
GO:0045862	positive regulation of proteolysis	biological process	8/179	343/17690	0.0236973	0.15943	0.127362	2.305	Bak1/Smurf1/Stat3/Trib1/Casp8/Rnf217/Dab2/Myc	8
GO:0046661	male sex differentiation	biological process	6/179	218/17690	0.023699	0.15943	0.127362	2.72	H3f3b/Cited2/Itgb1/Sdc1/Inhbb/Jmjd1c	6
GO:0050920	regulation of chemotaxis	biological process	6/179	218/17690	0.023699	0.15943	0.127362	2.72	C3ar1/Cxcl10/Zswim4/Vegfa/Csf1/Ano6	6
GO:1903510	mucopolysaccharide metabolic process	biological process	3/179	61/17690	0.0238881	0.16012	0.127914	4.86034	Has2/Vegfa/Chsy1	3
GO:2001238	positive regulation of extrinsic apoptotic signaling pathway	biological process	3/179	61/17690	0.0238881	0.16012	0.127914	4.86034	Srpx/Casp8/Tnfrsf12a	3
GO:0040013	negative regulation of locomotion	biological process	8/179	344/17690	0.0240595	0.160169	0.127953	2.2983	Stat3/Sinhcaf/Cited2/Trib1/Igfbp3/Ccr5/Adora2a/Stc1	8
GO:0008630	intrinsic apoptotic signaling pathway in response to DNA damage	biological process	4/179	108/17690	0.0240905	0.160169	0.127953	3.66025	Bak1/Aen/Cdkn1a/Myc	4
GO:0061326	renal tubule development	biological process	4/179	108/17690	0.0240905	0.160169	0.127953	3.66025	Pkd2/Vegfa/Col4a1/Myc	4
GO:0050708	regulation of protein secretion	biological process	10/179	479/17690	0.0241689	0.160169	0.127953	2.06319	Hif1a/Zfp384/Lpl/Chuk/Inhbb/Il6/Socs1/Ezr/Ccr5/Adora2a	10
GO:0072511	divalent inorganic cation transport	biological process	10/179	479/17690	0.0241689	0.160169	0.127953	2.06319	Bak1/Slc30a7/Cxcl10/Pkd2/Nipa2/Slc39a1/Ano6/Ccr5/Adora2a/Stc1	10
GO:0048569	post-embryonic animal organ development	biological process	2/179	24/17690	0.0242851	0.160169	0.127953	8.23557	Bak1/Vegfa	2
GO:1903649	regulation of cytoplasmic transport	biological process	2/179	24/17690	0.0242851	0.160169	0.127953	8.23557	Dab2/Ezr	2
GO:1904893	negative regulation of STAT cascade	biological process	2/179	24/17690	0.0242851	0.160169	0.127953	8.23557	Irf1/Socs1	2
GO:2000209	regulation of anoikis	biological process	2/179	24/17690	0.0242851	0.160169	0.127953	8.23557	Itgb1/Sik1	2
GO:0007264	small GTPase mediated signal transduction	biological process	10/179	481/17690	0.024782	0.163095	0.13029	2.05461	Rhoq/Jun/Itgb1/Spry4/Rassf1/Spry2/Rhoc/Chuk/Csf1/Cdkn1a	10
GO:2000177	regulation of neural precursor cell proliferation	biological process	4/179	109/17690	0.0248169	0.163095	0.13029	3.62667	Btg2/Hif1a/Vegfa/Ccr5	4
GO:0016239	positive regulation of macroautophagy	biological process	3/179	62/17690	0.0249207	0.163197	0.130372	4.78194	Smurf1/Gnai3/Hif1a	3
GO:0045600	positive regulation of fat cell differentiation	biological process	3/179	62/17690	0.0249207	0.163197	0.130372	4.78194	Carm1/Tph1/Zfp36l1	3
GO:0010631	epithelial cell migration	biological process	7/179	283/17690	0.0253186	0.165222	0.131989	2.44448	Hif1a/Jun/Itgb1/Has2/Vegfa/Hbegf/Stc1	7
GO:0014812	muscle cell migration	biological process	4/179	110/17690	0.0255564	0.165222	0.131989	3.5937	Trib1/Has2/Igfbp3/Myc	4
GO:1903076	regulation of protein localization to plasma membrane	biological process	4/179	110/17690	0.0255564	0.165222	0.131989	3.5937	Rhoq/Itgb1/Dab2/Ezr	4
GO:0001701	in utero embryonic development	biological process	10/179	484/17690	0.0257225	0.165222	0.131989	2.04188	Prdm1/Cited2/Hif1a/Itgb1/Pkd2/Vegfa/Dab2/Zfp36l1/Slc39a1/Myc	10
GO:0030100	regulation of endocytosis	biological process	7/179	284/17690	0.025745	0.165222	0.131989	2.43587	Ptpn1/Itgb1/Vegfa/Dab2/Arc/Cd47/Ano6	7
GO:0045807	positive regulation of endocytosis	biological process	5/179	164/17690	0.0257513	0.165222	0.131989	3.01301	Itgb1/Vegfa/Dab2/Cd47/Ano6	5
GO:0000422	autophagy of mitochondrion	biological process	3/179	63/17690	0.025977	0.165222	0.131989	4.70604	Smurf1/Hif1a/Cttn	3
GO:0048286	lung alveolus development	biological process	3/179	63/17690	0.025977	0.165222	0.131989	4.70604	Errfi1/Vegfa/Stk40	3
GO:0061726	mitochondrion disassembly	biological process	3/179	63/17690	0.025977	0.165222	0.131989	4.70604	Smurf1/Hif1a/Cttn	3
GO:0071156	regulation of cell cycle arrest	biological process	3/179	63/17690	0.025977	0.165222	0.131989	4.70604	Rassf1/Pkd2/Cdkn1a	3
GO:0071356	cellular response to tumor necrosis factor	biological process	6/179	223/17690	0.0261135	0.165222	0.131989	2.65902	Nfkbia/Has2/Irf1/Chuk/Il6/Zfp36l1	6
GO:0090132	epithelium migration	biological process	7/179	285/17690	0.0261763	0.165222	0.131989	2.42733	Hif1a/Jun/Itgb1/Has2/Vegfa/Hbegf/Stc1	7
GO:0010575	positive regulation of vascular endothelial growth factor production	biological process	2/179	25/17690	0.0262239	0.165222	0.131989	7.90615	C3ar1/Hif1a	2
GO:0014912	negative regulation of smooth muscle cell migration	biological process	2/179	25/17690	0.0262239	0.165222	0.131989	7.90615	Trib1/Igfbp3	2
GO:0032352	positive regulation of hormone metabolic process	biological process	2/179	25/17690	0.0262239	0.165222	0.131989	7.90615	Hif1a/Dab2	2
GO:0032469	endoplasmic reticulum calcium ion homeostasis	biological process	2/179	25/17690	0.0262239	0.165222	0.131989	7.90615	Bak1/Tgm2	2
GO:0033158	regulation of protein import into nucleus, translocation	biological process	2/179	25/17690	0.0262239	0.165222	0.131989	7.90615	Il6/Cdkn1a	2
GO:0034104	negative regulation of tissue remodeling	biological process	2/179	25/17690	0.0262239	0.165222	0.131989	7.90615	Vegfa/Il6	2
GO:0071677	positive regulation of mononuclear cell migration	biological process	2/179	25/17690	0.0262239	0.165222	0.131989	7.90615	Cxcl10/Ano6	2
GO:0072539	T-helper 17 cell differentiation	biological process	2/179	25/17690	0.0262239	0.165222	0.131989	7.90615	Stat3/Il6	2
GO:0007043	cell-cell junction assembly	biological process	4/179	111/17690	0.026309	0.165222	0.131989	3.56133	Itgb1/Vcl/Rhoc/Wdr1	4
GO:0043467	regulation of generation of precursor metabolites and energy	biological process	4/179	111/17690	0.026309	0.165222	0.131989	3.56133	Stat3/Hif1a/Ppp1r3b/Myc	4
GO:0048145	regulation of fibroblast proliferation	biological process	4/179	111/17690	0.026309	0.165222	0.131989	3.56133	Jun/Tgif1/Cdkn1a/Myc	4
GO:0070997	neuron death	biological process	9/179	417/17690	0.026328	0.165222	0.131989	2.13295	Stat3/Btg2/Hif1a/Jun/Casp8/Vegfa/Il6/Ccr5/Adora2a	9
GO:0007179	transforming growth factor beta receptor signaling pathway	biological process	5/179	165/17690	0.0263461	0.165222	0.131989	2.99475	Smurf1/Cited2/Jun/Ltbp1/Dab2	5
GO:0010632	regulation of epithelial cell migration	biological process	6/179	224/17690	0.0266153	0.166627	0.133112	2.64715	Hif1a/Jun/Has2/Vegfa/Hbegf/Stc1	6
GO:0034404	nucleobase-containing small molecule biosynthetic process	biological process	5/179	166/17690	0.0269497	0.168082	0.134275	2.97671	Stat3/Hif1a/Uck2/Nt5e/Myc	5
GO:0003143	embryonic heart tube morphogenesis	biological process	3/179	64/17690	0.0270571	0.168082	0.134275	4.63251	Cited2/Hif1a/Pkd2	3
GO:0048635	negative regulation of muscle organ development	biological process	3/179	64/17690	0.0270571	0.168082	0.134275	4.63251	Cited2/Luc7l/Il6	3
GO:0061371	determination of heart left/right asymmetry	biological process	3/179	64/17690	0.0270571	0.168082	0.134275	4.63251	Cited2/Hif1a/Pkd2	3
GO:1904019	epithelial cell apoptotic process	biological process	4/179	112/17690	0.0270749	0.168082	0.134275	3.52953	Angptl4/Casp8/Zfp36l1/Ano6	4
GO:0061448	connective tissue development	biological process	7/179	288/17690	0.0274999	0.170435	0.136154	2.40204	C3ar1/Hif1a/Carm1/Mex3c/Csf1/Stc1/Chsy1	7
GO:0017038	protein import	biological process	6/179	227/17690	0.028159	0.171471	0.136982	2.61216	Stat3/Nfkbia/Kpna2/Mdfic/Il6/Cdkn1a	6
GO:0035904	aorta development	biological process	3/179	65/17690	0.0281608	0.171471	0.136982	4.56124	Prdm1/Pkd2/Ltbp1	3
GO:0002360	T cell lineage commitment	biological process	2/179	26/17690	0.0282233	0.171471	0.136982	7.60206	Stat3/Il6	2
GO:0006925	inflammatory cell apoptotic process	biological process	2/179	26/17690	0.0282233	0.171471	0.136982	7.60206	Il6/Ccr5	2
GO:0016556	mRNA modification	biological process	2/179	26/17690	0.0282233	0.171471	0.136982	7.60206	Cmtr2/Pus3	2
GO:0019048	modulation by virus of host morphology or physiology	biological process	2/179	26/17690	0.0282233	0.171471	0.136982	7.60206	Ccr5/Myc	2
GO:0032801	receptor catabolic process	biological process	2/179	26/17690	0.0282233	0.171471	0.136982	7.60206	Ptpn1/Smurf1	2
GO:0043921	modulation by host of viral transcription	biological process	2/179	26/17690	0.0282233	0.171471	0.136982	7.60206	Jun/Chd1	2
GO:0044321	response to leptin	biological process	2/179	26/17690	0.0282233	0.171471	0.136982	7.60206	Stat3/Inhbb	2
GO:0052472	modulation by host of symbiont transcription	biological process	2/179	26/17690	0.0282233	0.171471	0.136982	7.60206	Jun/Chd1	2
GO:1903077	negative regulation of protein localization to plasma membrane	biological process	2/179	26/17690	0.0282233	0.171471	0.136982	7.60206	Rhoq/Dab2	2
GO:2000178	negative regulation of neural precursor cell proliferation	biological process	2/179	26/17690	0.0282233	0.171471	0.136982	7.60206	Btg2/Ccr5	2
GO:0071229	cellular response to acid chemical	biological process	7/179	290/17690	0.0284072	0.172306	0.137649	2.38547	Hif1a/Pkd2/Irf1/Vegfa/Col4a1/Socs1/Myc	7
GO:0030282	bone mineralization	biological process	4/179	114/17690	0.0286463	0.173148	0.138322	3.46761	Sbno2/Hif1a/Klf10/Ano6	4
GO:0048144	fibroblast proliferation	biological process	4/179	114/17690	0.0286463	0.173148	0.138322	3.46761	Jun/Tgif1/Cdkn1a/Myc	4
GO:2001234	negative regulation of apoptotic signaling pathway	biological process	6/179	228/17690	0.0286865	0.173148	0.138322	2.60071	Ptpn1/Gnai3/Hif1a/Vegfa/Dab2/Cttn	6
GO:0001658	branching involved in ureteric bud morphogenesis	biological process	3/179	66/17690	0.0292883	0.175345	0.140076	4.49213	Pkd2/Vegfa/Myc	3
GO:0010524	positive regulation of calcium ion transport into cytosol	biological process	3/179	66/17690	0.0292883	0.175345	0.140076	4.49213	Bak1/Cxcl10/Pkd2	3
GO:0046637	regulation of alpha-beta T cell differentiation	biological process	3/179	66/17690	0.0292883	0.175345	0.140076	4.49213	Prdm1/Il6/Socs1	3
GO:0060326	cell chemotaxis	biological process	7/179	292/17690	0.0293347	0.175345	0.140076	2.36914	C3ar1/Cxcl10/Vegfa/Csf1/Ano6/Ccr5/Hbegf	7
GO:0090130	tissue migration	biological process	7/179	292/17690	0.0293347	0.175345	0.140076	2.36914	Hif1a/Jun/Itgb1/Has2/Vegfa/Hbegf/Stc1	7
GO:2000146	negative regulation of cell motility	biological process	7/179	292/17690	0.0293347	0.175345	0.140076	2.36914	Stat3/Sinhcaf/Cited2/Trib1/Igfbp3/Ccr5/Stc1	7
GO:0070482	response to oxygen levels	biological process	10/179	495/17690	0.0293914	0.1754	0.14012	1.9965	Cited2/Hif1a/Uck2/Angptl4/Vegfa/Igfbp3/Zfp36l1/Stc1/Cdkn1a/Myc	10
GO:0044403	symbiont process	biological process	8/179	358/17690	0.0295456	0.176036	0.140629	2.20842	Vps37b/Jun/Mdfic/Chd1/Eif3b/Eif3a/Ccr5/Myc	8
GO:0071383	cellular response to steroid hormone stimulus	biological process	7/179	293/17690	0.029806	0.177303	0.14164	2.36105	Carm1/Errfi1/Vegfa/Il6/Dab2/Zfp36l1/Stc1	7
GO:1903052	positive regulation of proteolysis involved in cellular protein catabolic process	biological process	4/179	116/17690	0.0302711	0.177845	0.142074	3.40782	Smurf1/Trib1/Rnf217/Dab2	4
GO:0002052	positive regulation of neuroblast proliferation	biological process	2/179	27/17690	0.0302817	0.177845	0.142074	7.3205	Hif1a/Vegfa	2
GO:0007263	nitric oxide mediated signal transduction	biological process	2/179	27/17690	0.0302817	0.177845	0.142074	7.3205	Rasd1/Vegfa	2
GO:0009649	entrainment of circadian clock	biological process	2/179	27/17690	0.0302817	0.177845	0.142074	7.3205	Sik1/Bhlhe40	2
GO:0036003	positive regulation of transcription from RNA polymerase II promoter in response to stress	biological process	2/179	27/17690	0.0302817	0.177845	0.142074	7.3205	Hif1a/Vegfa	2
GO:0052312	modulation of transcription in other organism involved in symbiotic interaction	biological process	2/179	27/17690	0.0302817	0.177845	0.142074	7.3205	Jun/Chd1	2
GO:0061157	mRNA destabilization	biological process	2/179	27/17690	0.0302817	0.177845	0.142074	7.3205	Cnot6l/Zfp36l1	2
GO:0090025	regulation of monocyte chemotaxis	biological process	2/179	27/17690	0.0302817	0.177845	0.142074	7.3205	Cxcl10/Ano6	2
GO:0007405	neuroblast proliferation	biological process	3/179	67/17690	0.0304393	0.178205	0.142361	4.42508	Hif1a/Ifrd1/Vegfa	3
GO:0034698	response to gonadotropin	biological process	3/179	67/17690	0.0304393	0.178205	0.142361	4.42508	Itgb1/Inhbb/Myc	3
GO:0043524	negative regulation of neuron apoptotic process	biological process	5/179	172/17690	0.0307561	0.179258	0.143202	2.87287	Btg2/Hif1a/Jun/Vegfa/Adora2a	5
GO:0051100	negative regulation of binding	biological process	5/179	172/17690	0.0307561	0.179258	0.143202	2.87287	Jun/Carm1/Styx/Dab2/Myc	5
GO:0030098	lymphocyte differentiation	biological process	8/179	361/17690	0.0308249	0.179258	0.143202	2.19007	Prdm1/Bak1/Stat3/Irf1/Il6/Socs1/Pknox1/Zfp36l1	8
GO:0032944	regulation of mononuclear cell proliferation	biological process	6/179	232/17690	0.0308614	0.179258	0.143202	2.55587	Prdm1/Il13ra1/Irf1/Csf1/Il6/Cdkn1a	6
GO:0071248	cellular response to metal ion	biological process	6/179	232/17690	0.0308614	0.179258	0.143202	2.55587	Hif1a/Jun/Pkd2/Chuk/Inhbb/Cpne8	6
GO:0007498	mesoderm development	biological process	4/179	117/17690	0.0311035	0.180259	0.144002	3.37869	Cited2/Itgb1/Vegfa/Zfp36l1	4
GO:0048511	rhythmic process	biological process	8/179	362/17690	0.0312596	0.180259	0.144002	2.18402	Jun/Has2/Tph1/Sik1/Il6/Klf10/Bhlhe40/Adora2a	8
GO:0002090	regulation of receptor internalization	biological process	3/179	68/17690	0.031614	0.180259	0.144002	4.36001	Vegfa/Dab2/Arc	3
GO:0030808	regulation of nucleotide biosynthetic process	biological process	3/179	68/17690	0.031614	0.180259	0.144002	4.36001	Stat3/Hif1a/Myc	3
GO:0030888	regulation of B cell proliferation	biological process	3/179	68/17690	0.031614	0.180259	0.144002	4.36001	Prdm1/Il13ra1/Cdkn1a	3
GO:0046128	purine ribonucleoside metabolic process	biological process	3/179	68/17690	0.031614	0.180259	0.144002	4.36001	Rhoq/Gnai3/Nt5e	3
GO:1900371	regulation of purine nucleotide biosynthetic process	biological process	3/179	68/17690	0.031614	0.180259	0.144002	4.36001	Stat3/Hif1a/Myc	3
GO:0000187	activation of MAPK activity	biological process	4/179	118/17690	0.0319493	0.180259	0.144002	3.35006	Ptpn1/Map3k2/Mdfic/Dab2	4
GO:0032434	regulation of proteasomal ubiquitin-dependent protein catabolic process	biological process	4/179	118/17690	0.0319493	0.180259	0.144002	3.35006	Trib1/Styx/Rnf217/Dab2	4
GO:0071621	granulocyte chemotaxis	biological process	4/179	118/17690	0.0319493	0.180259	0.144002	3.35006	C3ar1/Cxcl10/Vegfa/Csf1	4
GO:0045930	negative regulation of mitotic cell cycle	biological process	6/179	234/17690	0.0319883	0.180259	0.144002	2.53402	Btg2/Pkd2/Btg3/Gadd45a/Zfp36l1/Cdkn1a	6
GO:2000116	regulation of cysteine-type endopeptidase activity	biological process	6/179	234/17690	0.0319883	0.180259	0.144002	2.53402	Bak1/Casp8/Vegfa/Il6/Adora2a/Myc	6
GO:0045619	regulation of lymphocyte differentiation	biological process	5/179	174/17690	0.0320963	0.180259	0.144002	2.83985	Prdm1/Irf1/Il6/Socs1/Zfp36l1	5
GO:0051052	regulation of DNA metabolic process	biological process	9/179	433/17690	0.0323909	0.180259	0.144002	2.05414	Map3k4/C3ar1/Jun/Vegfa/Nsd2/Il6/Igfbp3/Cdkn1a/Myc	9
GO:0006829	zinc ion transport	biological process	2/179	28/17690	0.032398	0.180259	0.144002	7.05906	Slc30a7/Slc39a1	2
GO:0009415	response to water	biological process	2/179	28/17690	0.032398	0.180259	0.144002	7.05906	Pkd2/Myc	2
GO:0035162	embryonic hemopoiesis	biological process	2/179	28/17690	0.032398	0.180259	0.144002	7.05906	Hif1a/Vegfa	2
GO:0035809	regulation of urine volume	biological process	2/179	28/17690	0.032398	0.180259	0.144002	7.05906	Has2/Adora2a	2
GO:0043372	positive regulation of CD4-positive, alpha-beta T cell differentiation	biological process	2/179	28/17690	0.032398	0.180259	0.144002	7.05906	Il6/Socs1	2
GO:0043457	regulation of cellular respiration	biological process	2/179	28/17690	0.032398	0.180259	0.144002	7.05906	Hif1a/Myc	2
GO:0045589	regulation of regulatory T cell differentiation	biological process	2/179	28/17690	0.032398	0.180259	0.144002	7.05906	Irf1/Socs1	2
GO:0045648	positive regulation of erythrocyte differentiation	biological process	2/179	28/17690	0.032398	0.180259	0.144002	7.05906	Stat3/Hif1a	2
GO:0060009	Sertoli cell development	biological process	2/179	28/17690	0.032398	0.180259	0.144002	7.05906	Itgb1/Sdc1	2
GO:0060445	branching involved in salivary gland morphogenesis	biological process	2/179	28/17690	0.032398	0.180259	0.144002	7.05906	Il6/Tgm2	2
GO:0071305	cellular response to vitamin D	biological process	2/179	28/17690	0.032398	0.180259	0.144002	7.05906	Itgb1/Ltbp1	2
GO:0072538	T-helper 17 type immune response	biological process	2/179	28/17690	0.032398	0.180259	0.144002	7.05906	Stat3/Il6	2
GO:1904376	negative regulation of protein localization to cell periphery	biological process	2/179	28/17690	0.032398	0.180259	0.144002	7.05906	Rhoq/Dab2	2
GO:2001171	positive regulation of ATP biosynthetic process	biological process	2/179	28/17690	0.032398	0.180259	0.144002	7.05906	Stat3/Myc	2
GO:0043414	macromolecule methylation	biological process	7/179	299/17690	0.0327417	0.180393	0.14411	2.31367	Btg2/Carm1/Cmtr2/Etf1/Ntmt1/Nsd2/Myc	7
GO:0071897	DNA biosynthetic process	biological process	5/179	175/17690	0.0327798	0.180393	0.14411	2.82362	Map3k4/C3ar1/Vegfa/Cdkn1a/Myc	5
GO:0006413	translational initiation	biological process	4/179	119/17690	0.0328085	0.180393	0.14411	3.32191	Ppp1r15b/Eif3b/Eif3a/Eif3j	4
GO:0002637	regulation of immunoglobulin production	biological process	3/179	69/17690	0.0328121	0.180393	0.14411	4.29682	Il13ra1/Nsd2/Il6	3
GO:0042509	regulation of tyrosine phosphorylation of STAT protein	biological process	3/179	69/17690	0.0328121	0.180393	0.14411	4.29682	Irf1/Il6/Socs1	3
GO:0045428	regulation of nitric oxide biosynthetic process	biological process	3/179	69/17690	0.0328121	0.180393	0.14411	4.29682	Pkd2/Il6/Cd47	3
GO:0051193	regulation of cofactor metabolic process	biological process	3/179	69/17690	0.0328121	0.180393	0.14411	4.29682	Stat3/Hif1a/Myc	3
GO:0070228	regulation of lymphocyte apoptotic process	biological process	3/179	69/17690	0.0328121	0.180393	0.14411	4.29682	Hif1a/Casp8/Myc	3
GO:0043010	camera-type eye development	biological process	8/179	366/17690	0.0330409	0.181382	0.144899	2.16015	Bak1/Cited2/Hif1a/Jun/Vegfa/Col4a1/Tgif1/Pknox1	8
[truncated: 3,026 more rows]

## Sheet: UP-KEGG
pathID	pathDescription	geneRatio	bgRatio	pvalue	padj	qvalue	enrichScore	overlapGeneList	overlapGeneCount
[truncated: 190 more rows]
