# Supplementary material for: Bioinformatics-Based Analysis of the lncRNA-miRNA-mRNA Network and TF Regulatory Network to Explore the Regulation Mechanism in Spinal Cord Ischemia/Reperfusion Injury
Source: Front Genet. 2021 Apr 27;12:650180. doi: 10.3389/fgene.2021.650180 (PMC8110913; doi:10.3389/fgene.2021.650180)
Supplement: Supplementary Table 6 — The information of lncRNAs, mRNAs, and miRNAs in the ceRNA network. [file Table_6.XLSX]

## Sheet: 关系
miRNA	gene	type
rno-let-7f-5p	Olr1	miRNAGene
rno-let-7f-5p	Il6	miRNAGene
rno-miR-105	Dcun1d4	miRNAGene
rno-miR-105	Bloc1s5	miRNAGene
rno-miR-105	B3galt2	miRNAGene
rno-miR-105	Ryr2	miRNAGene
rno-miR-105	Marchf11	miRNAGene
rno-miR-1188-3p	Tgm2	miRNAGene
rno-miR-1188-3p	Nt5e	miRNAGene
rno-miR-125b-2-3p	Chd1	miRNAGene
rno-miR-125b-2-3p	Dab2	miRNAGene
rno-miR-125b-5p	Stat3	miRNAGene
rno-miR-125b-5p	Ptpn1	miRNAGene
rno-miR-125b-5p	Prdm1	miRNAGene
rno-miR-132-5p	Irx2	miRNAGene
rno-miR-133a-5p	LOC100910996	miRNAGene
rno-miR-140-5p	Cdh11	miRNAGene
rno-miR-140-5p	Map3k12	miRNAGene
rno-miR-146a-5p	Slc38a5	miRNAGene
rno-miR-148a-3p	Ube2d3	miRNAGene
rno-miR-148a-3p	Col4a1	miRNAGene
rno-miR-148a-3p	Ahrr	miRNAGene
rno-miR-149-5p	Syt2	miRNAGene
rno-miR-149-5p	Thy1	miRNAGene
rno-miR-149-5p	Get1	miRNAGene
rno-miR-154-3p	Myc	miRNAGene
rno-miR-181b-5p	Carm1	miRNAGene
rno-miR-181b-5p	Rassf1	miRNAGene
rno-miR-181b-5p	Gls	miRNAGene
rno-miR-181b-5p	Phlda1	miRNAGene
rno-miR-182	Slc39a1	miRNAGene
rno-miR-182	Ano6	miRNAGene
rno-miR-182	Prdm1	miRNAGene
rno-miR-182	Hbegf	miRNAGene
rno-miR-182	Flnb	miRNAGene
rno-miR-182	Ezr	miRNAGene
rno-miR-183-3p	Ogt	miRNAGene
rno-miR-183-3p	Kcnab1	miRNAGene
rno-miR-185-3p	Epha4	miRNAGene
rno-miR-185-3p	Cdh11	miRNAGene
rno-miR-185-3p	Gria3	miRNAGene
rno-miR-185-3p	Pde1a	miRNAGene
rno-miR-199a-3p	Dusp5	miRNAGene
rno-miR-19a-3p	Klf10	miRNAGene
rno-miR-19a-3p	Flnc	miRNAGene
rno-miR-19a-3p	Socs1	miRNAGene
rno-miR-19a-3p	Tgif1	miRNAGene
rno-miR-19a-3p	Sdc1	miRNAGene
rno-miR-19a-3p	Tnfrsf12a	miRNAGene
rno-miR-19b-3p	Zbtb10	miRNAGene
rno-miR-19b-3p	Nipa2	miRNAGene
rno-miR-19b-3p	Klf10	miRNAGene
rno-miR-19b-3p	Flnc	miRNAGene
rno-miR-19b-3p	Stk17b	miRNAGene
rno-miR-19b-3p	Tgif1	miRNAGene
rno-miR-19b-3p	Sdc1	miRNAGene
rno-miR-200b-3p	Slitrk1	miRNAGene
rno-miR-200b-3p	Cbr4	miRNAGene
rno-miR-200b-3p	Pitpnm1	miRNAGene
rno-miR-200b-3p	Fat3	miRNAGene
rno-miR-204-3p	Ggt7	miRNAGene
rno-miR-204-3p	Prkra	miRNAGene
rno-miR-20b-5p	Kpna2	miRNAGene
rno-miR-20b-5p	Stk17b	miRNAGene
rno-miR-20b-5p	Map3k8	miRNAGene
rno-miR-20b-5p	Xrn1	miRNAGene
rno-miR-20b-5p	Dusp2	miRNAGene
rno-miR-21-5p	Ppp1r3b	miRNAGene
rno-miR-291a-3p	Kpna2	miRNAGene
rno-miR-291a-3p	Sdc1	miRNAGene
rno-miR-30c-5p	Slc35d3	miRNAGene
rno-miR-30c-5p	Abcd2	miRNAGene
rno-miR-30c-5p	Extl2	miRNAGene
rno-miR-30c-5p	Ppp4r4	miRNAGene
rno-miR-30c-5p	Plch1	miRNAGene
rno-miR-30c-5p	Snx33	miRNAGene
rno-miR-30c-5p	Dennd10	miRNAGene
rno-miR-30c-5p	Atp6v1c1	miRNAGene
rno-miR-30c-5p	Stk39	miRNAGene
rno-miR-30c-5p	Mcf2l	miRNAGene
rno-miR-30c-5p	Tmeff1	miRNAGene
rno-miR-30c-5p	Kctd8	miRNAGene
rno-miR-30c-5p	Scn8a	miRNAGene
rno-miR-30c-5p	Tbl1xr1	miRNAGene
rno-miR-30c-5p	RGD1359108	miRNAGene
rno-miR-322-3p	Ankrd6	miRNAGene
rno-miR-322-3p	Eif5a2	miRNAGene
rno-miR-322-5p	Mesp2	miRNAGene
rno-miR-322-5p	Wnt7a	miRNAGene
rno-miR-322-5p	Reep1	miRNAGene
rno-miR-322-5p	Ret	miRNAGene
rno-miR-322-5p	Bicd1	miRNAGene
rno-miR-330-5p	Ggt7	miRNAGene
rno-miR-330-5p	Sarm1	miRNAGene
rno-miR-330-5p	Tomm34	miRNAGene
rno-miR-330-5p	Glra1	miRNAGene
rno-miR-330-5p	Rgma	miRNAGene
rno-miR-336-5p	Etf1	miRNAGene
rno-miR-346	Lyrm7	miRNAGene
rno-miR-346	Sgcg	miRNAGene
rno-miR-34c-3p	Ppip5k2	miRNAGene
rno-miR-3547	Cpne8	miRNAGene
rno-miR-3547	Angptl4	miRNAGene
rno-miR-365-3p	Nr1d2	miRNAGene
rno-miR-365-3p	Trhde	miRNAGene
rno-miR-376a-5p	Negr1	miRNAGene
rno-miR-377-5p	Angptl4	miRNAGene
rno-miR-381-3p	Zbtb10	miRNAGene
rno-miR-381-3p	Tmem39a	miRNAGene
rno-miR-381-3p	Rrs1	miRNAGene
rno-miR-381-3p	Akap12	miRNAGene
rno-miR-465-3p	Slc12a6	miRNAGene
rno-miR-465-3p	Klhl24	miRNAGene
rno-miR-466c-5p	Meis1	miRNAGene
rno-miR-466d	Smarca2	miRNAGene
rno-miR-466d	Coro6	miRNAGene
rno-miR-466d	Rassf2	miRNAGene
rno-miR-466d	Plcb4	miRNAGene
rno-miR-466d	Abcd2	miRNAGene
rno-miR-466d	Meis2	miRNAGene
rno-miR-466d	Acot3	miRNAGene
rno-miR-466d	Abhd15	miRNAGene
rno-miR-466d	Nlgn1	miRNAGene
rno-miR-466d	Ppp1r1c	miRNAGene
rno-miR-466d	Vwa7	miRNAGene
rno-miR-466d	Gria3	miRNAGene
rno-miR-466d	Hoxc8	miRNAGene
rno-miR-466d	Clec2l	miRNAGene
rno-miR-466d	Vsx2	miRNAGene
rno-miR-466d	Cend1	miRNAGene
rno-miR-466d	Ankrd34a	miRNAGene
rno-miR-466d	Nr3c2	miRNAGene
rno-miR-466d	Chn1	miRNAGene
rno-miR-466d	Slc24a2	miRNAGene
rno-miR-466d	Tubb4a	miRNAGene
rno-miR-466d	Olig2	miRNAGene
rno-miR-466d	Vsnl1	miRNAGene
rno-miR-466d	Tacr1	miRNAGene
rno-miR-466d	Camk1d	miRNAGene
rno-miR-466d	Slc8a3	miRNAGene
rno-miR-466d	Ppm1l	miRNAGene
rno-miR-493-5p	Jun	miRNAGene
rno-miR-497-5p	Sec61a1	miRNAGene
rno-miR-505-5p	Tubb3	miRNAGene
rno-miR-665	Sarm1	miRNAGene
rno-miR-665	Syndig1	miRNAGene
rno-miR-672-3p	Limk1	miRNAGene
rno-miR-672-3p	Mpped1	miRNAGene
rno-miR-672-3p	Camk1d	miRNAGene
rno-miR-672-3p	Tceal1	miRNAGene
rno-miR-672-3p	Aifm2	miRNAGene
rno-miR-743a-3p	Grk5	miRNAGene
rno-miR-743b-3p	Il13ra1	miRNAGene
rno-miR-743b-3p	Fgl2	miRNAGene
rno-miR-743b-3p	Grk5	miRNAGene
rno-miR-743b-3p	Mapkapk2	miRNAGene
rno-miR-743b-3p	Polr1f	miRNAGene
rno-miR-760-5p	Aak1	miRNAGene
rno-miR-873-5p	Tmem266	miRNAGene
rno-miR-873-5p	Map3k12	miRNAGene
rno-miR-873-5p	Syn3	miRNAGene
rno-miR-935	Aak1	miRNAGene
rno-miR-98-5p	Igf2bp2	miRNAGene
rno-miR-98-5p	Olr1	miRNAGene
rno-miR-98-5p	Il6	miRNAGene
Olr1	NONRATT023367.2	1
Olr1	NONRATT019326.2	1
Il6	NONRATT000088.2	1
Il6	NONRATT021222.2	1
Dcun1d4	NONRATT004273.2	1
Bloc1s5	NONRATT007854.2	1
Bloc1s5	NONRATT017181.2	1
Bloc1s5	NONRATT024831.2	1
Bloc1s5	TCONS_00000886	1
B3galt2	NONRATT003954.2	1
B3galt2	NONRATT007054.2	1
Ryr2	NONRATT028502.2	1
Ryr2	NONRATT025658.2	1
Ryr2	NONRATT023047.2	1
Marchf11	TCONS_00009388	1
Tgm2	NONRATT000711.2	1
Nt5e	NONRATT029216.2	1
Chd1	NONRATT010014.2	1
Dab2	NONRATT022431.2	1
Stat3	NONRATT017882.2	1
Ptpn1	NONRATT017198.2	1
Ptpn1	NONRATT023367.2	1
Prdm1	NONRATT023367.2	1
Prdm1	NONRATT009530.2	1
Prdm1	NONRATT019513.2	1
Prdm1	NONRATT001430.2	1
Irx2	TCONS_00018687	1
LOC100910996	TCONS_00032291	1
Cdh11	NONRATT030340.2	1
Cdh11	NONRATT003954.2	1
Cdh11	NONRATT028236.2	1
Map3k12	NONRATT023352.2	1
Slc38a5	NONRATT029962.2	1
Ube2d3	NONRATT004687.2	1
Ube2d3	NONRATT009530.2	1
Ube2d3	NONRATT019513.2	1
Col4a1	NONRATT015666.2	1
Col4a1	NONRATT021867.2	1
Ahrr	NONRATT006692.2	1
Ahrr	NONRATT015666.2	1
Ahrr	NONRATT021867.2	1
Syt2	TCONS_00005669	1
Syt2	NONRATT004516.2	1
Syt2	NONRATT023112.2	1
Syt2	NONRATT023370.2	1
Syt2	NONRATT007903.2	1
Thy1	NONRATT023553.2	1
Thy1	NONRATT023112.2	1
Thy1	NONRATT015146.2	1
Get1	NONRATT005081.2	1
Get1	NONRATT006267.2	1
Myc	NONRATT015872.2	1
Myc	NONRATT019896.2	1
Carm1	NONRATT030653.2	1
Rassf1	TCONS_00021415	1
Gls	NONRATT005821.2	1
Phlda1	NONRATT000508.2	1
Slc39a1	NONRATT013753.2	1
Ano6	NONRATT010334.2	1
Ano6	NONRATT013753.2	1
Hbegf	NONRATT019326.2	1
Flnb	NONRATT007009.2	1
Flnb	NONRATT016973.2	1
Ezr	NONRATT016973.2	1
Ogt	NONRATT018619.2	1
Kcnab1	NONRATT023112.2	1
Epha4	NONRATT001710.2	1
Epha4	NONRATT023112.2	1
Epha4	NONRATT026313.2	1
Epha4	TCONS_00032291	1
Cdh11	NONRATT023683.2	1
Cdh11	NONRATT027089.2	1
Gria3	TCONS_00032291	1
Gria3	NONRATT023112.2	1
Pde1a	NONRATT032395.1	1
Dusp5	NONRATT008675.2	1
Dusp5	NONRATT025981.2	1
Klf10	NONRATT009530.2	1
Flnc	NONRATT010559.2	1
Flnc	NONRATT025981.2	1
Socs1	NONRATT025981.2	1
Tgif1	NONRATT030423.2	1
Tgif1	NONRATT016569.2	1
Tgif1	NONRATT026999.2	1
Sdc1	NONRATT009530.2	1
Sdc1	NONRATT026999.2	1
Tnfrsf12a	NONRATT030423.2	1
Tnfrsf12a	NONRATT016569.2	1
Zbtb10	NONRATT015872.2	1
Nipa2	NONRATT003422.2	1
Stk17b	NONRATT008588.2	1
Stk17b	NONRATT000711.2	1
Tgif1	NONRATT022294.2	1
Slitrk1	NONRATT011107.2	1
Slitrk1	NONRATT023352.2	1
Slitrk1	NONRATT027374.2	1
Slitrk1	NONRATT023047.2	1
Slitrk1	NONRATT015923.2	1
Cbr4	NONRATT007054.2	1
Pitpnm1	TCONS_00009388	1
Pitpnm1	NONRATT028502.2	1
Pitpnm1	NONRATT023047.2	1
Fat3	NONRATT026739.2	1
Fat3	NONRATT030340.2	1
Ggt7	NONRATT006267.2	1
Ggt7	NONRATT008235.2	1
Ggt7	NONRATT021865.2	1
Ggt7	NONRATT026313.2	1
Ggt7	TCONS_00019774	1
Prkra	NONRATT004795.2	1
Prkra	NONRATT007161.2	1
Kpna2	NONRATT031815.1	1
Stk17b	NONRATT031815.1	1
Map3k8	NONRATT003046.2	1
Map3k8	NONRATT009530.2	1
Map3k8	NONRATT026999.2	1
Map3k8	TCONS_00024148	1
Xrn1	NONRATT026793.2	1
Dusp2	NONRATT019326.2	1
Dusp2	TCONS_00021415	1
Ppp1r3b	NONRATT030423.2	1
Kpna2	NONRATT000711.2	1
Sdc1	NONRATT018585.2	1
Sdc1	NONRATT008157.2	1
Sdc1	NONRATT000346.2	1
Slc35d3	NONRATT012705.2	1
Abcd2	NONRATT012376.2	1
Extl2	NONRATT009857.2	1
Ppp4r4	TCONS_00032291	1
Plch1	NONRATT009208.2	1
Plch1	NONRATT026168.2	1
Plch1	NONRATT007649.2	1
Snx33	NONRATT021729.2	1
Dennd10	NONRATT029202.2	1
Atp6v1c1	NONRATT023352.2	1
Atp6v1c1	NONRATT030971.2	1
Stk39	NONRATT028282.2	1
Mcf2l	NONRATT030340.2	1
Tmeff1	TCONS_00021044	1
Kctd8	NONRATT006674.2	1
Scn8a	TCONS_00032291	1
Scn8a	NONRATT023352.2	1
Tbl1xr1	NONRATT012705.2	1
RGD1359108	TCONS_00032291	1
RGD1359108	NONRATT030971.2	1
RGD1359108	NONRATT023352.2	1
Ankrd6	NONRATT002530.2	1
Eif5a2	NONRATT007854.2	1
Mesp2	NONRATT014170.2	1
Wnt7a	NONRATT023044.2	1
Reep1	NONRATT012376.2	1
Ret	NONRATT025059.2	1
Bicd1	NONRATT010991.2	1
Bicd1	TCONS_00007472	1
Ggt7	TCONS_00031672	1
Sarm1	NONRATT015201.2	1
Sarm1	NONRATT012376.2	1
Sarm1	NONRATT016317.2	1
Tomm34	NONRATT025059.2	1
Tomm34	NONRATT027089.2	1
Tomm34	NONRATT028236.2	1
Glra1	NONRATT017181.2	1
Rgma	NONRATT011107.2	1
Rgma	NONRATT009857.2	1
Rgma	NONRATT021956.2	1
Rgma	NONRATT008805.2	1
Etf1	NONRATT022294.2	1
Lyrm7	NONRATT001701.2	1
Sgcg	NONRATT008731.2	1
Ppip5k2	NONRATT010978.2	1
Ppip5k2	NONRATT013251.2	1
Cpne8	TCONS_00024876	1
Angptl4	NONRATT028803.2	1
Angptl4	TCONS_00024122	1
Nr1d2	NONRATT026882.2	1
Trhde	NONRATT026168.2	1
Trhde	NONRATT026882.2	1
Negr1	NONRATT028502.2	1
Negr1	TCONS_00018687	1
Angptl4	NONRATT010333.2	1
Angptl4	NONRATT016569.2	1
Angptl4	NONRATT020296.2	1
Angptl4	NONRATT022294.2	1
Zbtb10	NONRATT021867.2	1
Zbtb10	TCONS_00021415	1
Tmem39a	NONRATT026999.2	1
Tmem39a	NONRATT019326.2	1
Rrs1	NONRATT022294.2	1
Akap12	NONRATT026999.2	1
Slc12a6	NONRATT021956.2	1
Slc12a6	NONRATT024810.2	1
Klhl24	NONRATT023371.2	1
Klhl24	TCONS_00030022	1
Meis1	NONRATT015923.2	1
Meis1	NONRATT021956.2	1
Meis1	NONRATT023112.2	1
Meis1	TCONS_00032291	1
Smarca2	TCONS_00032291	1
Smarca2	NONRATT023553.2	1
Smarca2	NONRATT028236.2	1
Smarca2	NONRATT026811.2	1
Smarca2	NONRATT021956.2	1
Smarca2	NONRATT023683.2	1
Coro6	NONRATT020181.2	1
Rassf2	NONRATT026178.2	1
Plcb4	NONRATT028416.2	1
Abcd2	NONRATT026811.2	1
Meis2	NONRATT025479.2	1
Acot3	NONRATT009208.2	1
Acot3	NONRATT010023.2	1
Acot3	NONRATT027373.2	1
Acot3	NONRATT028502.2	1
Abhd15	NONRATT017431.2	1
Nlgn1	NONRATT005350.2	1
Ppp1r1c	NONRATT009340.2	1
Vwa7	NONRATT004795.2	1
Gria3	NONRATT023553.2	1
Hoxc8	NONRATT017431.2	1
Clec2l	NONRATT023371.2	1
Vsx2	NONRATT021904.2	1
Vsx2	TCONS_00000886	1
Vsx2	NONRATT012098.2	1
Cend1	NONRATT001325.2	1
Cend1	NONRATT006611.2	1
Cend1	NONRATT007854.2	1
Cend1	NONRATT019202.2	1
Cend1	NONRATT020330.2	1
Cend1	NONRATT021991.2	1
Ankrd34a	NONRATT012977.2	1
Nr3c2	TCONS_00032291	1
Nr3c2	NONRATT023553.2	1
Chn1	TCONS_00005669	1
Slc24a2	TCONS_00005669	1
Slc24a2	NONRATT021991.2	1
Slc24a2	NONRATT026811.2	1
Slc24a2	NONRATT023370.2	1
Slc24a2	NONRATT007903.2	1
Slc24a2	NONRATT002462.2	1
Tubb4a	NONRATT010501.2	1
Tubb4a	NONRATT027089.2	1
Tubb4a	TCONS_00001924	1
Olig2	TCONS_00021044	1
Vsnl1	NONRATT012977.2	1
Vsnl1	NONRATT025658.2	1
Tacr1	TCONS_00025347	1
Camk1d	NONRATT012376.2	1
Camk1d	NONRATT021956.2	1
Camk1d	NONRATT026811.2	1
Camk1d	TCONS_00032291	1
Slc8a3	NONRATT024025.2	1
Slc8a3	NONRATT012977.2	1
Ppm1l	NONRATT027373.2	1
Jun	NONRATT010559.2	1
Sec61a1	NONRATT016973.2	1
Sec61a1	NONRATT000733.2	1
Tubb3	NONRATT012941.2	1
Tubb3	NONRATT014188.2	1
Tubb3	NONRATT005081.2	1
Syndig1	NONRATT002530.2	1
Syndig1	NONRATT032812.1	1
Limk1	NONRATT002333.2	1
Limk1	TCONS_00019774	1
Limk1	TCONS_00031672	1
Mpped1	NONRATT021699.2	1
Mpped1	NONRATT026313.2	1
Mpped1	TCONS_00019774	1
Mpped1	TCONS_00031672	1
Camk1d	NONRATT008235.2	1
Camk1d	NONRATT014188.2	1
Camk1d	NONRATT015923.2	1
Camk1d	NONRATT023112.2	1
Camk1d	NONRATT026313.2	1
Tceal1	NONRATT024025.2	1
Tceal1	NONRATT013918.2	1
Tceal1	NONRATT012977.2	1
Tceal1	NONRATT007649.2	1
Aifm2	NONRATT025571.2	1
Grk5	NONRATT000711.2	1
Il13ra1	NONRATT030423.2	1
Il13ra1	NONRATT010333.2	1
Il13ra1	NONRATT016973.2	1
Fgl2	NONRATT015872.2	1
Fgl2	NONRATT017220.2	1
Fgl2	NONRATT026805.2	1
Fgl2	NONRATT028808.2	1
Grk5	NONRATT015872.2	1
Grk5	NONRATT016973.2	1
Mapkapk2	NONRATT026999.2	1
Polr1f	NONRATT030423.2	1
Polr1f	NONRATT010333.2	1
Polr1f	NONRATT026999.2	1
Polr1f	NONRATT019326.2	1
Aak1	NONRATT034109.1	1
Tmem266	TCONS_00019774	1
Map3k12	NONRATT010047.2	1
Map3k12	NONRATT011107.2	1
Map3k12	NONRATT023047.2	1
Map3k12	NONRATT030971.2	1
Map3k12	TCONS_00019774	1
Syn3	NONRATT021410.2	1
Igf2bp2	NONRATT019268.2	1
Olr1	NONRATT000508.2	1
Il6	TCONS_00004756	1
rno-let-7f-5p	NONRATT023367.2	miRNAncRNA
rno-let-7f-5p	NONRATT019326.2	miRNAncRNA
rno-let-7f-5p	NONRATT000088.2	miRNAncRNA
rno-let-7f-5p	NONRATT021222.2	miRNAncRNA
rno-miR-105	NONRATT004273.2	miRNAncRNA
rno-miR-105	NONRATT007854.2	miRNAncRNA
rno-miR-105	NONRATT017181.2	miRNAncRNA
rno-miR-105	NONRATT024831.2	miRNAncRNA
rno-miR-105	TCONS_00000886	miRNAncRNA
rno-miR-105	NONRATT003954.2	miRNAncRNA
rno-miR-105	NONRATT007054.2	miRNAncRNA
rno-miR-105	NONRATT028502.2	miRNAncRNA
rno-miR-105	NONRATT025658.2	miRNAncRNA
rno-miR-105	NONRATT023047.2	miRNAncRNA
rno-miR-105	TCONS_00009388	miRNAncRNA
rno-miR-1188-3p	NONRATT000711.2	miRNAncRNA
rno-miR-1188-3p	NONRATT029216.2	miRNAncRNA
rno-miR-125b-2-3p	NONRATT010014.2	miRNAncRNA
rno-miR-125b-2-3p	NONRATT022431.2	miRNAncRNA
rno-miR-125b-5p	NONRATT017882.2	miRNAncRNA
rno-miR-125b-5p	NONRATT017198.2	miRNAncRNA
rno-miR-125b-5p	NONRATT023367.2	miRNAncRNA
rno-miR-125b-5p	NONRATT009530.2	miRNAncRNA
rno-miR-125b-5p	NONRATT019513.2	miRNAncRNA
rno-miR-125b-5p	NONRATT001430.2	miRNAncRNA
rno-miR-132-5p	TCONS_00018687	miRNAncRNA
rno-miR-133a-5p	TCONS_00032291	miRNAncRNA
rno-miR-140-5p	NONRATT030340.2	miRNAncRNA
rno-miR-140-5p	NONRATT003954.2	miRNAncRNA
rno-miR-140-5p	NONRATT028236.2	miRNAncRNA
rno-miR-140-5p	NONRATT023352.2	miRNAncRNA
rno-miR-146a-5p	NONRATT029962.2	miRNAncRNA
rno-miR-148a-3p	NONRATT004687.2	miRNAncRNA
rno-miR-148a-3p	NONRATT009530.2	miRNAncRNA
rno-miR-148a-3p	NONRATT019513.2	miRNAncRNA
rno-miR-148a-3p	NONRATT015666.2	miRNAncRNA
rno-miR-148a-3p	NONRATT021867.2	miRNAncRNA
rno-miR-148a-3p	NONRATT006692.2	miRNAncRNA
rno-miR-149-5p	TCONS_00005669	miRNAncRNA
rno-miR-149-5p	NONRATT004516.2	miRNAncRNA
rno-miR-149-5p	NONRATT023112.2	miRNAncRNA
rno-miR-149-5p	NONRATT023370.2	miRNAncRNA
rno-miR-149-5p	NONRATT007903.2	miRNAncRNA
rno-miR-149-5p	NONRATT023553.2	miRNAncRNA
rno-miR-149-5p	NONRATT015146.2	miRNAncRNA
rno-miR-149-5p	NONRATT005081.2	miRNAncRNA
rno-miR-149-5p	NONRATT006267.2	miRNAncRNA
rno-miR-154-3p	NONRATT015872.2	miRNAncRNA
rno-miR-154-3p	NONRATT019896.2	miRNAncRNA
rno-miR-181b-5p	NONRATT030653.2	miRNAncRNA
rno-miR-181b-5p	TCONS_00021415	miRNAncRNA
rno-miR-181b-5p	NONRATT005821.2	miRNAncRNA
rno-miR-181b-5p	NONRATT000508.2	miRNAncRNA
rno-miR-182	NONRATT013753.2	miRNAncRNA
rno-miR-182	NONRATT010334.2	miRNAncRNA
rno-miR-182	NONRATT001430.2	miRNAncRNA
rno-miR-182	NONRATT019326.2	miRNAncRNA
rno-miR-182	NONRATT007009.2	miRNAncRNA
rno-miR-182	NONRATT016973.2	miRNAncRNA
rno-miR-183-3p	NONRATT018619.2	miRNAncRNA
rno-miR-183-3p	NONRATT023112.2	miRNAncRNA
rno-miR-185-3p	NONRATT001710.2	miRNAncRNA
rno-miR-185-3p	NONRATT023112.2	miRNAncRNA
rno-miR-185-3p	NONRATT026313.2	miRNAncRNA
rno-miR-185-3p	TCONS_00032291	miRNAncRNA
rno-miR-185-3p	NONRATT023683.2	miRNAncRNA
rno-miR-185-3p	NONRATT027089.2	miRNAncRNA
rno-miR-185-3p	NONRATT030340.2	miRNAncRNA
rno-miR-185-3p	NONRATT032395.1	miRNAncRNA
rno-miR-199a-3p	NONRATT008675.2	miRNAncRNA
rno-miR-199a-3p	NONRATT025981.2	miRNAncRNA
rno-miR-19a-3p	NONRATT009530.2	miRNAncRNA
rno-miR-19a-3p	NONRATT010559.2	miRNAncRNA
rno-miR-19a-3p	NONRATT025981.2	miRNAncRNA
rno-miR-19a-3p	NONRATT030423.2	miRNAncRNA
rno-miR-19a-3p	NONRATT016569.2	miRNAncRNA
rno-miR-19a-3p	NONRATT026999.2	miRNAncRNA
rno-miR-19b-3p	NONRATT015872.2	miRNAncRNA
rno-miR-19b-3p	NONRATT003422.2	miRNAncRNA
rno-miR-19b-3p	NONRATT009530.2	miRNAncRNA
rno-miR-19b-3p	NONRATT010559.2	miRNAncRNA
rno-miR-19b-3p	NONRATT008588.2	miRNAncRNA
rno-miR-19b-3p	NONRATT000711.2	miRNAncRNA
rno-miR-19b-3p	NONRATT026999.2	miRNAncRNA
rno-miR-19b-3p	NONRATT022294.2	miRNAncRNA
rno-miR-200b-3p	NONRATT011107.2	miRNAncRNA
rno-miR-200b-3p	NONRATT023352.2	miRNAncRNA
rno-miR-200b-3p	NONRATT027374.2	miRNAncRNA
rno-miR-200b-3p	NONRATT023047.2	miRNAncRNA
rno-miR-200b-3p	NONRATT015923.2	miRNAncRNA
rno-miR-200b-3p	NONRATT007054.2	miRNAncRNA
rno-miR-200b-3p	TCONS_00009388	miRNAncRNA
rno-miR-200b-3p	NONRATT028502.2	miRNAncRNA
rno-miR-200b-3p	NONRATT026739.2	miRNAncRNA
rno-miR-200b-3p	NONRATT030340.2	miRNAncRNA
rno-miR-204-3p	NONRATT006267.2	miRNAncRNA
rno-miR-204-3p	NONRATT008235.2	miRNAncRNA
rno-miR-204-3p	NONRATT021865.2	miRNAncRNA
rno-miR-204-3p	NONRATT026313.2	miRNAncRNA
rno-miR-204-3p	TCONS_00019774	miRNAncRNA
rno-miR-204-3p	NONRATT004795.2	miRNAncRNA
rno-miR-204-3p	NONRATT007161.2	miRNAncRNA
rno-miR-20b-5p	NONRATT031815.1	miRNAncRNA
rno-miR-20b-5p	NONRATT003046.2	miRNAncRNA
rno-miR-20b-5p	NONRATT009530.2	miRNAncRNA
rno-miR-20b-5p	NONRATT026999.2	miRNAncRNA
rno-miR-20b-5p	TCONS_00024148	miRNAncRNA
rno-miR-20b-5p	NONRATT026793.2	miRNAncRNA
rno-miR-20b-5p	NONRATT019326.2	miRNAncRNA
rno-miR-20b-5p	TCONS_00021415	miRNAncRNA
rno-miR-21-5p	NONRATT030423.2	miRNAncRNA
rno-miR-291a-3p	NONRATT000711.2	miRNAncRNA
rno-miR-291a-3p	NONRATT031815.1	miRNAncRNA
rno-miR-291a-3p	NONRATT018585.2	miRNAncRNA
rno-miR-291a-3p	NONRATT008157.2	miRNAncRNA
rno-miR-291a-3p	NONRATT000346.2	miRNAncRNA
rno-miR-291a-3p	NONRATT009530.2	miRNAncRNA
rno-miR-30c-5p	NONRATT012705.2	miRNAncRNA
rno-miR-30c-5p	NONRATT012376.2	miRNAncRNA
rno-miR-30c-5p	NONRATT009857.2	miRNAncRNA
rno-miR-30c-5p	TCONS_00032291	miRNAncRNA
rno-miR-30c-5p	NONRATT009208.2	miRNAncRNA
rno-miR-30c-5p	NONRATT026168.2	miRNAncRNA
rno-miR-30c-5p	NONRATT007649.2	miRNAncRNA
rno-miR-30c-5p	NONRATT021729.2	miRNAncRNA
rno-miR-30c-5p	NONRATT029202.2	miRNAncRNA
rno-miR-30c-5p	NONRATT023352.2	miRNAncRNA
rno-miR-30c-5p	NONRATT030971.2	miRNAncRNA
rno-miR-30c-5p	NONRATT028282.2	miRNAncRNA
rno-miR-30c-5p	NONRATT030340.2	miRNAncRNA
rno-miR-30c-5p	TCONS_00021044	miRNAncRNA
rno-miR-30c-5p	NONRATT006674.2	miRNAncRNA
rno-miR-322-3p	NONRATT002530.2	miRNAncRNA
rno-miR-322-3p	NONRATT007854.2	miRNAncRNA
rno-miR-322-5p	NONRATT014170.2	miRNAncRNA
rno-miR-322-5p	NONRATT023044.2	miRNAncRNA
rno-miR-322-5p	NONRATT012376.2	miRNAncRNA
rno-miR-322-5p	NONRATT025059.2	miRNAncRNA
rno-miR-322-5p	NONRATT010991.2	miRNAncRNA
rno-miR-322-5p	TCONS_00007472	miRNAncRNA
rno-miR-330-5p	NONRATT008235.2	miRNAncRNA
rno-miR-330-5p	TCONS_00019774	miRNAncRNA
rno-miR-330-5p	TCONS_00031672	miRNAncRNA
rno-miR-330-5p	NONRATT015201.2	miRNAncRNA
rno-miR-330-5p	NONRATT012376.2	miRNAncRNA
rno-miR-330-5p	NONRATT016317.2	miRNAncRNA
rno-miR-330-5p	NONRATT025059.2	miRNAncRNA
rno-miR-330-5p	NONRATT027089.2	miRNAncRNA
rno-miR-330-5p	NONRATT028236.2	miRNAncRNA
rno-miR-330-5p	NONRATT017181.2	miRNAncRNA
rno-miR-330-5p	NONRATT011107.2	miRNAncRNA
rno-miR-330-5p	NONRATT009857.2	miRNAncRNA
rno-miR-330-5p	NONRATT021956.2	miRNAncRNA
rno-miR-330-5p	NONRATT008805.2	miRNAncRNA
rno-miR-336-5p	NONRATT022294.2	miRNAncRNA
rno-miR-346	NONRATT001701.2	miRNAncRNA
rno-miR-346	NONRATT008731.2	miRNAncRNA
rno-miR-34c-3p	NONRATT010978.2	miRNAncRNA
rno-miR-34c-3p	NONRATT013251.2	miRNAncRNA
rno-miR-3547	TCONS_00024876	miRNAncRNA
rno-miR-3547	NONRATT028803.2	miRNAncRNA
rno-miR-3547	TCONS_00024122	miRNAncRNA
rno-miR-365-3p	NONRATT026882.2	miRNAncRNA
rno-miR-365-3p	NONRATT026168.2	miRNAncRNA
rno-miR-376a-5p	NONRATT028502.2	miRNAncRNA
rno-miR-376a-5p	TCONS_00018687	miRNAncRNA
rno-miR-377-5p	NONRATT010333.2	miRNAncRNA
rno-miR-377-5p	NONRATT016569.2	miRNAncRNA
rno-miR-377-5p	NONRATT020296.2	miRNAncRNA
rno-miR-377-5p	NONRATT022294.2	miRNAncRNA
rno-miR-381-3p	NONRATT021867.2	miRNAncRNA
rno-miR-381-3p	TCONS_00021415	miRNAncRNA
rno-miR-381-3p	NONRATT026999.2	miRNAncRNA
rno-miR-381-3p	NONRATT019326.2	miRNAncRNA
rno-miR-381-3p	NONRATT022294.2	miRNAncRNA
rno-miR-465-3p	NONRATT021956.2	miRNAncRNA
rno-miR-465-3p	NONRATT024810.2	miRNAncRNA
rno-miR-465-3p	NONRATT023371.2	miRNAncRNA
rno-miR-465-3p	TCONS_00030022	miRNAncRNA
rno-miR-466c-5p	NONRATT015923.2	miRNAncRNA
rno-miR-466c-5p	NONRATT021956.2	miRNAncRNA
rno-miR-466c-5p	NONRATT023112.2	miRNAncRNA
rno-miR-466c-5p	TCONS_00032291	miRNAncRNA
rno-miR-466d	TCONS_00032291	miRNAncRNA
rno-miR-466d	NONRATT023553.2	miRNAncRNA
rno-miR-466d	NONRATT028236.2	miRNAncRNA
rno-miR-466d	NONRATT026811.2	miRNAncRNA
rno-miR-466d	NONRATT021956.2	miRNAncRNA
rno-miR-466d	NONRATT023683.2	miRNAncRNA
rno-miR-466d	NONRATT020181.2	miRNAncRNA
rno-miR-466d	NONRATT026178.2	miRNAncRNA
rno-miR-466d	NONRATT028416.2	miRNAncRNA
rno-miR-466d	NONRATT012376.2	miRNAncRNA
rno-miR-466d	NONRATT025479.2	miRNAncRNA
rno-miR-466d	NONRATT009208.2	miRNAncRNA
rno-miR-466d	NONRATT010023.2	miRNAncRNA
rno-miR-466d	NONRATT027373.2	miRNAncRNA
rno-miR-466d	NONRATT028502.2	miRNAncRNA
rno-miR-466d	NONRATT017431.2	miRNAncRNA
rno-miR-466d	NONRATT005350.2	miRNAncRNA
rno-miR-466d	NONRATT009340.2	miRNAncRNA
rno-miR-466d	NONRATT004795.2	miRNAncRNA
rno-miR-466d	NONRATT023371.2	miRNAncRNA
rno-miR-466d	NONRATT021904.2	miRNAncRNA
rno-miR-466d	TCONS_00000886	miRNAncRNA
rno-miR-466d	NONRATT012098.2	miRNAncRNA
rno-miR-466d	NONRATT001325.2	miRNAncRNA
rno-miR-466d	NONRATT006611.2	miRNAncRNA
rno-miR-466d	NONRATT007854.2	miRNAncRNA
rno-miR-466d	NONRATT019202.2	miRNAncRNA
rno-miR-466d	NONRATT020330.2	miRNAncRNA
rno-miR-466d	NONRATT021991.2	miRNAncRNA
rno-miR-466d	NONRATT012977.2	miRNAncRNA
rno-miR-466d	TCONS_00005669	miRNAncRNA
rno-miR-466d	NONRATT023370.2	miRNAncRNA
rno-miR-466d	NONRATT007903.2	miRNAncRNA
rno-miR-466d	NONRATT002462.2	miRNAncRNA
rno-miR-466d	NONRATT010501.2	miRNAncRNA
rno-miR-466d	NONRATT027089.2	miRNAncRNA
rno-miR-466d	TCONS_00001924	miRNAncRNA
rno-miR-466d	TCONS_00021044	miRNAncRNA
rno-miR-466d	NONRATT025658.2	miRNAncRNA
rno-miR-466d	TCONS_00025347	miRNAncRNA
rno-miR-466d	NONRATT024025.2	miRNAncRNA
rno-miR-493-5p	NONRATT010559.2	miRNAncRNA
rno-miR-497-5p	NONRATT016973.2	miRNAncRNA
rno-miR-497-5p	NONRATT000733.2	miRNAncRNA
rno-miR-505-5p	NONRATT012941.2	miRNAncRNA
rno-miR-505-5p	NONRATT014188.2	miRNAncRNA
rno-miR-505-5p	NONRATT005081.2	miRNAncRNA
rno-miR-665	NONRATT015201.2	miRNAncRNA
rno-miR-665	NONRATT012376.2	miRNAncRNA
rno-miR-665	NONRATT002530.2	miRNAncRNA
rno-miR-665	NONRATT032812.1	miRNAncRNA
rno-miR-672-3p	NONRATT002333.2	miRNAncRNA
rno-miR-672-3p	TCONS_00019774	miRNAncRNA
rno-miR-672-3p	TCONS_00031672	miRNAncRNA
rno-miR-672-3p	NONRATT021699.2	miRNAncRNA
rno-miR-672-3p	NONRATT026313.2	miRNAncRNA
rno-miR-672-3p	NONRATT008235.2	miRNAncRNA
rno-miR-672-3p	NONRATT014188.2	miRNAncRNA
rno-miR-672-3p	NONRATT015923.2	miRNAncRNA
rno-miR-672-3p	NONRATT023112.2	miRNAncRNA
rno-miR-672-3p	NONRATT024025.2	miRNAncRNA
rno-miR-672-3p	NONRATT013918.2	miRNAncRNA
rno-miR-672-3p	NONRATT012977.2	miRNAncRNA
rno-miR-672-3p	NONRATT007649.2	miRNAncRNA
rno-miR-672-3p	NONRATT025571.2	miRNAncRNA
rno-miR-743a-3p	NONRATT000711.2	miRNAncRNA
rno-miR-743b-3p	NONRATT030423.2	miRNAncRNA
rno-miR-743b-3p	NONRATT010333.2	miRNAncRNA
rno-miR-743b-3p	NONRATT016973.2	miRNAncRNA
rno-miR-743b-3p	NONRATT015872.2	miRNAncRNA
rno-miR-743b-3p	NONRATT017220.2	miRNAncRNA
rno-miR-743b-3p	NONRATT026805.2	miRNAncRNA
rno-miR-743b-3p	NONRATT028808.2	miRNAncRNA
rno-miR-743b-3p	NONRATT000711.2	miRNAncRNA
rno-miR-743b-3p	NONRATT026999.2	miRNAncRNA
rno-miR-743b-3p	NONRATT019326.2	miRNAncRNA
rno-miR-760-5p	NONRATT034109.1	miRNAncRNA
rno-miR-873-5p	TCONS_00019774	miRNAncRNA
rno-miR-873-5p	NONRATT023352.2	miRNAncRNA
rno-miR-873-5p	NONRATT010047.2	miRNAncRNA
rno-miR-873-5p	NONRATT011107.2	miRNAncRNA
rno-miR-873-5p	NONRATT023047.2	miRNAncRNA
rno-miR-873-5p	NONRATT030971.2	miRNAncRNA
rno-miR-873-5p	NONRATT021410.2	miRNAncRNA
rno-miR-935	NONRATT034109.1	miRNAncRNA
rno-miR-98-5p	NONRATT019268.2	miRNAncRNA
rno-miR-98-5p	NONRATT023367.2	miRNAncRNA
rno-miR-98-5p	NONRATT019326.2	miRNAncRNA
rno-miR-98-5p	NONRATT000508.2	miRNAncRNA
rno-miR-98-5p	NONRATT000088.2	miRNAncRNA
rno-miR-98-5p	NONRATT021222.2	miRNAncRNA
rno-miR-98-5p	TCONS_00004756	miRNAncRNA

## Sheet: 属性
name	BetweennessCentrality	Degree	style	TYPE
rno-miR-466d	0.524791	68	up	miRNA
rno-miR-30c-5p	0.205787	30	up	miRNA
rno-miR-330-5p	0.105599	19	up	miRNA
rno-miR-672-3p	0.0898443	19	up	miRNA
rno-miR-105	0.0643125	16	up	miRNA
rno-miR-743b-3p	0.183691	15	down	miRNA
rno-miR-19b-3p	0.178019	15	down	miRNA
TCONS_00032291	0.0858098	15	down	noncoding
rno-miR-200b-3p	0.0612732	14	up	miRNA
rno-miR-20b-5p	0.128732	13	down	miRNA
rno-miR-19a-3p	0.128742	12	down	miRNA
rno-miR-182	0.122288	12	down	miRNA
NONRATT026999.2	0.100202	12	up	noncoding
NONRATT023112.2	0.0621308	12	down	noncoding
rno-miR-185-3p	0.042915	12	up	miRNA
rno-miR-149-5p	0.035731	12	up	miRNA
NONRATT019326.2	0.21054	11	up	noncoding
NONRATT009530.2	0.192725	11	up	noncoding
Camk1d	0.0856342	11	down	coding
rno-miR-322-5p	0.0732177	11	up	miRNA
rno-miR-98-5p	0.0890586	10	down	miRNA
rno-miR-873-5p	0.0309047	10	up	miRNA
NONRATT012376.2	0.15145	9	down	noncoding
NONRATT000711.2	0.0980796	9	up	noncoding
rno-miR-381-3p	0.0967421	9	down	miRNA
rno-miR-125b-5p	0.0744207	9	down	miRNA
rno-miR-148a-3p	0.0570173	9	down	miRNA
NONRATT021956.2	0.0503014	9	down	noncoding
TCONS_00019774	0.0332016	9	down	noncoding
NONRATT023352.2	0.0246424	9	down	noncoding
rno-miR-204-3p	0.0198402	9	up	miRNA
NONRATT022294.2	0.0960347	8	up	noncoding
Angptl4	0.0896052	8	up	coding
NONRATT028502.2	0.0862798	8	down	noncoding
NONRATT016973.2	0.0819656	8	up	noncoding
rno-miR-181b-5p	0.0785577	8	down	miRNA
NONRATT030423.2	0.0563142	8	up	noncoding
Sdc1	0.0368418	8	up	coding
rno-miR-291a-3p	0.0287954	8	down	miRNA
Ggt7	0.0157254	8	down	coding
Map3k12	0.0134193	8	down	coding
NONRATT015872.2	0.0686836	7	up	noncoding
NONRATT030340.2	0.02515	7	down	noncoding
NONRATT023047.2	0.0142284	7	down	noncoding
NONRATT026313.2	0.0116748	7	down	noncoding
Cdh11	0.0091808	7	down	coding
Smarca2	0.00382573	7	down	coding
Cend1	0.001322	7	down	coding
Slc24a2	0.00069453	7	down	coding
TCONS_00021415	0.0920662	6	up	noncoding
Prdm1	0.0578851	6	up	coding
NONRATT007854.2	0.0419799	6	down	noncoding
NONRATT023367.2	0.0300036	6	up	noncoding
rno-miR-665	0.0293581	6	up	miRNA
rno-let-7f-5p	0.0244648	6	down	miRNA
NONRATT028236.2	0.0217332	6	down	noncoding
NONRATT027089.2	0.0197946	6	down	noncoding
NONRATT015923.2	0.0188275	6	down	noncoding
Tgif1	0.0170094	6	up	coding
rno-miR-465-3p	0.0152715	6	up	miRNA
NONRATT011107.2	0.0151705	6	down	noncoding
NONRATT012977.2	0.0140083	6	down	noncoding
NONRATT023553.2	0.013719	6	down	noncoding
rno-miR-140-5p	0.0108955	6	up	miRNA
Slitrk1	0.00467025	6	down	coding
Syt2	0.00466171	6	down	coding
NONRATT025981.2	0.0486518	5	up	noncoding
NONRATT010333.2	0.0434547	5	up	noncoding
Zbtb10	0.0398821	5	up	coding
NONRATT010559.2	0.033058	5	up	noncoding
rno-miR-3547	0.0325837	5	down	miRNA
NONRATT021867.2	0.0320434	5	up	noncoding
NONRATT016569.2	0.0241506	5	up	noncoding
Polr1f	0.0234535	5	up	coding
Grk5	0.0181258	5	up	coding
Olr1	0.0168058	5	up	coding
Stk17b	0.0159339	5	up	coding
Gria3	0.0130478	5	down	coding
rno-miR-377-5p	0.0102799	5	down	miRNA
Map3k8	0.0101266	5	up	coding
TCONS_00005669	0.00922335	5	down	noncoding
NONRATT030971.2	0.00779215	5	down	noncoding
NONRATT008235.2	0.00656704	5	down	noncoding
rno-miR-466c-5p	0.00486146	5	up	miRNA
Meis1	0.00486146	5	down	coding
Sarm1	0.0048366	5	down	coding
Rgma	0.00468954	5	down	coding
Epha4	0.00462219	5	down	coding
TCONS_00031672	0.00422595	5	down	noncoding
Bloc1s5	0.00368304	5	down	coding
Fgl2	0.00310984	5	up	coding
Tceal1	0.00294466	5	down	coding
Acot3	0.00289832	5	down	coding
Mpped1	0.00120761	5	down	coding
NONRATT026811.2	0.0009365	5	down	noncoding
Il6	0.00038387	5	up	coding
rno-miR-125b-2-3p	0.666667	4	down	miRNA
rno-miR-346	0.666667	4	up	miRNA
NONRATT026168.2	0.0379041	4	down	noncoding
rno-miR-1188-3p	0.0325159	4	down	miRNA
NONRATT014188.2	0.0271162	4	down	noncoding
NONRATT009208.2	0.0234873	4	down	noncoding
NONRATT000508.2	0.0234739	4	up	noncoding
TCONS_00021044	0.019761	4	down	noncoding
NONRATT004795.2	0.0194179	4	down	noncoding
rno-miR-183-3p	0.0191379	4	up	miRNA
TCONS_00018687	0.0191379	4	down	noncoding
NONRATT007649.2	0.0162494	4	down	noncoding
NONRATT023371.2	0.0158544	4	down	noncoding
Abcd2	0.0156865	4	down	coding
rno-miR-365-3p	0.014307	4	up	miRNA
TCONS_00000886	0.0137593	4	down	noncoding
NONRATT025658.2	0.0131959	4	down	noncoding
Flnc	0.0131916	4	up	coding
Il13ra1	0.0118076	4	up	coding
NONRATT017181.2	0.0117583	4	down	noncoding
NONRATT024025.2	0.0116878	4	down	noncoding
NONRATT019513.2	0.0116047	4	up	noncoding
NONRATT009857.2	0.0105086	4	down	noncoding
rno-miR-322-3p	0.0104541	4	up	miRNA
NONRATT025059.2	0.0100048	4	down	noncoding
Ube2d3	0.00878401	4	up	coding
NONRATT023370.2	0.00866013	4	down	noncoding
NONRATT007903.2	0.00866013	4	down	noncoding
Kpna2	0.00735826	4	up	coding
NONRATT006267.2	0.00701836	4	down	noncoding
Plch1	0.0054802	4	down	coding
rno-miR-505-5p	0.00541708	4	up	miRNA
Tubb3	0.00541708	4	down	coding
NONRATT023683.2	0.00519764	4	down	noncoding
NONRATT002530.2	0.00482269	4	down	noncoding
NONRATT003954.2	0.00456805	4	down	noncoding
Ahrr	0.00353496	4	up	coding
TCONS_00009388	0.00342689	4	down	noncoding
NONRATT007054.2	0.00313008	4	down	noncoding
Thy1	0.00277617	4	down	coding
RGD1359108	0.00274892	4	down	coding
NONRATT005081.2	0.00253063	4	down	noncoding
NONRATT031815.1	0.00247224	4	up	noncoding
Ryr2	0.00194282	4	down	coding
Tomm34	0.00192349	4	down	coding
Pitpnm1	0.00170513	4	down	coding
Limk1	0.00071657	4	down	coding
Tubb4a	0.00040704	4	down	coding
Vsx2	0.0002888	4	down	coding
rno-miR-34c-3p	0.166667	3	up	miRNA
Ppip5k2	0.166667	3	down	coding
Aak1	0.166667	3	down	coding
NONRATT034109.1	0.166667	3	down	noncoding
rno-miR-376a-5p	0.0142141	3	up	miRNA
Negr1	0.0142141	3	down	coding
rno-miR-154-3p	0.00812898	3	down	miRNA
Myc	0.00812898	3	up	coding
rno-miR-199a-3p	0.00812898	3	down	miRNA
Dusp5	0.00812898	3	up	coding
rno-miR-497-5p	0.00812898	3	down	miRNA
Sec61a1	0.00812898	3	up	coding
NONRATT001430.2	0.00490899	3	up	noncoding
Trhde	0.00476124	3	down	coding
Dusp2	0.0045225	3	up	coding
Slc12a6	0.00386997	3	down	coding
Tmem39a	0.00330703	3	up	coding
NONRATT015201.2	0.00226579	3	down	noncoding
Prkra	0.0020788	3	down	coding
Klhl24	0.00187813	3	down	coding
Flnb	0.00180668	3	up	coding
Col4a1	0.00149224	3	up	coding
Ptpn1	0.00130429	3	up	coding
Scn8a	0.00121861	3	down	coding
Tnfrsf12a	0.00101267	3	up	coding
Fat3	0.00086107	3	down	coding
Get1	0.00067036	3	down	coding
Nr3c2	0.00055937	3	down	coding
Klf10	0.00054211	3	up	coding
Vsnl1	0.00035904	3	down	coding
Syndig1	0.00015529	3	down	coding
B3galt2	0.00010931	3	down	coding
Ano6	6.774e-05	3	up	coding
NONRATT000088.2	6.774e-05	3	up	noncoding
NONRATT021222.2	6.774e-05	3	up	noncoding
NONRATT013753.2	6.774e-05	3	up	noncoding
Atp6v1c1	5.536e-05	3	down	coding
NONRATT015666.2	4.516e-05	3	up	noncoding
Bicd1	2.323e-05	3	down	coding
NONRATT012705.2	2.323e-05	3	down	noncoding
NONRATT026882.2	2.323e-05	3	down	noncoding
NONRATT027373.2	2.323e-05	3	down	noncoding
NONRATT017431.2	2.323e-05	3	down	noncoding
NONRATT021991.2	2.323e-05	3	down	noncoding
Slc8a3	1.161e-05	3	down	coding
Dcun1d4	0	2	down	coding
Marchf11	0	2	down	coding
Tgm2	0	2	up	coding
Nt5e	0	2	up	coding
Chd1	0	2	up	coding
Dab2	0	2	up	coding
Stat3	0	2	up	coding
rno-miR-132-5p	0	2	up	miRNA
Irx2	0	2	down	coding
rno-miR-133a-5p	0	2	up	miRNA
LOC100910996	0	2	down	coding
rno-miR-146a-5p	0	2	down	miRNA
Slc38a5	0	2	up	coding
Carm1	0	2	up	coding
Rassf1	0	2	up	coding
Gls	0	2	up	coding
Phlda1	0	2	up	coding
Slc39a1	0	2	up	coding
Hbegf	0	2	up	coding
Ezr	0	2	up	coding
Ogt	0	2	down	coding
Kcnab1	0	2	down	coding
Pde1a	0	2	down	coding
Socs1	0	2	up	coding
Nipa2	0	2	up	coding
Cbr4	0	2	down	coding
Xrn1	0	2	up	coding
rno-miR-21-5p	0	2	down	miRNA
Ppp1r3b	0	2	up	coding
Slc35d3	0	2	down	coding
Extl2	0	2	down	coding
Ppp4r4	0	2	down	coding
Snx33	0	2	down	coding
Dennd10	0	2	down	coding
Stk39	0	2	down	coding
Mcf2l	0	2	down	coding
Tmeff1	0	2	down	coding
Kctd8	0	2	down	coding
Tbl1xr1	0	2	down	coding
Ankrd6	0	2	down	coding
Eif5a2	0	2	down	coding
Mesp2	0	2	down	coding
Wnt7a	0	2	down	coding
Reep1	0	2	down	coding
Ret	0	2	down	coding
Glra1	0	2	down	coding
rno-miR-336-5p	0	2	down	miRNA
Etf1	0	2	up	coding
Lyrm7	0	2	down	coding
Sgcg	0	2	down	coding
Cpne8	0	2	up	coding
Nr1d2	0	2	down	coding
Rrs1	0	2	up	coding
Akap12	0	2	up	coding
Coro6	0	2	down	coding
Rassf2	0	2	down	coding
Plcb4	0	2	down	coding
Meis2	0	2	down	coding
Abhd15	0	2	down	coding
Nlgn1	0	2	down	coding
Ppp1r1c	0	2	down	coding
Vwa7	0	2	down	coding
Hoxc8	0	2	down	coding
Clec2l	0	2	down	coding
Ankrd34a	0	2	down	coding
Chn1	0	2	down	coding
Olig2	0	2	down	coding
Tacr1	0	2	down	coding
Ppm1l	0	2	down	coding
rno-miR-493-5p	0	2	down	miRNA
Jun	0	2	up	coding
Aifm2	0	2	down	coding
rno-miR-743a-3p	0	2	down	miRNA
Mapkapk2	0	2	up	coding
rno-miR-760-5p	0	2	up	miRNA
Tmem266	0	2	down	coding
Syn3	0	2	down	coding
rno-miR-935	0	2	up	miRNA
Igf2bp2	0	2	up	coding
NONRATT004273.2	0	2	down	noncoding
NONRATT024831.2	0	2	down	noncoding
NONRATT029216.2	0	2	up	noncoding
NONRATT010014.2	0	2	up	noncoding
NONRATT022431.2	0	2	up	noncoding
NONRATT017882.2	0	2	up	noncoding
NONRATT017198.2	0	2	up	noncoding
NONRATT029962.2	0	2	up	noncoding
NONRATT004687.2	0	2	up	noncoding
NONRATT006692.2	0	2	up	noncoding
NONRATT004516.2	0	2	down	noncoding
NONRATT015146.2	0	2	down	noncoding
NONRATT019896.2	0	2	up	noncoding
NONRATT030653.2	0	2	up	noncoding
NONRATT005821.2	0	2	up	noncoding
NONRATT010334.2	0	2	up	noncoding
NONRATT007009.2	0	2	up	noncoding
NONRATT018619.2	0	2	down	noncoding
NONRATT001710.2	0	2	down	noncoding
NONRATT032395.1	0	2	down	noncoding
NONRATT008675.2	0	2	up	noncoding
NONRATT003422.2	0	2	up	noncoding
NONRATT008588.2	0	2	up	noncoding
NONRATT027374.2	0	2	down	noncoding
NONRATT026739.2	0	2	down	noncoding
NONRATT021865.2	0	2	down	noncoding
NONRATT007161.2	0	2	down	noncoding
NONRATT003046.2	0	2	up	noncoding
TCONS_00024148	0	2	up	noncoding
NONRATT026793.2	0	2	up	noncoding
NONRATT018585.2	0	2	up	noncoding
NONRATT008157.2	0	2	up	noncoding
NONRATT000346.2	0	2	up	noncoding
NONRATT021729.2	0	2	down	noncoding
NONRATT029202.2	0	2	down	noncoding
NONRATT028282.2	0	2	down	noncoding
NONRATT006674.2	0	2	down	noncoding
NONRATT014170.2	0	2	down	noncoding
NONRATT023044.2	0	2	down	noncoding
NONRATT010991.2	0	2	down	noncoding
TCONS_00007472	0	2	down	noncoding
NONRATT016317.2	0	2	down	noncoding
NONRATT008805.2	0	2	down	noncoding
NONRATT001701.2	0	2	down	noncoding
NONRATT008731.2	0	2	down	noncoding
NONRATT010978.2	0	2	down	noncoding
NONRATT013251.2	0	2	down	noncoding
TCONS_00024876	0	2	up	noncoding
NONRATT028803.2	0	2	up	noncoding
TCONS_00024122	0	2	up	noncoding
NONRATT020296.2	0	2	up	noncoding
NONRATT024810.2	0	2	down	noncoding
TCONS_00030022	0	2	down	noncoding
NONRATT020181.2	0	2	down	noncoding
NONRATT026178.2	0	2	down	noncoding
NONRATT028416.2	0	2	down	noncoding
NONRATT025479.2	0	2	down	noncoding
NONRATT010023.2	0	2	down	noncoding
NONRATT005350.2	0	2	down	noncoding
NONRATT009340.2	0	2	down	noncoding
NONRATT021904.2	0	2	down	noncoding
NONRATT012098.2	0	2	down	noncoding
NONRATT001325.2	0	2	down	noncoding
NONRATT006611.2	0	2	down	noncoding
NONRATT019202.2	0	2	down	noncoding
NONRATT020330.2	0	2	down	noncoding
NONRATT002462.2	0	2	down	noncoding
NONRATT010501.2	0	2	down	noncoding
TCONS_00001924	0	2	down	noncoding
TCONS_00025347	0	2	down	noncoding
NONRATT000733.2	0	2	up	noncoding
NONRATT012941.2	0	2	down	noncoding
NONRATT032812.1	0	2	down	noncoding
NONRATT002333.2	0	2	down	noncoding
NONRATT021699.2	0	2	down	noncoding
NONRATT013918.2	0	2	down	noncoding
NONRATT025571.2	0	2	down	noncoding
NONRATT017220.2	0	2	up	noncoding
NONRATT026805.2	0	2	up	noncoding
NONRATT028808.2	0	2	up	noncoding
NONRATT010047.2	0	2	down	noncoding
NONRATT021410.2	0	2	down	noncoding
NONRATT019268.2	0	2	up	noncoding
TCONS_00004756	0	2	up	noncoding
