# Supplementary material for: Bioinformatics-Based Analysis of the lncRNA-miRNA-mRNA Network and TF Regulatory Network to Explore the Regulation Mechanism in Spinal Cord Ischemia/Reperfusion Injury
Source: Front Genet. 2021 Apr 27;12:650180. doi: 10.3389/fgene.2021.650180 (PMC8110913; doi:10.3389/fgene.2021.650180)
Supplement: Supplementary Table 7 — The information of TFs and predicted mRNAs in TFs-mRNAs regulatory network. [file Table_7.XLSX]

## Sheet: 关系
TF	geneName
Jun	Ggt7
Hnf4a	Ggt7
Sp1	Ggt7
Brd4	Ggt7
Sox10	Cdh11
Pou1f1	Smarca2
Sox10	Smarca2
Olig2	Smarca2
Tcf7l2	Slitrk1
Nr1h4	Meis1
Mlxipl	Meis1
Hnf4a	Meis1
Brd4	Meis1
Tcf7l2	Meis1
Hnf4a	Epha4
Hnf4a	Sarm1
Sp1	Angptl4
Nr1h4	Il13ra1
Jun	Il13ra1
Hnf4a	Il13ra1
Nr1h4	Abcd2
Pou1f1	Abcd2
Hr	Abcd2
Hnf4a	Abcd2
Sp1	Abcd2
Olig2	Abcd2
Jun	Bloc1s5
Hnf4a	Bloc1s5
Sp1	Bloc1s5
Jun	Tomm34
Hnf4a	Tomm34
Sp1	Tomm34
Olig2	Tomm34
Nr1h4	Limk1
Jun	Limk1
Hnf4a	Limk1
Sp1	Limk1
Sox10	Limk1
Olig2	Limk1
Tcf7l2	Limk1
Jun	Lamc1
Mlxipl	Lamc1
Hnf4a	Lamc1
Sp1	Lamc1
Brd4	Lamc1
Nr1h4	Zbtb10
Jun	Zbtb10
Hnf4a	Zbtb10
Sp1	Zbtb10
Hnf4a	Col4a1
Hr	Kpna2
Hnf4a	Kpna2
Brd4	Kpna2
Nr1h4	Stk17b
Hnf4a	Stk17b
Sp1	Stk17b
Brd4	Stk17b
Tcf7l2	Stk17b
Brd4	Flnc
Hnf4a	Map3k8
Sp1	Map3k8
Hnf4a	Tmem39a
Nr1h4	Slc12a6
Olig2	Slc12a6
Jun	Prkra
Hr	Prkra
Hnf4a	Prkra
Sp1	Prkra
Brd4	Prkra
Taf3	Prkra
Olig2	Prkra
Nr1h4	Pitpnm1
Jun	Pitpnm1
Hnf4a	Pitpnm1
Sp1	Pitpnm1
Sp1	Tgif1
Brd4	Tgif1
Nr1h4	Usp16
Jun	Usp16
Hnf4a	Usp16
Sp1	Usp16
Brd4	Usp16
Olig2	Usp16
Olig2	Atp6v1c1
Tcf7l2	Slc35d3
Brd4	Ogt
Satb1	Plcb4
Sp1	Extl2
Sox10	Extl2
Olig2	Extl2
Nr1h4	Ppp4r4
Sox10	Ppp4r4
Pou1f1	Lyrm7
Hr	Lyrm7
Brd4	Lyrm7
Satb1	Lyrm7
Hnf4a	Cbr4
Nr1h4	Dcun1d4
Jun	Dcun1d4
Hr	Dcun1d4
Hnf4a	Dcun1d4
Nr1h4	Nr1d2
Chd8	Snx33
Nr1h4	Snx33
Hnf4a	Snx33
Sp1	Snx33
Brd4	Snx33
Olig2	Snx33
Jun	Dennd10
Hnf4a	Dennd10
Hnf4a	Stk39
Sp1	Stk39
Hnf4a	Mcf2l
Olig2	Mcf2l
Nr1h4	Slc39a1
Jun	Slc39a1
Hnf4a	Slc39a1
Sp1	Slc39a1
Sox10	Slc39a1
Brd4	Slc39a1
Chd8	Gnai3
Sp1	Gnai3
Brd4	Gnai3
Jun	Stat3
Hnf4a	Stat3
Sp1	Stat3
Brd4	Stat3
Olig2	Stat3
Tcf7l2	Stat3
Taf3	Ano6
Nr1h4	Gls
Hnf4a	Gls
Sp1	Gls
Brd4	Gls
Olig2	Gls
Mlxipl	Akap12
Sox10	Fgl2
Tcf7l2	Fgl2
Nr1h4	Hbegf
Hnf4a	Hbegf
Sp1	Hbegf

## Sheet: 属性
Name	BetweennessCentrality	Degree	style	type
Hnf4a	0.341952	29	TF	TF
Sp1	0.176375	22	TF	TF
Brd4	0.188392	16	TF	TF
Nr1h4	0.116901	16	TF	TF
Jun	0.0505344	14	TF	TF
Olig2	0.0998771	13	TF	TF
Sox10	0.0603721	7	TF	TF
Tcf7l2	0.0855052	7	TF	TF
Limk1	0.0649319	7	down	coding
Prkra	0.0926013	7	down	coding
Abcd2	0.0459632	6	down	coding
Usp16	0.0238479	6	up	coding
Snx33	0.044296	6	down	coding
Slc39a1	0.0458375	6	up	coding
Stat3	0.0439308	6	up	coding
Meis1	0.0567454	5	down	coding
Hr	0.0201436	5	TF	TF
Lamc1	0.0406058	5	up	coding
Stk17b	0.0347972	5	up	coding
Gls	0.0194647	5	up	coding
Ggt7	0.00819396	4	down	coding
Tomm34	0.00699131	4	down	coding
Zbtb10	0.00569932	4	up	coding
Pitpnm1	0.00569932	4	down	coding
Lyrm7	0.0721317	4	down	coding
Dcun1d4	0.0109512	4	down	coding
Pou1f1	0.0108418	3	TF	TF
Smarca2	0.010519	3	down	coding
Mlxipl	0.0332224	3	TF	TF
Il13ra1	0.00288505	3	up	coding
Bloc1s5	0.00197347	3	down	coding
Kpna2	0.00831688	3	up	coding
Extl2	0.00932567	3	down	coding
Gnai3	0.00940453	3	up	coding
Hbegf	0.00394033	3	up	coding
Map3k8	0.00102113	2	up	coding
Slc12a6	0.00144074	2	down	coding
Taf3	0.0327869	2	TF	TF
Tgif1	0.00159399	2	up	coding
Satb1	0.0327869	2	TF	TF
Ppp4r4	0.00323332	2	down	coding
Chd8	0.00058361	2	TF	TF
Dennd10	0.00043911	2	down	coding
Stk39	0.00102113	2	down	coding
Mcf2l	0.00249247	2	down	coding
Fgl2	0.00331113	2	up	coding
Cdh11	0	1	down	coding
Slitrk1	0	1	down	coding
Epha4	0	1	down	coding
Sarm1	0	1	down	coding
Angptl4	0	1	up	coding
Col4a1	0	1	up	coding
Flnc	0	1	up	coding
Tmem39a	0	1	up	coding
Atp6v1c1	0	1	down	coding
Slc35d3	0	1	down	coding
Ogt	0	1	down	coding
Plcb4	0	1	down	coding
Cbr4	0	1	down	coding
Nr1d2	0	1	down	coding
Ano6	0	1	up	coding
Akap12	0	1	up	coding
